# Supplementary material for: The Selection of the Best Derivatization Reagents for the Determination of Polyamines in Home-Made Wine Samples
Source: Materials (Basel). 2023 Feb 9;16(4):1474. doi: 10.3390/ma16041474 (PMC9960030; doi:10.3390/ma16041474)
Supplement: Supplementary file 1 [file materials-16-01474-s001.zip]

Archive with 11 entries (9 files):
- materials-2144164-supplementary/materials-2144164-supplementary/
- materials-2144164-supplementary/materials-2144164-supplementary/Supplementary + cif/
- materials-2144164-supplementary/materials-2144164-supplementary/Supplementary + cif/Cad-FNBT.cif
- materials-2144164-supplementary/materials-2144164-supplementary/Supplementary + cif/Cad-FNBT-checkcif.pdf
- materials-2144164-supplementary/materials-2144164-supplementary/Supplementary + cif/Put-FNBT.cif
- materials-2144164-supplementary/materials-2144164-supplementary/Supplementary + cif/Put-FNBT-checkcif.pdf
- materials-2144164-supplementary/materials-2144164-supplementary/Supplementary + cif/SPD-CNBF.cif
- materials-2144164-supplementary/materials-2144164-supplementary/Supplementary + cif/Spd-CNBF-checkcif.pdf
- materials-2144164-supplementary/materials-2144164-supplementary/Supplementary + cif/Spm-FNBT.cif
- materials-2144164-supplementary/materials-2144164-supplementary/Supplementary + cif/Spm-FNBT-checkcif.pdf
- materials-2144164-supplementary/materials-2144164-supplementary/Supplementary + cif/SUPPLEMENTARY MATERIALS after revision - 6.02.2023.pdf
