# Supplementary material for: The Selection of the Best Derivatization Reagents for the Determination of Polyamines in Home-Made Wine Samples
Source: Materials (Basel). 2023 Feb 9;16(4):1474. doi: 10.3390/ma16041474 (PMC9960030; doi:10.3390/ma16041474)
Supplement: Supplementary file 1 [file materials-16-01474-s001.zip › materials-2144164-supplementary/materials-2144164-supplementary/Supplementary + cif/Cad-FNBT.cif]

 
data_naj5-3Dtw2shape_twin1_hklf5

_audit_creation_method           SHELXL-2018/1
_shelx_SHELXL_version_number     2018/1
_chemical_name_systematic        ?
_chemical_name_common            ?
_chemical_formula_moiety         'C19 H18 F6 N4 O4'
_chemical_formula_sum            'C19 H18 F6 N4 O4'
_chemical_melting_point          ?

_exptl_crystal_description       plate
_exptl_crystal_colour            yellow
_diffrn_ambient_temperature      100(2)
_chemical_formula_weight         480.37

loop_
_atom_type_symbol
_atom_type_description
_atom_type_scat_dispersion_real
_atom_type_scat_dispersion_imag
_atom_type_scat_source
C C 0.0181 0.0091 'International Tables Vol C Tables 4.2.6.8 and 6.1.1.4'
H H 0.0000 0.0000 'International Tables Vol C Tables 4.2.6.8 and 6.1.1.4'
N N 0.0311 0.0180 'International Tables Vol C Tables 4.2.6.8 and 6.1.1.4'
O O 0.0492 0.0322 'International Tables Vol C Tables 4.2.6.8 and 6.1.1.4'
F F 0.0727 0.0534 'International Tables Vol C Tables 4.2.6.8 and 6.1.1.4'

_space_group_crystal_system      monoclinic
_space_group_IT_number           14
_space_group_name_H-M_alt        'P 21/n'
_space_group_name_Hall           '-P 2yn'

_shelx_space_group_comment       
;
The symmetry employed for this shelxl refinement is uniquely defined
by the following loop, which should always be used as a source of
symmetry information in preference to the above space-group names.
They are only intended as comments.
;

loop_
_space_group_symop_operation_xyz
'x, y, z'
'-x+1/2, y+1/2, -z+1/2'
'-x, -y, -z'
'x-1/2, -y-1/2, z-1/2'

_cell_length_a                   9.93377(12)
_cell_length_b                   18.5968(3)
_cell_length_c                   11.49761(16)
_cell_angle_alpha                90
_cell_angle_beta                 100.4050(13)
_cell_angle_gamma                90
_cell_volume                     2089.10(5)
_cell_formula_units_Z            4
_cell_measurement_temperature    100(2)
_cell_measurement_reflns_used    8072
_cell_measurement_theta_min      4.5510
_cell_measurement_theta_max      78.4110
_exptl_crystal_density_meas      ?
_exptl_crystal_density_method    ?
_exptl_crystal_density_diffrn    1.527
_exptl_crystal_F_000             984
_exptl_transmission_factor_min   ?
_exptl_transmission_factor_max   ?
_exptl_crystal_size_max          0.110
_exptl_crystal_size_mid          0.090
_exptl_crystal_size_min          0.045
_exptl_absorpt_coefficient_mu    1.267
_shelx_estimated_absorpt_T_min   0.873
_shelx_estimated_absorpt_T_max   0.945
_exptl_absorpt_correction_type   analytical
_exptl_absorpt_correction_T_min  0.890
_exptl_absorpt_correction_T_max  0.951
_exptl_absorpt_process_details   
;
CrysAlisPro 1.171.41.120a (Rigaku Oxford Diffraction, 2021)
Analytical numeric absorption correction using a multifaceted crystal
model based on expressions derived by R.C. Clark & J.S. Reid.
(Clark, R. C. & Reid, J. S. (1995). Acta Cryst. A51, 887-897)
Empirical absorption correction using spherical harmonics,
implemented in SCALE3 ABSPACK scaling algorithm.
;
_exptl_absorpt_special_details   ?
_diffrn_radiation_probe          x-ray
_diffrn_radiation_type           CuK\a
_diffrn_radiation_wavelength     1.54184
_diffrn_source                   'micro-focus sealed X-ray tube'
_diffrn_source_type              'PhotonJet (Cu) X-ray Source'
_diffrn_measurement_device_type  'XtaLAB Synergy, Dualflex, HyPix'
_diffrn_measurement_method       '\w scans'
_diffrn_detector_area_resol_mean 10.0000
_diffrn_reflns_number            8183
_diffrn_reflns_av_unetI/netI     0.0141
_diffrn_reflns_av_R_equivalents  ?
_diffrn_reflns_limit_h_min       -12
_diffrn_reflns_limit_h_max       12
_diffrn_reflns_limit_k_min       -22
_diffrn_reflns_limit_k_max       23
_diffrn_reflns_limit_l_min       -14
_diffrn_reflns_limit_l_max       14
_diffrn_reflns_theta_min         4.756
_diffrn_reflns_theta_max         74.465
_diffrn_reflns_theta_full        67.684
_diffrn_measured_fraction_theta_max 0.965
_diffrn_measured_fraction_theta_full 0.967
_diffrn_reflns_Laue_measured_fraction_max 0.965
_diffrn_reflns_Laue_measured_fraction_full 0.967
_diffrn_reflns_point_group_measured_fraction_max 0.965
_diffrn_reflns_point_group_measured_fraction_full 0.967
_reflns_number_total             8183
_reflns_number_gt                6348
_reflns_threshold_expression     'I > 2\s(I)'
_reflns_Friedel_coverage         0.000
_reflns_Friedel_fraction_max     .
_reflns_Friedel_fraction_full    .

_reflns_special_details          
;
 _reflns_Friedel_fraction is defined as the number of unique
 Friedel pairs measured divided by the number that would be
 possible theoretically, ignoring centric projections and
 systematic absences.
;

_computing_data_collection       'CrysAlisPro 1.171.41.120a (Rigaku OD, 2021)'
_computing_cell_refinement       'CrysAlisPro 1.171.41.120a (Rigaku OD, 2021)'
_computing_data_reduction        'CrysAlisPro 1.171.41.120a (Rigaku OD, 2021)'
_computing_structure_solution    'Olex2-1.3'
_computing_structure_refinement  'SHELXL-2018/1 (Sheldrick, 2018)'
_computing_molecular_graphics    'WinGX v1.80.03 (Farrugia, 1999)'
_computing_publication_material  ciftab
_refine_special_details          
;
 Refined as a 2-component twin.
;
_refine_ls_structure_factor_coef Fsqd
_refine_ls_matrix_type           full
_refine_ls_weighting_scheme      calc
_refine_ls_weighting_details     
'w=1/[\s^2^(Fo^2^)+(0.1288P)^2^+0.5807P] where P=(Fo^2^+2Fc^2^)/3'
_atom_sites_solution_primary     ?
_atom_sites_solution_secondary   ?
_atom_sites_solution_hydrogens   geom
_refine_ls_hydrogen_treatment    constr
_refine_ls_extinction_method     none
_refine_ls_extinction_coef       .
_refine_ls_number_reflns         8183
_refine_ls_number_parameters     326
_refine_ls_number_restraints     48
_refine_ls_R_factor_all          0.0857
_refine_ls_R_factor_gt           0.0710
_refine_ls_wR_factor_ref         0.2197
_refine_ls_wR_factor_gt          0.2045
_refine_ls_goodness_of_fit_ref   1.054
_refine_ls_restrained_S_all      1.355
_refine_ls_shift/su_max          0.005
_refine_ls_shift/su_mean         0.000

loop_
_atom_site_label
_atom_site_type_symbol
_atom_site_fract_x
_atom_site_fract_y
_atom_site_fract_z
_atom_site_U_iso_or_equiv
_atom_site_adp_type
_atom_site_occupancy
_atom_site_site_symmetry_order
_atom_site_calc_flag
_atom_site_refinement_flags_posn
_atom_site_refinement_flags_adp
_atom_site_refinement_flags_occupancy
_atom_site_disorder_assembly
_atom_site_disorder_group
C1 C 0.0758(2) 0.29545(17) 0.5842(2) 0.0475(6) Uani 1 1 d . . . . .
H1 H 0.061836 0.343094 0.609408 0.057 Uiso 1 1 calc R U . . .
C2 C 0.0150(2) 0.23940(18) 0.6317(2) 0.0508(7) Uani 1 1 d . . . . .
H2 H -0.040534 0.248826 0.689146 0.061 Uiso 1 1 calc R U . . .
C3 C 0.0331(2) 0.16845(17) 0.5974(2) 0.0483(7) Uani 1 1 d . . . . .
C3A C -0.0347(3) 0.1097(2) 0.6512(3) 0.0607(8) Uani 1 1 d . . . . .
F1 F -0.16504(18) 0.12222(16) 0.6529(2) 0.0945(9) Uani 1 1 d . . . . .
F2 F 0.0218(2) 0.09820(18) 0.7645(2) 0.1020(9) Uani 1 1 d . U . . .
F3 F -0.0287(3) 0.04642(16) 0.5984(3) 0.1099(9) Uani 1 1 d . . . . .
C4 C 0.1168(2) 0.15446(16) 0.5169(2) 0.0432(6) Uani 1 1 d . . . . .
H4 H 0.131623 0.106312 0.494653 0.052 Uiso 1 1 calc R U . . .
C5 C 0.1799(2) 0.21115(15) 0.46820(19) 0.0401(5) Uani 1 1 d . . . . .
N5 N 0.26962(19) 0.19129(13) 0.38786(17) 0.0438(5) Uani 1 1 d . . . . .
O1 O 0.29437(18) 0.12789(12) 0.37402(16) 0.0533(5) Uani 1 1 d . . . . .
O2 O 0.3199(2) 0.23956(13) 0.33478(18) 0.0606(6) Uani 1 1 d . . . . .
C6 C 0.1597(2) 0.28385(15) 0.4976(2) 0.0413(6) Uani 1 1 d . . . . .
N7 N 0.2139(2) 0.34023(13) 0.44922(18) 0.0470(5) Uani 1 1 d . . . . .
H7 H 0.259567 0.331097 0.392044 0.056 Uiso 1 1 calc R U . . .
C8 C 0.2036(3) 0.41469(16) 0.4832(2) 0.0490(6) Uani 1 1 d . . . . .
H8A H 0.241683 0.420672 0.568377 0.059 Uiso 1 1 calc R U . . .
H8B H 0.106409 0.429736 0.469377 0.059 Uiso 1 1 calc R U . . .
C9 C 0.2832(2) 0.46067(16) 0.4099(2) 0.0474(6) Uani 1 1 d . . . . .
H9A H 0.376336 0.440327 0.416473 0.057 Uiso 1 1 calc R U . . .
H9B H 0.238228 0.457064 0.325890 0.057 Uiso 1 1 calc R U . . .
C10 C 0.2960(2) 0.53900(16) 0.4430(2) 0.0481(6) Uani 1 1 d . . . . .
H10A H 0.332887 0.543739 0.528576 0.058 Uiso 1 1 calc R U . . .
H10B H 0.204643 0.561985 0.426660 0.058 Uiso 1 1 calc R U . . .
C11 C 0.3915(3) 0.57664(16) 0.3718(2) 0.0476(6) Uani 1 1 d . . . . .
H11A H 0.483130 0.554050 0.390836 0.057 Uiso 1 1 calc R U . . .
H11B H 0.356388 0.568949 0.286530 0.057 Uiso 1 1 calc R U . . .
C12 C 0.4063(3) 0.65629(16) 0.3949(2) 0.0478(6) Uani 1 1 d . . . . .
H12A H 0.315430 0.679711 0.376873 0.057 Uiso 1 1 calc R U . . .
H12B H 0.445252 0.664900 0.479192 0.057 Uiso 1 1 calc R U . . .
N13 N 0.4965(2) 0.68673(13) 0.32026(19) 0.0468(5) Uani 1 1 d . . . . .
H13 H 0.534778 0.656842 0.276603 0.056 Uiso 1 1 calc R U . . .
C14 C 0.5250(2) 0.75660(15) 0.3136(2) 0.0414(5) Uani 1 1 d . . . . .
C15 C 0.6126(2) 0.78637(16) 0.2397(2) 0.0429(6) Uani 1 1 d . . . . .
N15 N 0.6825(2) 0.74044(15) 0.16698(19) 0.0485(6) Uani 1 1 d . . . . .
O3 O 0.6712(2) 0.67463(13) 0.17333(19) 0.0588(5) Uani 1 1 d . . . . .
O4 O 0.7527(2) 0.76889(15) 0.10271(19) 0.0666(6) Uani 1 1 d . . . . .
C16 C 0.6375(2) 0.85931(17) 0.2352(2) 0.0472(6) Uani 1 1 d . . . . .
H16 H 0.695353 0.877104 0.184356 0.057 Uiso 1 1 calc R U . . .
C17 C 0.5788(3) 0.90644(17) 0.3040(2) 0.0494(6) Uani 1 1 d . . . . .
C18 C 0.6089(3) 0.98491(19) 0.3019(3) 0.0619(8) Uani 1 1 d D . . . .
F4 F 0.7235(4) 1.0009(2) 0.2585(4) 0.1008(11) Uani 0.7 1 d D U P A 1
F5 F 0.6411(7) 1.0135(3) 0.4080(4) 0.1129(13) Uani 0.7 1 d D U P A 1
F6 F 0.5172(5) 1.0231(3) 0.2360(6) 0.1256(15) Uani 0.7 1 d D U P A 1
F7 F 0.6020(13) 1.0065(5) 0.1952(7) 0.096(2) Uani 0.3 1 d D U P A 2
F8 F 0.5070(8) 1.0229(4) 0.3339(8) 0.0770(18) Uani 0.3 1 d D U P A 2
F9 F 0.7145(9) 1.0012(5) 0.3739(11) 0.099(3) Uani 0.3 1 d D U P A 2
C19 C 0.4929(2) 0.87918(17) 0.3777(2) 0.0488(6) Uani 1 1 d . . . . .
H19 H 0.452305 0.911358 0.425437 0.059 Uiso 1 1 calc R U . . .
C20 C 0.4667(2) 0.80804(16) 0.3821(2) 0.0464(6) Uani 1 1 d . . . . .
H20 H 0.407325 0.791668 0.432676 0.056 Uiso 1 1 calc R U . . .

loop_
_atom_site_aniso_label
_atom_site_aniso_U_11
_atom_site_aniso_U_22
_atom_site_aniso_U_33
_atom_site_aniso_U_23
_atom_site_aniso_U_13
_atom_site_aniso_U_12
C1 0.0447(12) 0.0585(18) 0.0424(12) -0.0018(11) 0.0164(9) 0.0060(11)
C2 0.0420(11) 0.071(2) 0.0437(12) 0.0044(12) 0.0193(9) 0.0050(11)
C3 0.0368(11) 0.067(2) 0.0426(12) 0.0110(12) 0.0103(9) -0.0011(11)
C3A 0.0484(13) 0.076(2) 0.0611(16) 0.0152(15) 0.0191(12) -0.0052(14)
F1 0.0476(9) 0.117(2) 0.1247(19) 0.0457(15) 0.0325(10) -0.0034(10)
F2 0.0834(13) 0.142(2) 0.0794(13) 0.0574(14) 0.0116(10) -0.0249(13)
F3 0.140(2) 0.0742(18) 0.137(2) 0.0056(16) 0.0831(18) -0.0264(15)
C4 0.0360(10) 0.0529(16) 0.0412(11) 0.0029(10) 0.0079(9) -0.0022(10)
C5 0.0355(10) 0.0522(15) 0.0346(10) -0.0007(9) 0.0112(8) -0.0007(9)
N5 0.0421(9) 0.0518(14) 0.0399(10) -0.0045(9) 0.0137(8) -0.0023(9)
O1 0.0566(10) 0.0537(13) 0.0532(10) -0.0091(9) 0.0197(8) 0.0031(9)
O2 0.0724(12) 0.0587(14) 0.0625(11) -0.0025(9) 0.0434(9) -0.0066(10)
C6 0.0356(10) 0.0536(16) 0.0358(10) -0.0003(10) 0.0096(8) -0.0002(9)
N7 0.0512(11) 0.0497(14) 0.0445(10) -0.0025(9) 0.0207(8) -0.0022(9)
C8 0.0501(13) 0.0520(17) 0.0478(13) -0.0037(11) 0.0164(10) 0.0000(11)
C9 0.0484(12) 0.0505(17) 0.0452(12) -0.0018(11) 0.0133(10) -0.0002(11)
C10 0.0475(12) 0.0504(17) 0.0476(13) -0.0007(11) 0.0121(10) 0.0000(11)
C11 0.0484(12) 0.0497(16) 0.0458(12) 0.0023(11) 0.0117(10) 0.0010(11)
C12 0.0483(12) 0.0505(16) 0.0465(13) 0.0014(11) 0.0139(10) -0.0003(11)
N13 0.0474(10) 0.0476(14) 0.0483(11) -0.0024(9) 0.0161(8) 0.0011(9)
C14 0.0371(10) 0.0485(15) 0.0378(11) -0.0013(10) 0.0050(8) 0.0013(9)
C15 0.0360(10) 0.0548(17) 0.0383(11) -0.0016(10) 0.0074(8) 0.0015(10)
N15 0.0411(10) 0.0614(17) 0.0443(10) -0.0063(10) 0.0110(8) 0.0002(9)
O3 0.0591(11) 0.0572(15) 0.0650(12) -0.0122(10) 0.0241(9) 0.0009(9)
O4 0.0665(12) 0.0803(18) 0.0622(12) -0.0036(11) 0.0359(10) -0.0037(11)
C16 0.0402(11) 0.0569(18) 0.0442(12) 0.0045(11) 0.0067(9) -0.0004(10)
C17 0.0462(12) 0.0523(18) 0.0485(13) 0.0018(11) 0.0056(10) 0.0021(11)
C18 0.0612(16) 0.0531(19) 0.0702(19) 0.0014(14) 0.0083(14) 0.0008(14)
F4 0.107(2) 0.063(2) 0.148(3) 0.002(2) 0.066(2) -0.0185(17)
F5 0.172(3) 0.078(2) 0.096(2) -0.0137(16) 0.045(2) -0.039(2)
F6 0.109(2) 0.079(2) 0.168(3) 0.016(2) -0.031(2) 0.0029(18)
F7 0.155(5) 0.066(4) 0.079(4) 0.022(3) 0.051(4) -0.014(4)
F8 0.089(4) 0.040(3) 0.113(4) -0.002(3) 0.050(3) 0.012(3)
F9 0.074(4) 0.073(4) 0.134(5) -0.001(4) -0.020(4) -0.012(3)
C19 0.0441(12) 0.0526(17) 0.0503(13) -0.0059(11) 0.0104(10) 0.0028(11)
C20 0.0414(11) 0.0543(17) 0.0452(12) -0.0027(11) 0.0123(9) 0.0018(10)

_geom_special_details            
;
 All esds (except the esd in the dihedral angle between two l.s. planes)
 are estimated using the full covariance matrix.  The cell esds are taken
 into account individually in the estimation of esds in distances, angles
 and torsion angles; correlations between esds in cell parameters are only
 used when they are defined by crystal symmetry.  An approximate (isotropic)
 treatment of cell esds is used for estimating esds involving l.s. planes.
;

loop_
_geom_bond_atom_site_label_1
_geom_bond_atom_site_label_2
_geom_bond_distance
_geom_bond_site_symmetry_2
_geom_bond_publ_flag
C1 C2 1.367(4) . ?
C1 C6 1.426(3) . ?
C1 H1 0.9500 . ?
C2 C3 1.398(4) . ?
C2 H2 0.9500 . ?
C3 C4 1.376(3) . ?
C3 C3A 1.477(4) . ?
C3A F1 1.319(3) . ?
C3A F3 1.331(5) . ?
C3A F2 1.339(4) . ?
C4 C5 1.395(4) . ?
C4 H4 0.9500 . ?
C5 C6 1.417(4) . ?
C5 N5 1.442(3) . ?
N5 O1 1.221(3) . ?
N5 O2 1.240(3) . ?
C6 N7 1.344(3) . ?
N7 C8 1.448(4) . ?
N7 H7 0.8800 . ?
C8 C9 1.519(4) . ?
C8 H8A 0.9900 . ?
C8 H8B 0.9900 . ?
C9 C10 1.505(4) . ?
C9 H9A 0.9900 . ?
C9 H9B 0.9900 . ?
C10 C11 1.530(4) . ?
C10 H10A 0.9900 . ?
C10 H10B 0.9900 . ?
C11 C12 1.507(4) . ?
C11 H11A 0.9900 . ?
C11 H11B 0.9900 . ?
C12 N13 1.462(3) . ?
C12 H12A 0.9900 . ?
C12 H12B 0.9900 . ?
N13 C14 1.335(4) . ?
N13 H13 0.8800 . ?
C14 C15 1.433(3) . ?
C14 C20 1.427(4) . ?
C15 C16 1.381(4) . ?
C15 N15 1.456(3) . ?
N15 O4 1.224(3) . ?
N15 O3 1.232(3) . ?
C16 C17 1.378(4) . ?
C16 H16 0.9500 . ?
C17 C19 1.402(4) . ?
C17 C18 1.491(5) . ?
C18 F7 1.281(8) . ?
C18 F5 1.316(5) . ?
C18 F9 1.251(8) . ?
C18 F8 1.340(7) . ?
C18 F6 1.288(5) . ?
C18 F4 1.356(5) . ?
C19 C20 1.351(4) . ?
C19 H19 0.9500 . ?
C20 H20 0.9500 . ?

loop_
_geom_angle_atom_site_label_1
_geom_angle_atom_site_label_2
_geom_angle_atom_site_label_3
_geom_angle
_geom_angle_site_symmetry_1
_geom_angle_site_symmetry_3
_geom_angle_publ_flag
C2 C1 C6 121.3(3) . . ?
C2 C1 H1 119.3 . . ?
C6 C1 H1 119.3 . . ?
C1 C2 C3 121.2(2) . . ?
C1 C2 H2 119.4 . . ?
C3 C2 H2 119.4 . . ?
C4 C3 C2 119.5(3) . . ?
C4 C3 C3A 121.2(3) . . ?
C2 C3 C3A 119.2(2) . . ?
F1 C3A F3 106.7(3) . . ?
F1 C3A F2 104.7(2) . . ?
F3 C3A F2 104.9(3) . . ?
F1 C3A C3 113.5(3) . . ?
F3 C3A C3 113.7(3) . . ?
F2 C3A C3 112.5(3) . . ?
C3 C4 C5 119.8(3) . . ?
C3 C4 H4 120.1 . . ?
C5 C4 H4 120.1 . . ?
C4 C5 C6 122.1(2) . . ?
C4 C5 N5 116.0(2) . . ?
C6 C5 N5 121.9(2) . . ?
O1 N5 O2 121.8(2) . . ?
O1 N5 C5 119.5(2) . . ?
O2 N5 C5 118.7(2) . . ?
N7 C6 C5 124.1(2) . . ?
N7 C6 C1 120.0(3) . . ?
C5 C6 C1 115.9(2) . . ?
C6 N7 C8 125.5(2) . . ?
C6 N7 H7 117.2 . . ?
C8 N7 H7 117.2 . . ?
N7 C8 C9 108.6(2) . . ?
N7 C8 H8A 110.0 . . ?
C9 C8 H8A 110.0 . . ?
N7 C8 H8B 110.0 . . ?
C9 C8 H8B 110.0 . . ?
H8A C8 H8B 108.4 . . ?
C10 C9 C8 115.7(2) . . ?
C10 C9 H9A 108.4 . . ?
C8 C9 H9A 108.4 . . ?
C10 C9 H9B 108.4 . . ?
C8 C9 H9B 108.4 . . ?
H9A C9 H9B 107.4 . . ?
C9 C10 C11 109.9(2) . . ?
C9 C10 H10A 109.7 . . ?
C11 C10 H10A 109.7 . . ?
C9 C10 H10B 109.7 . . ?
C11 C10 H10B 109.7 . . ?
H10A C10 H10B 108.2 . . ?
C12 C11 C10 113.9(2) . . ?
C12 C11 H11A 108.8 . . ?
C10 C11 H11A 108.8 . . ?
C12 C11 H11B 108.8 . . ?
C10 C11 H11B 108.8 . . ?
H11A C11 H11B 107.7 . . ?
N13 C12 C11 109.1(2) . . ?
N13 C12 H12A 109.9 . . ?
C11 C12 H12A 109.9 . . ?
N13 C12 H12B 109.9 . . ?
C11 C12 H12B 109.9 . . ?
H12A C12 H12B 108.3 . . ?
C14 N13 C12 124.7(2) . . ?
C14 N13 H13 117.6 . . ?
C12 N13 H13 117.6 . . ?
N13 C14 C15 124.6(2) . . ?
N13 C14 C20 120.6(2) . . ?
C15 C14 C20 114.8(2) . . ?
C16 C15 C14 122.2(2) . . ?
C16 C15 N15 116.6(2) . . ?
C14 C15 N15 121.2(2) . . ?
O4 N15 O3 122.2(2) . . ?
O4 N15 C15 118.4(3) . . ?
O3 N15 C15 119.4(2) . . ?
C17 C16 C15 120.4(2) . . ?
C17 C16 H16 119.8 . . ?
C15 C16 H16 119.8 . . ?
C16 C17 C19 118.9(3) . . ?
C16 C17 C18 120.4(3) . . ?
C19 C17 C18 120.6(3) . . ?
F7 C18 F9 116.9(8) . . ?
F7 C18 F8 100.7(7) . . ?
F9 C18 F8 106.0(7) . . ?
F5 C18 F6 110.5(5) . . ?
F5 C18 F4 100.0(4) . . ?
F6 C18 F4 102.4(4) . . ?
F7 C18 C17 110.2(5) . . ?
F5 C18 C17 113.4(3) . . ?
F9 C18 C17 111.9(5) . . ?
F8 C18 C17 110.4(4) . . ?
F6 C18 C17 115.2(3) . . ?
F4 C18 C17 113.9(3) . . ?
C20 C19 C17 121.3(3) . . ?
C20 C19 H19 119.3 . . ?
C17 C19 H19 119.3 . . ?
C19 C20 C14 122.4(2) . . ?
C19 C20 H20 118.8 . . ?
C14 C20 H20 118.8 . . ?

loop_
_geom_torsion_atom_site_label_1
_geom_torsion_atom_site_label_2
_geom_torsion_atom_site_label_3
_geom_torsion_atom_site_label_4
_geom_torsion
_geom_torsion_site_symmetry_1
_geom_torsion_site_symmetry_2
_geom_torsion_site_symmetry_3
_geom_torsion_site_symmetry_4
_geom_torsion_publ_flag
C6 C1 C2 C3 0.2(4) . . . . ?
C1 C2 C3 C4 2.0(4) . . . . ?
C1 C2 C3 C3A -180.0(2) . . . . ?
C4 C3 C3A F1 -134.6(3) . . . . ?
C2 C3 C3A F1 47.4(4) . . . . ?
C4 C3 C3A F3 -12.4(4) . . . . ?
C2 C3 C3A F3 169.6(3) . . . . ?
C4 C3 C3A F2 106.7(3) . . . . ?
C2 C3 C3A F2 -71.3(4) . . . . ?
C2 C3 C4 C5 -1.6(3) . . . . ?
C3A C3 C4 C5 -179.7(2) . . . . ?
C3 C4 C5 C6 -0.8(3) . . . . ?
C3 C4 C5 N5 177.9(2) . . . . ?
C4 C5 N5 O1 -5.8(3) . . . . ?
C6 C5 N5 O1 172.9(2) . . . . ?
C4 C5 N5 O2 174.4(2) . . . . ?
C6 C5 N5 O2 -6.9(3) . . . . ?
C4 C5 C6 N7 -177.2(2) . . . . ?
N5 C5 C6 N7 4.2(3) . . . . ?
C4 C5 C6 C1 2.8(3) . . . . ?
N5 C5 C6 C1 -175.8(2) . . . . ?
C2 C1 C6 N7 177.5(2) . . . . ?
C2 C1 C6 C5 -2.5(3) . . . . ?
C5 C6 N7 C8 -175.2(2) . . . . ?
C1 C6 N7 C8 4.8(4) . . . . ?
C6 N7 C8 C9 178.0(2) . . . . ?
N7 C8 C9 C10 -173.7(2) . . . . ?
C8 C9 C10 C11 173.6(2) . . . . ?
C9 C10 C11 C12 177.5(2) . . . . ?
C10 C11 C12 N13 -178.5(2) . . . . ?
C11 C12 N13 C14 175.9(2) . . . . ?
C12 N13 C14 C15 -179.5(2) . . . . ?
C12 N13 C14 C20 0.1(3) . . . . ?
N13 C14 C15 C16 179.3(2) . . . . ?
C20 C14 C15 C16 -0.3(3) . . . . ?
N13 C14 C15 N15 -2.1(3) . . . . ?
C20 C14 C15 N15 178.3(2) . . . . ?
C16 C15 N15 O4 -3.5(3) . . . . ?
C14 C15 N15 O4 177.7(2) . . . . ?
C16 C15 N15 O3 175.3(2) . . . . ?
C14 C15 N15 O3 -3.4(3) . . . . ?
C14 C15 C16 C17 0.7(3) . . . . ?
N15 C15 C16 C17 -178.0(2) . . . . ?
C15 C16 C17 C19 -0.5(4) . . . . ?
C15 C16 C17 C18 178.2(2) . . . . ?
C16 C17 C18 F7 45.1(7) . . . . ?
C19 C17 C18 F7 -136.2(7) . . . . ?
C16 C17 C18 F5 -132.1(4) . . . . ?
C19 C17 C18 F5 46.5(5) . . . . ?
C16 C17 C18 F9 -86.7(8) . . . . ?
C19 C17 C18 F9 91.9(8) . . . . ?
C16 C17 C18 F8 155.5(5) . . . . ?
C19 C17 C18 F8 -25.9(6) . . . . ?
C16 C17 C18 F6 99.2(5) . . . . ?
C19 C17 C18 F6 -82.2(5) . . . . ?
C16 C17 C18 F4 -18.7(4) . . . . ?
C19 C17 C18 F4 159.9(3) . . . . ?
C16 C17 C19 C20 -0.1(4) . . . . ?
C18 C17 C19 C20 -178.8(2) . . . . ?
C17 C19 C20 C14 0.5(4) . . . . ?
N13 C14 C20 C19 -179.9(2) . . . . ?
C15 C14 C20 C19 -0.3(3) . . . . ?

_refine_diff_density_max         0.664
_refine_diff_density_min         -0.559
_refine_diff_density_rms         0.071

_shelx_res_file                  
;
TITL naj5-3Dtw2shape_twin1_hklf4 in P2(1)/n
    naj5-3Dtw2shape_twin1_hklf5.res
    created by SHELXL-2018/1 at 23:09:14 on 14-Apr-2022
REM P2(1)/n (#14 in standard setting)
CELL 1.54184   9.933768  18.596827  11.497616  90.0000 100.4050  90.0000
ZERR    4.00   0.000122   0.000309   0.000165   0.0000   0.0013   0.0000
LATT  1
SYMM -x+1/2, y+1/2,-z+1/2
SFAC C H N O F
UNIT 76.00 72.00 16.00 16.00 24.00
REM  CrysAlisPro recorded range (K): Min=190.0; max=190.0; aver:190.0
MERG   0
SHEL 19 0.8

TEMP   -173.00
SIZE 0.11 0.09 0.045
ACTA
CONF

OMIT -2
OMIT -1 4 1
rem EXTI

DFIX 1.32 0.02 C18 F4 C18 F5 C18 F6 C18 F7 C18 F8 C18 F9
ISOR 0.002 F2 F4 F7 F8 F9
ISOR 0.001 F5 F6
rem SIMU 0.008 C3A
rem DELU 0.005 C3A F5
rem DELU 0.005 C3A F6
rem DELU 0.005 C3A F9
rem ISOR 0.003 F4 F7 F8
rem ISOR 0.001 F5 F6 F9
rem EADP F4 F7
rem EADP F9 F5
rem EADP F8 F6
rem EADP F4 F8
rem EADP F6 F9
rem EADP F5 F7
rem EADP F5 F6

FMAP   2
PLAN   10
BOND   $H
LIST   4
L.S.   120
rem WGHT    0.106400    0.387200
WGHT    0.128800    0.580700
BASF   0.21302
FVAR       3.40910
C1    1    0.075783    0.295454    0.584214    11.00000    0.04469    0.05849 =
         0.04243   -0.00180    0.01635    0.00602
AFIX  43
H1    2    0.061836    0.343094    0.609408    11.00000   -1.20000
AFIX   0
C2    1    0.015011    0.239400    0.631732    11.00000    0.04203    0.07093 =
         0.04372    0.00437    0.01930    0.00501
AFIX  43
H2    2   -0.040534    0.248826    0.689146    11.00000   -1.20000
AFIX   0
C3    1    0.033107    0.168447    0.597381    11.00000    0.03683    0.06665 =
         0.04262    0.01105    0.01034   -0.00115
C3A   1   -0.034698    0.109694    0.651218    11.00000    0.04835    0.07616 =
         0.06115    0.01519    0.01912   -0.00522
F1    5   -0.165036    0.122223    0.652903    11.00000    0.04756    0.11743 =
         0.12470    0.04569    0.03252   -0.00337
F2    5    0.021820    0.098204    0.764498    11.00000    0.08339    0.14214 =
         0.07944    0.05735    0.01158   -0.02491
F3    5   -0.028682    0.046417    0.598369    11.00000    0.13973    0.07416 =
         0.13744    0.00564    0.08306   -0.02642
C4    1    0.116831    0.154456    0.516943    11.00000    0.03595    0.05292 =
         0.04119    0.00286    0.00789   -0.00215
AFIX  43
H4    2    0.131623    0.106312    0.494653    11.00000   -1.20000
AFIX   0
C5    1    0.179941    0.211151    0.468200    11.00000    0.03546    0.05218 =
         0.03461   -0.00066    0.01116   -0.00065
N5    3    0.269623    0.191288    0.387858    11.00000    0.04208    0.05182 =
         0.03993   -0.00449    0.01368   -0.00235
O1    4    0.294374    0.127894    0.374016    11.00000    0.05658    0.05375 =
         0.05322   -0.00907    0.01968    0.00306
O2    4    0.319892    0.239558    0.334779    11.00000    0.07235    0.05869 =
         0.06249   -0.00246    0.04339   -0.00658
C6    1    0.159674    0.283847    0.497601    11.00000    0.03564    0.05358 =
         0.03576   -0.00033    0.00959   -0.00021
N7    3    0.213919    0.340230    0.449225    11.00000    0.05124    0.04968 =
         0.04446   -0.00246    0.02068   -0.00218
AFIX  43
H7    2    0.259567    0.331097    0.392044    11.00000   -1.20000
AFIX   0
C8    1    0.203591    0.414689    0.483234    11.00000    0.05011    0.05196 =
         0.04779   -0.00368    0.01636    0.00005
AFIX  23
H8A   2    0.241683    0.420672    0.568377    11.00000   -1.20000
H8B   2    0.106409    0.429736    0.469377    11.00000   -1.20000
AFIX   0
C9    1    0.283167    0.460673    0.409854    11.00000    0.04841    0.05050 =
         0.04522   -0.00184    0.01332   -0.00022
AFIX  23
H9A   2    0.376336    0.440327    0.416473    11.00000   -1.20000
H9B   2    0.238228    0.457064    0.325890    11.00000   -1.20000
AFIX   0
C10   1    0.296005    0.538999    0.442990    11.00000    0.04753    0.05042 =
         0.04760   -0.00068    0.01205    0.00001
AFIX  23
H10A  2    0.332887    0.543739    0.528576    11.00000   -1.20000
H10B  2    0.204643    0.561985    0.426660    11.00000   -1.20000
AFIX   0
C11   1    0.391546    0.576637    0.371808    11.00000    0.04844    0.04969 =
         0.04577    0.00225    0.01166    0.00105
AFIX  23
H11A  2    0.483130    0.554050    0.390836    11.00000   -1.20000
H11B  2    0.356388    0.568949    0.286530    11.00000   -1.20000
AFIX   0
C12   1    0.406311    0.656288    0.394854    11.00000    0.04825    0.05053 =
         0.04654    0.00143    0.01387   -0.00034
AFIX  23
H12A  2    0.315430    0.679711    0.376873    11.00000   -1.20000
H12B  2    0.445252    0.664900    0.479192    11.00000   -1.20000
AFIX   0
N13   3    0.496510    0.686733    0.320260    11.00000    0.04737    0.04758 =
         0.04825   -0.00238    0.01610    0.00109
AFIX  43
H13   2    0.534778    0.656842    0.276603    11.00000   -1.20000
AFIX   0
C14   1    0.525050    0.756596    0.313557    11.00000    0.03706    0.04850 =
         0.03785   -0.00131    0.00500    0.00128
C15   1    0.612645    0.786369    0.239651    11.00000    0.03602    0.05479 =
         0.03827   -0.00157    0.00743    0.00150
N15   3    0.682545    0.740437    0.166982    11.00000    0.04111    0.06140 =
         0.04433   -0.00625    0.01100    0.00017
O3    4    0.671207    0.674631    0.173331    11.00000    0.05909    0.05722 =
         0.06499   -0.01215    0.02408    0.00091
O4    4    0.752706    0.768888    0.102710    11.00000    0.06654    0.08030 =
         0.06215   -0.00358    0.03588   -0.00374
C16   1    0.637491    0.859311    0.235170    11.00000    0.04024    0.05687 =
         0.04418    0.00446    0.00667   -0.00039
AFIX  43
H16   2    0.695353    0.877104    0.184356    11.00000   -1.20000
AFIX   0
C17   1    0.578831    0.906436    0.303985    11.00000    0.04621    0.05226 =
         0.04851    0.00177    0.00559    0.00206
C18   1    0.608931    0.984913    0.301903    11.00000    0.06124    0.05305 =
         0.07015    0.00139    0.00831    0.00085
PART    1 10.7
F4    5    0.723476    1.000881    0.258471    10.70000    0.10674    0.06345 =
         0.14806    0.00210    0.06575   -0.01852
F5    5    0.641146    1.013546    0.407998    10.70000    0.17247    0.07831 =
         0.09576   -0.01373    0.04522   -0.03873
F6    5    0.517208    1.023077    0.235968    10.70000    0.10912    0.07918 =
         0.16784    0.01561   -0.03053    0.00290
PART    2 10.3
F7    5    0.602014    1.006457    0.195198    10.30000    0.15540    0.06599 =
         0.07910    0.02188    0.05107   -0.01416
F8    5    0.507006    1.022931    0.333867    10.30000    0.08917    0.04026 =
         0.11339   -0.00168    0.05000    0.01190
F9    5    0.714534    1.001229    0.373903    10.30000    0.07444    0.07277 =
         0.13382   -0.00143   -0.02046   -0.01188
PART 0
C19   1    0.492915    0.879178    0.377672    11.00000    0.04413    0.05262 =
         0.05027   -0.00591    0.01040    0.00278
AFIX  43
H19   2    0.452305    0.911358    0.425437    11.00000   -1.20000
AFIX   0
C20   1    0.466709    0.808038    0.382114    11.00000    0.04140    0.05426 =
         0.04518   -0.00267    0.01235    0.00182
AFIX  43
H20   2    0.407325    0.791668    0.432676    11.00000   -1.20000
AFIX   0
HKLF    5


REM  naj5-3Dtw2shape_twin1_hklf4 in P2(1)/n
REM R1 =  0.0710 for    6348 Fo > 4sig(Fo)  and  0.0857 for all    8183 data
REM    326 parameters refined using     48 restraints

END

WGHT      0.1299      0.5917

REM Highest difference peak  0.664,  deepest hole -0.559,  1-sigma level  0.071
Q1    1   0.5614  1.0242  0.3836  11.00000  0.05    0.66
Q2    1   0.5354  1.0113  0.1817  11.00000  0.05    0.53
Q3    1   0.4860  1.0208  0.2969  11.00000  0.05    0.47
Q4    1   0.6579  1.0024  0.2150  11.00000  0.05    0.38
Q5    1  -0.1346  0.0727  0.5830  11.00000  0.05    0.33
Q6    1   0.7383  0.9973  0.3176  11.00000  0.05    0.32
Q7    1   0.0436  0.0581  0.6890  11.00000  0.05    0.25
Q8    1   0.6888  1.0024  0.4200  11.00000  0.05    0.24
Q9    1  -0.0744  0.1255  0.7407  11.00000  0.05    0.23
Q10   1   0.7863  0.8640  0.2181  11.00000  0.05    0.22
;
_shelx_res_checksum              82585

_shelx_hkl_file                  
;
   0   0   2 37136.7 132.012  -2
   0   0  -2 37136.7 132.012   1
   0   0   4 134851. 364.504  -2
   0   0  -4 134851. 364.504   1
   0   0   6 331.838 54.2889  -2
   0   0  -6 331.838 54.2889   1
   0   0  -8 7719.94 132.669  -2
   0   0   8 7719.94 132.669   1
   0   0 -10 2280.81 91.7398   1
   0   0 -12 159.498 20.5474   1
   0   0 -14 1071.31 24.4687  -2
   0   0  14 1071.31 24.4687   1
   0  -1   2 13283.0 87.1807  -2
   0  -1  -2 13283.0 87.1807   1
   0  -1   3 107626. 201.233  -2
   0  -1  -3 107626. 201.233   1
   0  -1   4 60.2096 24.8036  -2
   0  -1  -4 60.2096 24.8036   1
   0   1  -7 9535.79 132.074  -2
   0   1   7 9535.79 132.074   1
   0   1   8 1787.49 35.5460  -2
   0   1  -8 1787.49 35.5460   1
   0   1  -9 35.7188 48.0371   1
   0  -1  -9 31.8048 27.4251  -2
   0  -1   9 31.8048 27.4251   1
   0   1 -10 285.479 55.0983   1
   0   1 -10 397.208 30.1253  -2
   0   1  10 397.208 30.1253   1
   0   1 -11 202.927 51.6761   1
   0  -1 -11 214.369 45.0833  -2
   0  -1  11 214.369 45.0833   1
   0   1  12 464.152 19.6612   1
   0   1 -13 376.122 15.0000   1
   0   1 -14 451.462 20.6938  -2
   0   1  14 451.462 20.6938   1
   0  -2   0 61281.7 143.413  -2
   0  -2   0 61281.7 143.413   1
   0   2   4 22574.3 159.935  -2
   0   2  -4 22574.3 159.935   1
   0   2   5 24830.0 185.314  -2
   0   2  -5 24830.0 185.314   1
   0   2  -6 28578.6 187.681  -2
   0   2   6 28578.6 187.681   1
   0   2   7 428.002 41.3206  -2
   0   2  -7 428.002 41.3206   1
   0   2   8 693.929 25.1066  -2
   0   2  -8 693.929 25.1066   1
   0  -2  -9 1732.36 57.5097   1
   0  -2  -9 1453.58 86.2985  -2
   0  -2   9 1453.58 86.2985   1
   0   2 -10 64.1160 35.4912   1
   0  -2 -10 30.7655 27.9255  -2
   0  -2  10 30.7655 27.9255   1
   0  -2 -11 26.1946 46.4452   1
   0   2  11-22.6116 58.6831  -2
   0   2 -11-22.6116 58.6831   1
   0  -2 -12 464.219 15.6386   1
   0   2  13 53.3929 15.1747   1
   0   2 -13 118.999 15.2385  -2
   0   2  13 118.999 15.2385   1
   0   2  14 416.913 18.6759   1
   0   2 -14 613.591 14.6519  -2
   0   2  14 613.591 14.6519   1
   0   3  -2 104855. 192.218  -2
   0   3   2 104855. 192.218   1
   0   3  -5 1035.86 39.4105  -2
   0   3   5 1035.86 39.4105   1
   0   3  -7 16705.2 162.461  -2
   0   3   7 16705.2 162.461   1
   0   3   8 2615.78 34.3479  -2
   0   3  -8 2615.78 34.3479   1
   0  -3  -9 101.697 35.0011   1
   0   3  -9 134.489 22.7104  -2
   0   3   9 134.489 22.7104   1
   0  -3 -10 43.0006 34.9448   1
   0  -3 -10 74.4439 31.3984  -2
   0  -3  10 74.4439 31.3984   1
   0  -3 -11 97.3739 48.2621   1
   0   3  11 78.6935 30.3062  -2
   0   3 -11 78.6935 30.3062   1
   0  -3  12 22.8374 17.4492   1
   0   3 -12 43.6043 22.8981  -2
   0   3  12 43.6043 22.8981   1
   0   3 -13 499.916 12.3428   1
   0  -3 -13 642.372 31.6373  -2
   0  -3  13 642.372 31.6373   1
   0   3  14-19.3979 16.2445   1
   0   3 -14-9.75572 10.6784  -2
   0   3  14-9.75572 10.6784   1
   0  -4   0 39593.5 166.745  -2
   0  -4   0 39593.5 166.745   1
   0   4  -2 7831.66 57.8433  -2
   0   4   2 7831.66 57.8433   1
   0   4  -4 164.486 25.4598  -2
   0   4   4 164.486 25.4598   1
   0   4  -5 9081.79 79.3178  -2
   0   4   5 9081.79 79.3178   1
   0   4  -6 36.8886 33.4717  -2
   0   4   6 36.8886 33.4717   1
   0   4  -7 4239.82 91.2737  -2
   0   4   7 4239.82 91.2737   1
   0  -4  -8 7423.85 129.775   1
   0   4   8 7639.59 55.2492  -2
   0   4  -8 7639.59 55.2492   1
   0  -4  -9 1876.91 57.1315   1
   0   4   9 2110.52 35.1016  -2
   0   4  -9 2110.52 35.1016   1
   0  -4 -10 650.932 61.9870   1
   0   4 -10 612.054 48.6268  -2
   0   4  10 612.054 48.6268   1
   0  -4 -11 9.63611 32.6570  -2
   0  -4  11 9.63611 32.6570   1
   0  -4 -12 894.508 29.0113   1
   0   4  12 982.026 33.3892  -2
   0   4 -12 982.026 33.3892   1
   0   4 -13 888.489 15.4325  -2
   0   4  13 888.489 15.4325   1
   0   4 -14 17.4360 10.1805  -2
   0   4  14 17.4360 10.1805   1
   0  -5  -1 1024.01 17.4563  -2
   0  -5   1 1024.01 17.4563   1
   0  -5  -3 107.307 20.5468  -2
   0  -5   3 107.307 20.5468   1
   0   5  -4 95.9764 26.5813  -2
   0   5   4 95.9764 26.5813   1
   0  -5  -5 56.3209 27.9469  -2
   0  -5   5 56.3209 27.9469   1
   0   5  -6 5228.10 87.1374  -2
   0   5   6 5228.10 87.1374   1
   0   5   7 30.5752 16.8058  -2
   0   5  -7 30.5752 16.8058   1
   0  -5  -8 751.274 58.6274   1
   0   5   8 789.143 26.7995  -2
   0   5  -8 789.143 26.7995   1
   0  -5  -9 431.030 39.2413   1
   0   5   9 511.338 26.9257  -2
   0   5  -9 511.338 26.9257   1
   0  -5 -10 303.521 51.1577   1
   0  -5 -10 253.662 22.4416  -2
   0  -5  10 253.662 22.4416   1
   0  -5 -11 216.066 24.9038   1
   0  -5 -11 236.226 36.6662  -2
   0  -5  11 236.226 36.6662   1
   0   5  12 2074.62 26.4828  -2
   0   5 -12 2074.62 26.4828   1
   0  -5 -13 322.548 17.1659   1
   0  -5 -13 381.813 15.9784  -2
   0  -5  13 381.813 15.9784   1
   0   5  14 738.297 18.9675   1
   0  -6   0 10157.4 106.275  -2
   0  -6   0 10157.4 106.275   1
   0  -6  -1 46557.8 235.417  -2
   0  -6   1 46557.8 235.417   1
   0  -6  -2 280.061 16.6525   1
   0  -6  -2 249.061 36.0009  -2
   0  -6   2 249.061 36.0009   1
   0   6  -4 196.915 26.9231  -2
   0   6   4 196.915 26.9231   1
   0  -6  -5 9.67443 27.1191  -2
   0  -6   5 9.67443 27.1191   1
   0   6   6 10854.7 162.765  -2
   0   6  -6 10854.7 162.765   1
   0  -6  -7 14458.4 157.235   1
   0   6   7 16969.6 169.113  -2
   0   6  -7 16969.6 169.113   1
   0  -6  -8 928.129 58.7956   1
   0  -6  -8 1041.12 34.8986  -2
   0  -6   8 1041.12 34.8986   1
   0  -6  -9 265.863 33.3840   1
   0  -6  -9 408.560 22.4101  -2
   0  -6   9 408.560 22.4101   1
   0  -6 -10 889.741 62.0692   1
   0  -6 -10 1020.05 31.8247  -2
   0  -6  10 1020.05 31.8247   1
   0   6  11 347.543 21.5917   1
   0   6  11 442.680 23.4920  -2
   0   6 -11 442.680 23.4920   1
   0   6 -12 5.36883 11.7761  -2
   0   6  12 5.36883 11.7761   1
   0   6 -13 11.1602 20.2748  -2
   0   6  13 11.1602 20.2748   1
   0  -7  -1 30188.5 205.819  -2
   0  -7   1 30188.5 205.819   1
   0  -7  -3 22.9512 19.0101   1
   0   7   3 34.4289 21.5383  -2
   0   7  -3 34.4289 21.5383   1
   0  -7  -4 2265.65 47.8589   1
   0  -7  -5 823.822 39.9625   1
   0  -7  -6 1148.12 50.2699   1
   0  -7  -7 1943.85 29.9801   1
   0   7   7 2411.97 43.7355  -2
   0   7  -7 2411.97 43.7355   1
   0  -7  -8 996.734 58.8870   1
   0   7   8 1113.30 26.6807  -2
   0   7  -8 1113.30 26.6807   1
   0  -7   9 1188.68 44.9249   1
   0   7   9 1894.65 30.9383  -2
   0   7  -9 1894.65 30.9383   1
   0  -7 -10 18.0272 19.5647   1
   0   7  10 19.3420 20.5197  -2
   0   7 -10 19.3420 20.5197   1
   0  -7 -11 923.267 27.7449   1
   0   7 -11 1129.91 28.1339  -2
   0   7  11 1129.91 28.1339   1
   0  -7  12 36.0444 9.92375  -2
   0  -7 -12 36.0444 9.92375   1
   0   7 -13 660.031 32.5338  -2
   0   7  13 660.031 32.5338   1
   0  -8   0 24228.2 188.217  -2
   0  -8   0 24228.2 188.217   1
   0  -8  -1 27960.2 213.339  -2
   0  -8   1 27960.2 213.339   1
   0   8   3 16162.0 110.096  -2
   0   8  -3 16162.0 110.096   1
   0  -8  -4 493.915 28.5767   1
   0  -8  -4 413.948 39.0887  -2
   0  -8   4 413.948 39.0887   1
   0  -8  -6 5311.74 86.6373   1
   0   8   6 5325.59 49.9285  -2
   0   8  -6 5325.59 49.9285   1
   0  -8  -7 2122.68 31.6730   1
   0   8   7 2764.42 29.1642  -2
   0   8  -7 2764.42 29.1642   1
   0  -8  -8 97.1375 15.9239  -2
   0  -8   8 97.1375 15.9239   1
   0  -8  -9 173.960 19.6966   1
   0   8   9 242.648 21.2351  -2
   0   8  -9 242.648 21.2351   1
   0  -8 -10 417.656 23.3828   1
   0  -8 -10 497.170 18.3827  -2
   0  -8  10 497.170 18.3827   1
   0   8 -11-8.89288 10.9445  -2
   0   8  11-8.89288 10.9445   1
   0   8 -12 12.1976 15.5253  -2
   0   8  12 12.1976 15.5253   1
   0   8 -13 40.9688 26.4926  -2
   0   8  13 40.9688 26.4926   1
   0  -9  -1 20969.1 199.127  -2
   0  -9   1 20969.1 199.127   1
   0  -9  -2 13316.0 169.392  -2
   0  -9   2 13316.0 169.392   1
   0  -9   3 15428.9 88.2997  -2
   0  -9  -3 15428.9 88.2997   1
   0  -9  -5 1125.52 39.9162   1
   0  -9  -6 3435.11 42.3213  -2
   0  -9   6 3435.11 42.3213   1
   0  -9  -7 781.967 47.1021   1
   0  -9  -7 889.748 29.0959  -2
   0  -9   7 889.748 29.0959   1
   0  -9  -8 613.832 47.1194   1
   0   9   8 680.874 30.6511  -2
   0   9  -8 680.874 30.6511   1
   0   9   9 3287.95 27.0968  -2
   0   9  -9 3287.95 27.0968   1
   0   9 -10 742.862 30.1199  -2
   0   9  10 742.862 30.1199   1
   0   9 -11 968.846 30.8239  -2
   0   9  11 968.846 30.8239   1
   0  -9 -12 216.473 21.4283  -2
   0  -9  12 216.473 21.4283   1
   0 -10   0 571.930 39.4244  -2
   0 -10   0 571.930 39.4244   1
   0 -10  -1 7883.47 134.183  -2
   0 -10   1 7883.47 134.183   1
   0 -10  -2 7804.76 79.7450  -2
   0 -10   2 7804.76 79.7450   1
   0 -10   3 825.887 42.0676  -2
   0 -10  -3 825.887 42.0676   1
   0 -10  -5 7921.66 71.3985  -2
   0 -10   5 7921.66 71.3985   1
   0  10   6 83.5945 21.0980  -2
   0  10  -6 83.5945 21.0980   1
   0 -10  -7 947.585 24.4159  -2
   0 -10   7 947.585 24.4159   1
   0  10  -8 1681.01 40.0521  -2
   0  10   8 1681.01 40.0521   1
   0 -10   9 90.7841 38.4609   1
   0  10   9 278.784 20.7689  -2
   0  10  -9 278.784 20.7689   1
   0 -10 -10 198.722 21.1937  -2
   0 -10  10 198.722 21.1937   1
   0 -10 -11-1.00203 21.6194   1
   0  10 -11-34.7654 24.1781  -2
   0  10  11-34.7654 24.1781   1
   0 -10 -12 64.3128 18.9797  -2
   0 -10  12 64.3128 18.9797   1
   0 -11  -1 369.163 30.7919  -2
   0 -11   1 369.163 30.7919   1
   0 -11  -2 94.9909 27.6388  -2
   0 -11   2 94.9909 27.6388   1
   0 -11  -4 2881.83 31.3682  -2
   0 -11   4 2881.83 31.3682   1
   0 -11  -5 3208.82 39.7051  -2
   0 -11   5 3208.82 39.7051   1
   0  11   6 1160.30 34.3335  -2
   0  11  -6 1160.30 34.3335   1
   0  11   7 4657.57 40.7899  -2
   0  11  -7 4657.57 40.7899   1
   0 -11  -8 1664.81 55.1719  -2
   0 -11   8 1664.81 55.1719   1
   0 -11  -9 845.444 33.6422   1
   0  11   9 1304.78 32.9855  -2
   0  11  -9 1304.78 32.9855   1
   0 -11 -10 1724.31 34.4436   1
   0 -11 -10 2555.48 30.0374  -2
   0 -11  10 2555.48 30.0374   1
   0  11 -11 186.261 23.6508  -2
   0  11  11 186.261 23.6508   1
   0 -12  -1 2824.55 71.4176  -2
   0 -12   1 2824.55 71.4176   1
   0 -12  -2 5688.30 135.155  -2
   0 -12   2 5688.30 135.155   1
   0  12   3 245.554 19.0308  -2
   0  12  -3 245.554 19.0308   1
   0 -12  -4 652.458 20.5775  -2
   0 -12   4 652.458 20.5775   1
   0  12   5 2807.22 45.0673  -2
   0  12  -5 2807.22 45.0673   1
   0 -12  -6 3688.34 46.3695  -2
   0 -12   6 3688.34 46.3695   1
   0  12   7 31.1854 17.2171  -2
   0  12  -7 31.1854 17.2171   1
   0 -12  -8 1188.13 36.2249   1
   0  12  -8 1651.89 36.6764  -2
   0  12   8 1651.89 36.6764   1
   0 -12  -9 82.5520 27.2491   1
   0  12   9 119.557 21.0449  -2
   0  12  -9 119.557 21.0449   1
   0 -12 -10 53.0809 22.0360   1
   0 -12 -10 110.245 18.5311  -2
   0 -12  10 110.245 18.5311   1
   0 -12 -11-5.63551 19.6795  -2
   0 -12  11-5.63551 19.6795   1
   0  12  12-11.8166 13.6247   1
   0  13  -1 4550.09 127.769  -2
   0  13   1 4550.09 127.769   1
   0  13  -2 243.127 16.4498  -2
   0  13   2 243.127 16.4498   1
   0  13  -3 188.537 15.4910  -2
   0  13   3 188.537 15.4910   1
   0 -13  -4 722.090 24.7780  -2
   0 -13   4 722.090 24.7780   1
   0  13   5 7993.82 69.3269  -2
   0  13  -5 7993.82 69.3269   1
   0 -13   6 516.298 22.9281  -2
   0 -13  -6 516.298 22.9281   1
   0  13   7 2344.54 42.7081  -2
   0  13  -7 2344.54 42.7081   1
   0 -13  -8 204.982 28.3915   1
   0  13  -8 304.588 27.7694  -2
   0  13   8 304.588 27.7694   1
   0 -13  -9 2105.64 35.7182   1
   0  13   9 2714.59 51.9877  -2
   0  13  -9 2714.59 51.9877   1
   0  13  10 950.645 24.8155  -2
   0  13 -10 950.645 24.8155   1
   0 -14   1 333.256 26.8382  -2
   0 -14  -1 333.256 26.8382   1
   0  14   3 368.204 26.4413  -2
   0  14  -3 368.204 26.4413   1
   0 -14  -4 11454.1 112.743  -2
   0 -14   4 11454.1 112.743   1
   0 -14  -5 3062.26 48.8726  -2
   0 -14   5 3062.26 48.8726   1
   0  14   6 1194.58 28.7784  -2
   0  14  -6 1194.58 28.7784   1
   0 -14  -7 372.296 18.5921  -2
   0 -14   7 372.296 18.5921   1
   0 -14  -8 1472.38 33.6552   1
   0  14   8 2147.76 50.4062  -2
   0  14  -8 2147.76 50.4062   1
   0  14   9-53.7302 20.1520  -2
   0  14  -9-53.7302 20.1520   1
   0  14  10 3.86193 18.2339  -2
   0  14 -10 3.86193 18.2339   1
   0  14  11 184.052 15.3862   1
   0 -15   1 545.535 46.4001  -2
   0 -15  -1 545.535 46.4001   1
   0  15  -2 335.681 21.2533  -2
   0  15   2 335.681 21.2533   1
   0 -15  -3 3186.36 66.6416  -2
   0 -15   3 3186.36 66.6416   1
   0 -15  -4 725.853 42.3781  -2
   0 -15   4 725.853 42.3781   1
   0  15   5 3950.25 43.4653  -2
   0  15  -5 3950.25 43.4653   1
   0  15  -6 77.8738 18.5067  -2
   0  15   6 77.8738 18.5067   1
   0 -15  -7 38.0832 25.6668   1
   0  15   7 75.1723 17.6417  -2
   0  15  -7 75.1723 17.6417   1
   0  15   8 354.640 26.1631  -2
   0  15  -8 354.640 26.1631   1
   0  15  -9 384.257 22.4948  -2
   0  15   9 384.257 22.4948   1
   0  15 -10 46.2111 15.7046  -2
   0  15  10 46.2111 15.7046   1
   0  16   0 75.9694 24.6911  -2
   0  16   0 75.9694 24.6911   1
   0 -16  -3 8263.78 96.8916  -2
   0 -16   3 8263.78 96.8916   1
   0 -16  -4 9683.93 105.461  -2
   0 -16   4 9683.93 105.461   1
   0  16  -5 107.714 19.2727  -2
   0  16   5 107.714 19.2727   1
   0  16   6 1362.54 29.0854  -2
   0  16  -6 1362.54 29.0854   1
   0 -16  -7 2382.56 40.1068  -2
   0 -16   7 2382.56 40.1068   1
   0  16   8 10.1998 17.4613  -2
   0  16  -8 10.1998 17.4613   1
   0  16   9 18.6919 17.1317  -2
   0  16  -9 18.6919 17.1317   1
   0  16  10 10.0204 11.8826   1
   0 -17  -2 120.267 21.6362  -2
   0 -17   2 120.267 21.6362   1
   0 -17  -3 2250.30 57.4966  -2
   0 -17   3 2250.30 57.4966   1
   0 -17  -4 1056.19 47.2119  -2
   0 -17   4 1056.19 47.2119   1
   0 -17  -5 247.815 19.4641  -2
   0 -17   5 247.815 19.4641   1
   0 -17  -6 1054.24 25.9186  -2
   0 -17   6 1054.24 25.9186   1
   0  17  -7 134.119 18.5825  -2
   0  17   7 134.119 18.5825   1
   0  17   8-2.04638 15.2738  -2
   0  17  -8-2.04638 15.2738   1
   0  17   9-0.89239 14.4403   1
   0 -17  -9-12.6122 13.5374  -2
   0 -17   9-12.6122 13.5374   1
   0  18   0 134.318 26.0703  -2
   0  18   0 134.318 26.0703   1
   0 -18  -1 2194.74 52.9757  -2
   0 -18   1 2194.74 52.9757   1
   0 -18  -2 576.713 39.6129  -2
   0 -18   2 576.713 39.6129   1
   0 -18  -3 25.3657 17.6480  -2
   0 -18   3 25.3657 17.6480   1
   0 -18  -4 134.806 18.2376  -2
   0 -18   4 134.806 18.2376   1
   0  18  -5 157.705 17.4553  -2
   0  18   5 157.705 17.4553   1
   0 -18  -6 142.760 15.9967  -2
   0 -18   6 142.760 15.9967   1
   0  18  -7 77.1501 19.7467  -2
   0  18   7 77.1501 19.7467   1
   0  18   8 38.4202 12.3174  -2
   0  18  -8 38.4202 12.3174   1
   0 -18  -9 15.4677 11.5914  -2
   0 -18   9 15.4677 11.5914   1
   0 -19  -1 213.687 17.5862  -2
   0 -19   1 213.687 17.5862   1
   0 -19  -2 54.9523 16.7384  -2
   0 -19   2 54.9523 16.7384   1
   0 -19  -3 1239.40 42.6608  -2
   0 -19   3 1239.40 42.6608   1
   0 -19  -4 93.0620 14.9906  -2
   0 -19   4 93.0620 14.9906   1
   0  19  -5 144.421 14.1888  -2
   0  19   5 144.421 14.1888   1
   0  19  -6 166.593 13.7063  -2
   0  19   6 166.593 13.7063   1
   0  19   7-8.58875 13.6375   1
   0 -19  -7-1.78039 13.2694  -2
   0 -19   7-1.78039 13.2694   1
   0  19  -8 14.9923 9.12153  -2
   0  19   8 14.9923 9.12153   1
   0  20   0 141.338 35.4506  -2
   0  20   0 141.338 35.4506   1
   0  20  -1 12.6712 17.4595  -2
   0  20   1 12.6712 17.4595   1
   0  20   2 40.7593 18.1155  -2
   0  20  -2 40.7593 18.1155   1
   0  20   3-1.45914 14.5358  -2
   0  20  -3-1.45914 14.5358   1
   0  20   4 138.236 15.0402  -2
   0  20  -4 138.236 15.0402   1
   0  20  -5 164.064 13.6010  -2
   0  20   5 164.064 13.6010   1
   0  20   6 68.4806 12.5183   1
   0  20  -6 113.001 28.5568  -2
   0  20   6 113.001 28.5568   1
   0  20   7 268.949 13.7291  -2
   0  20  -7 268.949 13.7291   1
   0  21  -1 136.287 21.9962  -2
   0  21   1 136.287 21.9962   1
   0  21   2 393.089 37.0018  -2
   0  21  -2 393.089 37.0018   1
   0  21  -3 128.623 13.2739  -2
   0  21   3 128.623 13.2739   1
   0  21   4 63.0639 14.5456  -2
   0  21  -4 63.0639 14.5456   1
   0  21   5-1.30205 16.7933  -2
   0  21  -5-1.30205 16.7933   1
   0  21  -6 23.2179 8.88215  -2
   0  21   6 23.2179 8.88215   1
   0  22   0 5.53381 24.6379  -2
   0  22   0 5.53381 24.6379   1
   0  22  -1 30.0142 12.7564  -2
   0  22   1 30.0142 12.7564   1
   0  22  -2 153.859 14.3733  -2
   0  22   2 153.859 14.3733   1
   0  22   3 8.12901 11.9666  -2
   0  22  -3 8.12901 11.9666   1
   0  22   4 17.9293 14.3628  -2
   0  22  -4 17.9293 14.3628   1
   0  22  -5 9.00605 9.61935  -2
   0  22   5 9.00605 9.61935   1
   0  23  -2 33.9983 11.8283  -2
   0  23   2 33.9983 11.8283   1
   0  23  -3 1.81360 9.47872  -2
   0  23   3 1.81360 9.47872   1
  -1   0  13 4962.45 30.1301   1
   1   0 -11 892.352 38.7512   1
   1   0 -11 976.869 77.0375  -2
  -1   0  11 976.869 77.0375   1
   1   0  -9 7063.95 136.279  -2
  -1   0   9 7063.95 136.279   1
   1   0  -7 123.499 53.5639  -2
  -1   0   7 123.499 53.5639   1
   1   0  -5 3654.70 51.5312  -2
  -1   0   5 3654.70 51.5312   1
  -1   0   3 45935.6 154.454  -2
   1   0  -3 45935.6 154.454   1
   1   0   1 123.381 9.10680  -2
  -1   0  -1 123.381 9.10680   1
   1   0   3 499594. 703.283  -2
  -1   0  -3 499594. 703.283   1
  -1   0  -7 4004.02 95.0117   1
  -1   0  -9 1730.54 84.1550   1
  -1   0 -11 495.847 31.5696   1
   1   0  13 394.651 17.1844   1
   1   1 -14 35.3446 20.0863  -2
  -1   1  14 35.3446 20.0863   1
  -1   1  13 22.7114 30.2887   1
   1   1 -13 21.0591 18.6935  -2
  -1   1  13 21.0591 18.6935   1
  -1  -1  12 744.595 28.9918   1
  -1   1  11 280.832 26.2021   1
   1  -1 -11 316.674 66.2051  -2
  -1  -1  11 316.674 66.2051   1
   1   1 -10 2169.45 89.4487   1
   1   1  -9 50.2464 27.0720  -2
  -1   1   9 50.2464 27.0720   1
   1   1  -8 626.471 46.4462  -2
  -1   1   8 626.471 46.4462   1
   1  -1  -7 13031.4 107.050  -2
  -1  -1   7 13031.4 107.050   1
   1  -1  -6 6105.23 58.3724  -2
  -1  -1   6 6105.23 58.3724   1
   1   1  -5 1810.81 29.6048  -2
  -1   1   5 1810.81 29.6048   1
  -1   1   4 391.438 30.1530   1
  -1  -1   4 408.772 33.5037  -2
   1  -1  -4 408.772 33.5037   1
  -1  -1   3 19640.2 75.3100  -2
   1  -1  -3 19640.2 75.3100   1
  -1  -1   2 69178.6 103.331  -2
   1  -1  -2 69178.6 103.331   1
   1   1   0 953.802 12.5357  -2
  -1   1   0 953.802 12.5357   1
   1   1   1 1730.68 28.2555  -2
  -1   1  -1 1730.68 28.2555   1
  -1   1  -2 325.021 29.1842   1
   1   1   3 133932. 362.920  -2
  -1   1  -3 133932. 362.920   1
   1   1   4 30684.3 196.502  -2
  -1   1  -4 30684.3 196.502   1
  -1   1  -6 7067.51 108.107   1
  -1   1  -7 701.343 52.7857   1
   1   1   8 816.586 28.4760  -2
  -1   1  -8 816.586 28.4760   1
  -1  -1  -9 853.256 45.0717  -2
   1  -1   9 853.256 45.0717   1
  -1   1 -10-12.4182 24.3853  -2
   1   1  10-12.4182 24.3853   1
  -1   1 -11 122.810 25.8908   1
  -1   1 -12 0.55737 16.8504   1
   1   1  12 34.8621 26.5406  -2
  -1   1 -12 34.8621 26.5406   1
   1  -1  13 378.230 14.3927   1
  -1   1 -14 23.6687 14.0119  -2
   1   1  14 23.6687 14.0119   1
  -1   2  14 389.127 19.9221   1
   1   2 -14 548.483 15.6618  -2
  -1   2  14 548.483 15.6618   1
  -1  -2  13 916.731 13.4716   1
  -1   2  12 726.298 28.6043   1
   1  -2 -11 1410.69 32.3852   1
  -1   2  11 1843.19 88.9564  -2
   1   2 -11 1843.19 88.9564   1
   1  -2 -10 26.1352 50.1266   1
   1   2 -10 57.7485 28.7940  -2
  -1   2  10 57.7485 28.7940   1
   1  -2  -9-14.0255 27.2272  -2
  -1  -2   9-14.0255 27.2272   1
   1   2  -8 2428.08 36.6528  -2
  -1   2   8 2428.08 36.6528   1
   1   2  -7 681.905 60.1253  -2
  -1   2   7 681.905 60.1253   1
  -1   2   6 374.278 36.0071  -2
   1   2  -6 374.278 36.0071   1
   1   2  -4 2882.99 56.3533  -2
  -1   2   4 2882.99 56.3533   1
   1   2  -3 24540.9 121.777  -2
  -1   2   3 24540.9 121.777   1
   1  -2  -2 80222.7 130.110  -2
  -1  -2   2 80222.7 130.110   1
   1  -2  -1 11675.2 59.4404  -2
  -1  -2   1 11675.2 59.4404   1
   1  -2   0 2761.33 21.6246  -2
  -1  -2   0 2761.33 21.6246   1
   1   2   1 10382.6 63.9157  -2
  -1   2  -1 10382.6 63.9157   1
  -1  -2  -2 8958.04 66.3983   1
   1   2   2 10557.4 73.5610  -2
  -1   2  -2 10557.4 73.5610   1
   1   2   3 1631.76 50.2962  -2
  -1   2  -3 1631.76 50.2962   1
   1   2   4 445.596 45.1768  -2
  -1   2  -4 445.596 45.1768   1
   1   2   5 191.302 52.1010  -2
  -1   2  -5 191.302 52.1010   1
   1   2   6 18166.5 162.916  -2
  -1   2  -6 18166.5 162.916   1
  -1   2  -7 289.166 45.6809   1
   1   2   7 290.698 65.2016  -2
  -1   2  -7 290.698 65.2016   1
  -1   2  -8 10211.0 108.249   1
   1   2   8 11077.7 71.3192  -2
  -1   2  -8 11077.7 71.3192   1
  -1  -2  -9 1356.67 54.9028   1
  -1  -2  -9 1381.32 86.8885  -2
   1  -2   9 1381.32 86.8885   1
  -1   2 -10 401.467 41.9575   1
  -1   2 -10 270.875 47.6922  -2
   1   2  10 270.875 47.6922   1
  -1  -2 -11 122.485 16.6595   1
   1   2  11 110.383 31.5662  -2
  -1   2 -11 110.383 31.5662   1
  -1  -2 -12 435.032 18.0460   1
  -1   2 -13 45.8280 8.75852   1
   1  -2  13 59.4179 20.0505  -2
  -1  -2 -13 59.4179 20.0505   1
  -1  -2 -14-3.89630 8.85215  -2
   1  -2  14-3.89630 8.85215   1
  -1   3  14 98.8743 18.8909   1
   1  -3 -14 130.823 12.7321  -2
  -1  -3  14 130.823 12.7321   1
  -1   3  13 644.676 14.9457   1
   1   3 -13 737.921 23.7819  -2
  -1   3  13 737.921 23.7819   1
  -1   3  12 116.137 38.4078   1
   1  -3 -11 1428.74 31.4148   1
  -1   3  11 2077.69 89.2948  -2
   1   3 -11 2077.69 89.2948   1
   1  -3 -10-76.8825 46.6433   1
   1  -3 -10 25.9964 28.2480  -2
  -1  -3  10 25.9964 28.2480   1
   1  -3  -9 214.699 21.3760  -2
  -1  -3   9 214.699 21.3760   1
   1  -3  -8 182.748 18.7593  -2
  -1  -3   8 182.748 18.7593   1
  -1   3   6 42757.9 168.839  -2
   1   3  -6 42757.9 168.839   1
   1   3  -5 4706.84 58.2425  -2
  -1   3   5 4706.84 58.2425   1
   1   3  -4 12.2883 34.7665  -2
  -1   3   4 12.2883 34.7665   1
   1   3  -3 12988.3 88.9221  -2
  -1   3   3 12988.3 88.9221   1
   1  -3  -2 172158. 308.027  -2
  -1  -3   2 172158. 308.027   1
   1  -3  -1 35276.5 75.4941  -2
  -1  -3   1 35276.5 75.4941   1
   1   3   0 54555.3 75.8897  -2
  -1   3   0 54555.3 75.8897   1
   1  -3   1 8960.00 57.8129  -2
  -1  -3  -1 8960.00 57.8129   1
  -1  -3  -2 8517.26 63.2249   1
   1   3   2 10250.4 74.2677  -2
  -1   3  -2 10250.4 74.2677   1
  -1  -3  -3 10338.6 84.1433   1
   1   3   3 11967.6 89.5247  -2
  -1   3  -3 11967.6 89.5247   1
  -1  -3  -4 4358.73 48.1708   1
   1   3   4 4726.07 88.6645  -2
  -1   3  -4 4726.07 88.6645   1
  -1  -3  -5 1113.00 49.1343   1
  -1  -3  -6 543.287 31.8485   1
   1   3   6 543.023 61.8115  -2
  -1   3  -6 543.023 61.8115   1
  -1  -3  -7 325.711 45.8241   1
   1   3   7 255.671 21.3374  -2
  -1   3  -7 255.671 21.3374   1
  -1  -3  -8 10728.0 110.834   1
   1   3   8 11129.7 82.9206  -2
  -1   3  -8 11129.7 82.9206   1
  -1  -3  -9 523.728 43.1321   1
  -1  -3  -9 548.499 30.2113  -2
   1  -3   9 548.499 30.2113   1
  -1   3 -10 1881.20 22.5989   1
   1  -3  10 2336.48 99.2026  -2
  -1  -3 -10 2336.48 99.2026   1
  -1  -3 -11 12.8158 15.8798   1
   1   3  11 30.8749 21.7568  -2
  -1   3 -11 30.8749 21.7568   1
  -1   3 -12-3.90890 13.0232   1
   1   3  13 338.571 15.7129   1
   1   3  13 405.386 21.1078  -2
  -1   3 -13 405.386 21.1078   1
  -1   4  14 386.513 20.4382   1
   1  -4 -14 541.071 17.3246  -2
  -1  -4  14 541.071 17.3246   1
  -1   4  13 58.8191 18.5369   1
  -1   4  13 98.7964 13.0923  -2
   1   4 -13 98.7964 13.0923   1
  -1   4  12 3.50801 38.2607   1
   1  -4 -11 297.309 27.7697   1
   1  -4 -11 366.829 33.1270  -2
  -1  -4  11 366.829 33.1270   1
   1  -4 -10 913.582 66.7611   1
   1  -4 -10 1088.09 35.6570  -2
  -1  -4  10 1088.09 35.6570   1
   1  -4  -9 4975.54 51.9678  -2
  -1  -4   9 4975.54 51.9678   1
  -1   4   8 10826.5 62.3954  -2
   1   4  -8 10826.5 62.3954   1
   1  -4  -7 6406.04 78.6886  -2
  -1  -4   7 6406.04 78.6886   1
  -1   4   6 26914.6 113.679  -2
   1   4  -6 26914.6 113.679   1
   1   4  -5 17130.8 131.603  -2
  -1   4   5 17130.8 131.603   1
   1   4  -4 2444.87 54.2692  -2
  -1   4   4 2444.87 54.2692   1
   1  -4  -2 24538.6 126.843  -2
  -1  -4   2 24538.6 126.843   1
   1  -4  -1 65747.0 104.362  -2
  -1  -4   1 65747.0 104.362   1
   1   4   0 10027.2 35.2652  -2
  -1   4   0 10027.2 35.2652   1
   1  -4   1 24133.8 94.8558  -2
  -1  -4  -1 24133.8 94.8558   1
  -1  -4  -2 426.182 21.8171   1
  -1  -4  -3 14279.3 97.2806   1
   1   4   3 16986.2 113.291  -2
  -1   4  -3 16986.2 113.291   1
  -1  -4  -4 15779.1 121.650   1
   1   4   4 17647.3 167.191  -2
  -1   4  -4 17647.3 167.191   1
  -1  -4  -5 223.178 35.1429   1
   1   4   5 247.213 25.7947  -2
  -1   4  -5 247.213 25.7947   1
  -1  -4  -6 155.888 37.9377   1
   1   4   6 132.138 35.4710  -2
  -1   4  -6 132.138 35.4710   1
  -1  -4  -7 3192.55 85.6041   1
   1   4   7 3465.39 45.0303  -2
  -1   4  -7 3465.39 45.0303   1
  -1  -4  -8 2538.66 86.1345   1
   1   4   8 2838.18 44.2715  -2
  -1   4  -8 2838.18 44.2715   1
  -1  -4  -9 1620.92 29.7233   1
   1   4   9 2109.66 47.4751  -2
  -1   4  -9 2109.66 47.4751   1
  -1  -4 -10 533.767 16.5634   1
   1   4  10 613.030 48.3683  -2
  -1   4 -10 613.030 48.3683   1
  -1  -4 -11 815.226 20.5234   1
   1   4  11 1105.06 37.0634  -2
  -1   4 -11 1105.06 37.0634   1
  -1   4 -12 149.632 15.1797   1
  -1   4 -13 16.3380 7.83870  -2
   1   4  13 16.3380 7.83870   1
   1   5 -14 151.888 19.4989  -2
  -1   5  14 151.888 19.4989   1
  -1  -5  13 405.755 11.8118  -2
   1  -5 -13 405.755 11.8118   1
   1  -5 -12 1079.02 29.8232   1
   1  -5 -12 1234.89 28.7371  -2
  -1  -5  12 1234.89 28.7371   1
   1  -5 -10 455.095 54.2171   1
   1  -5 -10 446.320 31.4287  -2
  -1  -5  10 446.320 31.4287   1
  -1   5   9 207.695 21.8980  -2
   1   5  -9 207.695 21.8980   1
  -1   5   8 1385.98 37.6851  -2
   1   5  -8 1385.98 37.6851   1
   1   5  -7 8416.89 87.7348  -2
  -1   5   7 8416.89 87.7348   1
   1   5  -6 3632.58 58.6748  -2
  -1   5   6 3632.58 58.6748   1
   1   5  -5 22476.8 115.134  -2
  -1   5   5 22476.8 115.134   1
   1  -5  -2 49774.9 183.868  -2
  -1  -5   2 49774.9 183.868   1
   1  -5  -1 51036.2 80.2617  -2
  -1  -5   1 51036.2 80.2617   1
   1  -5   1 1440.00 18.1911  -2
  -1  -5  -1 1440.00 18.1911   1
  -1  -5  -2 1964.34 33.3751   1
   1   5   2 2392.37 44.0940  -2
  -1   5  -2 2392.37 44.0940   1
  -1  -5  -3 1121.11 34.3948   1
   1   5   3 1208.63 41.3464  -2
  -1   5  -3 1208.63 41.3464   1
  -1  -5  -4 534.751 34.4457   1
  -1  -5  -5 12980.4 124.161   1
   1   5   5 14511.0 106.100  -2
  -1   5  -5 14511.0 106.100   1
  -1  -5  -6 6969.42 106.913   1
   1   5   6 8192.84 114.279  -2
  -1   5  -6 8192.84 114.279   1
  -1  -5  -7 3666.92 88.8282   1
  -1  -5  -7 3934.79 37.6761  -2
   1  -5   7 3934.79 37.6761   1
  -1  -5  -8 3007.01 38.4424   1
   1   5   8 3855.00 50.6605  -2
  -1   5  -8 3855.00 50.6605   1
  -1  -5  -9 67.0629 20.9524   1
   1   5   9 56.6797 19.9773  -2
  -1   5  -9 56.6797 19.9773   1
  -1  -5 -10 1709.75 25.1497   1
   1   5  10 2167.60 31.0964  -2
  -1   5 -10 2167.60 31.0964   1
  -1  -5 -11 276.317 13.8622   1
  -1  -5 -11 377.069 34.9343  -2
   1  -5  11 377.069 34.9343   1
   1   5  12 20.2773 35.5240   1
   1  -5  12 35.7481 16.1112  -2
  -1  -5 -12 35.7481 16.1112   1
  -1   5 -13 11.8424 14.9577  -2
   1   5  13 11.8424 14.9577   1
   1   6 -13 108.797 11.3166  -2
  -1   6  13 108.797 11.3166   1
   1  -6 -12 304.559 21.0206   1
   1  -6 -12 328.449 17.0167  -2
  -1  -6  12 328.449 17.0167   1
   1  -6 -11 101.355 29.5898  -2
  -1  -6  11 101.355 29.5898   1
   1  -6 -10 2321.65 83.3925   1
   1   6 -10 2752.63 29.6563  -2
  -1   6  10 2752.63 29.6563   1
   1  -6  -9 219.720 49.0709   1
   1  -6  -9 252.951 20.7860  -2
  -1  -6   9 252.951 20.7860   1
   1  -6  -8 17.9015 17.9479  -2
  -1  -6   8 17.9015 17.9479   1
   1  -6  -7 273.220 22.9467  -2
  -1  -6   7 273.220 22.9467   1
   1  -6  -6 262.184 36.7383  -2
  -1  -6   6 262.184 36.7383   1
   1  -6  -5 4715.89 90.5187  -2
  -1  -6   5 4715.89 90.5187   1
   1  -6  -4 436.367 28.3706  -2
  -1  -6   4 436.367 28.3706   1
   1  -6  -3 10684.7 105.107  -2
  -1  -6   3 10684.7 105.107   1
   1  -6  -2 876.568 33.8536  -2
  -1  -6   2 876.568 33.8536   1
  -1  -6   1 9470.83 43.3546  -2
   1  -6  -1 9470.83 43.3546   1
   1   6   0 207.218 21.2528  -2
  -1   6   0 207.218 21.2528   1
   1   6   1 21150.2 94.5621  -2
  -1   6  -1 21150.2 94.5621   1
  -1  -6  -2 459.718 19.9654   1
   1   6   2 614.425 27.3541  -2
  -1   6  -2 614.425 27.3541   1
  -1  -6  -3 7421.98 71.6401   1
   1   6   3 8821.26 94.7526  -2
  -1   6  -3 8821.26 94.7526   1
  -1  -6  -4 351.436 32.2241   1
  -1   6  -4 356.701 23.3423  -2
   1   6   4 356.701 23.3423   1
  -1  -6  -5 5183.12 81.9088   1
   1   6   5 6001.64 73.9217  -2
  -1   6  -5 6001.64 73.9217   1
  -1  -6  -6 44.6577 34.8374   1
   1   6   6 13.5829 22.1053  -2
  -1   6  -6 13.5829 22.1053   1
  -1  -6  -7 5292.07 45.4362   1
   1   6   7 7560.87 121.459  -2
  -1   6  -7 7560.87 121.459   1
  -1  -6  -8 1851.74 33.2825   1
   1   6   8 2368.67 43.7638  -2
  -1   6  -8 2368.67 43.7638   1
  -1  -6  -9 339.103 18.0886   1
  -1  -6  -9 461.261 29.7479  -2
   1  -6   9 461.261 29.7479   1
  -1  -6 -10 461.081 18.0707   1
  -1  -6 -10 561.976 21.6936  -2
   1  -6  10 561.976 21.6936   1
  -1  -6 -11 20.1802 19.9429   1
   1   6  11 53.7282 15.4098  -2
  -1   6 -11 53.7282 15.4098   1
  -1   6 -12 614.224 15.7578   1
  -1   6 -12 1011.58 45.8327  -2
   1   6  12 1011.58 45.8327   1
  -1   6 -13 70.0724 15.2340  -2
   1   6  13 70.0724 15.2340   1
  -1   7  13 148.070 27.1639   1
   1   7 -13 151.600 17.7684  -2
  -1   7  13 151.600 17.7684   1
   1   7 -12 1893.61 18.9612  -2
  -1   7  12 1893.61 18.9612   1
   1  -7 -11 345.311 23.5682   1
   1  -7 -11 385.842 19.4769  -2
  -1  -7  11 385.842 19.4769   1
   1  -7 -10 515.439 35.6147   1
   1  -7 -10 726.484 26.4608  -2
  -1  -7  10 726.484 26.4608   1
   1  -7  -9 4817.70 107.665   1
  -1   7   9 5163.83 37.0376  -2
   1   7  -9 5163.83 37.0376   1
   1  -7  -8 1379.91 65.7500   1
   1  -7  -8 1402.84 31.9431  -2
  -1  -7   8 1402.84 31.9431   1
   1  -7  -7 80.5731 31.1111  -2
  -1  -7   7 80.5731 31.1111   1
   1  -7  -6 2026.80 75.9533  -2
  -1  -7   6 2026.80 75.9533   1
   1  -7  -5 17766.9 164.029  -2
  -1  -7   5 17766.9 164.029   1
   1  -7  -4 33570.0 155.597  -2
  -1  -7   4 33570.0 155.597   1
   1  -7  -3 5062.32 61.6209  -2
  -1  -7   3 5062.32 61.6209   1
   1  -7  -2 36539.4 100.888  -2
  -1  -7   2 36539.4 100.888   1
  -1  -7   1 3795.35 70.1504  -2
   1  -7  -1 3795.35 70.1504   1
   1  -7   1 0.21256 11.5556  -2
  -1  -7  -1 0.21256 11.5556   1
   1   7   2 626.624 26.4728  -2
  -1   7  -2 626.624 26.4728   1
  -1  -7  -3 2406.23 42.4506   1
   1   7   3 2771.69 56.9247  -2
  -1   7  -3 2771.69 56.9247   1
  -1  -7  -4 6391.82 76.7032   1
   1   7   4 7607.78 100.591  -2
  -1   7  -4 7607.78 100.591   1
  -1  -7  -5 56.5037 29.1747   1
   1   7   5 42.6522 21.8047  -2
  -1   7  -5 42.6522 21.8047   1
  -1  -7  -6 34.9818 34.5167   1
  -1  -7  -6 7.90727 13.5392  -2
   1  -7   6 7.90727 13.5392   1
  -1  -7  -7 1197.77 28.0915   1
  -1  -7  -7 1566.31 39.4748  -2
   1  -7   7 1566.31 39.4748   1
  -1  -7  -8 186.386 16.4519   1
   1   7   8 219.828 22.4860  -2
  -1   7  -8 219.828 22.4860   1
  -1  -7  -9 406.074 17.9018   1
   1   7   9 469.760 21.4678  -2
  -1   7  -9 469.760 21.4678   1
  -1  -7 -10 913.255 21.1933   1
   1   7  10 1217.04 27.1351  -2
  -1   7 -10 1217.04 27.1351   1
  -1  -7 -11 397.578 22.7693   1
  -1   7 -11 460.200 23.4576  -2
   1   7  11 460.200 23.4576   1
   1   7  12 70.2786 11.1436  -2
  -1   7 -12 70.2786 11.1436   1
  -1  -7 -13 107.106 13.5195   1
  -1   7 -13 112.488 26.8972  -2
   1   7  13 112.488 26.8972   1
   1   8 -13 104.324 27.9463  -2
  -1   8  13 104.324 27.9463   1
   1  -8 -12 94.2866 16.6358  -2
  -1  -8  12 94.2866 16.6358   1
   1   8 -11 72.8527 11.4860  -2
  -1   8  11 72.8527 11.4860   1
  -1   8  10 255.991 16.1033  -2
   1   8 -10 255.991 16.1033   1
   1  -8  -9 723.753 53.0544   1
  -1   8   9 829.912 27.1027  -2
   1   8  -9 829.912 27.1027   1
   1  -8  -8 5347.62 105.181   1
   1   8  -8 6116.86 49.4100  -2
  -1   8   8 6116.86 49.4100   1
  -1   8   7 24.8513 22.6884  -2
   1   8  -7 24.8513 22.6884   1
   1  -8  -6 733.516 58.9594  -2
  -1  -8   6 733.516 58.9594   1
   1  -8  -5 17610.8 124.804  -2
  -1  -8   5 17610.8 124.804   1
   1  -8  -4 144.861 25.8229  -2
  -1  -8   4 144.861 25.8229   1
   1  -8  -3 124.323 16.0100  -2
  -1  -8   3 124.323 16.0100   1
   1  -8  -2 3146.76 28.0479  -2
  -1  -8   2 3146.76 28.0479   1
  -1  -8   1 3795.07 77.6901  -2
   1  -8  -1 3795.07 77.6901   1
   1   8   0 7754.56 84.3575  -2
  -1   8   0 7754.56 84.3575   1
   1   8   2 35478.0 139.726  -2
  -1   8  -2 35478.0 139.726   1
   1   8   3 5313.81 67.0856  -2
  -1   8  -3 5313.81 67.0856   1
  -1  -8  -4 18575.9 121.374   1
   1   8   4 21076.9 157.201  -2
  -1   8  -4 21076.9 157.201   1
  -1  -8  -5 4419.32 31.8754   1
   1   8   5 5443.95 96.6329  -2
  -1   8  -5 5443.95 96.6329   1
  -1  -8  -6 4607.99 29.4036   1
   1   8   6 5691.55 39.7123  -2
  -1   8  -6 5691.55 39.7123   1
  -1  -8  -7 5735.85 37.3257   1
   1  -8   7 7000.76 40.6363  -2
  -1  -8  -7 7000.76 40.6363   1
  -1  -8  -8 117.383 26.4061   1
   1   8   8 124.671 12.4798  -2
  -1   8  -8 124.671 12.4798   1
  -1  -8  -9 4.23932 21.3339   1
   1   8   9 26.9254 13.1527  -2
  -1   8  -9 26.9254 13.1527   1
   1  -8  10 99.8099 13.9758  -2
  -1  -8 -10 99.8099 13.9758   1
  -1  -8 -11 841.417 23.4284   1
   1   8  11 1031.76 18.0369  -2
  -1   8 -11 1031.76 18.0369   1
  -1   8 -12 1018.13 41.4638  -2
   1   8  12 1018.13 41.4638   1
  -1   8 -13-0.32337 21.5656  -2
   1   8  13-0.32337 21.5656   1
   1   9 -13 0.96178 22.8639  -2
  -1   9  13 0.96178 22.8639   1
   1   9 -12 292.107 38.0491  -2
  -1   9  12 292.107 38.0491   1
   1   9 -11 1118.66 51.2031  -2
  -1   9  11 1118.66 51.2031   1
   1  -9 -10 3338.61 38.6737   1
  -1   9  10 4162.83 29.8287  -2
   1   9 -10 4162.83 29.8287   1
   1  -9  -9 960.753 20.3735  -2
  -1  -9   9 960.753 20.3735   1
   1  -9  -8 154.263 39.4706   1
   1  -9  -8 219.995 28.9052  -2
  -1  -9   8 219.995 28.9052   1
   1  -9  -7 88.9644 32.8681   1
  -1   9   7 117.367 17.8574  -2
   1   9  -7 117.367 17.8574   1
   1  -9  -6 568.864 37.9756   1
   1  -9  -6 581.718 20.0682  -2
  -1  -9   6 581.718 20.0682   1
   1  -9  -5 5514.24 96.9225  -2
  -1  -9   5 5514.24 96.9225   1
   1  -9  -4 53.5595 24.5626  -2
  -1  -9   4 53.5595 24.5626   1
   1  -9  -3 13375.7 67.8194  -2
  -1  -9   3 13375.7 67.8194   1
   1   9  -1 37869.5 184.395  -2
  -1   9   1 37869.5 184.395   1
   1   9   0 79176.9 395.364  -2
  -1   9   0 79176.9 395.364   1
  -1  -9  -2 33769.7 268.425  -2
   1  -9   2 33769.7 268.425   1
  -1  -9  -3 71.4970 16.9282  -2
   1  -9   3 71.4970 16.9282   1
   1  -9   4 6050.98 62.9671  -2
  -1  -9  -4 6050.98 62.9671   1
  -1  -9  -5 3865.90 31.7608  -2
   1  -9   5 3865.90 31.7608   1
  -1  -9  -6 467.701 22.1470   1
  -1  -9  -6 563.393 25.9508  -2
   1  -9   6 563.393 25.9508   1
  -1  -9  -7 849.655 19.5994   1
  -1  -9  -7 1067.25 29.2004  -2
   1  -9   7 1067.25 29.2004   1
  -1  -9  -8 303.743 29.0718   1
  -1  -9  -8 418.449 17.4644  -2
   1  -9   8 418.449 17.4644   1
   1  -9   9 13.2197 40.7949   1
   1  -9   9 21.6931 12.6140  -2
  -1  -9  -9 21.6931 12.6140   1
   1   9  10 1195.82 40.3475  -2
  -1   9 -10 1195.82 40.3475   1
  -1   9 -11 78.8080 24.7477  -2
   1   9  11 78.8080 24.7477   1
  -1  -9 -12 117.382 18.6241   1
  -1   9 -12 117.334 32.8472  -2
   1   9  12 117.334 32.8472   1
   1  10 -13 38.7117 17.5381  -2
  -1  10  13 38.7117 17.5381   1
   1 -10 -12 59.6488 19.9341  -2
  -1 -10  12 59.6488 19.9341   1
   1  10 -11 337.860 26.9304  -2
  -1  10  11 337.860 26.9304   1
  -1  10  10 438.286 22.1206  -2
   1  10 -10 438.286 22.1206   1
  -1 -10   9 2761.84 50.1306   1
   1  10  -9 4377.09 47.4282  -2
  -1  10   9 4377.09 47.4282   1
   1  10  -8 1513.23 58.8729  -2
  -1  10   8 1513.23 58.8729   1
   1  10  -7 55.5349 18.6451  -2
  -1  10   7 55.5349 18.6451   1
  -1  10   6 1087.31 24.9704  -2
   1  10  -6 1087.31 24.9704   1
  -1  10   5 2540.31 33.4126  -2
   1  10  -5 2540.31 33.4126   1
   1 -10  -4 1950.67 55.7491  -2
  -1 -10   4 1950.67 55.7491   1
   1 -10  -3 3017.95 96.7790  -2
  -1 -10   3 3017.95 96.7790   1
   1 -10  -2 169.717 49.0344  -2
  -1 -10   2 169.717 49.0344   1
   1  10  -1 1873.08 90.6210  -2
  -1  10   1 1873.08 90.6210   1
   1  10   0 7823.62 94.2981  -2
  -1  10   0 7823.62 94.2981   1
  -1 -10  -1 18275.7 200.225  -2
   1 -10   1 18275.7 200.225   1
  -1 -10  -2 75.3280 28.7166  -2
   1 -10   2 75.3280 28.7166   1
  -1 -10  -3 1479.14 82.6041  -2
   1 -10   3 1479.14 82.6041   1
  -1 -10  -4 213.556 55.3952  -2
   1 -10   4 213.556 55.3952   1
  -1 -10  -5 1018.36 31.1704  -2
   1 -10   5 1018.36 31.1704   1
  -1 -10  -6 521.005 31.0007   1
   1  10   6 650.787 26.2443  -2
  -1  10  -6 650.787 26.2443   1
  -1 -10  -7 111.579 29.3698   1
  -1 -10  -7 181.675 21.8362  -2
   1 -10   7 181.675 21.8362   1
  -1 -10  -8 58.0206 18.1560  -2
   1 -10   8 58.0206 18.1560   1
  -1 -10  -9 355.472 23.8186  -2
   1 -10   9 355.472 23.8186   1
   1  10  10 894.322 28.1417  -2
  -1  10 -10 894.322 28.1417   1
  -1 -10 -11 906.008 28.6449   1
  -1 -10 -12 660.013 17.3563   1
   1  11 -12 398.173 29.3013  -2
  -1  11  12 398.173 29.3013   1
   1 -11 -11 776.454 35.5657  -2
  -1 -11  11 776.454 35.5657   1
   1  11 -10 6.73357 22.2879  -2
  -1  11  10 6.73357 22.2879   1
   1  11  -9 3537.90 43.8244  -2
  -1  11   9 3537.90 43.8244   1
   1  11  -8 1574.10 57.3354  -2
  -1  11   8 1574.10 57.3354   1
   1  11  -7 69.7083 17.8347  -2
  -1  11   7 69.7083 17.8347   1
   1 -11  -6 87.0788 17.3128  -2
  -1 -11   6 87.0788 17.3128   1
   1 -11  -5 17.4840 18.7805  -2
  -1 -11   5 17.4840 18.7805   1
   1 -11  -4 293.376 28.5620  -2
  -1 -11   4 293.376 28.5620   1
   1 -11  -3 1026.93 70.9570  -2
  -1 -11   3 1026.93 70.9570   1
   1  11  -2 604.803 80.5035  -2
  -1  11   2 604.803 80.5035   1
   1  11  -1 3373.65 112.188  -2
  -1  11   1 3373.65 112.188   1
   1 -11   0 46.3716 26.4295  -2
  -1 -11   0 46.3716 26.4295   1
  -1 -11  -1 6829.09 135.267  -2
   1 -11   1 6829.09 135.267   1
   1  11   5 608.992 33.8094  -2
  -1  11  -5 608.992 33.8094   1
  -1 -11  -6 22.7064 19.0420  -2
   1 -11   6 22.7064 19.0420   1
   1  11   7 124.161 20.1912  -2
  -1  11  -7 124.161 20.1912   1
   1  11   8 91.1298 20.1360  -2
  -1  11  -8 91.1298 20.1360   1
   1  11   9 29.3579 20.9155  -2
  -1  11  -9 29.3579 20.9155   1
  -1 -11 -10 745.747 30.9726   1
  -1 -11 -10 1025.50 28.0441  -2
   1 -11  10 1025.50 28.0441   1
  -1 -11 -11-10.7474 20.1487   1
  -1  11 -11 62.8385 20.7459  -2
   1  11  11 62.8385 20.7459   1
  -1  11 -12 100.069 20.9684  -2
   1  11  12 100.069 20.9684   1
   1  12 -12 170.012 21.1649  -2
  -1  12  12 170.012 21.1649   1
   1  12 -11 105.093 32.5842  -2
  -1  12  11 105.093 32.5842   1
  -1  12  10 1852.79 30.3251  -2
   1  12 -10 1852.79 30.3251   1
  -1  12   9 32.0025 24.3335  -2
   1  12  -9 32.0025 24.3335   1
   1 -12  -8 3504.36 67.9008  -2
  -1 -12   8 3504.36 67.9008   1
  -1  12   7 830.945 21.2680  -2
   1  12  -7 830.945 21.2680   1
   1 -12  -6 322.442 19.2068  -2
  -1 -12   6 322.442 19.2068   1
   1 -12  -5 1963.02 38.6168  -2
  -1 -12   5 1963.02 38.6168   1
   1 -12  -4 1106.37 43.0976  -2
  -1 -12   4 1106.37 43.0976   1
  -1 -12   3 3157.62 44.6963  -2
   1 -12  -3 3157.62 44.6963   1
   1  12  -2 3581.04 127.581  -2
  -1  12   2 3581.04 127.581   1
   1  12  -1 9339.58 111.104  -2
  -1  12   1 9339.58 111.104   1
  -1 -12   0 4634.41 80.3824  -2
   1 -12   0 4634.41 80.3824   1
  -1 -12  -1 15760.4 207.600  -2
   1 -12   1 15760.4 207.600   1
   1  12   2 355.534 18.7334  -2
  -1  12  -2 355.534 18.7334   1
   1  12   3 376.310 23.3944  -2
  -1  12  -3 376.310 23.3944   1
  -1 -12  -4 652.019 72.2628  -2
   1 -12   4 652.019 72.2628   1
  -1 -12  -5 82.8604 23.3489  -2
   1 -12   5 82.8604 23.3489   1
   1  12   6 42.5139 20.1141  -2
  -1  12  -6 42.5139 20.1141   1
   1  12   7 84.6990 17.0427  -2
  -1  12  -7 84.6990 17.0427   1
   1  12   8 1.08877 17.6163  -2
  -1  12  -8 1.08877 17.6163   1
  -1 -12  -9 170.986 29.2063   1
  -1  12  -9 242.612 21.6498  -2
   1  12   9 242.612 21.6498   1
  -1 -12 -10 602.566 27.5263   1
   1  12  10 732.551 32.7670  -2
  -1  12 -10 732.551 32.7670   1
  -1 -12 -11 220.022 17.2727   1
  -1 -12 -11 318.421 19.3637  -2
   1 -12  11 318.421 19.3637   1
  -1  13  12 12.0070 11.0308   1
   1  13 -11-5.61368 24.5201  -2
  -1  13  11-5.61368 24.5201   1
  -1 -13  10 723.186 20.5074   1
  -1  13  10 1010.07 30.7317  -2
   1  13 -10 1010.07 30.7317   1
  -1  13   9 2099.93 45.0065  -2
   1  13  -9 2099.93 45.0065   1
   1 -13  -8 6147.47 82.8381  -2
  -1 -13   8 6147.47 82.8381   1
   1 -13  -7 637.363 20.5585  -2
  -1 -13   7 637.363 20.5585   1
  -1  13   6 2256.11 33.5837  -2
   1  13  -6 2256.11 33.5837   1
   1 -13  -5 95.1332 23.6710  -2
  -1 -13   5 95.1332 23.6710   1
   1 -13  -4 954.053 40.6032  -2
  -1 -13   4 954.053 40.6032   1
   1 -13  -3 306.749 18.0837  -2
  -1 -13   3 306.749 18.0837   1
  -1 -13   2 9424.59 71.0253  -2
   1 -13  -2 9424.59 71.0253   1
   1  13  -1 2264.57 41.7248  -2
  -1  13   1 2264.57 41.7248   1
   1  13   0 291.571 22.1620  -2
  -1  13   0 291.571 22.1620   1
  -1 -13  -1 156.620 15.8580  -2
   1 -13   1 156.620 15.8580   1
   1  13   2 673.634 33.4642  -2
  -1  13  -2 673.634 33.4642   1
  -1  13  -3 343.847 14.8452  -2
   1  13   3 343.847 14.8452   1
  -1 -13  -5 3814.02 60.1252  -2
   1 -13   5 3814.02 60.1252   1
   1  13   6 231.666 21.6297  -2
  -1  13  -6 231.666 21.6297   1
   1  13   7 7420.85 51.9582  -2
  -1  13  -7 7420.85 51.9582   1
   1  13   8 1617.49 36.9686  -2
  -1  13  -8 1617.49 36.9686   1
  -1 -13  -9 1302.06 34.2024   1
  -1 -13  -9 1755.51 33.6417  -2
   1 -13   9 1755.51 33.6417   1
  -1 -13 -10 197.316 21.9396   1
   1  13  10 225.598 16.9738  -2
  -1  13 -10 225.598 16.9738   1
   1  13  11 70.0917 15.3805   1
  -1 -13 -11 130.079 22.4129  -2
   1 -13  11 130.079 22.4129   1
   1  14 -11 81.4172 25.0496  -2
  -1  14  11 81.4172 25.0496   1
  -1 -14  10 121.360 13.1105   1
  -1  14  10 154.764 17.1087  -2
   1  14 -10 154.764 17.1087   1
   1  14  -9 25.2932 17.2727  -2
  -1  14   9 25.2932 17.2727   1
   1 -14  -8-7.97300 25.2947  -2
  -1 -14   8-7.97300 25.2947   1
   1 -14  -7 4750.05 41.7788  -2
  -1 -14   7 4750.05 41.7788   1
  -1  14   6 2980.40 36.7025  -2
   1  14  -6 2980.40 36.7025   1
   1 -14  -5 10915.8 62.2822  -2
  -1 -14   5 10915.8 62.2822   1
   1 -14  -4 9314.60 99.8272  -2
  -1 -14   4 9314.60 99.8272   1
   1  14  -3 89.5251 20.9456  -2
  -1  14   3 89.5251 20.9456   1
   1  14  -2 3290.31 49.8237  -2
  -1  14   2 3290.31 49.8237   1
   1  14  -1 3331.20 49.5842  -2
  -1  14   1 3331.20 49.5842   1
   1  14   0 289.838 19.0810  -2
  -1  14   0 289.838 19.0810   1
  -1 -14  -1 636.079 72.7783  -2
   1 -14   1 636.079 72.7783   1
  -1 -14  -2 64.1442 17.1832  -2
   1 -14   2 64.1442 17.1832   1
  -1  14  -3 101.102 14.8568  -2
   1  14   3 101.102 14.8568   1
  -1 -14  -4 3662.43 72.3670  -2
   1 -14   4 3662.43 72.3670   1
   1  14   5 362.989 22.6139  -2
  -1  14  -5 362.989 22.6139   1
   1  14   6 2489.83 43.4059  -2
  -1  14  -6 2489.83 43.4059   1
   1 -14   7 174.243 22.5100  -2
  -1 -14  -7 174.243 22.5100   1
  -1 -14  -8 119.123 28.0327   1
   1  14   8 143.163 19.9750  -2
  -1  14  -8 143.163 19.9750   1
  -1 -14  -9 226.399 24.2585   1
   1  14   9 316.640 23.1948  -2
  -1  14  -9 316.640 23.1948   1
   1  14  10 947.535 25.0318   1
   1  14  10 1367.90 24.2751  -2
  -1  14 -10 1367.90 24.2751   1
  -1  15  11-0.43068 11.2023   1
   1  15 -10 41.9742 12.7406  -2
  -1  15  10 41.9742 12.7406   1
   1 -15  -9 159.629 17.1586  -2
  -1 -15   9 159.629 17.1586   1
  -1  15   8 1056.22 24.8231  -2
   1  15  -8 1056.22 24.8231   1
  -1  15   7 9.16863 21.6560  -2
   1  15  -7 9.16863 21.6560   1
  -1  15   6 433.654 20.6044  -2
   1  15  -6 433.654 20.6044   1
  -1  15   5 6588.80 50.4869  -2
   1  15  -5 6588.80 50.4869   1
   1 -15  -4 354.279 22.9870  -2
  -1 -15   4 354.279 22.9870   1
   1 -15  -3 3030.43 63.2602  -2
  -1 -15   3 3030.43 63.2602   1
   1 -15  -2 6451.95 62.6953  -2
  -1 -15   2 6451.95 62.6953   1
   1  15   0 3289.37 65.0282  -2
  -1  15   0 3289.37 65.0282   1
   1  15   1 1809.87 53.3104  -2
  -1  15  -1 1809.87 53.3104   1
   1  15   2 1061.60 46.4845  -2
  -1  15  -2 1061.60 46.4845   1
  -1  15  -3 863.410 30.3361  -2
   1  15   3 863.410 30.3361   1
  -1 -15  -4 1921.84 51.8902  -2
   1 -15   4 1921.84 51.8902   1
   1  15   5 3320.08 39.9937  -2
  -1  15  -5 3320.08 39.9937   1
   1  15   6 3161.09 45.3065  -2
  -1  15  -6 3161.09 45.3065   1
   1  15   7 938.423 33.6328  -2
  -1  15  -7 938.423 33.6328   1
  -1 -15  -8 376.900 26.8765   1
   1  15   9 793.874 26.1126   1
   1  15   9 1113.80 26.2727  -2
  -1  15  -9 1113.80 26.2727   1
   1  15  10 13.0156 12.7122   1
   1  15  10-3.59277 13.9727  -2
  -1  15 -10-3.59277 13.9727   1
   1  16  -9 212.240 15.0922  -2
  -1  16   9 212.240 15.0922   1
  -1  16   8-20.4341 16.9327  -2
   1  16  -8-20.4341 16.9327   1
  -1  16   7 218.610 21.7752  -2
   1  16  -7 218.610 21.7752   1
  -1  16   6-3.53215 17.4373  -2
   1  16  -6-3.53215 17.4373   1
  -1  16   5 1169.25 26.7717  -2
   1  16  -5 1169.25 26.7717   1
   1  16  -4 446.091 28.5945  -2
  -1  16   4 446.091 28.5945   1
   1 -16  -3 25.9219 20.1874  -2
  -1 -16   3 25.9219 20.1874   1
   1  16  -2 116.008 20.3415  -2
  -1  16   2 116.008 20.3415   1
   1 -16  -1 1424.53 45.5300  -2
  -1 -16   1 1424.53 45.5300   1
  -1  16   0 404.765 24.1355  -2
   1  16   0 404.765 24.1355   1
  -1 -16  -1 677.787 77.6090  -2
   1 -16   1 677.787 77.6090   1
   1  16   2 2962.89 63.6064  -2
  -1  16  -2 2962.89 63.6064   1
   1  16   3 259.422 22.9414  -2
  -1  16  -3 259.422 22.9414   1
  -1  16  -4 712.588 28.2817  -2
   1  16   4 712.588 28.2817   1
  -1 -16  -5 1523.86 32.3350  -2
   1 -16   5 1523.86 32.3350   1
  -1  16  -6 211.954 19.6298  -2
   1  16   6 211.954 19.6298   1
   1  16   7 1266.03 45.7249  -2
  -1  16  -7 1266.03 45.7249   1
   1  16   8 38.9610 21.0473   1
   1  16   8 63.9939 26.9235  -2
  -1  16  -8 63.9939 26.9235   1
   1  16   9-2.97894 14.6990   1
   1  16   9 5.45944 19.1850  -2
  -1  16  -9 5.45944 19.1850   1
  -1 -16 -10 3.34884 16.4860  -2
   1 -16  10 3.34884 16.4860   1
   1  17 -10 0.67961 15.5829  -2
  -1  17  10 0.67961 15.5829   1
   1 -17  -9 13.6030 11.0054  -2
  -1 -17   9 13.6030 11.0054   1
  -1  17   8 30.3195 15.0554  -2
   1  17  -8 30.3195 15.0554   1
   1  17  -7-21.2019 23.0078  -2
  -1  17   7-21.2019 23.0078   1
   1  17  -6 249.924 21.3688  -2
  -1  17   6 249.924 21.3688   1
  -1  17   5 965.312 25.5068  -2
   1  17  -5 965.312 25.5068   1
   1  17  -4 268.942 27.2426  -2
  -1  17   4 268.942 27.2426   1
  -1  17   3 103.574 20.7489  -2
   1  17  -3 103.574 20.7489   1
   1 -17  -2 1165.52 43.7842  -2
  -1 -17   2 1165.52 43.7842   1
  -1  17   1 48.1547 14.8256  -2
   1  17  -1 48.1547 14.8256   1
  -1 -17  -1 363.517 69.5273  -2
   1 -17   1 363.517 69.5273   1
  -1  17  -2 134.006 20.0553  -2
   1  17   2 134.006 20.0553   1
  -1 -17  -3 1601.40 54.2363  -2
   1 -17   3 1601.40 54.2363   1
   1  17   4 126.366 20.0019  -2
  -1  17  -4 126.366 20.0019   1
   1  17   5 49.2007 17.2215  -2
  -1  17  -5 49.2007 17.2215   1
  -1 -17  -6 155.519 17.8544  -2
   1 -17   6 155.519 17.8544   1
   1  17   7 30.8493 21.0516  -2
  -1  17  -7 30.8493 21.0516   1
   1  17   8 31.1409 15.3824   1
   1  17   8 23.7143 23.4221  -2
  -1  17  -8 23.7143 23.4221   1
   1  17   9 63.2087 16.8770  -2
  -1  17  -9 63.2087 16.8770   1
  -1  18   9 10.7594 10.4636   1
   1 -18  -9 26.5504 14.4906  -2
  -1 -18   9 26.5504 14.4906   1
  -1  18   8 71.3654 12.3782  -2
   1  18  -8 71.3654 12.3782   1
   1 -18  -7-3.91371 18.3415  -2
  -1 -18   7-3.91371 18.3415   1
   1 -18  -6-15.4608 17.8900  -2
  -1 -18   6-15.4608 17.8900   1
   1  18  -5 53.6127 16.0631  -2
  -1  18   5 53.6127 16.0631   1
  -1  18   4 743.852 46.6090  -2
   1  18  -4 743.852 46.6090   1
   1 -18  -3 560.673 36.3176  -2
  -1 -18   3 560.673 36.3176   1
  -1  18   2 18.3317 17.1877  -2
   1  18  -2 18.3317 17.1877   1
   1  18   0 54.0254 17.8074  -2
  -1  18   0 54.0254 17.8074   1
  -1  18  -1 42.0964 16.6393  -2
   1  18   1 42.0964 16.6393   1
  -1  18  -2 79.5450 18.2260  -2
   1  18   2 79.5450 18.2260   1
  -1 -18  -3 1310.37 49.4611  -2
   1 -18   3 1310.37 49.4611   1
   1  18   4 953.609 24.3748  -2
  -1  18  -4 953.609 24.3748   1
   1  18   5 202.420 16.1745  -2
  -1  18  -5 202.420 16.1745   1
   1  18   6 143.558 18.8423   1
   1  18   6 276.228 19.5735  -2
  -1  18  -6 276.228 19.5735   1
   1  18   7 196.963 19.6454  -2
  -1  18  -7 196.963 19.6454   1
   1  18   8 166.411 20.6883  -2
  -1  18  -8 166.411 20.6883   1
  -1  18  -9 30.0393 14.7687  -2
   1  18   9 30.0393 14.7687   1
  -1  19   8-4.53967 10.9755   1
   1  19  -7 145.329 16.1784  -2
  -1  19   7 145.329 16.1784   1
  -1  19   6 239.363 18.4495  -2
   1  19  -6 239.363 18.4495   1
   1  19  -5 152.774 19.8204  -2
  -1  19   5 152.774 19.8204   1
  -1  19   4 7.97088 15.5361  -2
   1  19  -4 7.97088 15.5361   1
   1  19  -3 470.015 43.6314  -2
  -1  19   3 470.015 43.6314   1
  -1 -19  -1 6.10583 19.9325  -2
   1 -19   1 6.10583 19.9325   1
  -1 -19  -2 129.072 20.9076  -2
   1 -19   2 129.072 20.9076   1
  -1 -19  -3 103.281 18.9096  -2
   1 -19   3 103.281 18.9096   1
   1  19   4 173.392 16.3354  -2
  -1  19  -4 173.392 16.3354   1
  -1 -19  -5 55.8009 14.6478  -2
   1 -19   5 55.8009 14.6478   1
   1  19   6 12.7603 18.1685  -2
  -1  19  -6 12.7603 18.1685   1
   1  19   7 10.5183 12.9991  -2
  -1  19  -7 10.5183 12.9991   1
  -1  19  -8 136.347 9.07430  -2
   1  19   8 136.347 9.07430   1
   1  20  -6 134.360 18.1473  -2
  -1  20   6 134.360 18.1473   1
   1  20  -5 276.359 17.4820  -2
  -1  20   5 276.359 17.4820   1
   1  20  -4 17.5016 16.2383  -2
  -1  20   4 17.5016 16.2383   1
   1  20  -3 116.328 15.9830  -2
  -1  20   3 116.328 15.9830   1
   1  20  -2-2.86375 17.8300  -2
  -1  20   2-2.86375 17.8300   1
   1  20  -1 387.063 40.0831  -2
  -1  20   1 387.063 40.0831   1
   1  20   0 281.151 20.4141  -2
  -1  20   0 281.151 20.4141   1
   1  20   1 25.3186 18.0600  -2
  -1  20  -1 25.3186 18.0600   1
   1  20   2 12.5363 14.0442  -2
  -1  20  -2 12.5363 14.0442   1
   1  20   3 61.3353 14.6862  -2
  -1  20  -3 61.3353 14.6862   1
  -1  20  -4 335.892 22.4384  -2
   1  20   4 335.892 22.4384   1
   1  20   5 72.3368 13.4910  -2
  -1  20  -5 72.3368 13.4910   1
   1  20   6 3.00149 11.9725  -2
  -1  20  -6 3.00149 11.9725   1
   1  20   7 71.1363 8.88332  -2
  -1  20  -7 71.1363 8.88332   1
   1  21  -6 75.1183 12.0751  -2
  -1  21   6 75.1183 12.0751   1
   1  21  -5 161.069 15.7816  -2
  -1  21   5 161.069 15.7816   1
   1  21  -4 30.5881 13.5308  -2
  -1  21   4 30.5881 13.5308   1
   1  21  -3 14.9576 14.7093  -2
  -1  21   3 14.9576 14.7093   1
   1  21  -2 16.0934 16.7961  -2
  -1  21   2 16.0934 16.7961   1
  -1  21   1 15.8625 19.9969  -2
   1  21  -1 15.8625 19.9969   1
  -1  21   0 28.5487 18.9934  -2
   1  21   0 28.5487 18.9934   1
  -1  21  -1 102.105 16.0329  -2
   1  21   1 102.105 16.0329   1
  -1  21  -2 66.2112 21.5874  -2
   1  21   2 66.2112 21.5874   1
   1  21   3 0.75185 15.9587  -2
  -1  21  -3 0.75185 15.9587   1
  -1  21  -4 1.24514 12.8683  -2
   1  21   4 1.24514 12.8683   1
  -1  21  -5 146.012 14.1937  -2
   1  21   5 146.012 14.1937   1
   1  21   6 59.1247 13.3899  -2
  -1  21  -6 59.1247 13.3899   1
   1  22  -5 24.1871 10.1922  -2
  -1  22   5 24.1871 10.1922   1
  -1  22   4 2.62503 13.8448  -2
   1  22  -4 2.62503 13.8448   1
  -1  22   3 196.935 17.7832  -2
   1  22  -3 196.935 17.7832   1
   1  22  -2 16.2024 18.0980  -2
  -1  22   2 16.2024 18.0980   1
  -1  22   1 98.9424 19.1817  -2
   1  22  -1 98.9424 19.1817   1
   1  22   0 111.501 16.7177  -2
  -1  22   0 111.501 16.7177   1
  -1  22  -1 120.769 12.0463  -2
   1  22   1 120.769 12.0463   1
   1  22   2 24.8941 13.4739  -2
  -1  22  -2 24.8941 13.4739   1
   1  22   3 3.92476 11.8933  -2
  -1  22  -3 3.92476 11.8933   1
   1  22   4 128.902 20.4626  -2
  -1  22  -4 128.902 20.4626   1
   1  23  -2 16.1729 8.46370  -2
  -1  23   2 16.1729 8.46370   1
  -1  23   1 38.7212 11.4564  -2
   1  23  -1 38.7212 11.4564   1
  -1  23   0 34.8565 13.4306  -2
   1  23   0 34.8565 13.4306   1
   1  23   1 241.345 21.3440  -2
  -1  23  -1 241.345 21.3440   1
   1  23   2 126.362 18.2223  -2
  -1  23  -2 126.362 18.2223   1
   2   0 -14 609.622 23.9145  -2
  -2   0  14 609.622 23.9145   1
  -2   0  12 363.075 25.4520   1
  -2   0  10 1126.45 49.6179   1
   2   0 -10 1370.10 86.1062  -2
  -2   0  10 1370.10 86.1062   1
   2   0  -8 235.805 28.7746  -2
  -2   0   8 235.805 28.7746   1
  -2   0   6 20013.6 113.112  -2
   2   0  -6 20013.6 113.112   1
  -2   0   4 3536.44 19.7097   1
   2   0  -4 5147.91 46.4342  -2
  -2   0   4 5147.91 46.4342   1
  -2   0   0 84.3311 24.7572   1
  -2   0  -2 224209. 360.171   1
  -2   0  -4 214.618 35.1326   1
  -2   0  -4 224.287 22.7391  -2
   2   0   4 224.287 22.7391   1
  -2   0  -6 2640.84 77.1279   1
  -2   0  -8 1684.26 80.5301   1
  -2   0 -10 173.129 29.5265   1
  -2   0 -10 242.902 45.3542  -2
   2   0  10 242.902 45.3542   1
  -2   0 -12-8.30016 13.1585   1
   2   1 -14 247.795 15.2655   1
   2   1 -14 283.404 21.7769  -2
  -2   1  14 283.404 21.7769   1
  -2   1  13 63.0746 19.0547   1
  -2  -1  12 5264.96 46.5425   1
   2   1 -12 6880.38 72.7367  -2
  -2   1  12 6880.38 72.7367   1
   2   1 -11 83.9980 24.1907   1
  -2   1  10 1777.29 38.3578   1
   2  -1  -9 1081.11 34.4814  -2
  -2  -1   9 1081.11 34.4814   1
   2   1  -8 2127.12 59.0603  -2
  -2   1   8 2127.12 59.0603   1
   2  -1  -7 615.430 42.7853  -2
  -2  -1   7 615.430 42.7853   1
  -2  -1   6 409.223 21.8342   1
   2   1  -6 533.384 53.8749  -2
  -2   1   6 533.384 53.8749   1
  -2  -1   5 3891.39 39.6957   1
   2   1  -5 5925.06 47.0130  -2
  -2   1   5 5925.06 47.0130   1
   2   1  -4 10185.2 60.4644  -2
  -2   1   4 10185.2 60.4644   1
  -2  -1   3 2237.30 30.3918  -2
   2  -1  -3 2237.30 30.3918   1
  -2   1   1 8322.70 65.1493   1
   2   1  -1 10418.8 72.8856  -2
  -2   1   1 10418.8 72.8856   1
  -2   1   0 1703.25 24.7629   1
  -2   1  -1 193199. 282.922   1
   2   1   1 315883. 483.871  -2
  -2   1  -1 315883. 483.871   1
  -2   1  -2 999999. 762.224   1
  -2   1  -3 9341.92 90.4177   1
  -2   1  -4 2964.28 62.8490   1
  -2   1  -5 3387.92 74.7432   1
  -2   1  -6 15689.2 163.013   1
  -2   1  -7 2764.73 86.9204   1
  -2   1  -8 2523.98 91.4560   1
  -2   1  -9 1314.55 35.4058   1
  -2   1 -10 2032.65 39.2186   1
  -2   1 -10 1675.27 88.3451  -2
   2   1  10 1675.27 88.3451   1
  -2   1 -11 24.2846 25.3000   1
  -2   1 -12 593.693 13.5209   1
   2   1  13 61.5821 24.0755   1
   2   1  13 1.20021 17.5143  -2
  -2   1 -13 1.20021 17.5143   1
   2   2 -14 732.706 16.5094  -2
  -2   2  14 732.706 16.5094   1
  -2   2  13 376.802 32.2120   1
   2  -2 -13 509.747 23.1514  -2
  -2  -2  13 509.747 23.1514   1
  -2  -2  12 7.73064 18.5938   1
   2   2 -12 28.8698 37.4043  -2
  -2   2  12 28.8698 37.4043   1
   2  -2 -11 753.914 25.8629   1
  -2   2  10 159.994 29.2048   1
   2  -2 -10 166.948 39.9004  -2
  -2  -2  10 166.948 39.9004   1
   2  -2  -9 132.331 37.1432  -2
  -2  -2   9 132.331 37.1432   1
   2  -2  -8 1792.44 39.5290  -2
  -2  -2   8 1792.44 39.5290   1
   2   2  -7 4270.78 95.3320  -2
  -2   2   7 4270.78 95.3320   1
   2   2  -6 7900.54 76.6179  -2
  -2   2   6 7900.54 76.6179   1
   2   2  -5 7982.86 101.619  -2
  -2   2   5 7982.86 101.619   1
   2  -2  -4 1800.51 37.3194  -2
  -2  -2   4 1800.51 37.3194   1
   2  -2  -3 31658.3 147.715  -2
  -2  -2   3 31658.3 147.715   1
  -2  -2   2 64819.1 134.080   1
  -2  -2   1 149171. 249.252   1
   2   2  -1 192724. 279.596  -2
  -2   2   1 192724. 279.596   1
  -2   2   0 4054.01 27.2853   1
   2  -2   0 5641.40 33.8655  -2
  -2  -2   0 5641.40 33.8655   1
  -2  -2  -1 67.1828 21.4222   1
   2   2   1 59.7993 19.9481  -2
  -2   2  -1 59.7993 19.9481   1
  -2  -2  -2 37531.9 104.917   1
  -2  -2  -3 61993.6 223.340   1
   2   2   3 75643.1 239.823  -2
  -2   2  -3 75643.1 239.823   1
  -2   2  -4 5423.51 80.7551   1
   2   2   5 1949.96 65.6548  -2
  -2   2  -5 1949.96 65.6548   1
  -2   2  -6 24.6007 38.3180   1
   2   2   7 14318.2 170.781  -2
  -2   2  -7 14318.2 170.781   1
  -2  -2  -8 0.72034 16.8079   1
   2   2   8-23.7842 27.6311  -2
  -2   2  -8-23.7842 27.6311   1
  -2  -2  -9 1664.33 26.2990   1
  -2  -2 -10 544.966 19.7613   1
  -2  -2 -10 668.091 51.3423  -2
   2  -2  10 668.091 51.3423   1
  -2  -2 -11 83.8886 16.4259   1
   2  -2  11 105.295 29.3226  -2
  -2  -2 -11 105.295 29.3226   1
  -2  -2 -12-4.00487 8.52365   1
  -2  -2 -13 15.3965 12.4957   1
   2   2  13 15.7483 17.3961  -2
  -2   2 -13 15.7483 17.3961   1
  -2   3  14 41.7781 17.8208   1
   2  -3 -14 107.538 12.9371  -2
  -2  -3  14 107.538 12.9371   1
   2   3 -13 21.1036 10.4642   1
   2   3 -13-6.22870 28.2689  -2
  -2   3  13-6.22870 28.2689   1
  -2   3  12 239.400 19.5622   1
  -2   3  11 24.6901 20.4759   1
  -2   3  10 2482.44 62.7240   1
   2  -3 -10 3582.32 43.2817  -2
  -2  -3  10 3582.32 43.2817   1
  -2  -3   9 110.254 36.3865   1
   2  -3  -9 122.892 32.0228  -2
  -2  -3   9 122.892 32.0228   1
  -2  -3   8 219.312 18.7747   1
  -2   3   8 326.266 19.3706  -2
   2   3  -8 326.266 19.3706   1
   2   3  -7 2691.76 47.3019  -2
  -2   3   7 2691.76 47.3019   1
   2   3  -6 3834.82 60.2421  -2
  -2   3   6 3834.82 60.2421   1
   2  -3  -5 4522.84 58.4227  -2
  -2  -3   5 4522.84 58.4227   1
   2  -3  -4 3807.03 69.2241  -2
  -2  -3   4 3807.03 69.2241   1
   2  -3  -3 57251.9 197.252  -2
  -2  -3   3 57251.9 197.252   1
   2  -3  -2 4838.59 41.7487  -2
  -2  -3   2 4838.59 41.7487   1
   2   3  -1 2185.60 21.7136  -2
  -2   3   1 2185.60 21.7136   1
   2   3   0 660.475 17.7120  -2
  -2   3   0 660.475 17.7120   1
  -2  -3  -1 30485.2 117.409   1
   2   3   1 39011.6 91.3668  -2
  -2   3  -1 39011.6 91.3668   1
  -2  -3  -2 34128.2 137.397   1
   2   3   2 41923.6 121.761  -2
  -2   3  -2 41923.6 121.761   1
  -2  -3  -3 93.0243 26.3160   1
   2   3   3 194.727 33.8418  -2
  -2   3  -3 194.727 33.8418   1
  -2  -3  -4 8034.12 97.0566   1
   2   3   4 9304.30 103.212  -2
  -2   3  -4 9304.30 103.212   1
  -2  -3  -5-11.1872 30.9659   1
   2   3   5 2.73053 23.9659  -2
  -2   3  -5 2.73053 23.9659   1
  -2  -3  -6 54.0739 38.1054   1
   2   3   6 91.0115 38.4179  -2
  -2   3  -6 91.0115 38.4179   1
  -2  -3  -7 842.281 59.5117   1
   2   3   7 1012.03 26.5152  -2
  -2   3  -7 1012.03 26.5152   1
  -2   3  -8 10.9254 16.5878   1
  -2   3  -8 43.2337 26.6917  -2
   2   3   8 43.2337 26.6917   1
  -2   3  -9 1325.84 24.5839   1
   2   3   9 1447.55 45.2643  -2
  -2   3  -9 1447.55 45.2643   1
  -2   3 -10 35.0306 13.2520   1
  -2  -3 -10 28.3677 25.4537  -2
   2  -3  10 28.3677 25.4537   1
  -2  -3 -11 678.437 16.8930   1
  -2  -3 -12 6.47322 10.4180   1
   2   3  12 12.4208 16.7209  -2
  -2   3 -12 12.4208 16.7209   1
   2   3  13 12.4434 24.1728   1
  -2   4  14 109.268 18.0058   1
   2   4 -14 93.0970 11.2177  -2
  -2   4  14 93.0970 11.2177   1
   2  -4 -13 622.786 18.7716   1
  -2   4  13 728.217 16.7441  -2
   2   4 -13 728.217 16.7441   1
  -2  -4  12 2451.78 28.2611   1
   2   4 -11 6517.85 62.2122   1
   2   4 -11 8541.51 57.5188  -2
  -2   4  11 8541.51 57.5188   1
  -2  -4  10 1843.51 39.8680   1
   2  -4 -10 2491.75 99.3321  -2
  -2  -4  10 2491.75 99.3321   1
  -2  -4   9 9.46380 17.5481   1
   2  -4  -9 9.27917 19.4345  -2
  -2  -4   9 9.27917 19.4345   1
  -2   4   8 1211.20 24.6926  -2
   2   4  -8 1211.20 24.6926   1
   2   4  -7 311.661 23.8792  -2
  -2   4   7 311.661 23.8792   1
   2  -4  -6 8012.04 117.220  -2
  -2  -4   6 8012.04 117.220   1
   2  -4  -5 24267.6 172.232  -2
  -2  -4   5 24267.6 172.232   1
   2  -4  -4 15917.8 126.261  -2
  -2  -4   4 15917.8 126.261   1
   2  -4  -3 252.980 32.1708  -2
  -2  -4   3 252.980 32.1708   1
   2  -4  -2 1248.06 38.2009  -2
  -2  -4   2 1248.06 38.2009   1
   2  -4  -1 1084.95 30.8613  -2
  -2  -4   1 1084.95 30.8613   1
   2   4   0 14451.2 54.3546  -2
  -2   4   0 14451.2 54.3546   1
  -2  -4  -1 361.076 21.0510   1
   2   4   1 442.049 26.2738  -2
  -2   4  -1 442.049 26.2738   1
  -2  -4  -2 80.7497 18.3042   1
   2   4   2 105.056 16.0810  -2
  -2   4  -2 105.056 16.0810   1
  -2  -4  -3 4387.15 63.0884   1
   2   4   3 5259.51 69.9494  -2
  -2   4  -3 5259.51 69.9494   1
  -2  -4  -4 8355.50 98.2028   1
   2   4   4 10229.3 106.291  -2
  -2   4  -4 10229.3 106.291   1
  -2  -4  -5 917.543 47.7624   1
   2   4   5 1088.51 56.8165  -2
  -2   4  -5 1088.51 56.8165   1
  -2  -4  -6 744.626 35.9361   1
  -2  -4  -7 1090.65 19.8992   1
   2   4   7 1122.27 29.7750  -2
  -2   4  -7 1122.27 29.7750   1
  -2   4  -8 2652.21 30.2096   1
   2   4   8 3140.29 102.180  -2
  -2   4  -8 3140.29 102.180   1
  -2   4  -9 1870.46 22.0661   1
   2   4   9 2297.92 50.4293  -2
  -2   4  -9 2297.92 50.4293   1
  -2  -4 -10 763.837 17.7064   1
   2   4  10 705.387 49.6811  -2
  -2   4 -10 705.387 49.6811   1
  -2  -4 -11 6.23039 12.9217   1
  -2  -4 -11 20.5882 28.2533  -2
   2  -4  11 20.5882 28.2533   1
  -2  -4 -12 23.7758 8.06045   1
  -2   4 -13 14.1502 14.3099  -2
   2   4  13 14.1502 14.3099   1
  -2   5  14 4.60458 16.3816   1
   2   5 -14 32.6773 12.2341  -2
  -2   5  14 32.6773 12.2341   1
   2   5 -13 9.88489 10.3458   1
   2  -5 -13 11.9077 17.2454  -2
  -2  -5  13 11.9077 17.2454   1
  -2   5  12 796.956 33.6900   1
   2  -5 -12 1050.93 38.6827  -2
  -2  -5  12 1050.93 38.6827   1
   2   5 -11 837.711 30.7594  -2
  -2   5  11 837.711 30.7594   1
  -2   5  10 31.3469 57.3350   1
   2  -5 -10 105.867 33.3730  -2
  -2  -5  10 105.867 33.3730   1
  -2  -5   9 2465.40 38.8342   1
  -2   5   9 3320.15 35.6291  -2
   2   5  -9 3320.15 35.6291   1
  -2   5   8 2006.75 32.9267   1
   2  -5  -8 2601.24 35.3132  -2
  -2  -5   8 2601.24 35.3132   1
   2  -5  -7 1111.63 67.0006  -2
  -2  -5   7 1111.63 67.0006   1
   2  -5  -6 139.732 30.5596  -2
  -2  -5   6 139.732 30.5596   1
   2  -5  -5 77711.7 302.655  -2
  -2  -5   5 77711.7 302.655   1
   2  -5  -4 14762.9 126.246  -2
  -2  -5   4 14762.9 126.246   1
   2  -5  -3 4091.40 47.6381  -2
  -2  -5   3 4091.40 47.6381   1
   2  -5  -2 16117.0 97.2128  -2
  -2  -5   2 16117.0 97.2128   1
   2  -5  -1 2545.60 37.9964  -2
  -2  -5   1 2545.60 37.9964   1
   2  -5   0 49.7786 11.9123  -2
  -2  -5   0 49.7786 11.9123   1
  -2  -5  -1 1015.68 27.5175   1
   2   5   1 1288.73 34.8408  -2
  -2   5  -1 1288.73 34.8408   1
  -2  -5  -2 300.588 22.2011   1
   2   5   2 386.027 27.0746  -2
  -2   5  -2 386.027 27.0746   1
  -2  -5  -3 1128.70 36.8824   1
   2   5   3 1464.73 36.7338  -2
  -2   5  -3 1464.73 36.7338   1
  -2  -5  -4 2840.77 61.3508   1
   2   5   4 3098.07 29.0511  -2
  -2   5  -4 3098.07 29.0511   1
  -2  -5  -5 3012.36 23.2273   1
   2   5   5 3738.34 81.7840  -2
  -2   5  -5 3738.34 81.7840   1
  -2  -5  -6 26.4631 16.6638   1
  -2  -5  -6 43.7183 20.3398  -2
   2  -5   6 43.7183 20.3398   1
  -2  -5  -7 1613.60 23.4632   1
   2   5   7 2089.58 80.8463  -2
  -2   5  -7 2089.58 80.8463   1
  -2  -5  -8 594.936 19.8810   1
  -2   5  -8 762.875 22.6777  -2
   2   5   8 762.875 22.6777   1
  -2  -5  -9 565.959 16.3079   1
   2   5   9 647.874 39.3988  -2
  -2   5  -9 647.874 39.3988   1
  -2  -5 -10 1003.36 18.2488   1
  -2  -5 -11 211.808 13.5774   1
  -2  -5 -11 266.719 30.2316  -2
   2  -5  11 266.719 30.2316   1
  -2  -5 -12 1.89477 17.0638   1
  -2   5 -12-3.62753 14.0735  -2
   2   5  12-3.62753 14.0735   1
   2   5  13 109.750 23.1682   1
  -2   5 -13 129.397 12.0998  -2
   2   5  13 129.397 12.0998   1
  -2   6  14-4.23144 14.4455   1
   2   6 -13 222.620 9.84374  -2
  -2   6  13 222.620 9.84374   1
   2   6 -12 3403.94 33.5850  -2
  -2   6  12 3403.94 33.5850   1
   2  -6 -11 678.556 39.7062  -2
  -2  -6  11 678.556 39.7062   1
   2  -6 -10 3691.74 46.2755   1
   2  -6 -10 5402.32 40.0294  -2
  -2  -6  10 5402.32 40.0294   1
   2   6  -9 236.863 22.3084  -2
  -2   6   9 236.863 22.3084   1
  -2   6   8 729.515 48.3639   1
   2   6  -8 1023.56 28.4370  -2
  -2   6   8 1023.56 28.4370   1
   2  -6  -7 490.845 28.1708  -2
  -2  -6   7 490.845 28.1708   1
   2  -6  -6 9256.33 126.723  -2
  -2  -6   6 9256.33 126.723   1
   2  -6  -5 11507.9 126.990  -2
  -2  -6   5 11507.9 126.990   1
   2  -6  -4 1967.71 58.9131  -2
  -2  -6   4 1967.71 58.9131   1
   2  -6  -3 18534.7 75.9566  -2
  -2  -6   3 18534.7 75.9566   1
   2  -6  -2 17114.1 100.007  -2
  -2  -6   2 17114.1 100.007   1
   2  -6  -1 2973.09 38.6511  -2
  -2  -6   1 2973.09 38.6511   1
   2   6   0 2661.85 40.1479  -2
  -2   6   0 2661.85 40.1479   1
   2   6   1 6984.77 45.6200  -2
  -2   6  -1 6984.77 45.6200   1
  -2  -6  -2 3444.35 47.5195   1
   2   6   2 4220.28 60.1098  -2
  -2   6  -2 4220.28 60.1098   1
  -2  -6  -3 3.72516 21.0013   1
   2   6   3 7.83770 23.3186  -2
  -2   6  -3 7.83770 23.3186   1
  -2  -6  -4 905.394 18.2361   1
   2   6   4 1128.42 20.1437  -2
  -2   6  -4 1128.42 20.1437   1
  -2  -6  -5 1226.80 22.7562   1
   2   6   5 1469.24 25.6863  -2
  -2   6  -5 1469.24 25.6863   1
  -2  -6  -6 1.10353 10.5288   1
  -2  -6  -6 9.38180 16.1689  -2
   2  -6   6 9.38180 16.1689   1
  -2  -6  -7 1494.14 18.8248   1
   2   6   7 1946.21 77.4391  -2
  -2   6  -7 1946.21 77.4391   1
  -2  -6  -8 106.120 16.6296   1
   2   6   8 154.290 17.7111  -2
  -2   6  -8 154.290 17.7111   1
  -2  -6  -9 296.144 17.7403   1
  -2  -6  -9 420.403 19.7229  -2
   2  -6   9 420.403 19.7229   1
  -2  -6 -10 140.603 17.1967   1
   2   6  10 184.154 18.8555  -2
  -2   6 -10 184.154 18.8555   1
  -2  -6 -11 293.291 16.2906   1
   2   6  11 394.086 19.1240  -2
  -2   6 -11 394.086 19.1240   1
  -2  -6 -12 0.19952 18.6474   1
   2   6  12-0.24398 12.2700  -2
  -2   6 -12-0.24398 12.2700   1
  -2  -6 -13 123.531 14.5596   1
  -2   6 -13 165.106 24.3398  -2
   2   6  13 165.106 24.3398   1
   2   7 -13 51.3666 17.5930  -2
  -2   7  13 51.3666 17.5930   1
   2   7 -12 222.940 11.6231  -2
  -2   7  12 222.940 11.6231   1
   2  -7 -11-1.67673 17.6334  -2
  -2  -7  11-1.67673 17.6334   1
  -2  -7  10 47.5442 16.7087   1
   2  -7 -10 101.687 14.6948  -2
  -2  -7  10 101.687 14.6948   1
  -2   7   9 685.752 21.2279  -2
   2   7  -9 685.752 21.2279   1
   2   7  -8 5449.99 43.9113  -2
  -2   7   8 5449.99 43.9113   1
   2  -7  -7 217.794 21.6507  -2
  -2  -7   7 217.794 21.6507   1
   2  -7  -6 31.7941 31.3224  -2
  -2  -7   6 31.7941 31.3224   1
   2  -7  -5 4443.10 84.2409  -2
  -2  -7   5 4443.10 84.2409   1
   2  -7  -4 28013.3 132.772  -2
  -2  -7   4 28013.3 132.772   1
   2  -7  -3 14011.7 87.3967  -2
  -2  -7   3 14011.7 87.3967   1
   2  -7  -2 885.621 32.1340  -2
  -2  -7   2 885.621 32.1340   1
   2  -7  -1 19762.4 84.5923  -2
  -2  -7   1 19762.4 84.5923   1
   2  -7   1 92.0228 17.0995  -2
  -2  -7  -1 92.0228 17.0995   1
   2  -7   2 407.307 21.7540  -2
  -2  -7  -2 407.307 21.7540   1
   2  -7   3 179.215 20.6396  -2
  -2  -7  -3 179.215 20.6396   1
  -2  -7  -4 87.3368 12.3312   1
  -2  -7  -4 110.243 13.7377  -2
   2  -7   4 110.243 13.7377   1
  -2  -7  -5 432.626 16.5151   1
  -2  -7  -5 518.066 18.8838  -2
   2  -7   5 518.066 18.8838   1
  -2  -7  -6 947.265 18.1436   1
   2   7   6 1118.67 21.7256  -2
  -2   7  -6 1118.67 21.7256   1
  -2  -7  -7 378.502 16.7951   1
   2   7   7 426.072 21.1428  -2
  -2   7  -7 426.072 21.1428   1
  -2  -7  -8 3836.83 32.7577   1
   2   7   8 4565.30 38.2211  -2
  -2   7  -8 4565.30 38.2211   1
  -2  -7  -9 1928.20 25.8284   1
   2   7   9 2383.65 30.7783  -2
  -2   7  -9 2383.65 30.7783   1
  -2  -7 -10 38.0299 23.9277   1
   2   7  10 59.0048 14.4368  -2
  -2   7 -10 59.0048 14.4368   1
  -2  -7 -11 156.375 19.6596   1
   2   7  11 205.343 12.3501  -2
  -2   7 -11 205.343 12.3501   1
  -2   7 -12 149.738 19.0746  -2
   2   7  12 149.738 19.0746   1
  -2   7 -13 53.4808 18.9352  -2
   2   7  13 53.4808 18.9352   1
  -2  -8  13 146.876 8.45080   1
   2   8 -12 751.273 43.6104  -2
  -2   8  12 751.273 43.6104   1
  -2   8  11 314.866 42.5440   1
   2  -8 -11 469.055 30.3851  -2
  -2  -8  11 469.055 30.3851   1
  -2  -8  10 136.332 15.6440   1
   2   8 -10 206.273 17.1094  -2
  -2   8  10 206.273 17.1094   1
   2  -8  -9 3693.77 93.0255   1
  -2   8   9 4340.97 33.4752  -2
   2   8  -9 4340.97 33.4752   1
  -2   8   8 331.101 16.9187  -2
   2   8  -8 331.101 16.9187   1
   2  -8  -7 5801.96 48.3041  -2
  -2  -8   7 5801.96 48.3041   1
   2  -8  -6 2422.06 41.8758  -2
  -2  -8   6 2422.06 41.8758   1
   2  -8  -5 835.730 50.5243  -2
  -2  -8   5 835.730 50.5243   1
   2  -8  -4 3770.22 43.6067  -2
  -2  -8   4 3770.22 43.6067   1
   2  -8  -3 10414.4 75.9190  -2
  -2  -8   3 10414.4 75.9190   1
  -2  -8   2 2199.12 31.3823  -2
   2  -8  -2 2199.12 31.3823   1
   2   8  -1 47933.8 325.180  -2
  -2   8   1 47933.8 325.180   1
   2   8   1 6543.67 60.8608  -2
  -2   8  -1 6543.67 60.8608   1
   2   8   2 15019.6 112.620  -2
  -2   8  -2 15019.6 112.620   1
   2   8   3 5915.97 52.3332  -2
  -2   8  -3 5915.97 52.3332   1
  -2  -8  -4 2492.17 50.8651   1
   2   8   4 3106.19 54.3465  -2
  -2   8  -4 3106.19 54.3465   1
  -2  -8  -5 52.5921 26.1873   1
  -2  -8  -5 56.8688 11.0457  -2
   2  -8   5 56.8688 11.0457   1
  -2  -8  -6 33.8743 12.0015   1
   2   8   6 53.4447 13.4990  -2
  -2   8  -6 53.4447 13.4990   1
  -2  -8  -7 547.026 17.4620   1
   2   8   7 616.219 24.9936  -2
  -2   8  -7 616.219 24.9936   1
  -2  -8  -8 810.964 33.8645   1
   2   8   8 968.447 20.0083  -2
  -2   8  -8 968.447 20.0083   1
   2  -8   9 42.7730 19.1026   1
   2   8   9 68.8453 14.1129  -2
  -2   8  -9 68.8453 14.1129   1
  -2  -8 -10 25.9806 18.5992   1
  -2  -8 -10 97.8772 11.7692  -2
   2  -8  10 97.8772 11.7692   1
  -2  -8 -11 473.087 24.7831   1
  -2  -8 -12 65.2427 20.7420   1
  -2   8 -12 95.3780 32.4775  -2
   2   8  12 95.3780 32.4775   1
   2   9 -13 340.625 25.3403  -2
  -2   9  13 340.625 25.3403   1
   2   9 -12 57.5173 36.5394  -2
  -2   9  12 57.5173 36.5394   1
   2   9 -11 304.308 46.1321  -2
  -2   9  11 304.308 46.1321   1
  -2  -9  10 225.688 21.1741   1
   2   9 -10 350.480 18.9519  -2
  -2   9  10 350.480 18.9519   1
   2  -9  -9 117.005 17.9090  -2
  -2  -9   9 117.005 17.9090   1
   2  -9  -8 27.5304 34.4846   1
   2   9  -8-3.17731 18.4706  -2
  -2   9   8-3.17731 18.4706   1
   2   9  -7 233.344 18.3797  -2
  -2   9   7 233.344 18.3797   1
   2  -9  -6 117.719 15.9721  -2
  -2  -9   6 117.719 15.9721   1
   2  -9  -5 22.9851 21.8110  -2
  -2  -9   5 22.9851 21.8110   1
   2  -9  -4 1095.99 35.7955  -2
  -2  -9   4 1095.99 35.7955   1
   2  -9  -3 6.10283 21.4824  -2
  -2  -9   3 6.10283 21.4824   1
   2   9  -2 20.6381 63.8936  -2
  -2   9   2 20.6381 63.8936   1
  -2  -9   1 34834.3 179.571  -2
   2  -9  -1 34834.3 179.571   1
  -2  -9  -1 450.572 56.6018  -2
   2  -9   1 450.572 56.6018   1
   2  -9   4 8.23918 22.1486  -2
  -2  -9  -4 8.23918 22.1486   1
  -2  -9  -5 2959.81 43.7769   1
   2   9   5 3509.99 40.6635  -2
  -2   9  -5 3509.99 40.6635   1
  -2  -9  -6 1874.35 40.0827   1
  -2  -9  -6 2315.13 55.7628  -2
   2  -9   6 2315.13 55.7628   1
  -2  -9  -7 5315.36 37.3914   1
   2  -9   7 6095.16 63.5758  -2
  -2  -9  -7 6095.16 63.5758   1
  -2  -9  -8 330.933 17.4175   1
  -2  -9  -8 436.736 17.8648  -2
   2  -9   8 436.736 17.8648   1
  -2  -9  -9 77.8834 18.4473   1
  -2  -9  -9 161.859 16.9935  -2
   2  -9   9 161.859 16.9935   1
  -2  -9 -10 3.03033 25.6407   1
  -2  -9 -10 50.9550 22.3089  -2
   2  -9  10 50.9550 22.3089   1
  -2   9 -11 226.201 22.7783  -2
   2   9  11 226.201 22.7783   1
  -2  -9 -12 189.755 18.1019   1
  -2   9 -12 255.515 28.7162  -2
   2   9  12 255.515 28.7162   1
   2  10 -13 79.0933 18.7746  -2
  -2  10  13 79.0933 18.7746   1
   2  10 -12-2.18993 32.4931  -2
  -2  10  12-2.18993 32.4931   1
   2  10 -11 365.102 43.5556  -2
  -2  10  11 365.102 43.5556   1
  -2  10  10 1804.60 31.3779  -2
   2  10 -10 1804.60 31.3779   1
  -2  10   9 584.546 24.8947  -2
   2  10  -9 584.546 24.8947   1
   2 -10  -8 5404.38 42.9103  -2
  -2 -10   8 5404.38 42.9103   1
  -2  10   7 6162.14 43.1222  -2
   2  10  -7 6162.14 43.1222   1
  -2  10   6 7.23348 17.2660  -2
   2  10  -6 7.23348 17.2660   1
   2 -10  -5 91.3936 17.4109  -2
  -2 -10   5 91.3936 17.4109   1
   2  10  -4 481.838 47.9212  -2
  -2  10   4 481.838 47.9212   1
   2  10  -3 54.0420 70.7458  -2
  -2  10   3 54.0420 70.7458   1
   2  10  -2 17594.5 236.003  -2
  -2  10   2 17594.5 236.003   1
  -2 -10   1 68.1222 33.8869  -2
   2 -10  -1 68.1222 33.8869   1
  -2 -10  -1-24.3819 49.3116  -2
   2 -10   1-24.3819 49.3116   1
  -2 -10  -2 1139.25 75.3687  -2
   2 -10   2 1139.25 75.3687   1
  -2 -10  -3 1657.79 86.3802  -2
   2 -10   3 1657.79 86.3802   1
   2  10   4 660.416 72.5135  -2
  -2  10  -4 660.416 72.5135   1
  -2 -10  -5 2045.43 45.7170  -2
   2 -10   5 2045.43 45.7170   1
   2 -10   6 339.329 20.5902  -2
  -2 -10  -6 339.329 20.5902   1
  -2 -10  -8 229.138 31.7117   1
  -2 -10  -8 238.895 20.4241  -2
   2 -10   8 238.895 20.4241   1
  -2 -10  -9 1008.00 34.8209   1
  -2 -10  -9 1408.79 49.6854  -2
   2 -10   9 1408.79 49.6854   1
  -2 -10 -10 30.8698 23.8027   1
  -2  10 -10 113.456 19.2354  -2
   2  10  10 113.456 19.2354   1
  -2 -10 -11 141.169 23.8146   1
  -2 -10 -11 162.339 20.8270  -2
   2 -10  11 162.339 20.8270   1
  -2 -10 -12 179.514 14.4290   1
  -2  10 -12 186.636 21.9340  -2
   2  10  12 186.636 21.9340   1
   2  11 -12 18.6105 27.0950  -2
  -2  11  12 18.6105 27.0950   1
   2  11 -11 1018.55 43.0631  -2
  -2  11  11 1018.55 43.0631   1
  -2  11  10 132.607 21.4600  -2
   2  11 -10 132.607 21.4600   1
  -2  11   9 27.1374 19.5693  -2
   2  11  -9 27.1374 19.5693   1
  -2  11   8 585.737 29.6215  -2
   2  11  -8 585.737 29.6215   1
  -2  11   7 303.834 23.9505  -2
   2  11  -7 303.834 23.9505   1
   2  11  -6 3441.95 36.6224  -2
  -2  11   6 3441.95 36.6224   1
   2  11  -5 9346.52 51.0646  -2
  -2  11   5 9346.52 51.0646   1
   2  11  -4 447.621 86.6130  -2
  -2  11   4 447.621 86.6130   1
   2  11  -2 1448.15 96.7104  -2
  -2  11   2 1448.15 96.7104   1
   2  11  -1 5240.88 84.7608  -2
  -2  11   1 5240.88 84.7608   1
  -2 -11   0 72.6455 46.0458  -2
   2 -11   0 72.6455 46.0458   1
   2  11   2 426.744 29.5515  -2
  -2  11  -2 426.744 29.5515   1
  -2 -11  -3 2107.32 26.0085  -2
   2 -11   3 2107.32 26.0085   1
   2  11   4 1579.55 92.0960  -2
  -2  11  -4 1579.55 92.0960   1
  -2 -11  -5 295.492 20.4682  -2
   2 -11   5 295.492 20.4682   1
  -2 -11  -6 657.473 31.8607  -2
   2 -11   6 657.473 31.8607   1
  -2 -11  -7 2441.21 59.5719  -2
   2 -11   7 2441.21 59.5719   1
  -2 -11  -8 1428.46 38.9417   1
   2  11   8 1983.14 38.8502  -2
  -2  11  -8 1983.14 38.8502   1
  -2 -11  -9 159.853 27.1199   1
  -2 -11  -9 218.786 21.4379  -2
   2 -11   9 218.786 21.4379   1
  -2 -11 -10 185.872 27.5838   1
  -2 -11 -10 244.353 18.9989  -2
   2 -11  10 244.353 18.9989   1
  -2 -11 -11-7.08730 19.8282   1
  -2 -11 -11-19.1929 17.7019  -2
   2 -11  11-19.1929 17.7019   1
  -2  12  12 2.02224 16.1002   1
   2  12 -12 38.5491 21.5244  -2
  -2  12  12 38.5491 21.5244   1
   2  12 -11 31.9444 31.9944  -2
  -2  12  11 31.9444 31.9944   1
  -2  12  10 136.249 17.1119  -2
   2  12 -10 136.249 17.1119   1
  -2  12   9 208.802 20.1048  -2
   2  12  -9 208.802 20.1048   1
   2 -12  -8 3083.82 63.8711  -2
  -2 -12   8 3083.82 63.8711   1
   2 -12  -7 7609.83 49.9949  -2
  -2 -12   7 7609.83 49.9949   1
   2  12  -6 627.990 24.6242  -2
  -2  12   6 627.990 24.6242   1
   2 -12  -5 6305.65 56.9301  -2
  -2 -12   5 6305.65 56.9301   1
   2 -12  -4 3655.00 56.3798  -2
  -2 -12   4 3655.00 56.3798   1
   2  12  -3 3198.38 56.8581  -2
  -2  12   3 3198.38 56.8581   1
   2  12  -1 835.007 37.0585  -2
  -2  12   1 835.007 37.0585   1
  -2 -12   0 165.373 27.7000  -2
   2 -12   0 165.373 27.7000   1
   2 -12   1 244.658 16.4303  -2
  -2 -12  -1 244.658 16.4303   1
   2  12   2 389.354 20.0530  -2
  -2  12  -2 389.354 20.0530   1
   2  12   3 2960.52 37.2661  -2
  -2  12  -3 2960.52 37.2661   1
  -2 -12  -4 877.580 60.6759  -2
   2 -12   4 877.580 60.6759   1
   2  12   5 1225.28 36.7201  -2
  -2  12  -5 1225.28 36.7201   1
  -2 -12  -6 283.488 18.2544  -2
   2 -12   6 283.488 18.2544   1
  -2 -12  -7 461.474 33.4471   1
   2  12   7 598.671 57.1591  -2
  -2  12  -7 598.671 57.1591   1
  -2 -12  -8 842.835 33.1399   1
   2  12   8 1191.71 28.0958  -2
  -2  12  -8 1191.71 28.0958   1
  -2 -12  -9 29.3216 28.4396   1
  -2 -12  -9 17.4665 19.0302  -2
   2 -12   9 17.4665 19.0302   1
  -2 -12 -10 52.8700 24.1096   1
  -2 -12 -10 38.5572 15.8379  -2
   2 -12  10 38.5572 15.8379   1
  -2 -12 -11 291.556 17.5344   1
  -2  12 -11 282.158 20.7823  -2
   2  12  11 282.158 20.7823   1
  -2  13  12 96.6461 12.4237   1
   2  13 -11 247.765 16.2132  -2
  -2  13  11 247.765 16.2132   1
  -2 -13  10 94.8070 15.7136   1
   2  13 -10 114.589 15.2210  -2
  -2  13  10 114.589 15.2210   1
   2 -13  -9 342.246 19.4837  -2
  -2 -13   9 342.246 19.4837   1
   2 -13  -8 765.951 44.1717  -2
  -2 -13   8 765.951 44.1717   1
   2 -13  -7 1839.05 38.0724  -2
  -2 -13   7 1839.05 38.0724   1
   2  13  -6 10980.6 57.7533  -2
  -2  13   6 10980.6 57.7533   1
   2 -13  -5 1818.94 37.8159  -2
  -2 -13   5 1818.94 37.8159   1
   2 -13  -4 3479.80 57.4117  -2
  -2 -13   4 3479.80 57.4117   1
   2  13  -3 1658.36 42.8269  -2
  -2  13   3 1658.36 42.8269   1
   2  13  -2 2116.86 50.2916  -2
  -2  13   2 2116.86 50.2916   1
   2  13  -1 91.1718 36.1458  -2
  -2  13   1 91.1718 36.1458   1
   2  13   0 28.6335 22.5502  -2
  -2  13   0 28.6335 22.5502   1
  -2 -13  -1 480.609 23.5216  -2
   2 -13   1 480.609 23.5216   1
   2  13   2 738.908 29.3499  -2
  -2  13  -2 738.908 29.3499   1
  -2 -13  -3 12.3522 15.5920  -2
   2 -13   3 12.3522 15.5920   1
   2  13   4 2366.77 113.840  -2
  -2  13  -4 2366.77 113.840   1
   2  13   5 148.032 18.2323  -2
  -2  13  -5 148.032 18.2323   1
  -2 -13  -6 1688.70 56.8559  -2
   2 -13   6 1688.70 56.8559   1
  -2 -13  -7 1542.73 37.9930   1
  -2 -13  -7 2372.93 60.9082  -2
   2 -13   7 2372.93 60.9082   1
   2  13   8 2170.51 38.6125  -2
  -2  13  -8 2170.51 38.6125   1
  -2 -13  -9 20.7250 26.3814   1
   2  13   9-17.9746 20.8435  -2
  -2  13  -9-17.9746 20.8435   1
   2  13  10 891.797 17.1269   1
   2  13  10 1163.70 32.1204  -2
  -2  13 -10 1163.70 32.1204   1
   2  14 -11 757.922 29.4050  -2
  -2  14  11 757.922 29.4050   1
  -2 -14  10 258.380 16.2694   1
   2  14 -10 457.468 18.5180  -2
  -2  14  10 457.468 18.5180   1
  -2  14   9 831.074 23.4333  -2
   2  14  -9 831.074 23.4333   1
   2 -14  -8 2255.68 35.3406  -2
  -2 -14   8 2255.68 35.3406   1
   2 -14  -7 1194.96 31.8761  -2
  -2 -14   7 1194.96 31.8761   1
   2 -14  -6 611.248 28.7180  -2
  -2 -14   6 611.248 28.7180   1
  -2  14   5 1437.89 36.1307  -2
   2  14  -5 1437.89 36.1307   1
   2  14  -4 786.619 38.4936  -2
  -2  14   4 786.619 38.4936   1
  -2 -14   3 14045.5 68.0488  -2
   2 -14  -3 14045.5 68.0488   1
   2  14  -2 631.602 35.7684  -2
  -2  14   2 631.602 35.7684   1
  -2 -14   1 214.274 25.2858  -2
   2 -14  -1 214.274 25.2858   1
   2  14   0 5636.00 68.3985  -2
  -2  14   0 5636.00 68.3985   1
  -2 -14  -1 617.416 33.1267  -2
   2 -14   1 617.416 33.1267   1
   2  14   2 1181.63 33.8379  -2
  -2  14  -2 1181.63 33.8379   1
   2  14   3 1338.05 58.4681  -2
  -2  14  -3 1338.05 58.4681   1
   2 -14   4 49.4587 21.6235  -2
  -2 -14  -4 49.4587 21.6235   1
   2  14   5 2783.80 44.8600  -2
  -2  14  -5 2783.80 44.8600   1
   2 -14   6 67.6811 16.1673  -2
  -2 -14  -6 67.6811 16.1673   1
  -2 -14  -7 1203.16 33.0665   1
  -2 -14  -7 1876.07 54.7089  -2
   2 -14   7 1876.07 54.7089   1
  -2 -14  -8 69.7920 18.4330   1
   2  14   8 113.048 19.3342  -2
  -2  14  -8 113.048 19.3342   1
  -2 -14  -9 323.162 16.3775   1
   2  14   9 409.833 29.8973  -2
  -2  14  -9 409.833 29.8973   1
   2  14  10 466.830 24.0784  -2
  -2  14 -10 466.830 24.0784   1
   2  15 -11 60.9247 18.1839  -2
  -2  15  11 60.9247 18.1839   1
  -2 -15  10-6.98350 11.2258   1
   2 -15 -10 1.23667 18.0259  -2
  -2 -15  10 1.23667 18.0259   1
   2  15  -9 104.847 15.3726  -2
  -2  15   9 104.847 15.3726   1
   2  15  -8 288.368 19.2440  -2
  -2  15   8 288.368 19.2440   1
   2  15  -7 112.206 21.2867  -2
  -2  15   7 112.206 21.2867   1
   2  15  -6 580.238 24.0530  -2
  -2  15   6 580.238 24.0530   1
  -2  15   5 1269.08 34.6895  -2
   2  15  -5 1269.08 34.6895   1
   2 -15  -4 6783.54 81.9127  -2
  -2 -15   4 6783.54 81.9127   1
   2  15  -3 1078.57 39.4532  -2
  -2  15   3 1078.57 39.4532   1
  -2 -15   2 18657.6 112.874  -2
   2 -15  -2 18657.6 112.874   1
   2  15  -1 18155.4 114.840  -2
  -2  15   1 18155.4 114.840   1
   2  15   0 9941.94 104.107  -2
  -2  15   0 9941.94 104.107   1
   2  15   1 1850.37 41.1018  -2
  -2  15  -1 1850.37 41.1018   1
   2  15   2 169.065 24.4972  -2
  -2  15  -2 169.065 24.4972   1
   2  15   3 49.7973 24.4658  -2
  -2  15  -3 49.7973 24.4658   1
  -2 -15  -4 107.368 20.8739  -2
   2 -15   4 107.368 20.8739   1
   2  15   5 1844.25 53.0867  -2
  -2  15  -5 1844.25 53.0867   1
  -2 -15  -6 3775.04 46.1050   1
  -2 -15  -6 5870.11 60.8675  -2
   2 -15   6 5870.11 60.8675   1
   2  15   7 434.358 26.3467   1
  -2 -15  -7 737.299 42.5851  -2
   2 -15   7 737.299 42.5851   1
  -2 -15  -8 114.939 15.9153   1
   2  15   8 211.138 22.6567  -2
  -2  15  -8 211.138 22.6567   1
   2  15   9 25.2574 17.5625  -2
  -2  15  -9 25.2574 17.5625   1
  -2 -16  10 21.4584 8.30719   1
   2  16 -10 71.1239 14.3922  -2
  -2  16  10 71.1239 14.3922   1
   2 -16  -9 473.619 28.0593  -2
  -2 -16   9 473.619 28.0593   1
  -2  16   8 64.4015 16.0432  -2
   2  16  -8 64.4015 16.0432   1
   2 -16  -7 476.629 27.6334  -2
  -2 -16   7 476.629 27.6334   1
   2  16  -6 386.517 22.9810  -2
  -2  16   6 386.517 22.9810   1
   2  16  -5 142.966 21.1910  -2
  -2  16   5 142.966 21.1910   1
   2  16  -4 167.306 25.2220  -2
  -2  16   4 167.306 25.2220   1
   2  16  -3 449.700 27.8041  -2
  -2  16   3 449.700 27.8041   1
   2  16  -2 4004.80 73.9647  -2
  -2  16   2 4004.80 73.9647   1
   2  16  -1 4353.89 55.3051  -2
  -2  16   1 4353.89 55.3051   1
  -2 -16   0 137.644 22.3760  -2
   2 -16   0 137.644 22.3760   1
   2  16   1 1239.44 37.6814  -2
  -2  16  -1 1239.44 37.6814   1
   2  16   2 1001.82 48.3699  -2
  -2  16  -2 1001.82 48.3699   1
   2  16   3 29.2967 27.9997  -2
  -2  16  -3 29.2967 27.9997   1
  -2 -16  -4 680.305 44.1375  -2
   2 -16   4 680.305 44.1375   1
   2  16   5 1007.96 51.1153  -2
  -2  16  -5 1007.96 51.1153   1
   2  16   6 592.967 45.5830  -2
  -2  16  -6 592.967 45.5830   1
  -2 -16  -7 317.216 25.5421  -2
   2 -16   7 317.216 25.5421   1
  -2 -16  -8 830.374 24.8268  -2
   2 -16   8 830.374 24.8268   1
  -2 -16  -9 91.8797 15.3251  -2
   2 -16   9 91.8797 15.3251   1
   2  17 -10 48.9238 14.9017  -2
  -2  17  10 48.9238 14.9017   1
   2  17  -9 121.752 25.8520  -2
  -2  17   9 121.752 25.8520   1
   2  17  -8 12.8283 13.4577  -2
  -2  17   8 12.8283 13.4577   1
   2 -17  -7 23.8388 21.0650  -2
  -2 -17   7 23.8388 21.0650   1
   2  17  -6 233.560 20.2479  -2
  -2  17   6 233.560 20.2479   1
  -2  17   5 1628.38 33.7473  -2
   2  17  -5 1628.38 33.7473   1
   2  17  -4 470.346 26.8014  -2
  -2  17   4 470.346 26.8014   1
   2  17  -3 173.511 42.2555  -2
  -2  17   3 173.511 42.2555   1
   2  17  -2 1472.68 53.3767  -2
  -2  17   2 1472.68 53.3767   1
  -2 -17   1 710.941 68.0122  -2
   2 -17  -1 710.941 68.0122   1
   2  17   0 585.200 37.6343  -2
  -2  17   0 585.200 37.6343   1
   2  17   1 2376.76 44.3094  -2
  -2  17  -1 2376.76 44.3094   1
  -2 -17  -2 43.6711 33.9965  -2
   2 -17   2 43.6711 33.9965   1
  -2 -17  -3 2.87593 22.9002  -2
   2 -17   3 2.87593 22.9002   1
  -2 -17  -4 2778.23 64.1440  -2
   2 -17   4 2778.23 64.1440   1
   2  17   5 683.076 44.8004  -2
  -2  17  -5 683.076 44.8004   1
   2  17   6 664.968 30.1968  -2
  -2  17  -6 664.968 30.1968   1
   2  17   7 91.0684 30.4350  -2
  -2  17  -7 91.0684 30.4350   1
  -2 -17  -8 70.6647 16.7401  -2
   2 -17   8 70.6647 16.7401   1
   2  17   9 141.573 11.6971  -2
  -2  17  -9 141.573 11.6971   1
  -2 -18   9 46.9334 8.58485   1
   2  18  -9 65.0449 12.9436  -2
  -2  18   9 65.0449 12.9436   1
   2  18  -8 126.277 19.4788  -2
  -2  18   8 126.277 19.4788   1
   2  18  -7 23.2773 13.8143  -2
  -2  18   7 23.2773 13.8143   1
  -2  18   6 217.526 23.5950  -2
   2  18  -6 217.526 23.5950   1
  -2  18   5 90.5437 24.9181  -2
   2  18  -5 90.5437 24.9181   1
  -2  18   4 728.871 43.9511  -2
   2  18  -4 728.871 43.9511   1
   2  18  -3 98.5366 28.9760  -2
  -2  18   3 98.5366 28.9760   1
   2  18  -2 93.2949 21.1779  -2
  -2  18   2 93.2949 21.1779   1
  -2  18   0 459.369 38.4449  -2
   2  18   0 459.369 38.4449   1
   2  18   1 18.5552 21.6151  -2
  -2  18  -1 18.5552 21.6151   1
  -2 -18  -3 2645.38 60.8640  -2
   2 -18   3 2645.38 60.8640   1
   2  18   4 40.3977 22.4524  -2
  -2  18  -4 40.3977 22.4524   1
   2  18   5 2593.30 58.2906  -2
  -2  18  -5 2593.30 58.2906   1
   2  18   6 177.524 32.0562  -2
  -2  18  -6 177.524 32.0562   1
   2  18   7 705.392 30.7811  -2
  -2  18  -7 705.392 30.7811   1
   2  18   8 166.110 18.2615  -2
  -2  18  -8 166.110 18.2615   1
   2  19  -8 34.8762 13.7417  -2
  -2  19   8 34.8762 13.7417   1
   2  19  -7 108.839 11.2085  -2
  -2  19   7 108.839 11.2085   1
   2  19  -6 75.7795 29.9901  -2
  -2  19   6 75.7795 29.9901   1
  -2  19   5 71.7024 22.2133  -2
   2  19  -5 71.7024 22.2133   1
   2  19  -4 83.9117 23.6622  -2
  -2  19   4 83.9117 23.6622   1
   2  19  -2 13.7045 24.0196  -2
  -2  19   2 13.7045 24.0196   1
  -2  19   1 358.692 26.3481  -2
   2  19  -1 358.692 26.3481   1
   2  19   0 34.1678 19.7618  -2
  -2  19   0 34.1678 19.7618   1
   2  19   1 848.135 46.6651  -2
  -2  19  -1 848.135 46.6651   1
  -2 -19  -2 184.057 16.5858  -2
   2 -19   2 184.057 16.5858   1
  -2 -19  -3 15.6998 22.8218  -2
   2 -19   3 15.6998 22.8218   1
   2  19   4 27.3785 17.3836  -2
  -2  19  -4 27.3785 17.3836   1
  -2 -19  -5-19.5419 14.8768  -2
   2 -19   5-19.5419 14.8768   1
  -2  19  -6-5.95150 18.5926  -2
   2  19   6-5.95150 18.5926   1
   2  19   7-10.7224 13.6092  -2
  -2  19  -7-10.7224 13.6092   1
   2  20  -7 2.10990 17.9439  -2
  -2  20   7 2.10990 17.9439   1
   2  20  -6 153.708 11.6468  -2
  -2  20   6 153.708 11.6468   1
   2  20  -5 38.5709 17.8924  -2
  -2  20   5 38.5709 17.8924   1
  -2  20   4 29.8866 20.4117  -2
   2  20  -4 29.8866 20.4117   1
  -2  20   3 96.8528 18.2854  -2
   2  20  -3 96.8528 18.2854   1
   2  20  -2 10.2709 23.3695  -2
  -2  20   2 10.2709 23.3695   1
   2  20   0 39.5702 17.7630  -2
  -2  20   0 39.5702 17.7630   1
   2  20   1 9.89416 14.6555  -2
  -2  20  -1 9.89416 14.6555   1
  -2 -20  -2 130.423 21.5846  -2
   2 -20   2 130.423 21.5846   1
  -2 -20  -3 54.4529 15.7280  -2
   2 -20   3 54.4529 15.7280   1
  -2  20  -4 241.026 20.5271  -2
   2  20   4 241.026 20.5271   1
   2  20   5 114.584 12.8671  -2
  -2  20  -5 114.584 12.8671   1
   2  20   6 17.6570 13.1109   1
   2  20   6 15.7048 13.0106  -2
  -2  20  -6 15.7048 13.0106   1
   2  21  -5 195.876 15.4229  -2
  -2  21   5 195.876 15.4229   1
   2  21  -4 89.0819 14.3475  -2
  -2  21   4 89.0819 14.3475   1
   2  21  -3 168.890 16.2185  -2
  -2  21   3 168.890 16.2185   1
  -2  21   2 5.96714 16.2198  -2
   2  21  -2 5.96714 16.2198   1
   2  21  -1 68.1987 31.4952  -2
  -2  21   1 68.1987 31.4952   1
   2  21   0 309.235 21.6739  -2
  -2  21   0 309.235 21.6739   1
   2  21   1 39.9390 13.2328  -2
  -2  21  -1 39.9390 13.2328   1
  -2  21  -2 98.3977 14.8727  -2
   2  21   2 98.3977 14.8727   1
   2  21   3-2.92634 13.5974  -2
  -2  21  -3-2.92634 13.5974   1
   2  21   4-20.9346 13.1730   1
  -2 -21  -4-1.34267 15.0837  -2
   2 -21   4-1.34267 15.0837   1
  -2 -21  -5 39.2641 11.7282  -2
   2 -21   5 39.2641 11.7282   1
   2  22  -5 18.0165 12.0361  -2
  -2  22   5 18.0165 12.0361   1
   2  22  -4 1.96502 13.1078  -2
  -2  22   4 1.96502 13.1078   1
   2  22  -3 182.176 12.4470  -2
  -2  22   3 182.176 12.4470   1
   2  22  -2-4.68520 12.1605  -2
  -2  22   2-4.68520 12.1605   1
   2  22  -1-5.39074 13.2285  -2
  -2  22   1-5.39074 13.2285   1
   2  22   1 292.713 27.6522  -2
  -2  22  -1 292.713 27.6522   1
   2  22   2 34.5765 22.8650  -2
  -2  22  -2 34.5765 22.8650   1
   2  23  -2 7.26380 9.45408  -2
  -2  23   2 7.26380 9.45408   1
   2  23  -1 44.1828 17.4577  -2
  -2  23   1 44.1828 17.4577   1
   2  23   0 639.223 22.0736  -2
  -2  23   0 639.223 22.0736   1
   2  23   1 91.1106 15.8600  -2
  -2  23  -1 91.1106 15.8600   1
   3   0 -13 61.6851 29.3489  -2
  -3   0  13 61.6851 29.3489   1
  -3   0  11 24.1848 15.8778   1
   3   0 -11-43.4927 40.0019  -2
  -3   0  11-43.4927 40.0019   1
  -3   0   9 160.930 16.4493   1
   3   0  -7 406.519 49.3020  -2
  -3   0   7 406.519 49.3020   1
  -3   0   5 63526.3 203.484  -2
   3   0  -5 63526.3 203.484   1
   3   0  -3 3702.69 66.0459  -2
  -3   0   3 3702.69 66.0459   1
  -3   0   1 8315.06 53.6519   1
  -3   0  -1 59044.3 202.528   1
  -3   0  -3 187.517 27.4264   1
  -3   0  -5 129448. 191.837   1
  -3   0  -7 3021.34 41.1688   1
  -3   0  -9 357.528 26.2702   1
  -3   0 -11 172.630 17.6435   1
   3   0  13 66.5862 17.4022   1
   3   1 -14 269.519 20.7963  -2
  -3   1  14 269.519 20.7963   1
  -3   1  13 37.2128 17.7269   1
  -3  -1  12 1284.57 29.9593   1
   3   1 -12 1770.89 47.2615  -2
  -3   1  12 1770.89 47.2615   1
  -3   1  11 4672.24 38.9402   1
  -3   1  10 953.775 19.1731   1
  -3  -1   9 2971.23 28.5295   1
  -3  -1   8 913.265 14.9325   1
  -3  -1   7 444.606 33.8620   1
   3   1  -7 610.040 58.7417  -2
  -3   1   7 610.040 58.7417   1
  -3   1   6 25036.1 157.950  -2
   3   1  -6 25036.1 157.950   1
  -3  -1   5 17575.9 102.177  -2
   3  -1  -5 17575.9 102.177   1
   3   1  -4 0.28012 17.2199  -2
  -3   1   4 0.28012 17.2199   1
  -3   1   3 4374.82 67.7804   1
  -3   1   2 1158.56 37.9044   1
  -3   1   1 7966.92 52.6181   1
  -3   1   0 7259.86 72.4931   1
   3   1   0 8612.68 71.7205  -2
  -3   1   0 8612.68 71.7205   1
  -3   1  -1 35.8194 22.4232   1
  -3   1  -2 1595.26 41.3904   1
  -3   1  -3 47.9674 25.3792   1
  -3   1  -4 7730.69 43.9343   1
  -3   1  -5 21533.1 80.3397   1
  -3   1  -6 9.83470 18.9475   1
  -3   1  -7 549.522 18.4151   1
  -3   1  -8 661.638 33.5744   1
   3   1   8 709.564 69.2628  -2
  -3   1  -8 709.564 69.2628   1
  -3   1  -9 108.339 23.7150   1
  -3   1 -10 159.334 27.7760   1
   3   1  10 283.775 57.7507  -2
  -3   1 -10 283.775 57.7507   1
  -3  -1 -11 278.069 17.7346   1
   3   1  11 281.493 30.5746  -2
  -3   1 -11 281.493 30.5746   1
  -3  -1 -12 108.792 12.6376   1
   3   1  12 127.846 23.5585  -2
  -3   1 -12 127.846 23.5585   1
   3   1  13 77.4700 18.8649   1
   3   2 -14 243.316 14.0408  -2
  -3   2  14 243.316 14.0408   1
  -3   2  13-0.77032 27.6638   1
   3   2 -13 33.0868 19.9663  -2
  -3   2  13 33.0868 19.9663   1
  -3  -2  12 151.882 12.4659   1
  -3  -2  11 2148.45 25.9534   1
  -3  -2  10 6751.31 31.7249   1
  -3   2   9 3599.33 25.1028   1
   3  -2  -9 5093.60 68.5387  -2
  -3  -2   9 5093.60 68.5387   1
  -3  -2   8 358.058 20.7583   1
   3   2  -8 473.820 27.7116  -2
  -3   2   8 473.820 27.7116   1
   3   2  -7 378.048 30.0751  -2
  -3   2   7 378.048 30.0751   1
  -3   2   6 279.540 33.8194  -2
   3   2  -6 279.540 33.8194   1
  -3   2   3 214.433 33.6241   1
   3   2  -3 338.998 34.2403  -2
  -3   2   3 338.998 34.2403   1
  -3   2   2 5031.47 45.8641   1
  -3   2   1 30707.1 70.2112   1
  -3  -2   0 9223.39 39.0274   1
  -3   2  -1 39156.2 119.030   1
   3   2   2 15714.1 109.475  -2
  -3   2  -2 15714.1 109.475   1
  -3   2  -3 278.180 29.3939   1
  -3  -2  -4 8222.04 33.9301   1
  -3   2  -5 7434.37 38.9344   1
   3   2   5 9134.76 118.612  -2
  -3   2  -5 9134.76 118.612   1
  -3  -2  -6 572.356 17.3360   1
  -3  -2  -7 1851.26 24.3216   1
   3   2   7 2241.61 39.5681  -2
  -3   2  -7 2241.61 39.5681   1
  -3   2  -8 70.7348 16.4310   1
  -3  -2  -9 147.374 18.2331   1
  -3   2  -9 192.927 43.0206  -2
   3   2   9 192.927 43.0206   1
  -3   2 -10 2134.65 31.3626   1
  -3  -2 -11 145.038 10.6557   1
  -3  -2 -12 204.731 9.70798   1
   3   2  13-6.97739 18.4399   1
  -3   3  14 83.0002 16.4645   1
   3  -3 -14 95.1859 12.4283  -2
  -3  -3  14 95.1859 12.4283   1
  -3   3  13 183.775 18.7634   1
   3  -3 -13 245.726 27.9301  -2
  -3  -3  13 245.726 27.9301   1
  -3  -3  12 1938.88 21.6322   1
   3   3 -12 2465.69 56.5893  -2
  -3   3  12 2465.69 56.5893   1
  -3   3  11 16.9222 16.9448   1
  -3  -3  10 7.51111 12.4350   1
   3  -3 -10-11.7566 39.0741  -2
  -3  -3  10-11.7566 39.0741   1
  -3  -3   9 71.3903 15.7511   1
   3   3  -9 88.4946 65.8683  -2
  -3   3   9 88.4946 65.8683   1
  -3   3   8 364.672 13.8145   1
  -3   3   8 431.192 43.1403  -2
   3   3  -8 431.192 43.1403   1
   3  -3  -7 2519.18 84.1838  -2
  -3  -3   7 2519.18 84.1838   1
   3  -3  -6 12927.4 105.700  -2
  -3  -3   6 12927.4 105.700   1
   3  -3  -3 41510.4 135.279  -2
  -3  -3   3 41510.4 135.279   1
  -3  -3   2 4367.15 61.5906   1
   3   3  -2 5694.77 69.8349  -2
  -3   3   2 5694.77 69.8349   1
  -3   3   1 52934.6 130.427   1
   3   3  -1 70136.9 200.415  -2
  -3   3   1 70136.9 200.415   1
  -3   3   0 517.718 16.3412   1
  -3  -3  -1 4291.89 42.5134   1
   3   3   1 6375.61 87.1766  -2
  -3   3  -1 6375.61 87.1766   1
  -3   3  -2 15984.4 80.8673   1
   3   3   2 23585.9 177.664  -2
  -3   3  -2 23585.9 177.664   1
  -3  -3  -3 2650.07 55.0506   1
   3   3   3 3076.52 59.5246  -2
  -3   3  -3 3076.52 59.5246   1
  -3   3  -4 1227.29 16.2476   1
   3   3   4 1450.44 52.4218  -2
  -3   3  -4 1450.44 52.4218   1
  -3   3  -5 19039.9 52.9359   1
  -3  -3  -6 1.99863 18.1400   1
   3   3   6 5.13928 16.5477  -2
  -3   3  -6 5.13928 16.5477   1
  -3   3  -7 207.440 15.9967   1
   3   3   7 228.808 21.2029  -2
  -3   3  -7 228.808 21.2029   1
  -3   3  -8 225.757 17.2129   1
  -3  -3  -9 1104.00 24.1456   1
   3   3   9 1080.86 52.3168  -2
  -3   3  -9 1080.86 52.3168   1
  -3  -3 -10 284.263 16.4006   1
  -3   3 -11 107.436 13.4054   1
   3   3  11 107.679 19.4058  -2
  -3   3 -11 107.679 19.4058   1
  -3  -3 -12 305.216 14.1350   1
   3   3  12 385.343 24.2105  -2
  -3   3 -12 385.343 24.2105   1
  -3  -3 -13 17.5441 10.7728  -2
   3  -3  13 17.5441 10.7728   1
  -3   4  14 34.3441 15.5705   1
   3  -4 -14 3.74539 10.1757  -2
  -3  -4  14 3.74539 10.1757   1
   3   4 -13 42.5880 15.8581  -2
  -3   4  13 42.5880 15.8581   1
  -3   4  12 33.3996 21.9477   1
   3  -4 -12 32.9244 32.1627  -2
  -3  -4  12 32.9244 32.1627   1
  -3   4  11 1049.77 28.6797   1
   3   4 -11 1227.85 56.9884  -2
  -3   4  11 1227.85 56.9884   1
  -3  -4  10 406.074 17.1233   1
   3   4 -10 601.363 55.6572  -2
  -3   4  10 601.363 55.6572   1
  -3   4   9 328.771 16.2049   1
   3   4  -9 514.111 76.3295  -2
  -3   4   9 514.111 76.3295   1
  -3   4   8 6129.05 117.420  -2
   3   4  -8 6129.05 117.420   1
   3  -4  -7 27.4307 20.0264  -2
  -3  -4   7 27.4307 20.0264   1
   3  -4  -6 5441.92 75.8333  -2
  -3  -4   6 5441.92 75.8333   1
  -3   4   4 22626.7 159.415   1
   3  -4  -4 30941.0 187.579  -2
  -3  -4   4 30941.0 187.579   1
  -3   4   3 4532.88 69.7188   1
   3  -4  -3 6187.73 82.6581  -2
  -3  -4   3 6187.73 82.6581   1
   3   4  -2 607.384 27.5108  -2
  -3   4   2 607.384 27.5108   1
  -3  -4   1 13863.2 94.5459   1
   3   4  -1 17333.7 102.345  -2
  -3   4   1 17333.7 102.345   1
  -3  -4   0 2938.01 34.0006   1
   3   4   0 3785.05 32.2613  -2
  -3   4   0 3785.05 32.2613   1
  -3  -4  -1 15782.9 110.277   1
   3   4   1 20617.4 95.4896  -2
  -3   4  -1 20617.4 95.4896   1
  -3  -4  -2 1021.34 38.5440   1
   3   4   2 1253.75 45.3536  -2
  -3   4  -2 1253.75 45.3536   1
  -3   4  -3 2258.22 36.9467   1
  -3  -4  -4 159.061 14.9255   1
   3   4   4 203.267 16.9986  -2
  -3   4  -4 203.267 16.9986   1
  -3  -4  -5 204.947 15.4129   1
   3   4   5 288.761 18.6171  -2
  -3   4  -5 288.761 18.6171   1
  -3  -4  -6 1354.44 27.8715   1
   3   4   6 1570.86 22.7748  -2
  -3   4  -6 1570.86 22.7748   1
  -3  -4  -7 1303.76 23.0574   1
   3   4   7 1508.99 25.6104  -2
  -3   4  -7 1508.99 25.6104   1
  -3  -4  -8 289.133 17.0348   1
  -3   4  -8 371.501 31.6597  -2
   3   4   8 371.501 31.6597   1
  -3  -4  -9 767.654 21.7654   1
   3   4   9 930.513 33.2064  -2
  -3   4  -9 930.513 33.2064   1
  -3  -4 -10 1669.63 17.4168   1
  -3   4 -11 95.4942 11.1541   1
  -3  -4 -12 157.610 12.6642   1
   3   4  12 219.744 21.9719  -2
  -3   4 -12 219.744 21.9719   1
  -3   5  14 123.185 15.6928   1
  -3  -5  13 7.65207 8.10134   1
   3   5 -13 19.1377 15.8412  -2
  -3   5  13 19.1377 15.8412   1
  -3   5  12 685.225 41.4255   1
   3   5 -12 949.931 25.9563  -2
  -3   5  12 949.931 25.9563   1
  -3  -5  11 1606.15 42.5186   1
   3   5 -11 1952.52 48.7719  -2
  -3   5  11 1952.52 48.7719   1
  -3  -5  10 1786.71 34.6727   1
   3   5 -10 2536.18 36.3847  -2
  -3   5  10 2536.18 36.3847   1
  -3  -5   9 3712.46 49.1630   1
   3   5  -9 4940.47 46.9086  -2
  -3   5   9 4940.47 46.9086   1
   3   5  -8 240.972 18.8265  -2
  -3   5   8 240.972 18.8265   1
  -3  -5   7 22.1857 19.3043   1
   3  -5  -7 66.0635 20.6122  -2
  -3  -5   7 66.0635 20.6122   1
   3  -5  -6 1449.54 65.7879  -2
  -3  -5   6 1449.54 65.7879   1
   3   5  -5 870.643 78.8153  -2
  -3   5   5 870.643 78.8153   1
   3   5  -4 2663.01 49.0575  -2
  -3   5   4 2663.01 49.0575   1
   3   5  -3 19854.5 93.5861  -2
  -3   5   3 19854.5 93.5861   1
   3   5  -2 262.700 17.2939  -2
  -3   5   2 262.700 17.2939   1
   3   5  -1 205.540 20.6240  -2
  -3   5   1 205.540 20.6240   1
  -3  -5   0 224.881 23.7567   1
   3   5   0 270.870 15.0882  -2
  -3   5   0 270.870 15.0882   1
  -3  -5  -1 12358.7 99.1086   1
   3   5   1 16086.0 87.3657  -2
  -3   5  -1 16086.0 87.3657   1
  -3  -5  -2 2524.80 52.9661   1
   3   5   2 3245.08 48.6432  -2
  -3   5  -2 3245.08 48.6432   1
  -3   5  -3 215.803 10.4470   1
   3   5   3 311.242 16.4818  -2
  -3   5  -3 311.242 16.4818   1
  -3  -5  -4 6154.04 39.8181   1
   3   5   4 7331.19 42.8774  -2
  -3   5  -4 7331.19 42.8774   1
  -3  -5  -5 1652.66 19.9944   1
   3   5   5 1837.46 60.5510  -2
  -3   5  -5 1837.46 60.5510   1
  -3  -5  -6 324.363 12.7824   1
  -3  -5  -6 396.990 18.6303  -2
   3  -5   6 396.990 18.6303   1
  -3  -5  -7 629.583 19.0779   1
   3   5   7 728.791 27.6687  -2
  -3   5  -7 728.791 27.6687   1
  -3  -5  -8 33.2688 11.5861   1
   3   5   8 23.6933 27.7838  -2
  -3   5  -8 23.6933 27.7838   1
  -3  -5  -9 1561.21 21.5843   1
   3   5   9 1504.25 76.6193  -2
  -3   5  -9 1504.25 76.6193   1
  -3   5 -10 104.038 11.0096   1
  -3  -5 -11 4.52308 14.4585   1
   3   5  11-30.4561 23.8344  -2
  -3   5 -11-30.4561 23.8344   1
  -3  -5 -12 20.4635 19.9485   1
   3   5  12 49.2470 13.4930  -2
  -3   5 -12 49.2470 13.4930   1
  -3  -5 -13 123.574 11.6735   1
  -3   5 -13 169.633 17.4284  -2
   3   5  13 169.633 17.4284   1
  -3   6  14-3.58622 12.7802   1
  -3  -6  13 13.8788 10.6620   1
   3   6 -13 19.0889 10.7613  -2
  -3   6  13 19.0889 10.7613   1
   3  -6 -12 34.3422 20.2075  -2
  -3  -6  12 34.3422 20.2075   1
  -3  -6  11 988.416 19.7866   1
   3   6 -11 1508.71 30.2916  -2
  -3   6  11 1508.71 30.2916   1
  -3  -6  10 2868.95 42.2921   1
   3  -6 -10 3954.18 37.2419  -2
  -3  -6  10 3954.18 37.2419   1
  -3   6   9 1362.56 57.1388   1
   3   6  -9 1818.31 33.0706  -2
  -3   6   9 1818.31 33.0706   1
  -3   6   8 1.39263 43.1237   1
   3   6  -8 33.6145 18.1712  -2
  -3   6   8 33.6145 18.1712   1
   3  -6  -7 3760.40 38.6330  -2
  -3  -6   7 3760.40 38.6330   1
   3  -6  -5 2792.66 53.6214  -2
  -3  -6   5 2792.66 53.6214   1
   3   6  -4 4665.69 56.8272  -2
  -3   6   4 4665.69 56.8272   1
   3   6  -3 77816.6 180.650  -2
  -3   6   3 77816.6 180.650   1
   3  -6  -2 115196. 277.951  -2
  -3  -6   2 115196. 277.951   1
   3  -6  -1 800.576 35.0231  -2
  -3  -6   1 800.576 35.0231   1
   3   6   0 17752.0 110.024  -2
  -3   6   0 17752.0 110.024   1
   3   6   1 544.249 37.1607  -2
  -3   6  -1 544.249 37.1607   1
  -3  -6  -2 3673.73 61.8921   1
   3   6   2 4760.67 57.8561  -2
  -3   6  -2 4760.67 57.8561   1
  -3  -6  -3 3067.93 20.2535   1
   3   6   3 3854.05 22.1841  -2
  -3   6  -3 3854.05 22.1841   1
  -3  -6  -4 548.389 13.2609   1
  -3  -6  -5 712.349 16.3008   1
   3   6   5 887.258 24.0750  -2
  -3   6  -5 887.258 24.0750   1
  -3  -6  -6 1421.43 16.2357   1
  -3  -6  -6 1701.46 25.2491  -2
   3  -6   6 1701.46 25.2491   1
  -3  -6  -7 180.607 13.9502   1
   3   6   7 237.477 16.0775  -2
  -3   6  -7 237.477 16.0775   1
  -3  -6  -8 151.630 11.7470   1
  -3  -6  -8 175.743 21.2612  -2
   3  -6   8 175.743 21.2612   1
  -3  -6  -9 285.909 12.9980   1
  -3  -6  -9 368.410 31.3241  -2
   3  -6   9 368.410 31.3241   1
  -3  -6 -10 8.05570 10.0355   1
  -3  -6 -10 13.9793 29.4043  -2
   3  -6  10 13.9793 29.4043   1
  -3  -6 -11 312.879 16.0936   1
   3   6  11 381.406 25.7125  -2
  -3   6 -11 381.406 25.7125   1
  -3  -6 -12 64.6840 18.0857   1
  -3   6 -12 160.569 32.8055  -2
   3   6  12 160.569 32.8055   1
  -3  -7  13 556.494 14.3552   1
   3  -7 -12 440.736 27.1412  -2
  -3  -7  12 440.736 27.1412   1
  -3  -7  11 130.930 16.4595   1
   3   7 -11 196.051 20.3858  -2
  -3   7  11 196.051 20.3858   1
  -3  -7  10 202.337 21.5545   1
   3   7 -10 269.145 20.5911  -2
  -3   7  10 269.145 20.5911   1
  -3   7   9-11.9992 45.1565   1
   3  -7  -9-17.3008 17.3431  -2
  -3  -7   9-17.3008 17.3431   1
  -3   7   8 1768.61 41.7388   1
   3  -7  -8 2448.37 28.8135  -2
  -3  -7   8 2448.37 28.8135   1
  -3   7   7 233.548 28.0057   1
   3  -7  -7 292.875 18.4446  -2
  -3  -7   7 292.875 18.4446   1
   3   7  -6 9651.25 62.3490  -2
  -3   7   6 9651.25 62.3490   1
   3   7  -5 15614.5 103.193  -2
  -3   7   5 15614.5 103.193   1
   3  -7  -4 1057.81 51.8861  -2
  -3  -7   4 1057.81 51.8861   1
   3  -7  -3 1045.28 40.1127  -2
  -3  -7   3 1045.28 40.1127   1
   3   7  -2 52.4580 16.7842  -2
  -3   7   2 52.4580 16.7842   1
   3   7  -1 22691.6 83.2493  -2
  -3   7   1 22691.6 83.2493   1
   3   7   0 11.9126 33.9365  -2
  -3   7   0 11.9126 33.9365   1
   3   7   1 632.219 37.1899  -2
  -3   7  -1 632.219 37.1899   1
   3  -7   2 120.375 21.5227  -2
  -3  -7  -2 120.375 21.5227   1
  -3  -7  -3 5529.83 34.9820   1
   3   7   3 6883.57 37.4628  -2
  -3   7  -3 6883.57 37.4628   1
  -3  -7  -4 5128.56 36.8294   1
   3  -7   4 6253.37 24.7961  -2
  -3  -7  -4 6253.37 24.7961   1
  -3  -7  -5 1112.22 15.0988   1
  -3  -7  -5 1368.76 17.8976  -2
   3  -7   5 1368.76 17.8976   1
  -3  -7  -6 1971.39 24.4392   1
   3   7   6 2351.80 26.1766  -2
  -3   7  -6 2351.80 26.1766   1
  -3  -7  -7 852.779 20.7172   1
   3   7   7 1049.92 18.1646  -2
  -3   7  -7 1049.92 18.1646   1
  -3  -7  -8 343.063 11.3029   1
   3   7   8 423.119 22.6599  -2
  -3   7  -8 423.119 22.6599   1
  -3  -7  -9 726.849 16.8298   1
   3   7   9 908.727 33.4079  -2
  -3   7  -9 908.727 33.4079   1
  -3  -7 -10 47.5540 16.0808   1
  -3  -7 -10 86.8587 19.2212  -2
   3  -7  10 86.8587 19.2212   1
  -3  -7 -11 130.742 14.7347   1
   3   7  11 105.696 21.6526  -2
  -3   7 -11 105.696 21.6526   1
  -3   8  13 398.361 11.2712   1
  -3   8  12 31.7129 32.1686   1
   3   8 -12 45.8861 21.5778  -2
  -3   8  12 45.8861 21.5778   1
  -3  -8  11 135.475 16.1595   1
   3  -8 -11 217.799 18.2741  -2
  -3  -8  11 217.799 18.2741   1
  -3   8  10 1216.55 27.4552   1
   3  -8 -10 1745.86 29.3485  -2
  -3  -8  10 1745.86 29.3485   1
   3  -8  -9 577.249 18.3360  -2
  -3  -8   9 577.249 18.3360   1
  -3   8   8 1349.82 55.6539   1
   3  -8  -8 1708.13 23.3773  -2
  -3  -8   8 1708.13 23.3773   1
   3   8  -7 5372.91 34.0482  -2
  -3   8   7 5372.91 34.0482   1
   3  -8  -6 4.46006 19.4719  -2
  -3  -8   6 4.46006 19.4719   1
   3  -8  -5 852.761 53.0282  -2
  -3  -8   5 852.761 53.0282   1
   3   8  -4 116.381 26.1192  -2
  -3   8   4 116.381 26.1192   1
   3  -8  -3 1226.31 43.4782  -2
  -3  -8   3 1226.31 43.4782   1
   3  -8  -2 3186.18 50.9852  -2
  -3  -8   2 3186.18 50.9852   1
   3   8   0 4397.72 79.4551  -2
  -3   8   0 4397.72 79.4551   1
   3   8   1 672.499 36.3111  -2
  -3   8  -1 672.499 36.3111   1
   3   8   2 27256.0 130.610  -2
  -3   8  -2 27256.0 130.610   1
   3  -8   3 460.265 25.5570  -2
  -3  -8  -3 460.265 25.5570   1
  -3  -8  -4 8497.20 51.6237   1
   3   8   4 11163.5 42.2666  -2
  -3   8  -4 11163.5 42.2666   1
  -3  -8  -5 1585.13 20.9353   1
   3   8   5 2036.02 19.0047  -2
  -3   8  -5 2036.02 19.0047   1
  -3  -8  -6 1687.77 23.1474   1
   3   8   6 2053.85 19.1118  -2
  -3   8  -6 2053.85 19.1118   1
  -3  -8  -7 88.3343 16.7412   1
   3  -8   7 112.159 11.1607  -2
  -3  -8  -7 112.159 11.1607   1
  -3  -8  -8 819.192 20.6985   1
   3   8   8 1002.45 17.7820  -2
  -3   8  -8 1002.45 17.7820   1
  -3  -8  -9 327.886 18.6425   1
   3   8   9 318.920 22.2759  -2
  -3   8  -9 318.920 22.2759   1
  -3  -8 -10 122.732 16.1174   1
  -3  -8 -10 126.885 18.5613  -2
   3  -8  10 126.885 18.5613   1
  -3  -8 -11 27.0789 22.0356   1
  -3   8 -11 21.3503 34.8397  -2
   3   8  11 21.3503 34.8397   1
  -3  -8 -12 164.553 18.1460   1
  -3   8 -12 259.666 25.6860  -2
   3   8  12 259.666 25.6860   1
  -3  -9  13 21.4362 8.07879   1
   3   9 -13 6.86377 21.5907  -2
  -3   9  13 6.86377 21.5907   1
   3   9 -12 427.789 36.7854  -2
  -3   9  12 427.789 36.7854   1
  -3  -9  11 38.5619 14.6851   1
   3   9 -11 41.1799 42.7137  -2
  -3   9  11 41.1799 42.7137   1
  -3  -9  10 95.6779 20.4067   1
   3  -9 -10 100.827 19.4889  -2
  -3  -9  10 100.827 19.4889   1
   3  -9  -9 2468.25 30.3480  -2
  -3  -9   9 2468.25 30.3480   1
   3  -9  -8 795.180 26.0062  -2
  -3  -9   8 795.180 26.0062   1
   3  -9  -7 1985.75 35.0583  -2
  -3  -9   7 1985.75 35.0583   1
   3  -9  -6 620.772 35.2828  -2
  -3  -9   6 620.772 35.2828   1
   3   9  -5 182.943 28.9430  -2
  -3   9   5 182.943 28.9430   1
   3  -9  -4 8169.89 92.7245  -2
  -3  -9   4 8169.89 92.7245   1
   3  -9  -3 252.352 27.2938  -2
  -3  -9   3 252.352 27.2938   1
   3   9  -2 475.072 25.0791  -2
  -3   9   2 475.072 25.0791   1
   3   9   1 2145.48 73.1378  -2
  -3   9  -1 2145.48 73.1378   1
   3   9   2 2940.93 89.4734  -2
  -3   9  -2 2940.93 89.4734   1
   3   9   3 411.337 31.1997  -2
  -3   9  -3 411.337 31.1997   1
   3  -9   4 170.298 17.7027  -2
  -3  -9  -4 170.298 17.7027   1
  -3  -9  -5 691.253 32.2519   1
  -3  -9  -5 881.412 25.5363  -2
   3  -9   5 881.412 25.5363   1
  -3  -9  -6 42.3078 15.7193   1
   3   9   6 27.6397 17.2556  -2
  -3   9  -6 27.6397 17.2556   1
  -3  -9  -7 231.107 17.7931   1
   3   9   7 316.443 28.0437  -2
  -3   9  -7 316.443 28.0437   1
  -3  -9  -8 343.207 18.5929   1
  -3  -9  -8 395.539 39.4592  -2
   3  -9   8 395.539 39.4592   1
  -3  -9  -9 14.1857 15.5868   1
  -3  -9  -9 45.4956 33.4653  -2
   3  -9   9 45.4956 33.4653   1
  -3  -9 -10 108.886 27.1718   1
  -3  -9 -10 178.568 30.3668  -2
   3  -9  10 178.568 30.3668   1
  -3  -9 -11 262.983 15.6147   1
  -3   9 -11 329.128 35.0524  -2
   3   9  11 329.128 35.0524   1
  -3  -9 -12 98.2030 13.8915   1
  -3   9 -12 56.4455 18.2733  -2
   3   9  12 56.4455 18.2733   1
  -3  10  13 46.0475 11.6942   1
   3  10 -13 83.3444 17.3223  -2
  -3  10  13 83.3444 17.3223   1
   3  10 -12 21.5324 30.9282  -2
  -3  10  12 21.5324 30.9282   1
  -3 -10  11 526.797 18.9424   1
   3 -10 -11 760.678 35.5896  -2
  -3 -10  11 760.678 35.5896   1
  -3 -10  10 565.748 24.8175   1
   3 -10 -10 785.819 40.3402  -2
  -3 -10  10 785.819 40.3402   1
   3 -10  -9 3610.37 46.6884  -2
  -3 -10   9 3610.37 46.6884   1
   3  10  -8 636.578 36.4920  -2
  -3  10   8 636.578 36.4920   1
   3  10  -7 3276.62 46.0159  -2
  -3  10   7 3276.62 46.0159   1
   3 -10  -6 19.5687 26.9183  -2
  -3 -10   6 19.5687 26.9183   1
   3 -10  -5 245.123 24.1683  -2
  -3 -10   5 245.123 24.1683   1
   3  10  -4 899.904 92.5947  -2
  -3  10   4 899.904 92.5947   1
   3  10  -3 528.536 81.0308  -2
  -3  10   3 528.536 81.0308   1
   3  10  -2 622.535 77.5381  -2
  -3  10   2 622.535 77.5381   1
   3  10   1 7250.07 123.942  -2
  -3  10  -1 7250.07 123.942   1
   3 -10   2 14911.0 80.5944  -2
  -3 -10  -2 14911.0 80.5944   1
   3 -10   3-3.56138 21.1643  -2
  -3 -10  -3-3.56138 21.1643   1
   3  10   4 11731.8 96.9854  -2
  -3  10  -4 11731.8 96.9854   1
  -3 -10  -5 501.156 32.7316   1
   3 -10   5 656.917 22.9502  -2
  -3 -10  -5 656.917 22.9502   1
  -3 -10  -6 23.6631 29.4938   1
   3  10   6 19.7468 17.9641  -2
  -3  10  -6 19.7468 17.9641   1
  -3 -10  -7 26.0533 20.9011  -2
   3 -10   7 26.0533 20.9011   1
   3 -10   8-7.22021 26.3057   1
  -3 -10  -8 91.1956 35.4270  -2
   3 -10   8 91.1956 35.4270   1
  -3 -10  -9-50.8682 28.5726   1
  -3 -10  -9 14.8176 32.9615  -2
   3 -10   9 14.8176 32.9615   1
  -3 -10 -10 56.8746 18.0542   1
  -3 -10 -10 86.3469 22.7426  -2
   3 -10  10 86.3469 22.7426   1
  -3 -10 -11 27.8113 20.8826   1
  -3 -10 -11 7.21082 14.8602  -2
   3 -10  11 7.21082 14.8602   1
   3  11 -12 20.3343 25.5620  -2
  -3  11  12 20.3343 25.5620   1
  -3 -11  11 33.7330 12.8562   1
   3  11 -11 49.0028 22.2430  -2
  -3  11  11 49.0028 22.2430   1
  -3 -11  10 47.6393 18.3301   1
   3 -11 -10 74.3466 26.1811  -2
  -3 -11  10 74.3466 26.1811   1
   3 -11  -9 274.453 30.1166  -2
  -3 -11   9 274.453 30.1166   1
   3  11  -8 4518.90 50.4044  -2
  -3  11   8 4518.90 50.4044   1
   3  11  -7 8270.22 62.6669  -2
  -3  11   7 8270.22 62.6669   1
   3 -11  -6 38.9334 27.3866  -2
  -3 -11   6 38.9334 27.3866   1
   3  11  -5 1696.13 34.4592  -2
  -3  11   5 1696.13 34.4592   1
   3 -11  -4 2795.58 36.5585  -2
  -3 -11   4 2795.58 36.5585   1
   3  11  -2 103.214 69.8256  -2
  -3  11   2 103.214 69.8256   1
  -3 -11   1 399.343 30.7598  -2
   3 -11  -1 399.343 30.7598   1
   3 -11   0 1262.41 41.4162  -2
  -3 -11   0 1262.41 41.4162   1
   3  11   1 592.698 47.1801  -2
  -3  11  -1 592.698 47.1801   1
   3 -11   2 36.0367 18.9236  -2
  -3 -11  -2 36.0367 18.9236   1
   3  11   3 3872.34 117.246  -2
  -3  11  -3 3872.34 117.246   1
   3 -11   4 425.334 21.1121  -2
  -3 -11  -4 425.334 21.1121   1
   3  11   5 3506.90 49.8933  -2
  -3  11  -5 3506.90 49.8933   1
   3  11   6 596.626 23.3599  -2
  -3  11  -6 596.626 23.3599   1
  -3 -11  -7 240.628 21.2577  -2
   3 -11   7 240.628 21.2577   1
  -3 -11  -8 90.3061 31.3830   1
  -3 -11  -8 114.343 35.7532  -2
   3 -11   8 114.343 35.7532   1
  -3 -11  -9 221.723 21.0839   1
  -3 -11  -9 273.637 26.5739  -2
   3 -11   9 273.637 26.5739   1
  -3 -11 -10 222.202 16.6208   1
  -3  11 -10 240.977 21.6862  -2
   3  11  10 240.977 21.6862   1
  -3 -11 -11-1.44626 17.2905   1
   3  12 -12 8.19952 18.6170  -2
  -3  12  12 8.19952 18.6170   1
  -3 -12  11-0.88898 11.1949   1
   3 -12 -11 3.06451 19.8217  -2
  -3 -12  11 3.06451 19.8217   1
  -3 -12  10 1032.59 27.6102   1
   3  12 -10 1499.29 30.7754  -2
  -3  12  10 1499.29 30.7754   1
   3  12  -9 378.006 44.9129  -2
  -3  12   9 378.006 44.9129   1
   3  12  -8 4148.55 47.5683  -2
  -3  12   8 4148.55 47.5683   1
   3 -12  -7 9217.67 64.2200  -2
  -3 -12   7 9217.67 64.2200   1
   3 -12  -6 822.121 30.6700  -2
  -3 -12   6 822.121 30.6700   1
   3  12  -5 187.422 25.3268  -2
  -3  12   5 187.422 25.3268   1
   3 -12  -4 6547.14 72.6762  -2
  -3 -12   4 6547.14 72.6762   1
   3  12  -2 753.536 88.9273  -2
  -3  12   2 753.536 88.9273   1
   3  12   1 903.587 34.5453  -2
  -3  12  -1 903.587 34.5453   1
  -3 -12  -2 46.5945 18.1274  -2
   3 -12   2 46.5945 18.1274   1
   3  12   3 349.383 23.1255  -2
  -3  12  -3 349.383 23.1255   1
   3  12   4 927.613 45.2318  -2
  -3  12  -4 927.613 45.2318   1
   3  12   5 102.351 16.4845  -2
  -3  12  -5 102.351 16.4845   1
  -3 -12  -6 1999.71 34.9668  -2
   3 -12   6 1999.71 34.9668   1
  -3 -12  -7 622.456 35.7983   1
  -3 -12  -7 939.661 76.0799  -2
   3 -12   7 939.661 76.0799   1
  -3 -12  -8 0.38843 28.8087   1
   3 -12   8 77.4946 20.9354  -2
  -3 -12  -8 77.4946 20.9354   1
  -3 -12  -9 1098.49 23.0743   1
  -3 -12  -9 1464.52 44.3349  -2
   3 -12   9 1464.52 44.3349   1
  -3 -12 -10 73.4923 22.5875   1
  -3 -12 -10 98.5357 24.4684  -2
   3 -12  10 98.5357 24.4684   1
  -3 -12 -11 171.427 13.6373   1
  -3 -13  11 7.95247 9.67052   1
   3  13 -11-12.0828 24.4238  -2
  -3  13  11-12.0828 24.4238   1
  -3 -13  10 446.953 20.4694   1
   3 -13 -10 667.641 32.6759  -2
  -3 -13  10 667.641 32.6759   1
   3  13  -9 7.69748 24.0032  -2
  -3  13   9 7.69748 24.0032   1
   3 -13  -8-10.8714 18.3996  -2
  -3 -13   8-10.8714 18.3996   1
   3  13  -7 60.5451 25.8668  -2
  -3  13   7 60.5451 25.8668   1
   3 -13  -6 2083.90 30.6421  -2
  -3 -13   6 2083.90 30.6421   1
  -3  13   5 5591.59 41.5194  -2
   3  13  -5 5591.59 41.5194   1
   3  13  -4 1173.37 110.672  -2
  -3  13   4 1173.37 110.672   1
   3  13  -3 4524.58 158.015  -2
  -3  13   3 4524.58 158.015   1
   3  13   0 4444.34 71.6475  -2
  -3  13   0 4444.34 71.6475   1
   3  13   1 1861.39 44.8303  -2
  -3  13  -1 1861.39 44.8303   1
  -3 -13  -2 780.041 38.8081  -2
   3 -13   2 780.041 38.8081   1
   3  13   3 1493.87 90.3270  -2
  -3  13  -3 1493.87 90.3270   1
  -3 -13  -4 229.788 20.9783  -2
   3 -13   4 229.788 20.9783   1
   3  13   5 99.9490 16.3293  -2
  -3  13  -5 99.9490 16.3293   1
   3 -13   6 171.076 18.4613  -2
  -3 -13  -6 171.076 18.4613   1
  -3 -13  -7 171.209 31.0239   1
  -3 -13  -7 293.565 23.3360  -2
   3 -13   7 293.565 23.3360   1
  -3 -13  -8 699.946 30.8124   1
  -3 -13  -8 1028.92 43.0469  -2
   3 -13   8 1028.92 43.0469   1
  -3 -13  -9 40.4829 15.6262   1
  -3 -13  -9 118.625 29.9726  -2
   3 -13   9 118.625 29.9726   1
  -3 -13 -10 4.96718 18.7271   1
  -3 -13 -10 85.1429 21.2146  -2
   3 -13  10 85.1429 21.2146   1
   3  14 -11 4.69018 15.0786  -2
  -3  14  11 4.69018 15.0786   1
  -3 -14  10-6.52542 14.0476   1
   3 -14 -10-15.7202 17.9723  -2
  -3 -14  10-15.7202 17.9723   1
   3 -14  -9 20.1276 21.5745  -2
  -3 -14   9 20.1276 21.5745   1
   3 -14  -8 442.563 19.2595  -2
  -3 -14   8 442.563 19.2595   1
  -3  14   7 283.007 33.8865   1
   3 -14  -7 350.075 25.9619  -2
  -3 -14   7 350.075 25.9619   1
   3 -14  -6 2125.37 36.6100  -2
  -3 -14   6 2125.37 36.6100   1
   3  14  -5 281.185 24.2531  -2
  -3  14   5 281.185 24.2531   1
   3  14  -4 69.2221 39.8414  -2
  -3  14   4 69.2221 39.8414   1
   3  14  -3 11627.9 108.643  -2
  -3  14   3 11627.9 108.643   1
   3  14  -2-5.68872 30.8654  -2
  -3  14   2-5.68872 30.8654   1
   3  14  -1 2711.95 62.7519  -2
  -3  14   1 2711.95 62.7519   1
   3  14   0 14405.4 120.184  -2
  -3  14   0 14405.4 120.184   1
   3  14   1 127.588 27.4405  -2
  -3  14  -1 127.588 27.4405   1
   3  14   2 2015.82 48.2151  -2
  -3  14  -2 2015.82 48.2151   1
   3  14   4 1122.07 56.6057  -2
  -3  14  -4 1122.07 56.6057   1
  -3 -14  -5 37.2635 16.0696  -2
   3 -14   5 37.2635 16.0696   1
  -3 -14  -6 1772.46 40.4325  -2
   3 -14   6 1772.46 40.4325   1
  -3 -14  -7 28.4456 27.8720   1
   3  14   7 87.6656 21.0050  -2
  -3  14  -7 87.6656 21.0050   1
  -3 -14  -8 2.78491 21.9857   1
  -3 -14  -8 43.0059 22.3597  -2
   3 -14   8 43.0059 22.3597   1
  -3 -14  -9 707.884 26.3621   1
  -3 -14  -9 1017.14 35.0623  -2
   3 -14   9 1017.14 35.0623   1
  -3 -15  10 159.126 11.1923   1
   3 -15 -10 288.146 21.7941  -2
  -3 -15  10 288.146 21.7941   1
  -3  15   9 2.30730 23.4103   1
   3  15  -9 12.4504 17.8803  -2
  -3  15   9 12.4504 17.8803   1
   3 -15  -8 71.9169 20.7270  -2
  -3 -15   8 71.9169 20.7270   1
   3 -15  -7 18.6008 25.2356  -2
  -3 -15   7 18.6008 25.2356   1
   3 -15  -6 9.13796 18.2043  -2
  -3 -15   6 9.13796 18.2043   1
   3 -15  -5 15.2534 19.4390  -2
  -3 -15   5 15.2534 19.4390   1
   3  15  -4 1192.99 54.3806  -2
  -3  15   4 1192.99 54.3806   1
   3  15  -3 405.017 37.5060  -2
  -3  15   3 405.017 37.5060   1
  -3 -15   2 2106.84 50.4233  -2
   3 -15  -2 2106.84 50.4233   1
   3  15  -1 2257.95 51.7852  -2
  -3  15   1 2257.95 51.7852   1
   3  15   0 728.918 41.4258  -2
  -3  15   0 728.918 41.4258   1
   3  15   1 4197.66 75.1908  -2
  -3  15  -1 4197.66 75.1908   1
   3  15   2 357.908 28.5455  -2
  -3  15  -2 357.908 28.5455   1
  -3 -15  -3 567.812 36.7758  -2
   3 -15   3 567.812 36.7758   1
   3  15   4 47.5487 15.7916  -2
  -3  15  -4 47.5487 15.7916   1
   3  15   5 129.791 17.6666  -2
  -3  15  -5 129.791 17.6666   1
  -3 -15  -6 33.8183 27.8349   1
   3  15   6 1.18763 21.1778  -2
  -3  15  -6 1.18763 21.1778   1
  -3 -15  -7 21.7275 23.7190   1
  -3 -15  -7 48.1391 19.5574  -2
   3 -15   7 48.1391 19.5574   1
  -3 -15  -8 779.638 29.4523   1
  -3 -15  -8 1025.68 38.7793  -2
   3 -15   8 1025.68 38.7793   1
  -3 -15  -9 137.369 23.8166  -2
   3 -15   9 137.369 23.8166   1
  -3 -16  10 33.7398 9.16844   1
   3  16  -9 45.0078 30.2157  -2
  -3  16   9 45.0078 30.2157   1
   3  16  -8-21.6326 35.0231  -2
  -3  16   8-21.6326 35.0231   1
   3  16  -7 2.48371 16.9874  -2
  -3  16   7 2.48371 16.9874   1
   3 -16  -6 386.177 20.5478  -2
  -3 -16   6 386.177 20.5478   1
   3  16  -5 768.355 22.9987  -2
  -3  16   5 768.355 22.9987   1
   3  16  -4 375.454 45.3227  -2
  -3  16   4 375.454 45.3227   1
   3  16  -3 4488.65 75.4207  -2
  -3  16   3 4488.65 75.4207   1
  -3 -16   2 909.770 40.9795  -2
   3 -16  -2 909.770 40.9795   1
  -3 -16   1 209.119 35.2915  -2
   3 -16  -1 209.119 35.2915   1
   3  16   0 56.1477 27.1551  -2
  -3  16   0 56.1477 27.1551   1
   3  16   1 2156.36 59.5820  -2
  -3  16  -1 2156.36 59.5820   1
   3  16   2 2734.64 47.0904  -2
  -3  16  -2 2734.64 47.0904   1
   3  16   3 1118.56 56.9072  -2
  -3  16  -3 1118.56 56.9072   1
  -3 -16  -4 311.892 25.6438  -2
   3 -16   4 311.892 25.6438   1
   3  16   5 2422.84 43.6431  -2
  -3  16  -5 2422.84 43.6431   1
  -3 -16  -6 961.174 43.5798  -2
   3 -16   6 961.174 43.5798   1
  -3 -16  -7 672.901 36.5932  -2
   3 -16   7 672.901 36.5932   1
  -3 -16  -8 327.063 28.6877  -2
   3 -16   8 327.063 28.6877   1
   3  17 -10 39.2654 12.7378  -2
  -3  17  10 39.2654 12.7378   1
  -3 -17   9 264.582 14.5899   1
   3  17  -6 127.753 20.2508  -2
  -3  17   6 127.753 20.2508   1
   3  17  -5 154.798 21.8833  -2
  -3  17   5 154.798 21.8833   1
   3  17  -4 45.1841 22.2879  -2
  -3  17   4 45.1841 22.2879   1
   3  17  -3 1508.83 52.9595  -2
  -3  17   3 1508.83 52.9595   1
   3  17  -2 184.933 40.8561  -2
  -3  17   2 184.933 40.8561   1
   3  17  -1 584.640 34.6635  -2
  -3  17   1 584.640 34.6635   1
  -3 -17   0 254.593 34.7434  -2
   3 -17   0 254.593 34.7434   1
   3  17   1 2311.43 44.2041  -2
  -3  17  -1 2311.43 44.2041   1
   3  17   2 64.1858 20.6425  -2
  -3  17  -2 64.1858 20.6425   1
   3  17   3 1141.88 54.6839  -2
  -3  17  -3 1141.88 54.6839   1
   3  17   4 871.313 50.4613  -2
  -3  17  -4 871.313 50.4613   1
   3  17   5 217.916 26.4357  -2
  -3  17  -5 217.916 26.4357   1
  -3 -17  -6 52.4802 22.5563  -2
   3 -17   6 52.4802 22.5563   1
  -3 -17  -8 42.7734 20.7681  -2
   3 -17   8 42.7734 20.7681   1
  -3 -18   9-1.40098 7.79235   1
   3  18  -9-9.60417 15.8278  -2
  -3  18   9-9.60417 15.8278   1
   3  18  -7 13.3442 15.4448  -2
  -3  18   7 13.3442 15.4448   1
   3  18  -6 223.885 19.3410  -2
  -3  18   6 223.885 19.3410   1
  -3  18   5-2.67772 18.8594  -2
   3  18  -5-2.67772 18.8594   1
   3  18  -4 234.021 21.8136  -2
  -3  18   4 234.021 21.8136   1
   3  18  -3 297.728 40.5241  -2
  -3  18   3 297.728 40.5241   1
   3  18  -2 277.592 40.4418  -2
  -3  18   2 277.592 40.4418   1
   3  18   0 905.635 45.9640  -2
  -3  18   0 905.635 45.9640   1
   3  18   1 705.537 32.0148  -2
  -3  18  -1 705.537 32.0148   1
   3  18   2 280.299 18.2204  -2
  -3  18  -2 280.299 18.2204   1
   3  18   3 104.853 26.2281  -2
  -3  18  -3 104.853 26.2281   1
   3  18   4 110.333 26.0968  -2
  -3  18  -4 110.333 26.0968   1
   3  18   5-10.8681 32.7142  -2
  -3  18  -5-10.8681 32.7142   1
  -3 -18  -6 852.207 34.9473  -2
   3 -18   6 852.207 34.9473   1
   3  18   7 40.7688 14.8989   1
  -3 -18  -7 106.421 22.3550  -2
   3 -18   7 106.421 22.3550   1
  -3 -18  -8 55.0832 13.2727  -2
   3 -18   8 55.0832 13.2727   1
  -3  19   8 24.8902 11.6550   1
   3  19  -8 16.1852 9.27248  -2
  -3  19   8 16.1852 9.27248   1
   3  19  -7 284.345 15.8938  -2
  -3  19   7 284.345 15.8938   1
   3  19  -6 22.4524 15.3717  -2
  -3  19   6 22.4524 15.3717   1
   3  19  -5 40.8058 17.8571  -2
  -3  19   5 40.8058 17.8571   1
  -3  19   4-12.6482 21.2725  -2
   3  19  -4-12.6482 21.2725   1
  -3  19   3 68.9756 22.9157  -2
   3  19  -3 68.9756 22.9157   1
   3  19  -2 2618.36 56.0123  -2
  -3  19   2 2618.36 56.0123   1
   3  19  -1 53.1860 34.1130  -2
  -3  19   1 53.1860 34.1130   1
   3  19   0 187.717 20.9148  -2
  -3  19   0 187.717 20.9148   1
   3  19   1 123.358 23.3950  -2
  -3  19  -1 123.358 23.3950   1
  -3 -19  -2 204.490 18.1223  -2
   3 -19   2 204.490 18.1223   1
   3  19   3 192.762 16.9028  -2
  -3  19  -3 192.762 16.9028   1
   3  19   4 25.3365 17.5949  -2
  -3  19  -4 25.3365 17.5949   1
   3  19   5 139.875 18.3744   1
   3  19   6 151.772 24.8238  -2
  -3  19  -6 151.772 24.8238   1
  -3 -19  -7 112.242 15.4491  -2
   3 -19   7 112.242 15.4491   1
   3  20  -5 6.69287 14.7405  -2
  -3  20   5 6.69287 14.7405   1
   3  20  -4 4.27593 17.7542  -2
  -3  20   4 4.27593 17.7542   1
  -3  20   3 2.75568 15.9525  -2
   3  20  -3 2.75568 15.9525   1
   3  20  -2 58.4184 21.5782  -2
  -3  20   2 58.4184 21.5782   1
   3  20  -1 27.9486 21.3886  -2
  -3  20   1 27.9486 21.3886   1
   3  20   0 78.4350 21.8455  -2
  -3  20   0 78.4350 21.8455   1
  -3 -20  -1 13.1197 13.9459  -2
   3 -20   1 13.1197 13.9459   1
  -3 -20  -2 2.21892 19.0419  -2
   3 -20   2 2.21892 19.0419   1
  -3 -20  -3 75.5998 16.9817  -2
   3 -20   3 75.5998 16.9817   1
   3  20   4 62.2411 15.2243  -2
  -3  20  -4 62.2411 15.2243   1
   3  20   5 9.74590 22.0903  -2
  -3  20  -5 9.74590 22.0903   1
   3  21  -6 115.758 10.6328  -2
  -3  21   6 115.758 10.6328   1
   3  21  -4 332.133 24.9596  -2
  -3  21   4 332.133 24.9596   1
   3  21  -3 50.1757 17.4205  -2
  -3  21   3 50.1757 17.4205   1
  -3 -21   1 3.35542 14.4958  -2
   3 -21  -1 3.35542 14.4958   1
  -3 -21   0 336.807 20.9135  -2
   3 -21   0 336.807 20.9135   1
   3  21   1 3.86220 11.6308  -2
  -3  21  -1 3.86220 11.6308   1
  -3 -21  -2 43.4790 15.0147  -2
   3 -21   2 43.4790 15.0147   1
   3  21   3-7.39486 13.1748  -2
  -3  21  -3-7.39486 13.1748   1
  -3 -21  -4 18.7552 13.2026  -2
   3 -21   4 18.7552 13.2026   1
   3  21   5-1.18108 10.2363  -2
  -3  21  -5-1.18108 10.2363   1
   3  22  -4 134.010 15.5587  -2
  -3  22   4 134.010 15.5587   1
   3  22  -3 62.8952 18.0835  -2
  -3  22   3 62.8952 18.0835   1
   3  22  -2 3.39502 13.8435  -2
  -3  22   2 3.39502 13.8435   1
   3  22  -1 140.134 14.4743  -2
  -3  22   1 140.134 14.4743   1
   3  22   0 45.8273 12.0681  -2
  -3  22   0 45.8273 12.0681   1
  -3 -22  -1 138.535 11.8333  -2
   3 -22   1 138.535 11.8333   1
  -3 -22  -2 18.6048 10.1220  -2
   3 -22   2 18.6048 10.1220   1
   3  22   3 69.5079 15.6393  -2
  -3  22  -3 69.5079 15.6393   1
   3  23  -1 73.3645 13.2945  -2
  -3  23   1 73.3645 13.2945   1
  -3  23   0 69.9809 8.05475   1
   4   0 -14 217.822 18.8111  -2
  -4   0  14 217.822 18.8111   1
  -4   0  12 148.080 13.9907   1
   4   0 -12 236.054 35.7344  -2
  -4   0  12 236.054 35.7344   1
  -4   0  10 5781.05 38.1431   1
   4   0 -10 7058.53 152.926  -2
  -4   0  10 7058.53 152.926   1
  -4   0   8 83.3116 14.6525   1
  -4   0   6 8201.09 129.512   1
  -4   0   4 630.222 48.6350   1
  -4   0   2 8851.51 95.5178   1
  -4   0   0 52414.8 153.142   1
  -4   0  -2 309.016 16.1263   1
  -4   0  -4 87823.5 116.642   1
  -4   0  -6 1282.21 17.9735   1
   4   0   6 1777.59 38.7292  -2
  -4   0  -6 1777.59 38.7292   1
  -4   0  -8 16.6870 17.5256   1
  -4   0 -10 806.639 23.5976   1
  -4   0 -12 570.986 14.5309   1
   4   1 -14 96.9163 17.9065  -2
  -4   1  14 96.9163 17.9065   1
  -4   1  13 31.4359 22.7117   1
  -4  -1  12 1516.15 19.8937   1
  -4   1  11 2259.50 19.3248   1
  -4  -1  10 558.256 18.6580   1
   4   1 -10 818.762 46.8711  -2
  -4   1  10 818.762 46.8711   1
  -4  -1   9 2239.60 29.1860   1
   4   1  -9 2790.86 43.6052  -2
  -4   1   9 2790.86 43.6052   1
  -4  -1   8 177.928 11.6385   1
  -4  -1   7 216.790 11.3832   1
   4   1  -7 228.476 50.0705  -2
  -4   1   7 228.476 50.0705   1
   4   1  -6 352.112 39.4103  -2
  -4   1   6 352.112 39.4103   1
   4   1  -5 1504.33 70.8319  -2
  -4   1   5 1504.33 70.8319   1
   4   1  -4 18987.5 158.317  -2
  -4   1   4 18987.5 158.317   1
  -4   1   3 10997.4 114.347   1
  -4   1   2 16933.9 129.114   1
  -4   1   1 800.834 26.7354   1
  -4   1   0 40905.2 198.849   1
   4   1   0 51709.4 200.464  -2
  -4   1   0 51709.4 200.464   1
  -4   1  -1 1018.88 44.1811   1
  -4   1  -2 7024.28 41.6571   1
  -4   1  -3 1997.36 19.8818   1
  -4   1  -4 71020.6 105.384   1
  -4   1  -5 13957.6 80.1095   1
   4  -1   5 17388.9 74.9271  -2
  -4  -1  -5 17388.9 74.9271   1
  -4   1  -6 18.0140 11.0392   1
   4   1   6 14.1184 19.1718  -2
  -4   1  -6 14.1184 19.1718   1
  -4  -1  -7 3648.28 24.8060   1
   4   1   7 4212.01 108.129  -2
  -4   1  -7 4212.01 108.129   1
  -4   1  -8 1066.64 17.0918   1
  -4   1  -9 701.011 22.6475   1
  -4   1 -10 32.3919 24.7125   1
  -4  -1 -11 0.72420 15.1402   1
  -4   1 -12 15.8235 10.8880   1
   4   1  12-6.13008 19.0645  -2
  -4   1 -12-6.13008 19.0645   1
   4  -2 -14 343.740 13.0700  -2
  -4  -2  14 343.740 13.0700   1
  -4   2  13-7.94785 24.8147   1
   4  -2 -13 19.1759 18.5809  -2
  -4  -2  13 19.1759 18.5809   1
  -4  -2  12 1785.23 24.8882   1
   4   2 -12 2198.68 46.2725  -2
  -4   2  12 2198.68 46.2725   1
  -4   2  11 245.261 14.9082   1
   4   2 -11 320.341 28.4880  -2
  -4   2  11 320.341 28.4880   1
  -4  -2  10 6557.24 31.3887   1
   4   2 -10 8578.29 55.7366  -2
  -4   2  10 8578.29 55.7366   1
  -4   2   9 97.7802 11.1707   1
   4   2  -9 32.7779 74.3199  -2
  -4   2   9 32.7779 74.3199   1
  -4   2   8 7864.06 31.7972   1
   4  -2  -8 10064.8 72.3094  -2
  -4  -2   8 10064.8 72.3094   1
  -4  -2   7 17180.5 45.2610   1
   4  -2  -7 23103.8 111.892  -2
  -4  -2   7 23103.8 111.892   1
  -4   2   6 1173.25 63.9793   1
  -4   2   5 100.681 42.4726   1
   4   2  -5 135.251 38.9711  -2
  -4   2   5 135.251 38.9711   1
   4   2  -4 1444.64 66.0926  -2
  -4   2   4 1444.64 66.0926   1
  -4   2   3 21484.3 155.701   1
  -4   2   2 370.413 36.5896   1
  -4   2   1 5456.09 52.4519   1
  -4   2   0 16.2430 20.7727   1
  -4   2  -1 15609.9 130.052   1
  -4   2  -2 276.337 12.2353   1
  -4   2  -3 6100.91 22.4593   1
  -4   2  -4 71643.5 77.4290   1
  -4  -2  -5 752.362 14.9415   1
   4   2   5 1018.93 22.7037  -2
  -4   2  -5 1018.93 22.7037   1
  -4  -2  -6 72.6944 11.3232   1
   4   2   6 176.095 20.4888  -2
  -4   2  -6 176.095 20.4888   1
  -4  -2  -7 62.1095 12.1322   1
   4   2   7 22.3945 32.4828  -2
  -4   2  -7 22.3945 32.4828   1
  -4   2  -8 140.280 11.6748   1
  -4   2  -9 30.6774 16.3478   1
   4   2   9 72.8912 29.1204  -2
  -4   2  -9 72.8912 29.1204   1
  -4   2 -10-1.71350 17.1922   1
  -4  -2 -11 7.10196 12.1575   1
  -4  -2 -12 383.635 10.6578   1
   4   2  12 428.731 22.6079  -2
  -4   2 -12 428.731 22.6079   1
   4  -3 -14 60.4578 10.5336  -2
  -4  -3  14 60.4578 10.5336   1
  -4   3  13 14.2130 8.92565   1
   4   3 -13-3.05099 25.5895  -2
  -4   3  13-3.05099 25.5895   1
  -4  -3  12 389.093 17.5226   1
   4  -3 -12 496.672 25.1359  -2
  -4  -3  12 496.672 25.1359   1
  -4   3  11 370.175 42.6088   1
   4  -3 -11 577.147 29.0498  -2
  -4  -3  11 577.147 29.0498   1
  -4   3  10 615.294 14.7682   1
   4  -3 -10 750.608 27.9794  -2
  -4  -3  10 750.608 27.9794   1
  -4   3   9 7835.65 34.2414   1
   4   3  -9 9303.64 83.0560  -2
  -4   3   9 9303.64 83.0560   1
  -4  -3   8 10641.3 39.1138   1
   4   3  -8 13171.2 81.2367  -2
  -4   3   8 13171.2 81.2367   1
  -4  -3   7 150.449 13.5379   1
   4  -3  -7 193.070 15.6344  -2
  -4  -3   7 193.070 15.6344   1
  -4  -3   6-12.0677 44.5934   1
   4   3  -6 5.31672 32.8223  -2
  -4   3   6 5.31672 32.8223   1
  -4   3   5 23275.2 189.889   1
   4  -3  -5 31603.8 218.125  -2
  -4  -3   5 31603.8 218.125   1
   4   3  -4 10019.2 85.0710  -2
  -4   3   4 10019.2 85.0710   1
   4   3  -3 8807.59 74.4091  -2
  -4   3   3 8807.59 74.4091   1
  -4  -3   2 2287.14 55.7825   1
   4   3  -2 2836.36 63.1855  -2
  -4   3   2 2836.36 63.1855   1
  -4   3   1 3201.84 30.4449   1
  -4  -3   0 2068.13 30.3539   1
   4   3   0 2541.95 56.4839  -2
  -4   3   0 2541.95 56.4839   1
  -4  -3  -1 8808.71 100.048   1
   4   3   1 10658.0 108.425  -2
  -4   3  -1 10658.0 108.425   1
  -4  -3  -2 2615.07 19.8893   1
  -4   3  -3 1173.20 13.6519   1
  -4  -3  -4 17735.2 39.7409   1
   4   3   4 21336.9 173.896  -2
  -4   3  -4 21336.9 173.896   1
  -4  -3  -5 9554.60 25.5350   1
   4   3   5 11754.5 72.6376  -2
  -4   3  -5 11754.5 72.6376   1
  -4  -3  -6 3722.72 22.4987   1
   4   3   6 4959.80 39.5924  -2
  -4   3  -6 4959.80 39.5924   1
  -4   3  -7 117.574 9.70830   1
   4   3   7 127.019 33.1487  -2
  -4   3  -7 127.019 33.1487   1
  -4  -3  -8 507.478 13.2646   1
  -4  -3  -9 1142.65 15.9772   1
  -4   3 -10 37.8710 14.2086   1
  -4  -3 -11 302.404 16.9539   1
   4   3  11 335.632 27.8711  -2
  -4   3 -11 335.632 27.8711   1
  -4   3 -12 83.8836 10.6547   1
  -4   4  14 147.960 12.7323   1
  -4   4  13 122.810 10.9026   1
   4  -4 -13 199.132 17.4757  -2
  -4  -4  13 199.132 17.4757   1
  -4  -4  12 59.2091 20.6373   1
   4   4 -12 97.1837 31.7561  -2
  -4   4  12 97.1837 31.7561   1
  -4  -4  11 191.204 16.3904   1
   4  -4 -11 190.526 26.4229  -2
  -4  -4  11 190.526 26.4229   1
  -4   4  10 3978.47 28.8263   1
   4   4 -10 5207.76 42.4382  -2
  -4   4  10 5207.76 42.4382   1
  -4  -4   9 2335.72 22.3522   1
   4   4  -9 3041.37 36.2833  -2
  -4   4   9 3041.37 36.2833   1
  -4  -4   8 1055.10 15.1334   1
   4   4  -8 1239.05 82.4656  -2
  -4   4   8 1239.05 82.4656   1
  -4  -4   7 446.260 14.9667   1
   4   4  -7 644.381 25.5763  -2
  -4   4   7 644.381 25.5763   1
  -4   4   6 174.777 47.5346   1
   4   4  -6 191.257 35.4711  -2
  -4   4   6 191.257 35.4711   1
  -4   4   5 60.5489 41.2703   1
   4  -4  -5 58.1334 32.9878  -2
  -4  -4   5 58.1334 32.9878   1
   4  -4  -4 1278.78 43.8324  -2
  -4  -4   4 1278.78 43.8324   1
  -4   4   3 46385.0 224.583   1
   4  -4  -3 61997.3 256.976  -2
  -4  -4   3 61997.3 256.976   1
   4   4  -2 12460.1 77.9038  -2
  -4   4   2 12460.1 77.9038   1
  -4  -4   1 15911.5 118.361   1
   4   4  -1 20323.2 130.009  -2
  -4   4   1 20323.2 130.009   1
  -4   4   0 7595.37 51.2030   1
   4   4   0 9894.03 93.8980  -2
  -4   4   0 9894.03 93.8980   1
  -4   4  -1 500.003 27.1703   1
  -4   4  -2 402.902 12.4014   1
  -4  -4  -3 4029.10 24.8966   1
  -4  -4  -4 678.473 11.6030   1
  -4  -4  -5 69.7910 8.51164   1
   4   4   5 82.6304 12.5763  -2
  -4   4  -5 82.6304 12.5763   1
  -4  -4  -6 74.4293 9.52327   1
   4   4   6 45.5283 20.3354  -2
  -4   4  -6 45.5283 20.3354   1
  -4  -4  -7 731.313 12.7119   1
   4   4   7 947.507 26.6877  -2
  -4   4  -7 947.507 26.6877   1
  -4   4  -8 392.649 13.9176   1
   4   4   8 583.207 39.1821  -2
  -4   4  -8 583.207 39.1821   1
  -4   4  -9 154.836 11.6781   1
   4   4   9 218.488 61.6592  -2
  -4   4  -9 218.488 61.6592   1
  -4  -4 -10 249.127 18.6068   1
   4   4  10 251.051 30.2327  -2
  -4   4 -10 251.051 30.2327   1
  -4  -4 -11 94.3127 12.2730   1
  -4   4 -12 19.5556 10.9365   1
  -4  -5  13 13.8897 9.88272   1
   4  -5 -13 14.3943 14.9617  -2
  -4  -5  13 14.3943 14.9617   1
   4   5 -12 283.883 19.2050  -2
  -4   5  12 283.883 19.2050   1
  -4   5  11 1142.58 23.4989   1
   4  -5 -11 1550.78 31.0597  -2
  -4  -5  11 1550.78 31.0597   1
  -4  -5  10 2897.15 33.0451   1
   4  -5 -10 3844.33 47.6682  -2
  -4  -5  10 3844.33 47.6682   1
  -4  -5   9 6224.38 40.4608   1
   4   5  -9 8304.76 42.1588  -2
  -4   5   9 8304.76 42.1588   1
  -4   5   8 4266.96 32.1779   1
   4   5  -8 5719.05 58.2613  -2
  -4   5   8 5719.05 58.2613   1
  -4   5   7 579.036 15.1048   1
   4  -5  -7 766.031 31.2887  -2
  -4  -5   7 766.031 31.2887   1
  -4   5   6-7.54117 36.1661   1
   4   5  -6 71.4615 30.3299  -2
  -4   5   6 71.4615 30.3299   1
  -4   5   5 2107.86 68.1124   1
   4  -5  -5 3071.85 84.1819  -2
  -4  -5   5 3071.85 84.1819   1
   4  -5  -4 1654.25 44.9088  -2
  -4  -5   4 1654.25 44.9088   1
   4  -5  -3 11796.0 81.9812  -2
  -4  -5   3 11796.0 81.9812   1
   4  -5  -2 8270.41 65.2750  -2
  -4  -5   2 8270.41 65.2750   1
   4  -5  -1 1626.33 35.1552  -2
  -4  -5   1 1626.33 35.1552   1
  -4  -5   0 13337.4 108.866   1
   4   5   0 16583.4 90.1442  -2
  -4   5   0 16583.4 90.1442   1
  -4  -5  -1 790.097 29.9206   1
  -4  -5  -2 54.8935 14.8641   1
   4   5   2 91.3466 16.9321  -2
  -4   5  -2 91.3466 16.9321   1
  -4  -5  -3 592.580 14.6232   1
   4   5   3 798.280 51.4956  -2
  -4   5  -3 798.280 51.4956   1
  -4  -5  -4 676.599 21.2407   1
   4   5   4 894.003 25.0044  -2
  -4   5  -4 894.003 25.0044   1
  -4   5  -5 2.85523 8.78827   1
  -4  -5  -5 33.7695 13.1602  -2
   4  -5   5 33.7695 13.1602   1
  -4  -5  -6 401.086 11.1441   1
   4   5   6 508.461 27.9982  -2
  -4   5  -6 508.461 27.9982   1
  -4   5  -7 13.3329 9.40210   1
   4   5   7 52.7458 22.1212  -2
  -4   5  -7 52.7458 22.1212   1
  -4  -5  -8 122.905 10.3009   1
   4   5   8 220.036 36.1040  -2
  -4   5  -8 220.036 36.1040   1
  -4  -5  -9 171.445 13.2516   1
  -4  -5 -10 237.823 18.5099   1
   4   5  10 318.017 29.8047  -2
  -4   5 -10 318.017 29.8047   1
  -4   5 -11 382.473 16.1997   1
  -4   5 -12 67.9731 10.1815   1
  -4   5 -12 85.2812 27.2109  -2
   4   5  12 85.2812 27.2109   1
  -4   6  13 2.07923 9.60840   1
   4   6 -13-2.79519 18.5935  -2
  -4   6  13-2.79519 18.5935   1
  -4   6  12-4.52403 13.5486   1
   4   6 -12-15.4377 18.3726  -2
  -4   6  12-15.4377 18.3726   1
  -4  -6  11 110.880 17.1956   1
   4   6 -11 153.993 23.2257  -2
  -4   6  11 153.993 23.2257   1
  -4  -6  10 2740.06 32.3572   1
   4   6 -10 3661.67 35.9659  -2
  -4   6  10 3661.67 35.9659   1
  -4  -6   9-6.12182 21.1692   1
   4  -6  -9 42.8424 18.6443  -2
  -4  -6   9 42.8424 18.6443   1
  -4   6   8 359.273 16.5509   1
   4   6  -8 452.279 20.5434  -2
  -4   6   8 452.279 20.5434   1
  -4   6   7 2791.94 28.2407   1
   4  -6  -7 3698.04 29.3514  -2
  -4  -6   7 3698.04 29.3514   1
  -4   6   6 537.119 41.0575   1
   4   6  -6 654.894 38.4577  -2
  -4   6   6 654.894 38.4577   1
   4  -6  -5 10962.9 93.5644  -2
  -4  -6   5 10962.9 93.5644   1
   4   6  -4 3171.29 47.1754  -2
  -4   6   4 3171.29 47.1754   1
   4  -6  -3 15694.9 92.3139  -2
  -4  -6   3 15694.9 92.3139   1
  -4  -6   2 12246.1 107.654   1
   4   6  -2 15281.5 117.863  -2
  -4   6   2 15281.5 117.863   1
  -4  -6   1 1159.38 41.3981   1
   4   6   0 531.982 27.4797  -2
  -4   6   0 531.982 27.4797   1
   4  -6   1 2863.13 46.0804  -2
  -4  -6  -1 2863.13 46.0804   1
  -4  -6  -2 8412.83 50.9244   1
   4   6   2 11181.2 44.8856  -2
  -4   6  -2 11181.2 44.8856   1
  -4  -6  -3 4317.60 36.7901   1
   4   6   3 5385.69 40.6793  -2
  -4   6  -3 5385.69 40.6793   1
  -4  -6  -4 3.79154 15.5888   1
   4   6   4 15.5631 14.0091  -2
  -4   6  -4 15.5631 14.0091   1
  -4   6  -5 266.209 10.4983   1
   4   6   5 350.166 20.3734  -2
  -4   6  -5 350.166 20.3734   1
  -4  -6  -6 462.272 10.7431   1
   4   6   6 605.064 23.0483  -2
  -4   6  -6 605.064 23.0483   1
  -4  -6  -7-5.79658 13.2610   1
   4   6   7-8.39292 14.6361  -2
  -4   6  -7-8.39292 14.6361   1
  -4  -6  -8 13.4891 13.4699   1
   4   6   8 13.7612 19.8739  -2
  -4   6  -8 13.7612 19.8739   1
  -4  -6  -9 3.95064 12.1441   1
  -4  -6 -10 244.266 26.0247   1
   4  -6  10 289.433 19.7791  -2
  -4  -6 -10 289.433 19.7791   1
  -4  -6 -11-8.23285 13.4440   1
   4   6  11-2.41926 19.6904  -2
  -4   6 -11-2.41926 19.6904   1
  -4  -6 -12 85.8512 7.68872   1
  -4   6 -12 169.542 24.2558  -2
   4   6  12 169.542 24.2558   1
  -4  -7  13 202.125 11.9361   1
   4   7 -12 0.55484 23.3869  -2
  -4   7  12 0.55484 23.3869   1
  -4  -7  11 103.466 16.8831   1
   4   7 -11 108.983 21.0671  -2
  -4   7  11 108.983 21.0671   1
  -4  -7  10 4458.37 52.9461   1
   4  -7 -10 6273.78 34.5323  -2
  -4  -7  10 6273.78 34.5323   1
  -4  -7   9 809.225 26.5556   1
   4  -7  -9 1118.75 22.6150  -2
  -4  -7   9 1118.75 22.6150   1
   4   7  -8 1451.82 21.3313  -2
  -4   7   8 1451.82 21.3313   1
   4  -7  -7 825.939 20.4186  -2
  -4  -7   7 825.939 20.4186   1
  -4   7   6 138.639 17.9674   1
   4  -7  -6 128.902 13.7456  -2
  -4  -7   6 128.902 13.7456   1
   4   7  -5 2579.80 37.9226  -2
  -4   7   5 2579.80 37.9226   1
   4   7  -4 32.4978 27.3821  -2
  -4   7   4 32.4978 27.3821   1
   4   7  -3 3411.03 47.7534  -2
  -4   7   3 3411.03 47.7534   1
   4   7  -2 403.491 25.7625  -2
  -4   7   2 403.491 25.7625   1
   4   7  -1 510.439 24.7796  -2
  -4   7   1 510.439 24.7796   1
   4   7   0 35.9727 29.3757  -2
  -4   7   0 35.9727 29.3757   1
   4   7   1 9156.90 101.717  -2
  -4   7  -1 9156.90 101.717   1
  -4  -7  -2 29.6584 29.7225   1
   4   7   2 21.5042 29.8643  -2
  -4   7  -2 21.5042 29.8643   1
  -4  -7  -3 98.2182 16.3148   1
   4   7   3 170.977 18.5255  -2
  -4   7  -3 170.977 18.5255   1
  -4  -7  -4 25.2250 16.1070   1
   4   7   4 49.2767 12.2320  -2
  -4   7  -4 49.2767 12.2320   1
  -4   7  -5 81.4539 12.1966   1
   4  -7   5 103.499 13.8810  -2
  -4  -7  -5 103.499 13.8810   1
  -4  -7  -6 14.2101 14.4594   1
   4   7   6-2.48035 14.4405  -2
  -4   7  -6-2.48035 14.4405   1
  -4  -7  -7 187.434 14.4293   1
  -4  -7  -7 187.561 18.0964  -2
   4  -7   7 187.561 18.0964   1
  -4   7  -8 44.7106 11.5261   1
   4   7   8 27.7582 21.7144  -2
  -4   7  -8 27.7582 21.7144   1
  -4  -7  -9 49.7376 17.2469   1
   4   7   9 75.8281 20.9805  -2
  -4   7  -9 75.8281 20.9805   1
  -4  -7 -10 1002.27 31.6177   1
   4  -7  10 1110.25 22.2997  -2
  -4  -7 -10 1110.25 22.2997   1
  -4  -7 -11 54.2613 22.5799   1
  -4  -7 -12 3.07599 7.23915   1
  -4   7 -12-7.11762 17.8301  -2
   4   7  12-7.11762 17.8301   1
  -4   8  13 297.393 9.46344   1
   4   8 -12 461.478 37.1667  -2
  -4   8  12 461.478 37.1667   1
  -4  -8  11 256.457 18.2481   1
   4  -8 -11 340.764 17.7986  -2
  -4  -8  11 340.764 17.7986   1
  -4  -8  10 554.998 26.2308   1
   4  -8 -10 761.540 19.3739  -2
  -4  -8  10 761.540 19.3739   1
   4   8  -9 20.1640 16.5207  -2
  -4   8   9 20.1640 16.5207   1
   4  -8  -8 63.1414 15.5365  -2
  -4  -8   8 63.1414 15.5365   1
   4  -8  -7 436.522 15.8352  -2
  -4  -8   7 436.522 15.8352   1
   4  -8  -6 18.5923 19.5267  -2
  -4  -8   6 18.5923 19.5267   1
   4   8  -5 14.9956 22.3325  -2
  -4   8   5 14.9956 22.3325   1
   4  -8  -4 1191.29 53.0281  -2
  -4  -8   4 1191.29 53.0281   1
   4  -8  -3 3405.94 64.6672  -2
  -4  -8   3 3405.94 64.6672   1
   4  -8  -2 4712.66 67.9169  -2
  -4  -8   2 4712.66 67.9169   1
   4   8   0 101.499 29.5687  -2
  -4   8   0 101.499 29.5687   1
   4   8   1 1434.07 51.6660  -2
  -4   8  -1 1434.07 51.6660   1
   4   8   2 244.474 25.0410  -2
  -4   8  -2 244.474 25.0410   1
   4   8   3 1938.46 23.0176  -2
  -4   8  -3 1938.46 23.0176   1
  -4  -8  -4 906.671 26.2435   1
   4  -8   4 1243.76 20.7744  -2
  -4  -8  -4 1243.76 20.7744   1
  -4  -8  -5 143.156 15.4625   1
  -4  -8  -5 132.530 14.3139  -2
   4  -8   5 132.530 14.3139   1
  -4  -8  -6 214.433 18.9756   1
   4  -8   6 247.646 14.3695  -2
  -4  -8  -6 247.646 14.3695   1
  -4  -8  -7 1682.87 27.8668   1
   4   8   7 2101.59 25.6631  -2
  -4   8  -7 2101.59 25.6631   1
  -4  -8  -8 497.148 16.2869   1
   4   8   8 798.809 40.6877  -2
  -4   8  -8 798.809 40.6877   1
  -4  -8  -9 2399.29 44.6781   1
   4  -8   9 2885.41 25.9974  -2
  -4  -8  -9 2885.41 25.9974   1
  -4  -8 -10-20.5302 26.7513   1
  -4  -8 -11 361.435 15.8112   1
  -4   8 -11 488.799 32.8851  -2
   4   8  11 488.799 32.8851   1
  -4  -9  13-3.59874 6.00586   1
   4   9 -13 1.16666 19.3203  -2
  -4   9  13 1.16666 19.3203   1
   4   9 -12 382.281 34.5231  -2
  -4   9  12 382.281 34.5231   1
  -4  -9  11 11.0933 14.7375   1
   4   9 -11 52.7763 40.6728  -2
  -4   9  11 52.7763 40.6728   1
  -4  -9  10 188.835 21.9836   1
   4  -9 -10 336.189 28.9701  -2
  -4  -9  10 336.189 28.9701   1
   4   9  -9 81.2843 19.2868  -2
  -4   9   9 81.2843 19.2868   1
   4  -9  -8 1437.08 24.4096  -2
  -4  -9   8 1437.08 24.4096   1
   4  -9  -7 1195.72 22.1979  -2
  -4  -9   7 1195.72 22.1979   1
   4  -9  -6 14337.5 49.7269  -2
  -4  -9   6 14337.5 49.7269   1
   4  -9  -5 10394.5 41.4263  -2
  -4  -9   5 10394.5 41.4263   1
   4  -9  -4 928.359 29.8329  -2
  -4  -9   4 928.359 29.8329   1
   4  -9  -3 1804.63 48.8550  -2
  -4  -9   3 1804.63 48.8550   1
   4  -9  -2 792.662 36.5637  -2
  -4  -9   2 792.662 36.5637   1
   4   9  -1 448.949 39.6256  -2
  -4   9   1 448.949 39.6256   1
   4   9   1 446.735 39.3321  -2
  -4   9  -1 446.735 39.3321   1
   4  -9   2 31.6439 13.6556  -2
  -4  -9  -2 31.6439 13.6556   1
  -4  -9  -3 17.6721 24.9063   1
   4  -9   3 35.0300 17.3181  -2
  -4  -9  -3 35.0300 17.3181   1
  -4  -9  -4 246.527 19.9750   1
   4  -9   4 357.798 18.3704  -2
  -4  -9  -4 357.798 18.3704   1
  -4  -9  -5 263.978 17.7017   1
   4  -9   5 347.765 22.3173  -2
  -4  -9  -5 347.765 22.3173   1
  -4  -9  -6 916.807 22.7982   1
   4   9   6 1191.79 37.2832  -2
  -4   9  -6 1191.79 37.2832   1
  -4  -9  -7 371.933 19.4516   1
   4   9   7 461.350 20.5394  -2
  -4   9  -7 461.350 20.5394   1
  -4  -9  -8 11.2897 14.8039   1
  -4  -9  -8-1.77191 16.3077  -2
   4  -9   8-1.77191 16.3077   1
  -4  -9  -9 598.374 34.4517   1
   4   9   9 808.838 36.6063  -2
  -4   9  -9 808.838 36.6063   1
  -4  -9 -10 95.5368 18.5099   1
  -4  -9 -11 49.5497 12.1855   1
  -4   9 -11 56.5682 24.9827  -2
   4   9  11 56.5682 24.9827   1
   4  10 -13-15.5286 13.3510  -2
  -4  10  13-15.5286 13.3510   1
  -4  10  12 81.3263 19.2790   1
   4  10 -12 85.8908 28.6038  -2
  -4  10  12 85.8908 28.6038   1
  -4 -10  11 654.067 20.3920   1
  -4 -10  10 529.487 24.4644   1
   4 -10 -10 726.822 36.9490  -2
  -4 -10  10 726.822 36.9490   1
   4 -10  -9 1075.04 33.6413  -2
  -4 -10   9 1075.04 33.6413   1
   4 -10  -8 3555.10 44.9397  -2
  -4 -10   8 3555.10 44.9397   1
   4  10  -7 2995.35 40.6302  -2
  -4  10   7 2995.35 40.6302   1
   4  10  -6 423.712 28.1397  -2
  -4  10   6 423.712 28.1397   1
   4  10  -5 67.9611 43.7546  -2
  -4  10   5 67.9611 43.7546   1
   4  10  -4 1999.59 35.9708  -2
  -4  10   4 1999.59 35.9708   1
   4  10  -3 11258.9 60.2004  -2
  -4  10   3 11258.9 60.2004   1
   4  10  -2 1373.43 44.0923  -2
  -4  10   2 1373.43 44.0923   1
   4  10  -1 634.812 34.2058  -2
  -4  10   1 634.812 34.2058   1
   4  10   0 24.6225 14.6643  -2
  -4  10   0 24.6225 14.6643   1
   4  10   1 1147.14 40.5314  -2
  -4  10  -1 1147.14 40.5314   1
   4  10   2 9270.01 87.0095  -2
  -4  10  -2 9270.01 87.0095   1
   4  10   3 899.883 46.6571  -2
  -4  10  -3 899.883 46.6571   1
   4  10   4 63.3062 20.5022  -2
  -4  10  -4 63.3062 20.5022   1
  -4 -10  -5 1223.97 40.5994   1
   4  10   5 1675.63 38.0306  -2
  -4  10  -5 1675.63 38.0306   1
  -4 -10  -6-22.5837 30.1446   1
   4 -10   6 0.37808 18.3258  -2
  -4 -10  -6 0.37808 18.3258   1
  -4 -10  -7 1279.05 24.3204  -2
   4 -10   7 1279.05 24.3204   1
  -4 -10  -8 290.428 17.6451   1
  -4 -10  -8 386.360 25.4550  -2
   4 -10   8 386.360 25.4550   1
  -4 -10  -9 351.578 22.2223   1
  -4 -10  -9 372.294 32.5920  -2
   4 -10   9 372.294 32.5920   1
  -4 -10 -10 48.1284 16.7283   1
  -4  10 -10 123.995 31.4829  -2
   4  10  10 123.995 31.4829   1
  -4 -10 -11 16.8571 16.3298   1
  -4  11  12 320.819 18.1040   1
  -4 -11  11 16.3452 13.0646   1
   4  11 -11-24.8898 32.7002  -2
  -4  11  11-24.8898 32.7002   1
  -4 -11  10 31.5492 17.9534   1
   4  11 -10 45.4026 23.8570  -2
  -4  11  10 45.4026 23.8570   1
   4 -11  -9 137.942 27.1338  -2
  -4 -11   9 137.942 27.1338   1
   4  11  -8 421.285 22.6619  -2
  -4  11   8 421.285 22.6619   1
   4 -11  -7 3490.06 41.7002  -2
  -4 -11   7 3490.06 41.7002   1
   4 -11  -6 1444.55 34.5725  -2
  -4 -11   6 1444.55 34.5725   1
   4  11  -5 5861.49 74.0511  -2
  -4  11   5 5861.49 74.0511   1
   4  11  -4 7339.06 55.5819  -2
  -4  11   4 7339.06 55.5819   1
   4  11  -3 374.180 27.3596  -2
  -4  11   3 374.180 27.3596   1
   4  11  -2 240.214 20.8495  -2
  -4  11   2 240.214 20.8495   1
   4  11  -1 628.438 29.3659  -2
  -4  11   1 628.438 29.3659   1
   4  11   0 740.977 39.5295  -2
  -4  11   0 740.977 39.5295   1
   4  11   1 163.074 13.8312  -2
  -4  11  -1 163.074 13.8312   1
   4  11   2 64.6998 15.2919  -2
  -4  11  -2 64.6998 15.2919   1
   4 -11   3 83.8310 26.1846  -2
  -4 -11  -3 83.8310 26.1846   1
   4 -11   4 803.089 40.3798  -2
  -4 -11  -4 803.089 40.3798   1
  -4 -11  -5 1780.58 39.9391  -2
   4 -11   5 1780.58 39.9391   1
   4 -11   6 1610.30 26.2275  -2
  -4 -11  -6 1610.30 26.2275   1
  -4 -11  -7 1053.42 41.5906   1
   4  11   7 1233.20 21.1068  -2
  -4  11  -7 1233.20 21.1068   1
  -4 -11  -8 84.6356 31.4532   1
  -4 -11  -8 142.518 19.7259  -2
   4 -11   8 142.518 19.7259   1
  -4 -11  -9 21.2472 19.1697   1
  -4  11  -9-3.71764 16.5489  -2
   4  11   9-3.71764 16.5489   1
  -4 -11 -10 362.377 15.4018   1
  -4 -11 -11 13.5203 11.3884   1
  -4  12  12 115.959 12.9720   1
   4  12 -12 183.367 17.9471  -2
  -4  12  12 183.367 17.9471   1
  -4 -12  11 116.794 10.9078   1
   4  12 -11 147.562 28.9446  -2
  -4  12  11 147.562 28.9446   1
  -4 -12  10 9.78982 16.6326   1
   4 -12 -10 1.90963 18.5715  -2
  -4 -12  10 1.90963 18.5715   1
   4  12  -9-6.55568 24.4341  -2
  -4  12   9-6.55568 24.4341   1
   4 -12  -8 959.948 31.0075  -2
  -4 -12   8 959.948 31.0075   1
   4  12  -7 485.730 21.7739  -2
  -4  12   7 485.730 21.7739   1
   4  12  -6 1806.55 30.3825  -2
  -4  12   6 1806.55 30.3825   1
  -4 -12   5 8674.31 65.8415   1
   4  12  -5 12647.5 71.4610  -2
  -4  12   5 12647.5 71.4610   1
   4  12  -4 34880.1 107.509  -2
  -4  12   4 34880.1 107.509   1
   4  12  -3 2163.86 36.6612  -2
  -4  12   3 2163.86 36.6612   1
   4  12  -2 27.3611 20.9952  -2
  -4  12   2 27.3611 20.9952   1
   4  12  -1 1703.71 51.6537  -2
  -4  12   1 1703.71 51.6537   1
   4  12   0 89.4057 16.3704  -2
  -4  12   0 89.4057 16.3704   1
   4  12   1 2019.38 53.8501  -2
  -4  12  -1 2019.38 53.8501   1
   4  12   3 22.4509 23.0172  -2
  -4  12  -3 22.4509 23.0172   1
   4  12   4 129.717 20.7713  -2
  -4  12  -4 129.717 20.7713   1
  -4 -12  -5 85.4566 17.6376  -2
   4 -12   5 85.4566 17.6376   1
  -4 -12  -6 543.833 28.2804  -2
   4 -12   6 543.833 28.2804   1
  -4  12  -7 58.0201 16.1863   1
  -4 -12  -7 60.8235 18.2656  -2
   4 -12   7 60.8235 18.2656   1
  -4 -12  -8 196.256 29.3616   1
  -4 -12  -8 230.367 19.4765  -2
   4 -12   8 230.367 19.4765   1
  -4 -12  -9 871.136 20.7058   1
   4  12   9 1000.72 32.8521  -2
  -4  12  -9 1000.72 32.8521   1
  -4 -12 -10 410.317 21.0230   1
  -4 -13  12 14.1765 6.02988   1
  -4  13  11 12.2172 8.30727   1
   4  13 -11 33.2968 22.1928  -2
  -4  13  11 33.2968 22.1928   1
  -4 -13  10 330.521 19.4918   1
   4  13 -10 508.417 33.4624  -2
  -4  13  10 508.417 33.4624   1
   4 -13  -9 145.715 19.6428  -2
  -4 -13   9 145.715 19.6428   1
   4  13  -8 85.6674 16.3240  -2
  -4  13   8 85.6674 16.3240   1
   4  13  -7 3422.26 34.1272  -2
  -4  13   7 3422.26 34.1272   1
   4 -13  -6 2160.12 30.1389  -2
  -4 -13   6 2160.12 30.1389   1
   4  13  -5 2908.73 42.3414  -2
  -4  13   5 2908.73 42.3414   1
   4  13  -4 165.087 28.2913  -2
  -4  13   4 165.087 28.2913   1
   4  13  -3 3614.37 67.6291  -2
  -4  13   3 3614.37 67.6291   1
   4  13  -2 291.222 30.1239  -2
  -4  13   2 291.222 30.1239   1
   4  13   0 426.308 33.6401  -2
  -4  13   0 426.308 33.6401   1
   4  13   1 81.4805 20.6156  -2
  -4  13  -1 81.4805 20.6156   1
  -4 -13  -2 823.459 76.1821  -2
   4 -13   2 823.459 76.1821   1
   4 -13   3 14.9508 21.1727  -2
  -4 -13  -3 14.9508 21.1727   1
   4 -13   4-4.08639 18.7729  -2
  -4 -13  -4-4.08639 18.7729   1
   4  13   5 302.475 18.6847  -2
  -4  13  -5 302.475 18.6847   1
   4  13   6 159.040 15.6797  -2
  -4  13  -6 159.040 15.6797   1
  -4 -13  -7 52.6906 29.9800   1
  -4 -13  -7 118.460 17.5921  -2
   4 -13   7 118.460 17.5921   1
  -4 -13  -8 255.465 27.0184   1
  -4 -13  -8 353.322 19.0410  -2
   4 -13   8 353.322 19.0410   1
  -4 -13  -9 65.5087 14.4243   1
   4  13   9 31.6475 16.3863  -2
  -4  13  -9 31.6475 16.3863   1
  -4 -14  11 155.407 7.22296   1
  -4 -14  10 733.095 20.6470   1
   4  14 -10 976.366 34.4200  -2
  -4  14  10 976.366 34.4200   1
   4  14  -9 1088.85 41.9273  -2
  -4  14   9 1088.85 41.9273   1
   4  14  -8 18.9809 14.8751  -2
  -4  14   8 18.9809 14.8751   1
   4  14  -7 261.964 19.2306  -2
  -4  14   7 261.964 19.2306   1
   4  14  -6 1780.05 31.0296  -2
  -4  14   6 1780.05 31.0296   1
   4  14  -5 398.955 37.0138  -2
  -4  14   5 398.955 37.0138   1
   4  14  -3-23.2294 40.0573  -2
  -4  14   3-23.2294 40.0573   1
   4  14  -1 208.046 40.9155  -2
  -4  14   1 208.046 40.9155   1
   4  14   3 5760.55 90.9419  -2
  -4  14  -3 5760.55 90.9419   1
   4  14   4 27.0131 20.3061  -2
  -4  14  -4 27.0131 20.3061   1
   4 -14   5 9.82072 18.6010  -2
  -4 -14  -5 9.82072 18.6010   1
  -4 -14  -6 122.190 18.6012  -2
   4 -14   6 122.190 18.6012   1
  -4 -14  -7 146.447 27.4386   1
   4  14   7 164.315 16.8547  -2
  -4  14  -7 164.315 16.8547   1
  -4 -14  -8 523.870 24.7050   1
   4  14   8 637.243 30.7494  -2
  -4  14  -8 637.243 30.7494   1
  -4 -14  -9 191.385 20.3534   1
  -4 -14  -9 241.444 21.1032  -2
   4 -14   9 241.444 21.1032   1
  -4 -15  10 1.73054 11.1581   1
   4  15 -10-10.8345 23.9816  -2
  -4  15  10-10.8345 23.9816   1
   4  15  -8 205.708 28.1077  -2
  -4  15   8 205.708 28.1077   1
   4  15  -4 607.473 43.5064  -2
  -4  15   4 607.473 43.5064   1
   4  15   1 61.8954 25.0755  -2
  -4  15  -1 61.8954 25.0755   1
   4  15   2 3835.22 78.9561  -2
  -4  15  -2 3835.22 78.9561   1
   4  15   3 416.173 26.2084  -2
  -4  15  -3 416.173 26.2084   1
  -4 -15  -4 273.714 20.5688  -2
   4 -15   4 273.714 20.5688   1
   4 -15   5 31.1028 16.5709  -2
  -4 -15  -5 31.1028 16.5709   1
  -4 -15  -7 686.651 27.4129   1
  -4 -15  -7 977.242 26.6369  -2
   4 -15   7 977.242 26.6369   1
   4  15   8 544.698 26.9089  -2
  -4  15  -8 544.698 26.9089   1
  -4 -16  10 117.321 9.29367   1
  -4 -16   9 226.782 16.5739   1
   4  16  -8 98.3340 30.3891  -2
  -4  16   8 98.3340 30.3891   1
   4  16  -7 18.7405 20.9402  -2
  -4  16   7 18.7405 20.9402   1
   4  16  -6 256.585 26.1207  -2
  -4  16   6 256.585 26.1207   1
   4  16  -5 270.017 42.8103  -2
  -4  16   5 270.017 42.8103   1
   4  16  -4 463.250 41.0598  -2
  -4  16   4 463.250 41.0598   1
   4  16  -3 335.234 41.4303  -2
  -4  16   3 335.234 41.4303   1
  -4 -16   2 698.668 57.4256  -2
   4 -16  -2 698.668 57.4256   1
  -4 -16   1 1652.27 86.1909  -2
   4 -16  -1 1652.27 86.1909   1
   4  16   2 29.7054 22.4339  -2
  -4  16  -2 29.7054 22.4339   1
   4  16   3 758.731 50.1167  -2
  -4  16  -3 758.731 50.1167   1
  -4 -16  -4 4.20834 26.7076  -2
   4 -16   4 4.20834 26.7076   1
  -4 -16  -5 17.0700 19.4961  -2
   4 -16   5 17.0700 19.4961   1
   4  16   6 321.580 19.7078  -2
  -4  16  -6 321.580 19.7078   1
  -4 -16  -7 160.372 18.6438  -2
   4 -16   7 160.372 18.6438   1
   4  16   8 630.789 22.7061  -2
  -4  16  -8 630.789 22.7061   1
  -4 -17   9 2.85615 10.4205   1
   4  17  -7 399.419 21.0776  -2
  -4  17   7 399.419 21.0776   1
   4  17  -6 35.7563 22.3806  -2
  -4  17   6 35.7563 22.3806   1
   4  17  -5 253.778 26.5480  -2
  -4  17   5 253.778 26.5480   1
   4  17  -4 378.500 42.5863  -2
  -4  17   4 378.500 42.5863   1
   4  17  -3 124.879 41.6295  -2
  -4  17   3 124.879 41.6295   1
   4  17  -2 62.6929 41.7154  -2
  -4  17   2 62.6929 41.7154   1
   4  17  -1 44.0924 27.9429  -2
  -4  17   1 44.0924 27.9429   1
   4  17   0 2789.77 62.6525  -2
  -4  17   0 2789.77 62.6525   1
   4  17   1 329.500 26.9271  -2
  -4  17  -1 329.500 26.9271   1
   4  17   2 63.1041 23.3565  -2
  -4  17  -2 63.1041 23.3565   1
  -4 -17  -3-13.4446 25.9989  -2
   4 -17   3-13.4446 25.9989   1
  -4 -17  -4 42.2672 20.7448  -2
   4 -17   4 42.2672 20.7448   1
  -4 -17  -5 72.2097 23.3763  -2
   4 -17   5 72.2097 23.3763   1
   4  17   6 400.435 28.8728  -2
  -4  17  -6 400.435 28.8728   1
   4  17   7 513.616 24.3816  -2
  -4  17  -7 513.616 24.3816   1
  -4 -18   8 8.67670 11.4809   1
   4  18  -7 181.423 16.8012  -2
  -4  18   7 181.423 16.8012   1
  -4  18   6 141.438 21.8705   1
   4  18  -6 274.383 21.1395  -2
  -4  18   6 274.383 21.1395   1
   4  18  -5 316.283 24.4179  -2
  -4  18   5 316.283 24.4179   1
   4  18  -4 47.6352 36.7780  -2
  -4  18   4 47.6352 36.7780   1
   4  18  -3 1428.91 47.4315  -2
  -4  18   3 1428.91 47.4315   1
   4  18  -2 176.128 22.1590  -2
  -4  18   2 176.128 22.1590   1
   4  18  -1 515.853 28.6300  -2
  -4  18   1 515.853 28.6300   1
   4  18   0 165.207 25.0144  -2
  -4  18   0 165.207 25.0144   1
   4  18   2 150.035 21.0249  -2
  -4  18  -2 150.035 21.0249   1
  -4 -18  -3 1175.84 32.1950  -2
   4 -18   3 1175.84 32.1950   1
   4  18   4 93.7962 18.8442  -2
  -4  18  -4 93.7962 18.8442   1
  -4 -18  -5 300.630 22.1558  -2
   4 -18   5 300.630 22.1558   1
  -4 -18  -6 170.594 13.5696  -2
   4 -18   6 170.594 13.5696   1
   4  18   7-11.0845 9.68406  -2
  -4  18  -7-11.0845 9.68406   1
  -4 -19   8 54.5579 8.06453   1
   4  19  -5 11.8434 16.1919  -2
  -4  19   5 11.8434 16.1919   1
   4  19  -4 104.003 22.7248  -2
  -4  19   4 104.003 22.7248   1
   4  19  -3 144.608 19.2645  -2
  -4  19   3 144.608 19.2645   1
   4  19  -2 15.0603 18.7844  -2
  -4  19   2 15.0603 18.7844   1
   4  19  -1 144.194 19.8876  -2
  -4  19   1 144.194 19.8876   1
   4  19   0 15.0046 21.8980  -2
  -4  19   0 15.0046 21.8980   1
   4  19   1 389.914 28.3447  -2
  -4  19  -1 389.914 28.3447   1
   4  19   2-5.15123 32.1488  -2
  -4  19  -2-5.15123 32.1488   1
   4  19   3-17.6900 21.8556  -2
  -4  19  -3-17.6900 21.8556   1
   4  19   4 178.725 20.6867  -2
  -4  19  -4 178.725 20.6867   1
  -4 -19  -5 187.002 13.4916  -2
   4 -19   5 187.002 13.4916   1
  -4 -19  -6-17.7131 9.83671  -2
   4 -19   6-17.7131 9.83671   1
   4  20  -6 20.6367 10.2079  -2
  -4  20   6 20.6367 10.2079   1
   4  20  -5 48.8217 13.2460  -2
  -4  20   5 48.8217 13.2460   1
   4  20  -4 49.9569 18.8506  -2
  -4  20   4 49.9569 18.8506   1
   4  20  -3 8.19338 15.9899  -2
  -4  20   3 8.19338 15.9899   1
   4  20  -2 20.9885 15.6125  -2
  -4  20   2 20.9885 15.6125   1
   4  20  -1 565.977 33.8110  -2
  -4  20   1 565.977 33.8110   1
   4  20   0 5.71679 18.3383  -2
  -4  20   0 5.71679 18.3383   1
  -4 -20  -1 277.337 15.3414  -2
   4 -20   1 277.337 15.3414   1
   4  20   2 62.8309 28.5032  -2
  -4  20  -2 62.8309 28.5032   1
   4  20   3 225.518 19.5828  -2
  -4  20  -3 225.518 19.5828   1
   4  20   4 150.483 18.6712  -2
  -4  20  -4 150.483 18.6712   1
  -4 -20  -5 2.97191 13.5496  -2
   4 -20   5 2.97191 13.5496   1
  -4 -21   5 26.3559 7.91901   1
   4  21  -5 44.7685 8.91590  -2
  -4  21   5 44.7685 8.91590   1
   4  21  -4 115.129 11.6632  -2
  -4  21   4 115.129 11.6632   1
   4  21  -3 14.8111 12.6009  -2
  -4  21   3 14.8111 12.6009   1
   4  21  -2 194.272 17.2677  -2
  -4  21   2 194.272 17.2677   1
   4  21  -1-3.41123 14.7798  -2
  -4  21   1-3.41123 14.7798   1
  -4 -21   0 27.6377 11.8806  -2
   4 -21   0 27.6377 11.8806   1
  -4 -21  -1 51.5220 15.6404  -2
   4 -21   1 51.5220 15.6404   1
  -4 -21  -2 99.8147 14.8291  -2
   4 -21   2 99.8147 14.8291   1
   4  21   3 9.34114 18.5541  -2
  -4  21  -3 9.34114 18.5541   1
   4  21   4 18.5519 12.9531  -2
  -4  21  -4 18.5519 12.9531   1
   4  22  -3 25.3443 12.5748  -2
  -4  22   3 25.3443 12.5748   1
   4  22  -2 30.6899 13.4046  -2
  -4  22   2 30.6899 13.4046   1
  -4 -22   0 73.8152 14.2182  -2
   4 -22   0 73.8152 14.2182   1
   5   0 -13 68.2382 24.6080  -2
  -5   0  13 68.2382 24.6080   1
  -5   0  11-7.32597 13.8862   1
  -5   0   9 1300.10 26.2568   1
   5   0  -9 1547.96 50.7206  -2
  -5   0   9 1547.96 50.7206   1
  -5   0   7 1794.32 26.1185   1
   5   0  -7 2189.37 48.2253  -2
  -5   0   7 2189.37 48.2253   1
  -5   0   5 266.307 48.5390   1
   5   0  -3 64.4782 48.5954  -2
  -5   0   3 64.4782 48.5954   1
  -5   0   1 1680.14 39.4368   1
  -5   0  -1 361.650 40.8612   1
  -5   0  -3 2789.80 35.4177   1
  -5   0  -5 669.291 14.2081   1
   5   0   5 870.154 34.5844  -2
  -5   0  -5 870.154 34.5844   1
  -5   0  -7 223.377 17.4168   1
  -5   0  -9 26.8962 18.1408   1
  -5   0 -11 75.2034 19.6568   1
   5   0  11 61.4856 22.7125  -2
  -5   0 -11 61.4856 22.7125   1
  -5  -1  13 135.779 10.7603   1
   5   1 -13 194.449 25.2671  -2
  -5   1  13 194.449 25.2671   1
  -5   1  12 333.396 11.6360   1
   5   1 -12 435.765 34.0630  -2
  -5   1  12 435.765 34.0630   1
  -5  -1  11-0.65482 10.8432   1
   5   1 -11-27.3637 36.1023  -2
  -5   1  11-27.3637 36.1023   1
  -5   1  10 2.57104 12.1384   1
   5   1 -10-1.17547 39.7996  -2
  -5   1  10-1.17547 39.7996   1
  -5  -1   9 3211.53 25.0674   1
   5   1  -9 4167.65 60.3913  -2
  -5   1   9 4167.65 60.3913   1
  -5  -1   8 3758.90 26.2243   1
   5   1  -8 4838.26 61.9197  -2
  -5   1   8 4838.26 61.9197   1
  -5   1   7 10218.5 33.5659   1
   5   1  -7 13297.6 79.1796  -2
  -5   1   7 13297.6 79.1796   1
  -5   1   6 97.4499 10.8497   1
   5   1  -6 114.009 61.1945  -2
  -5   1   6 114.009 61.1945   1
   5   1  -5 2151.91 80.5746  -2
  -5   1   5 2151.91 80.5746   1
  -5   1   4 142.764 43.4240   1
  -5   1   3 8911.98 114.295   1
  -5   1   2 8846.40 108.956   1
  -5   1   1 4074.15 77.3023   1
   5   1  -1 5377.66 85.4440  -2
  -5   1   1 5377.66 85.4440   1
  -5   1   0 122.289 24.3059   1
  -5   1  -1 2773.32 68.9106   1
  -5   1  -2 938.517 23.8633   1
  -5   1  -3 13012.2 68.0471   1
  -5  -1  -4 780.965 15.2642   1
   5  -1   4 962.313 33.7605  -2
  -5  -1  -4 962.313 33.7605   1
  -5  -1  -5 608.277 12.4871   1
   5   1   5 800.822 33.9192  -2
  -5   1  -5 800.822 33.9192   1
  -5  -1  -6 958.390 15.3263   1
   5   1   6 1229.62 40.0376  -2
  -5   1  -6 1229.62 40.0376   1
  -5   1  -7 14820.7 39.5619   1
  -5   1  -8 2258.57 24.9186   1
  -5  -1  -9-0.38815 14.6165   1
  -5  -1 -10-2.31106 16.5109   1
  -5   1 -11-2.63597 10.7146   1
  -5  -1 -12 89.4842 7.65236   1
  -5  -2  13 229.166 10.6328   1
   5   2 -13 267.524 25.2962  -2
  -5   2  13 267.524 25.2962   1
  -5  -2  12 60.3717 8.59926   1
  -5  -2  11 167.348 11.8648   1
   5   2 -11 228.757 38.1977  -2
  -5   2  11 228.757 38.1977   1
  -5  -2  10 3124.75 20.1095   1
   5   2 -10 3613.32 117.081  -2
  -5   2  10 3613.32 117.081   1
  -5   2   9 4793.01 29.1335   1
   5  -2  -9 5817.59 45.1787  -2
  -5  -2   9 5817.59 45.1787   1
  -5   2   8 1569.42 23.4942   1
   5   2  -8 2038.91 26.3072  -2
  -5   2   8 2038.91 26.3072   1
  -5   2   7 63.6473 10.4237   1
   5   2  -7 10.1598 66.1370  -2
  -5   2   7 10.1598 66.1370   1
  -5   2   6 686.535 11.9041   1
   5  -2  -6 869.287 36.7789  -2
  -5  -2   6 869.287 36.7789   1
  -5   2   5 643.661 53.7734   1
   5   2  -4 2266.40 77.1546  -2
  -5   2   4 2266.40 77.1546   1
  -5   2   3 42827.2 241.043   1
  -5   2   2 14098.8 133.980   1
  -5   2   1 56.3288 23.7441   1
  -5   2   0 400.235 27.6915   1
  -5   2  -1 1017.31 51.1439   1
  -5  -2  -2 197.336 13.8127   1
  -5   2  -3 1149.42 21.1559   1
   5   2   3 1536.93 69.2694  -2
  -5   2  -3 1536.93 69.2694   1
  -5  -2  -4 1169.21 13.2875   1
   5  -2   4 1475.97 20.8217  -2
  -5  -2  -4 1475.97 20.8217   1
  -5  -2  -5 1200.60 14.0155   1
   5   2   5 1512.89 26.9710  -2
  -5   2  -5 1512.89 26.9710   1
  -5   2  -6 806.817 15.7761   1
   5   2   6 1054.59 39.2622  -2
  -5   2  -6 1054.59 39.2622   1
  -5   2  -7 2.55162 12.3667   1
  -5   2  -8 23.9099 14.8206   1
  -5   2  -9 17.1765 17.9677   1
  -5  -2 -10 21.6005 13.4901   1
  -5  -2 -11 110.430 11.1641   1
   5  -2  11 162.322 22.5030  -2
  -5  -2 -11 162.322 22.5030   1
  -5   2 -12 3.18365 7.81761   1
  -5   3  13 75.8080 9.85514   1
   5  -3 -13 106.488 16.1417  -2
  -5  -3  13 106.488 16.1417   1
  -5   3  12 466.208 17.7021   1
   5   3 -12 616.766 23.9713  -2
  -5   3  12 616.766 23.9713   1
  -5   3  11 21.4097 10.7479   1
   5   3 -11-36.7795 35.3797  -2
  -5   3  11-36.7795 35.3797   1
  -5  -3  10 1171.97 15.9794   1
   5   3 -10 1516.39 90.0938  -2
  -5   3  10 1516.39 90.0938   1
  -5  -3   9 1866.41 20.6240   1
   5  -3  -9 2448.26 48.4119  -2
  -5  -3   9 2448.26 48.4119   1
  -5   3   8 853.333 20.5764   1
   5  -3  -8 1045.22 28.4891  -2
  -5  -3   8 1045.22 28.4891   1
  -5   3   7 430.369 13.7879   1
   5  -3  -7 605.407 34.0549  -2
  -5  -3   7 605.407 34.0549   1
  -5   3   6 5217.84 36.2249   1
   5   3  -6 6509.72 34.3767  -2
  -5   3   6 6509.72 34.3767   1
  -5  -3   5 2639.85 79.5096   1
   5   3  -5 3177.56 89.9694  -2
  -5   3   5 3177.56 89.9694   1
  -5  -3   4 8092.29 83.1687   1
  -5  -3   3 528.740 32.0298   1
  -5  -3   2 36156.7 148.247   1
  -5  -3   1 5990.51 51.0809   1
  -5  -3   0 84.3753 17.2681   1
  -5   3  -1 22398.0 125.894   1
  -5  -3  -2 10426.8 40.6885   1
  -5  -3  -3 18.6061 12.7282   1
  -5   3  -4 1739.25 18.8312   1
   5  -3   4 2242.50 19.5190  -2
  -5  -3  -4 2242.50 19.5190   1
  -5  -3  -5 336.968 10.7193   1
   5   3   5 427.555 21.8519  -2
  -5   3  -5 427.555 21.8519   1
  -5  -3  -6 431.709 13.2163   1
   5   3   6 559.983 31.7878  -2
  -5   3  -6 559.983 31.7878   1
  -5   3  -7 298.400 12.0998   1
  -5   3  -8 128.104 12.2935   1
  -5   3  -9 14.1971 12.7182   1
  -5  -3 -10 165.509 14.0958   1
  -5  -3 -11 41.7847 10.4401   1
   5   3  11 12.6131 19.5322  -2
  -5   3 -11 12.6131 19.5322   1
  -5  -3 -12 213.114 9.31090   1
  -5   4  13 6.61666 7.22984   1
   5  -4 -13 31.8964 14.6038  -2
  -5  -4  13 31.8964 14.6038   1
  -5  -4  12 522.850 20.9850   1
   5  -4 -12 683.628 23.2519  -2
  -5  -4  12 683.628 23.2519   1
  -5  -4  11 615.101 16.2401   1
   5   4 -11 826.265 39.8031  -2
  -5   4  11 826.265 39.8031   1
  -5  -4  10 4305.42 29.3981   1
   5   4 -10 5323.98 43.9895  -2
  -5   4  10 5323.98 43.9895   1
  -5  -4   9 6958.39 32.5148   1
   5   4  -9 8479.58 80.0600  -2
  -5   4   9 8479.58 80.0600   1
  -5  -4   8 782.798 18.9066   1
   5  -4  -8 1092.31 28.0733  -2
  -5  -4   8 1092.31 28.0733   1
  -5  -4   7 1555.42 20.4538   1
   5  -4  -7 2138.01 29.2654  -2
  -5  -4   7 2138.01 29.2654   1
  -5  -4   6 5076.56 27.7133   1
   5   4  -6 6853.30 89.0680  -2
  -5   4   6 6853.30 89.0680   1
  -5   4   5 140.562 30.7391   1
   5   4  -5 85.5326 65.9226  -2
  -5   4   5 85.5326 65.9226   1
   5   4  -4 15914.7 111.260  -2
  -5   4   4 15914.7 111.260   1
   5   4  -3 1294.82 42.3427  -2
  -5   4   3 1294.82 42.3427   1
  -5   4   2 96.2254 34.8271   1
   5  -4  -2 14.6486 39.4459  -2
  -5  -4   2 14.6486 39.4459   1
  -5  -4   1 464.068 39.4254   1
   5   4  -1 418.575 46.0617  -2
  -5   4   1 418.575 46.0617   1
  -5  -4   0 2833.44 49.1413   1
  -5  -4  -1 3113.58 52.3648   1
  -5  -4  -2 1231.47 18.8749   1
   5   4   2 1582.42 65.9028  -2
  -5   4  -2 1582.42 65.9028   1
  -5  -4  -3 49.6143 13.6745   1
   5   4   3 71.7205 49.5494  -2
  -5   4  -3 71.7205 49.5494   1
  -5   4  -4 1210.19 15.2290   1
   5  -4   4 1498.65 20.1192  -2
  -5  -4  -4 1498.65 20.1192   1
  -5   4  -5-0.16750 10.3990   1
   5   4   5 9.69938 14.6956  -2
  -5   4  -5 9.69938 14.6956   1
  -5   4  -6 384.993 15.2625   1
   5   4   6 477.400 31.4658  -2
  -5   4  -6 477.400 31.4658   1
  -5   4  -7 614.154 16.0336   1
   5   4   7 788.074 27.0361  -2
  -5   4  -7 788.074 27.0361   1
  -5  -4  -8 237.357 12.6526   1
  -5  -4  -9 37.8092 12.7097   1
  -5  -4 -10 36.2605 13.0245   1
  -5  -4 -11 383.642 21.1699   1
  -5   5  13-0.32668 6.83002   1
   5   5 -13 66.3412 24.3398  -2
  -5   5  13 66.3412 24.3398   1
  -5  -5  12 432.483 20.5164   1
   5   5 -12 599.933 18.5082  -2
  -5   5  12 599.933 18.5082   1
  -5  -5  11 17.9869 13.5880   1
   5   5 -11 2.25661 25.4861  -2
  -5   5  11 2.25661 25.4861   1
  -5  -5  10 606.241 16.2234   1
   5  -5 -10 849.508 29.1020  -2
  -5  -5  10 849.508 29.1020   1
  -5  -5   9 424.207 14.7644   1
   5   5  -9 558.013 32.3115  -2
  -5   5   9 558.013 32.3115   1
  -5  -5   8 241.310 16.5291   1
   5   5  -8 348.297 20.5189  -2
  -5   5   8 348.297 20.5189   1
  -5   5   7 15.5411 18.1523   1
   5   5  -7 33.6124 17.2770  -2
  -5   5   7 33.6124 17.2770   1
  -5   5   6 3081.15 28.1898   1
   5  -5  -6 4087.43 46.0970  -2
  -5  -5   6 4087.43 46.0970   1
  -5   5   5 1776.13 29.9566   1
   5  -5  -5 2391.11 58.0084  -2
  -5  -5   5 2391.11 58.0084   1
   5  -5  -4 2756.95 55.0899  -2
  -5  -5   4 2756.95 55.0899   1
  -5   5   3 944.966 48.3701   1
   5  -5  -3 1318.41 58.5910  -2
  -5  -5   3 1318.41 58.5910   1
   5  -5  -2 100.109 29.5874  -2
  -5  -5   2 100.109 29.5874   1
  -5  -5   1 13597.0 127.503   1
   5   5  -1 16289.4 137.755  -2
  -5   5   1 16289.4 137.755   1
  -5   5   0 4416.22 82.5004   1
   5  -5   0 6337.53 95.6844  -2
  -5  -5   0 6337.53 95.6844   1
  -5  -5  -1 31.5292 33.8364   1
   5   5   1 37.7472 43.5467  -2
  -5   5  -1 37.7472 43.5467   1
  -5  -5  -2 10279.4 128.898   1
   5   5   2 13284.1 144.500  -2
  -5   5  -2 13284.1 144.500   1
  -5   5  -3 19.4802 10.8165   1
   5   5   3 9.01671 14.9034  -2
  -5   5  -3 9.01671 14.9034   1
  -5   5  -4 881.157 12.3808   1
   5  -5   4 1133.94 23.3111  -2
  -5  -5  -4 1133.94 23.3111   1
  -5  -5  -5 562.399 11.9532   1
   5   5   5 737.469 25.0848  -2
  -5   5  -5 737.469 25.0848   1
  -5   5  -6 22.2318 13.7184   1
   5   5   6 2.81526 20.9843  -2
  -5   5  -6 2.81526 20.9843   1
  -5  -5  -7 44.2764 12.1339   1
   5   5   7 48.8100 22.7390  -2
  -5   5  -7 48.8100 22.7390   1
  -5   5  -8 253.100 13.7778   1
  -5   5  -9 4.59793 12.1341   1
  -5  -5 -10 58.1538 15.6708   1
   5  -5  10 22.7608 24.6198  -2
  -5  -5 -10 22.7608 24.6198   1
  -5  -5 -11 54.7832 21.4735   1
  -5  -6  13 18.8278 8.97212   1
  -5  -6  12 34.0638 9.87918   1
   5  -6 -12 39.4260 16.6483  -2
  -5  -6  12 39.4260 16.6483   1
  -5  -6  11 80.9101 16.2878   1
   5  -6 -11 99.5055 21.2999  -2
  -5  -6  11 99.5055 21.2999   1
  -5  -6  10 375.642 24.1027   1
   5  -6 -10 507.899 26.1101  -2
  -5  -6  10 507.899 26.1101   1
  -5  -6   9 949.210 24.4258   1
   5  -6  -9 1211.68 34.5203  -2
  -5  -6   9 1211.68 34.5203   1
  -5  -6   8 3513.51 33.5196   1
   5  -6  -8 4427.80 31.7882  -2
  -5  -6   8 4427.80 31.7882   1
  -5   6   7 4315.95 47.7040   1
   5  -6  -7 5565.47 30.3179  -2
  -5  -6   7 5565.47 30.3179   1
  -5  -6   6 19.3930 16.8297   1
   5   6  -6 17.2586 12.8750  -2
  -5   6   6 17.2586 12.8750   1
  -5   6   5 11.5784 17.0717   1
   5   6  -5 37.9743 24.8708  -2
  -5   6   5 37.9743 24.8708   1
  -5  -6   4 659.749 47.9321   1
   5   6  -4 900.007 57.0339  -2
  -5   6   4 900.007 57.0339   1
  -5   6   3 383.005 37.7024   1
   5   6  -3 459.193 34.1904  -2
  -5   6   3 459.193 34.1904   1
  -5  -6   2 10.9634 31.7786   1
   5   6  -2 30.6265 39.7246  -2
  -5   6   2 30.6265 39.7246   1
   5  -6  -1 26076.5 118.457  -2
  -5  -6   1 26076.5 118.457   1
  -5   6   0 389.613 27.2556   1
  -5  -6  -1 1418.94 55.7134   1
   5   6   1 2108.82 68.5260  -2
  -5   6  -1 2108.82 68.5260   1
   5   6   2 992.325 59.5378  -2
  -5   6  -2 992.325 59.5378   1
  -5  -6  -3 617.931 17.3614   1
   5  -6   3 845.418 13.9434  -2
  -5  -6  -3 845.418 13.9434   1
  -5  -6  -4 431.166 12.9834   1
   5   6   4 519.299 22.6193  -2
  -5   6  -4 519.299 22.6193   1
  -5  -6  -5 96.4436 12.2521   1
   5   6   5 80.0424 17.0449  -2
  -5   6  -5 80.0424 17.0449   1
  -5  -6  -6 567.212 16.3034   1
   5   6   6 733.702 33.2068  -2
  -5   6  -6 733.702 33.2068   1
  -5   6  -7 1532.98 17.5677   1
   5   6   7 2079.72 48.0468  -2
  -5   6  -7 2079.72 48.0468   1
  -5  -6  -8-7.54856 12.6326   1
  -5  -6  -9 75.8533 14.1980   1
   5   6   9 86.8941 27.8756  -2
  -5   6  -9 86.8941 27.8756   1
  -5  -6 -10-8.74951 17.1246   1
  -5  -6 -11 187.540 20.7676   1
  -5  -7  13 77.9096 9.55613   1
   5   7 -13 149.378 21.9520  -2
  -5   7  13 149.378 21.9520   1
  -5  -7  12 13.3287 14.9579   1
  -5   7  11 105.184 12.0441   1
   5  -7 -11 133.089 19.1132  -2
  -5  -7  11 133.089 19.1132   1
  -5  -7  10 406.323 17.0083   1
   5  -7 -10 574.352 24.4019  -2
  -5  -7  10 574.352 24.4019   1
  -5  -7   9 1197.46 29.5748   1
   5   7  -9 1681.47 27.0892  -2
  -5   7   9 1681.47 27.0892   1
  -5  -7   8 3267.35 40.8183   1
   5  -7  -8 4339.79 30.5443  -2
  -5  -7   8 4339.79 30.5443   1
   5  -7  -7 1419.41 20.5774  -2
  -5  -7   7 1419.41 20.5774   1
   5  -7  -6 139.627 13.0413  -2
  -5  -7   6 139.627 13.0413   1
   5  -7  -5 2114.66 19.3941  -2
  -5  -7   5 2114.66 19.3941   1
   5   7  -4 903.256 20.9447  -2
  -5   7   4 903.256 20.9447   1
  -5  -7   3 29.4051 32.0447   1
   5   7  -3 102.262 41.1639  -2
  -5   7   3 102.262 41.1639   1
   5   7  -2 4267.76 54.9223  -2
  -5   7   2 4267.76 54.9223   1
  -5  -7   1 5985.13 86.0978   1
   5  -7   1 243.941 31.9624  -2
  -5  -7  -1 243.941 31.9624   1
  -5   7  -2 2289.36 25.5555   1
   5  -7   2 3411.38 27.9828  -2
  -5  -7  -2 3411.38 27.9828   1
  -5  -7  -3 47.9293 23.9105   1
   5   7   3 46.9878 12.5984  -2
  -5   7  -3 46.9878 12.5984   1
  -5  -7  -4 708.536 16.3329   1
   5   7   4 840.805 20.3049  -2
  -5   7  -4 840.805 20.3049   1
  -5  -7  -5 543.121 23.0714   1
   5   7   5 695.259 15.7490  -2
  -5   7  -5 695.259 15.7490   1
  -5  -7  -6 2906.13 33.2050   1
   5   7   6 3727.70 30.5632  -2
  -5   7  -6 3727.70 30.5632   1
  -5   7  -7 1430.18 19.2100   1
   5   7   7 1743.55 36.4462  -2
  -5   7  -7 1743.55 36.4462   1
  -5  -7  -8 212.139 18.9327   1
   5  -7   8 303.119 18.1552  -2
  -5  -7  -8 303.119 18.1552   1
  -5   7  -9 45.2068 13.1697   1
   5   7   9 51.7159 24.7306  -2
  -5   7  -9 51.7159 24.7306   1
  -5  -7 -10 73.7578 26.2881   1
  -5  -7 -11 122.984 17.4305   1
  -5   7 -11 156.027 25.1841  -2
   5   7  11 156.027 25.1841   1
  -5  -8  13 81.9491 8.47788   1
  -5  -8  12 780.693 21.1491   1
  -5   8  11 594.620 14.0877   1
   5   8 -11 719.491 26.9747  -2
  -5   8  11 719.491 26.9747   1
  -5  -8  10 636.139 17.7139   1
   5  -8 -10 918.558 20.9012  -2
  -5  -8  10 918.558 20.9012   1
  -5  -8   9 513.174 18.8370   1
   5  -8  -9 747.028 22.0020  -2
  -5  -8   9 747.028 22.0020   1
  -5   8   8 1032.11 30.7189   1
   5  -8  -8 1308.42 20.5416  -2
  -5  -8   8 1308.42 20.5416   1
   5  -8  -7 480.328 13.1948  -2
  -5  -8   7 480.328 13.1948   1
   5   8  -6 511.840 15.6066  -2
  -5   8   6 511.840 15.6066   1
   5  -8  -5 3814.79 32.5711  -2
  -5  -8   5 3814.79 32.5711   1
   5   8  -4 2189.90 24.2665  -2
  -5   8   4 2189.90 24.2665   1
   5   8  -3 1764.60 35.4263  -2
  -5   8   3 1764.60 35.4263   1
   5  -8  -2 9.35253 17.2962  -2
  -5  -8   2 9.35253 17.2962   1
   5   8   0 3884.78 52.2629  -2
  -5   8   0 3884.78 52.2629   1
   5  -8   1 7740.19 42.8062  -2
  -5  -8  -1 7740.19 42.8062   1
  -5  -8  -2 291.424 26.0669   1
   5  -8   2 369.560 13.1884  -2
  -5  -8  -2 369.560 13.1884   1
  -5  -8  -3 471.709 29.7563   1
   5  -8   3 587.242 19.7711  -2
  -5  -8  -3 587.242 19.7711   1
  -5  -8  -4 971.545 26.9909   1
   5   8   4 1116.15 33.3908  -2
  -5   8  -4 1116.15 33.3908   1
  -5  -8  -5 1007.94 25.8013   1
  -5  -8  -5 1220.64 18.5768  -2
   5  -8   5 1220.64 18.5768   1
  -5   8  -6 323.733 18.4224   1
   5   8   6 407.063 17.8432  -2
  -5   8  -6 407.063 17.8432   1
  -5  -8  -7 208.120 20.1313   1
   5   8   7 249.286 15.4782  -2
  -5   8  -7 249.286 15.4782   1
  -5  -8  -8-12.9652 14.8445   1
   5   8   8-3.43152 19.3777  -2
  -5   8  -8-3.43152 19.3777   1
  -5  -8  -9 69.5194 17.9126   1
  -5  -8 -10 83.5288 24.1389   1
  -5  -8 -11-9.49744 12.7365   1
  -5  -9  12 122.518 13.9179   1
   5   9 -12 174.987 28.4695  -2
  -5   9  12 174.987 28.4695   1
  -5  -9  11 296.083 17.5427   1
   5   9 -11 437.547 39.7664  -2
  -5   9  11 437.547 39.7664   1
  -5   9  10 106.475 12.1733   1
  -5  -9   9 8.21674 14.1769   1
   5  -9  -9 2.20564 26.9105  -2
  -5  -9   9 2.20564 26.9105   1
  -5   9   8 1257.92 31.1157   1
   5  -9  -8 1599.00 24.9778  -2
  -5  -9   8 1599.00 24.9778   1
  -5   9   7 16.9485 21.3469   1
   5  -9  -7 12.3326 17.5550  -2
  -5  -9   7 12.3326 17.5550   1
   5  -9  -6 68.3346 17.4593  -2
  -5  -9   6 68.3346 17.4593   1
   5   9  -5 5863.58 35.6284  -2
  -5   9   5 5863.58 35.6284   1
   5   9  -4 33.2733 15.2740  -2
  -5   9   4 33.2733 15.2740   1
   5   9  -3 893.761 24.4853  -2
  -5   9   3 893.761 24.4853   1
   5   9  -2-12.2962 17.8875  -2
  -5   9   2-12.2962 17.8875   1
   5   9  -1 3202.21 29.1340  -2
  -5   9   1 3202.21 29.1340   1
   5   9   0 209.529 11.2901  -2
  -5   9   0 209.529 11.2901   1
   5   9   1 2354.82 27.4780  -2
  -5   9  -1 2354.82 27.4780   1
  -5  -9  -2 231.638 34.6185   1
   5   9   2 282.750 14.8126  -2
  -5   9  -2 282.750 14.8126   1
  -5  -9  -3 38.4146 27.7432   1
   5   9   3 58.8123 13.5708  -2
  -5   9  -3 58.8123 13.5708   1
  -5  -9  -4 4573.52 59.4964   1
   5  -9   4 5740.96 33.2238  -2
  -5  -9  -4 5740.96 33.2238   1
  -5  -9  -5 114.692 16.3606  -2
   5  -9   5 114.692 16.3606   1
  -5  -9  -6 305.198 16.9115  -2
   5  -9   6 305.198 16.9115   1
  -5  -9  -7 7.22567 22.1763   1
   5   9   7 25.4570 17.5019  -2
  -5   9  -7 25.4570 17.5019   1
  -5  -9  -8 211.135 18.2294   1
   5   9   8 269.569 31.8954  -2
  -5   9  -8 269.569 31.8954   1
  -5   9  -9 29.4561 16.8973   1
  -5  -9 -10 201.631 22.5354   1
  -5   9 -10 214.064 28.4154  -2
   5   9  10 214.064 28.4154   1
  -5 -10  12 42.2116 12.3056   1
   5  10 -12 51.3237 23.8844  -2
  -5  10  12 51.3237 23.8844   1
  -5 -10  11 3.97581 11.3041   1
   5  10 -11-29.1024 32.9006  -2
  -5  10  11-29.1024 32.9006   1
  -5 -10  10 95.0208 19.0408   1
   5  10 -10 178.466 41.1684  -2
  -5  10  10 178.466 41.1684   1
  -5 -10   9 153.891 23.5323   1
   5  10  -9 207.085 26.3929  -2
  -5  10   9 207.085 26.3929   1
  -5  10   8 9.07708 18.4893   1
   5 -10  -8 14.3446 16.9690  -2
  -5 -10   8 14.3446 16.9690   1
  -5  10   7 470.013 24.8155   1
   5 -10  -7 571.428 21.5066  -2
  -5 -10   7 571.428 21.5066   1
   5  10  -6 3795.65 33.8464  -2
  -5  10   6 3795.65 33.8464   1
   5  10  -5 20937.6 64.2303  -2
  -5  10   5 20937.6 64.2303   1
   5  10  -4 74.2141 17.7787  -2
  -5  10   4 74.2141 17.7787   1
   5  10  -3 894.239 30.2302  -2
  -5  10   3 894.239 30.2302   1
   5  10  -2 19.3942 14.5900  -2
  -5  10   2 19.3942 14.5900   1
   5  10  -1 24.8651 12.6997  -2
  -5  10   1 24.8651 12.6997   1
   5  10   0 187.113 13.0618  -2
  -5  10   0 187.113 13.0618   1
   5  10   1 186.684 12.1380  -2
  -5  10  -1 186.684 12.1380   1
   5  10   2 4968.45 30.7438  -2
  -5  10  -2 4968.45 30.7438   1
   5  10   3 3674.78 35.7957  -2
  -5  10  -3 3674.78 35.7957   1
   5 -10   4 507.349 28.8197  -2
  -5 -10  -4 507.349 28.8197   1
  -5 -10  -5 124.554 21.7265  -2
   5 -10   5 124.554 21.7265   1
  -5 -10  -6 105.496 16.0271  -2
   5 -10   6 105.496 16.0271   1
  -5 -10  -7 34.0276 34.4643   1
  -5 -10  -7 67.6471 17.2057  -2
   5 -10   7 67.6471 17.2057   1
  -5 -10  -8 198.867 32.4649   1
  -5 -10  -8 205.779 21.1246  -2
   5 -10   8 205.779 21.1246   1
  -5  10  -9 67.6325 15.7737   1
  -5 -10 -10 16.9058 13.2449   1
  -5 -11  12 225.783 11.5669   1
   5  11 -12 318.468 20.8105  -2
  -5  11  12 318.468 20.8105   1
  -5 -11  11 210.883 11.6844   1
   5  11 -11 258.744 30.9395  -2
  -5  11  11 258.744 30.9395   1
  -5 -11  10 46.0005 14.0748   1
   5  11 -10 35.9686 36.3109  -2
  -5  11  10 35.9686 36.3109   1
  -5 -11   9 15.3802 16.1877   1
   5  11  -9 51.0194 41.2883  -2
  -5  11   9 51.0194 41.2883   1
   5  11  -8 2822.87 31.3710  -2
  -5  11   8 2822.87 31.3710   1
  -5  11   7 1000.11 28.0126   1
   5 -11  -7 1553.84 27.5735  -2
  -5 -11   7 1553.84 27.5735   1
  -5  11   6 2298.17 38.0023   1
   5  11  -6 3111.79 44.3728  -2
  -5  11   6 3111.79 44.3728   1
   5  11  -5 4929.95 36.8378  -2
  -5  11   5 4929.95 36.8378   1
   5  11  -4 767.562 33.3271  -2
  -5  11   4 767.562 33.3271   1
   5  11  -3 3800.06 42.9569  -2
  -5  11   3 3800.06 42.9569   1
   5  11  -2 6842.82 42.0730  -2
  -5  11   2 6842.82 42.0730   1
   5  11  -1 2823.15 36.5154  -2
  -5  11   1 2823.15 36.5154   1
   5  11   0 388.601 18.0516  -2
  -5  11   0 388.601 18.0516   1
   5  11   1 349.070 14.5834  -2
  -5  11  -1 349.070 14.5834   1
   5  11   2 386.809 19.1547  -2
  -5  11  -2 386.809 19.1547   1
   5 -11   3 2133.00 39.2840  -2
  -5 -11  -3 2133.00 39.2840   1
   5  11   4 435.577 24.5715  -2
  -5  11  -4 435.577 24.5715   1
   5 -11   5 62.5138 21.4690  -2
  -5 -11  -5 62.5138 21.4690   1
   5  11   6 975.832 20.5657  -2
  -5  11  -6 975.832 20.5657   1
  -5 -11  -7 257.813 34.7282   1
  -5 -11  -7 339.071 17.8071  -2
   5 -11   7 339.071 17.8071   1
  -5 -11  -8 161.108 30.0470   1
  -5 -11  -8 180.472 19.9456  -2
   5 -11   8 180.472 19.9456   1
  -5 -11  -9 7.03294 11.8999   1
  -5 -11 -10 137.845 17.0789   1
  -5 -12  12 328.110 9.85686   1
  -5 -12  11 130.365 9.95368   1
   5  12 -11 182.767 25.5313  -2
  -5  12  11 182.767 25.5313   1
  -5 -12  10 43.4426 13.2325   1
   5  12 -10 26.4538 32.6777  -2
  -5  12  10 26.4538 32.6777   1
  -5 -12   9 391.070 24.1837   1
   5  12  -9 600.217 40.8334  -2
  -5  12   9 600.217 40.8334   1
   5 -12  -8 38.1851 15.3337  -2
  -5 -12   8 38.1851 15.3337   1
   5 -12  -7 4590.14 34.9030  -2
  -5 -12   7 4590.14 34.9030   1
   5  12  -6 1904.63 38.7066  -2
  -5  12   6 1904.63 38.7066   1
   5  12  -5 2167.90 38.9780  -2
  -5  12   5 2167.90 38.9780   1
   5  12  -4 1691.17 36.5467  -2
  -5  12   4 1691.17 36.5467   1
   5  12  -3 1549.70 28.5727  -2
  -5  12   3 1549.70 28.5727   1
   5  12  -2 2551.36 30.8051  -2
  -5  12   2 2551.36 30.8051   1
   5  12  -1 12629.6 69.6562  -2
  -5  12   1 12629.6 69.6562   1
   5  12   0 176.708 17.7144  -2
  -5  12   0 176.708 17.7144   1
   5  12   1 775.789 29.1005  -2
  -5  12  -1 775.789 29.1005   1
   5  12   2 330.298 19.2813  -2
  -5  12  -2 330.298 19.2813   1
  -5 -12  -3 604.792 39.2996  -2
   5 -12   3 604.792 39.2996   1
   5  12   4 35.8837 21.1325  -2
  -5  12  -4 35.8837 21.1325   1
  -5 -12  -5 984.537 39.2618  -2
   5 -12   5 984.537 39.2618   1
  -5 -12  -6 47.9823 15.9508  -2
   5 -12   6 47.9823 15.9508   1
  -5 -12  -7 370.866 33.3668   1
  -5 -12  -8 10.1140 18.6768   1
  -5 -12  -8 11.0232 17.4828  -2
   5 -12   8 11.0232 17.4828   1
  -5 -12  -9 221.988 10.8556   1
  -5 -13  11 141.443 8.19626   1
   5  13 -11 171.457 19.2515  -2
  -5  13  11 171.457 19.2515   1
  -5 -13  10 89.0492 12.2685   1
   5  13 -10 84.1411 27.5710  -2
  -5  13  10 84.1411 27.5710   1
  -5 -13   9 99.2718 19.3021   1
   5  13  -9 132.656 24.2491  -2
  -5  13   9 132.656 24.2491   1
   5  13  -8 381.923 28.2113  -2
  -5  13   8 381.923 28.2113   1
   5  13  -7 214.078 21.1020  -2
  -5  13   7 214.078 21.1020   1
   5  13  -6 16.5138 18.3150  -2
  -5  13   6 16.5138 18.3150   1
  -5  13   5 62.4752 40.2159   1
   5  13  -5 50.7197 19.6206  -2
  -5  13   5 50.7197 19.6206   1
   5  13  -4 445.452 18.3836  -2
  -5  13   4 445.452 18.3836   1
   5  13  -3 16.7720 18.0031  -2
  -5  13   3 16.7720 18.0031   1
   5  13  -2 171.422 19.7399  -2
  -5  13   2 171.422 19.7399   1
   5  13  -1 1744.13 53.8124  -2
  -5  13   1 1744.13 53.8124   1
   5  13   0 6730.06 82.4310  -2
  -5  13   0 6730.06 82.4310   1
   5  13   1 1699.96 53.6106  -2
  -5  13  -1 1699.96 53.6106   1
   5  13   2 4434.67 76.7632  -2
  -5  13  -2 4434.67 76.7632   1
   5 -13   3 58.3704 19.8697  -2
  -5 -13  -3 58.3704 19.8697   1
   5  13   4 39.9737 18.1576  -2
  -5  13  -4 39.9737 18.1576   1
   5  13   5 423.181 24.6243  -2
  -5  13  -5 423.181 24.6243   1
  -5  13  -6-22.6075 23.2444   1
  -5 -13  -6 4.37493 14.9445  -2
   5 -13   6 4.37493 14.9445   1
  -5  13  -7 24.8731 13.5267   1
  -5 -13  -7-3.69092 16.7274  -2
   5 -13   7-3.69092 16.7274   1
  -5 -13  -8 453.915 18.4879   1
   5  13   8 471.331 26.4954  -2
  -5  13  -8 471.331 26.4954   1
  -5 -13  -9 71.1461 17.5486   1
  -5 -14  11 0.88717 7.36300   1
  -5 -14  10 137.652 10.6537   1
   5  14 -10 172.062 21.6290  -2
  -5  14  10 172.062 21.6290   1
  -5 -14   9 41.4387 17.1063   1
   5  14  -9 48.6824 20.5430  -2
  -5  14   9 48.6824 20.5430   1
   5  14  -8 8.73066 17.8076  -2
  -5  14   8 8.73066 17.8076   1
   5  14  -7 21.7865 16.5262  -2
  -5  14   7 21.7865 16.5262   1
   5  14  -6 4555.03 44.3195  -2
  -5  14   6 4555.03 44.3195   1
   5  14  -5 30.8572 16.1884  -2
  -5  14   5 30.8572 16.1884   1
   5  14  -4 98.4235 17.8637  -2
  -5  14   4 98.4235 17.8637   1
   5  14  -3 1564.32 52.9083  -2
  -5  14   3 1564.32 52.9083   1
   5  14  -2 150.651 19.1975  -2
  -5  14   2 150.651 19.1975   1
   5  14  -1 1073.15 44.3642  -2
  -5  14   1 1073.15 44.3642   1
   5  14   0 1494.31 52.7048  -2
  -5  14   0 1494.31 52.7048   1
   5  14   1 368.116 18.2730  -2
  -5  14  -1 368.116 18.2730   1
  -5 -14  -2 271.555 20.3368  -2
   5 -14   2 271.555 20.3368   1
  -5 -14  -3 423.985 26.8543  -2
   5 -14   3 423.985 26.8543   1
  -5 -14  -4 115.026 20.1593  -2
   5 -14   4 115.026 20.1593   1
   5 -14   5 213.657 26.5142  -2
  -5 -14  -5 213.657 26.5142   1
  -5 -14  -6 9.86031 12.6019  -2
   5 -14   6 9.86031 12.6019   1
  -5 -14  -7 62.4409 25.0119   1
  -5 -14  -7 145.497 16.3821  -2
   5 -14   7 145.497 16.3821   1
  -5 -14  -8 9.33432 13.6773   1
  -5 -14  -8-19.3234 18.7325  -2
   5 -14   8-19.3234 18.7325   1
  -5 -15  10-5.08022 7.55617   1
  -5 -15   9 115.282 16.1898   1
   5  15  -9 111.060 16.4219  -2
  -5  15   9 111.060 16.4219   1
   5  15  -8 299.894 20.8968  -2
  -5  15   8 299.894 20.8968   1
   5  15  -7 452.809 23.6938  -2
  -5  15   7 452.809 23.6938   1
   5  15  -6 1751.59 31.1057  -2
  -5  15   6 1751.59 31.1057   1
   5  15  -5 7.87742 17.2188  -2
  -5  15   5 7.87742 17.2188   1
   5  15  -4 469.628 29.0048  -2
  -5  15   4 469.628 29.0048   1
   5  15  -3 1189.50 49.0648  -2
  -5  15   3 1189.50 49.0648   1
   5  15  -2 393.812 24.3280  -2
  -5  15   2 393.812 24.3280   1
   5  15  -1 3983.77 68.5744  -2
  -5  15   1 3983.77 68.5744   1
   5  15   0 1248.54 51.0395  -2
  -5  15   0 1248.54 51.0395   1
   5  15   1 1185.61 35.6228  -2
  -5  15  -1 1185.61 35.6228   1
   5  15   2 834.675 48.6360  -2
  -5  15  -2 834.675 48.6360   1
   5  15   3 2079.86 59.3693  -2
  -5  15  -3 2079.86 59.3693   1
  -5 -15  -4 3554.19 45.0644  -2
   5 -15   4 3554.19 45.0644   1
  -5 -15  -5 631.373 26.6739  -2
   5 -15   5 631.373 26.6739   1
  -5 -15  -6 18.4943 25.1219   1
   5  15   6 33.5506 19.2755  -2
  -5  15  -6 33.5506 19.2755   1
   5  15   7 430.454 24.4486  -2
  -5  15  -7 430.454 24.4486   1
  -5  15  -8 214.149 14.4354   1
  -5 -16   9 60.2607 12.2042   1
   5  16  -9 100.067 22.0833  -2
  -5  16   9 100.067 22.0833   1
  -5 -16   8 74.8390 16.3557   1
   5  16  -8 127.782 28.7356  -2
  -5  16   8 127.782 28.7356   1
   5  16  -7 243.402 20.4324  -2
  -5  16   7 243.402 20.4324   1
   5  16  -6 85.6396 18.8281  -2
  -5  16   6 85.6396 18.8281   1
   5  16  -5 258.625 21.3899  -2
  -5  16   5 258.625 21.3899   1
   5  16  -4 590.512 30.0270  -2
  -5  16   4 590.512 30.0270   1
   5  16  -3 69.0481 22.1918  -2
  -5  16   3 69.0481 22.1918   1
   5  16  -2 247.008 23.5472  -2
  -5  16   2 247.008 23.5472   1
   5  16  -1 2927.33 61.6391  -2
  -5  16   1 2927.33 61.6391   1
   5  16   0 1020.37 33.8717  -2
  -5  16   0 1020.37 33.8717   1
   5  16   1 968.303 48.2075  -2
  -5  16  -1 968.303 48.2075   1
   5  16   2 191.458 23.8594  -2
  -5  16  -2 191.458 23.8594   1
   5  16   3 967.079 47.1372  -2
  -5  16  -3 967.079 47.1372   1
  -5 -16  -4 283.039 36.1639  -2
   5 -16   4 283.039 36.1639   1
   5  16   5-8.02061 13.7231  -2
  -5  16  -5-8.02061 13.7231   1
  -5 -16  -6 89.5724 17.2765  -2
   5 -16   6 89.5724 17.2765   1
  -5 -16  -7 84.7163 13.1746  -2
   5 -16   7 84.7163 13.1746   1
  -5 -17   9 105.933 6.99485   1
   5  17  -8 23.3531 22.9441  -2
  -5  17   8 23.3531 22.9441   1
   5  17  -7 59.3634 16.7925  -2
  -5  17   7 59.3634 16.7925   1
   5  17  -6 1051.03 37.4895  -2
  -5  17   6 1051.03 37.4895   1
   5  17  -5 41.6674 18.4633  -2
  -5  17   5 41.6674 18.4633   1
   5  17  -4-23.5544 24.4120  -2
  -5  17   4-23.5544 24.4120   1
   5  17  -3 134.706 26.1365  -2
  -5  17   3 134.706 26.1365   1
   5  17  -2-11.1097 23.7972  -2
  -5  17   2-11.1097 23.7972   1
   5  17  -1 537.417 39.3766  -2
  -5  17   1 537.417 39.3766   1
   5  17   0 22.8315 18.6927  -2
  -5  17   0 22.8315 18.6927   1
   5  17   1 312.426 24.5455  -2
  -5  17  -1 312.426 24.5455   1
   5  17   2 79.2940 18.2942  -2
  -5  17  -2 79.2940 18.2942   1
   5  17   3 15.8166 19.6830  -2
  -5  17  -3 15.8166 19.6830   1
  -5 -17  -4 21.8836 30.3061  -2
   5 -17   4 21.8836 30.3061   1
  -5 -17  -5 177.393 18.4464  -2
   5 -17   5 177.393 18.4464   1
  -5 -17  -6 528.659 16.9611  -2
   5 -17   6 528.659 16.9611   1
   5  18  -8 9.60421 15.5932  -2
  -5  18   8 9.60421 15.5932   1
  -5 -18   7 744.526 20.1378   1
   5  18  -7 1123.50 28.5180  -2
  -5  18   7 1123.50 28.5180   1
   5  18  -6 53.7866 17.5172  -2
  -5  18   6 53.7866 17.5172   1
   5  18  -5-14.7396 19.4412  -2
  -5  18   5-14.7396 19.4412   1
   5  18  -4 84.6285 31.9452  -2
  -5  18   4 84.6285 31.9452   1
   5  18  -3 46.7945 23.0372  -2
  -5  18   3 46.7945 23.0372   1
   5  18  -2 53.1272 23.5024  -2
  -5  18   2 53.1272 23.5024   1
   5  18  -1 143.566 24.2311  -2
  -5  18   1 143.566 24.2311   1
   5  18   0 1054.86 41.2768  -2
  -5  18   0 1054.86 41.2768   1
   5  18   1 82.4281 20.2798  -2
  -5  18  -1 82.4281 20.2798   1
  -5 -18  -2 146.577 19.2038  -2
   5 -18   2 146.577 19.2038   1
  -5 -18  -3 216.560 31.2061  -2
   5 -18   3 216.560 31.2061   1
   5  18   4 162.657 17.5797  -2
  -5  18  -4 162.657 17.5797   1
  -5 -18  -5 29.1887 22.0492  -2
   5 -18   5 29.1887 22.0492   1
  -5 -18  -6 69.8387 15.2832  -2
   5 -18   6 69.8387 15.2832   1
  -5 -19   7 23.3907 8.66836   1
   5  19  -7 40.3727 15.2899  -2
  -5  19   7 40.3727 15.2899   1
  -5 -19   6 8.87847 11.8279   1
   5  19  -6 48.6507 18.2932  -2
  -5  19   6 48.6507 18.2932   1
   5  19  -5 220.926 24.2604  -2
  -5  19   5 220.926 24.2604   1
   5  19  -4-20.4148 27.2849  -2
  -5  19   4-20.4148 27.2849   1
   5  19  -3-26.2369 19.6643  -2
  -5  19   3-26.2369 19.6643   1
   5  19  -2 14.7996 20.4629  -2
  -5  19   2 14.7996 20.4629   1
   5  19  -1 33.0701 20.2399  -2
  -5  19   1 33.0701 20.2399   1
   5  19   0 1.35317 22.3910  -2
  -5  19   0 1.35317 22.3910   1
   5  19   1 31.8878 17.4820  -2
  -5  19  -1 31.8878 17.4820   1
  -5 -19  -2 141.107 20.8856  -2
   5 -19   2 141.107 20.8856   1
  -5 -19  -3 12.2550 24.2797  -2
   5 -19   3 12.2550 24.2797   1
  -5 -19  -4 79.3706 21.3147  -2
   5 -19   4 79.3706 21.3147   1
  -5 -19  -5-10.5712 14.3425  -2
   5 -19   5-10.5712 14.3425   1
   5  20  -5 75.8422 17.0266  -2
  -5  20   5 75.8422 17.0266   1
   5  20  -4 3.81415 14.4533  -2
  -5  20   4 3.81415 14.4533   1
   5  20  -2 278.233 25.0977  -2
  -5  20   2 278.233 25.0977   1
   5  20  -1 60.5770 22.5040  -2
  -5  20   1 60.5770 22.5040   1
   5  20   0 7.28420 15.9534  -2
  -5  20   0 7.28420 15.9534   1
   5  20   1 52.3528 25.8363  -2
  -5  20  -1 52.3528 25.8363   1
  -5 -20  -2 12.5872 15.9180  -2
   5 -20   2 12.5872 15.9180   1
  -5 -20  -3 42.1282 19.3753  -2
   5 -20   3 42.1282 19.3753   1
  -5 -20  -4-1.77866 12.2323  -2
   5 -20   4-1.77866 12.2323   1
   5  21  -3 150.570 16.7770  -2
  -5  21   3 150.570 16.7770   1
   5  21  -2 20.9012 12.3530  -2
  -5  21   2 20.9012 12.3530   1
   5  21  -1-9.91800 9.92652  -2
  -5  21   1-9.91800 9.92652   1
  -5 -21   0 142.434 13.9736  -2
   5 -21   0 142.434 13.9736   1
   5  21   1 3.16658 17.6267  -2
  -5  21  -1 3.16658 17.6267   1
   5  21   2-6.67084 14.2755  -2
  -5  21  -2-6.67084 14.2755   1
  -6   0  12 1163.71 18.9105   1
  -6   0  10 7582.12 49.4960   1
   6   0 -10 9550.60 79.9007  -2
  -6   0  10 9550.60 79.9007   1
  -6   0   8 1401.85 21.3409   1
   6   0  -8 1707.19 45.7522  -2
  -6   0   8 1707.19 45.7522   1
  -6   0   6 4940.94 27.6198   1
   6   0  -6 6463.07 134.809  -2
  -6   0   6 6463.07 134.809   1
   6   0  -4 220.620 56.4817  -2
  -6   0   4 220.620 56.4817   1
   6   0  -2 8.23946 46.9324  -2
  -6   0   2 8.23946 46.9324   1
  -6   0   0 23989.3 203.009   1
  -6   0  -2 13651.3 37.7841   1
  -6   0  -4 38.5910 14.7573   1
   6   0   4 121.504 30.5991  -2
  -6   0  -4 121.504 30.5991   1
  -6   0  -6 20205.1 47.8840   1
  -6   0  -8 636.471 23.8003   1
  -6   0 -10 31.4813 20.7587   1
  -6  -1  12 335.417 12.4937   1
   6   1 -12 422.491 31.0528  -2
  -6   1  12 422.491 31.0528   1
  -6   1  11 694.626 17.6844   1
   6   1 -11 836.350 27.7979  -2
  -6   1  11 836.350 27.7979   1
  -6  -1  10 2507.16 24.9148   1
   6   1 -10 3098.78 40.3324  -2
  -6   1  10 3098.78 40.3324   1
  -6   1   9 254.116 15.0718   1
   6   1  -9 294.778 30.2388  -2
  -6   1   9 294.778 30.2388   1
  -6  -1   8 3193.88 24.1253   1
   6   1  -8 4017.25 43.3065  -2
  -6   1   8 4017.25 43.3065   1
  -6   1   7 298.913 12.1091   1
   6   1  -7 334.766 35.2939  -2
  -6   1   7 334.766 35.2939   1
  -6   1   6 156.269 11.7876   1
   6  -1  -6 173.174 35.6629  -2
  -6  -1   6 173.174 35.6629   1
  -6  -1   5 9827.43 35.5654   1
   6   1  -5 12278.4 161.661  -2
  -6   1   5 12278.4 161.661   1
  -6   1   4 2846.98 81.9824   1
   6   1  -3 5678.46 104.291  -2
  -6   1   3 5678.46 104.291   1
  -6   1   2 522.190 46.6064   1
   6   1  -1 13772.3 144.979  -2
  -6   1   1 13772.3 144.979   1
  -6   1   0 62.4704 37.2713   1
  -6   1  -1 349.097 46.9052   1
  -6   1  -2 747.132 14.8573   1
   6  -1   2 1021.17 32.1402  -2
  -6  -1  -2 1021.17 32.1402   1
  -6  -1  -3 320.070 9.51064   1
   6   1   3 370.679 21.3048  -2
  -6   1  -3 370.679 21.3048   1
  -6  -1  -4 2413.18 17.4191   1
   6  -1   4 3142.70 48.4678  -2
  -6  -1  -4 3142.70 48.4678   1
  -6  -1  -5 2680.68 18.9024   1
  -6   1  -6 10930.5 33.7988   1
  -6   1  -7 1898.99 19.4109   1
  -6   1  -8 12.8354 13.9190   1
  -6   1  -9 238.047 14.8748   1
  -6  -1 -10 141.223 14.9939   1
  -6  -1 -11 100.087 10.4282   1
  -6  -2  13 32.3677 7.70151   1
  -6  -2  12 195.296 10.8594   1
  -6   2  11 184.123 11.5692   1
  -6   2  10 99.2102 12.7904   1
   6   2 -10 85.1457 23.5686  -2
  -6   2  10 85.1457 23.5686   1
  -6   2   9 668.190 12.8670   1
   6  -2  -9 803.540 39.3202  -2
  -6  -2   9 803.540 39.3202   1
  -6   2   8 786.645 14.1104   1
   6   2  -8 1061.21 87.7589  -2
  -6   2   8 1061.21 87.7589   1
  -6   2   7 7689.93 28.9848   1
   6   2  -7 9846.69 166.494  -2
  -6   2   7 9846.69 166.494   1
  -6   2   6 3758.67 29.0296   1
   6   2  -6 4846.76 39.5845  -2
  -6   2   6 4846.76 39.5845   1
  -6   2   5 559.127 12.1033   1
   6   2  -4 29.0086 54.0109  -2
  -6   2   4 29.0086 54.0109   1
  -6   2   3 5774.90 104.625   1
  -6   2   2-14.1686 37.6145   1
  -6   2   1 12488.4 141.939   1
  -6   2   0 4661.43 95.3276   1
  -6   2  -1 959.613 55.9839   1
  -6   2  -2 5703.28 22.7378   1
   6   2   2 7352.62 59.3698  -2
  -6   2  -2 7352.62 59.3698   1
  -6   2  -3 1246.96 10.8601   1
   6  -2   3 1671.29 26.6304  -2
  -6  -2  -3 1671.29 26.6304   1
  -6  -2  -4 243.600 10.8781   1
   6  -2   4 328.998 32.1484  -2
  -6  -2  -4 328.998 32.1484   1
  -6  -2  -5 3065.84 19.4045   1
   6   2   5 4057.66 58.0347  -2
  -6   2  -5 4057.66 58.0347   1
  -6   2  -6 22326.4 48.8706   1
   6   2   6 29726.6 131.315  -2
  -6   2  -6 29726.6 131.315   1
  -6   2  -7 3338.92 22.5199   1
  -6  -2  -8 526.470 16.1320   1
  -6  -2  -9 315.652 15.5602   1
  -6  -2 -10 32.3457 14.1992   1
  -6  -2 -11 200.967 8.58907   1
  -6   3  13 109.866 8.19456   1
  -6   3  12 924.006 18.6428   1
   6  -3 -12 1265.68 23.6313  -2
  -6  -3  12 1265.68 23.6313   1
  -6  -3  11 51.0046 9.98490   1
  -6  -3  10 739.099 13.6717   1
   6   3 -10 971.203 43.1883  -2
  -6   3  10 971.203 43.1883   1
  -6   3   9 44.1942 12.8063   1
   6  -3  -9 21.7877 29.1355  -2
  -6  -3   9 21.7877 29.1355   1
  -6  -3   8 14420.5 46.0474   1
   6   3  -8 17559.8 104.070  -2
  -6   3   8 17559.8 104.070   1
  -6   3   7 7002.68 36.8433   1
   6  -3  -7 8804.83 54.8308  -2
  -6  -3   7 8804.83 54.8308   1
  -6   3   6 2208.24 22.9745   1
   6   3  -6 2601.11 36.9506  -2
  -6   3   6 2601.11 36.9506   1
  -6   3   5 22.3833 11.5983   1
   6  -3  -5 42.2177 15.6775  -2
  -6  -3   5 42.2177 15.6775   1
  -6   3   4 7405.32 39.9323   1
  -6  -3   3 119.656 41.9453   1
   6   3  -3 221.599 53.8778  -2
  -6   3   3 221.599 53.8778   1
  -6  -3   2 2077.60 66.1790   1
   6   3  -2 2639.36 76.0675  -2
  -6   3   2 2639.36 76.0675   1
  -6  -3   1 32982.1 221.971   1
   6   3  -1 39802.4 236.444  -2
  -6   3   1 39802.4 236.444   1
  -6  -3   0 3.80068 26.2841   1
  -6  -3  -1 3008.86 58.7300   1
  -6   3  -2 414.524 11.2609   1
   6   3   2 530.634 29.6275  -2
  -6   3  -2 530.634 29.6275   1
  -6   3  -3 8168.25 21.2638   1
   6  -3   3 10776.5 50.5097  -2
  -6  -3  -3 10776.5 50.5097   1
  -6  -3  -4 5241.22 21.0782   1
  -6   3  -5 1609.65 14.9872   1
   6   3   5 2163.17 48.2368  -2
  -6   3  -5 2163.17 48.2368   1
  -6   3  -6 166.472 11.4439   1
  -6   3  -7 2855.63 17.2149   1
  -6  -3  -8 1.67851 12.5944   1
  -6   3  -9 52.5612 12.0597   1
  -6  -3 -10 84.3138 21.0313   1
  -6  -3 -11 6.47810 7.78298   1
  -6  -4  13 27.1891 6.52345   1
  -6  -4  12 145.419 10.9676   1
   6  -4 -12 175.614 18.2917  -2
  -6  -4  12 175.614 18.2917   1
  -6  -4  11 63.0221 13.7438   1
   6  -4 -11 99.7498 30.4390  -2
  -6  -4  11 99.7498 30.4390   1
  -6   4  10 20.4602 12.4147   1
   6  -4 -10 10.3359 24.4826  -2
  -6  -4  10 10.3359 24.4826   1
  -6   4   9 2041.72 24.4592   1
   6  -4  -9 2768.68 33.8276  -2
  -6  -4   9 2768.68 33.8276   1
  -6   4   8 12.4128 12.9737   1
   6  -4  -8 26.0929 30.5139  -2
  -6  -4   8 26.0929 30.5139   1
  -6   4   7 4105.69 28.6573   1
   6  -4  -7 5290.56 48.8769  -2
  -6  -4   7 5290.56 48.8769   1
  -6   4   6 12001.7 50.8366   1
   6   4  -6 14985.4 52.7013  -2
  -6   4   6 14985.4 52.7013   1
  -6   4   5 2175.14 23.2266   1
   6  -4  -5 2737.73 23.8575  -2
  -6  -4   5 2737.73 23.8575   1
  -6   4   4 128.315 11.3988   1
   6   4  -4 210.862 22.9023  -2
  -6   4   4 210.862 22.9023   1
  -6   4   3 4.65667 26.6934   1
  -6  -4   2 5830.12 100.283   1
   6   4  -2 7152.49 108.690  -2
  -6   4   2 7152.49 108.690   1
  -6  -4   1 1395.44 57.9115   1
   6   4  -1 1659.15 65.9565  -2
  -6   4   1 1659.15 65.9565   1
  -6  -4   0 24.5091 26.4351   1
  -6  -4  -1 194.883 30.6932   1
   6   4   1 197.754 11.3286  -2
  -6   4  -1 197.754 11.3286   1
  -6  -4  -2 39.1945 8.73335   1
   6  -4   2 41.5522 15.4225  -2
  -6  -4  -2 41.5522 15.4225   1
  -6   4  -3 1504.60 12.1230   1
   6   4   3 1861.35 38.1258  -2
  -6   4  -3 1861.35 38.1258   1
  -6  -4  -4 227.388 10.5477   1
   6   4   4 370.801 31.2979  -2
  -6   4  -4 370.801 31.2979   1
  -6   4  -5 3.56341 10.0911   1
   6   4   5-15.5541 20.3995  -2
  -6   4  -5-15.5541 20.3995   1
  -6   4  -6 128.761 10.6331   1
  -6   4  -7 850.891 14.3887   1
  -6   4  -8 459.114 17.7594   1
  -6  -4  -9 396.116 18.4691   1
  -6  -4 -10 15.5115 15.5542   1
  -6   4 -11 63.9705 9.11414   1
  -6  -5  13 20.3969 7.88006   1
  -6  -5  12 565.099 13.9873   1
  -6   5  11 15.6828 16.0108   1
   6  -5 -11 59.2039 20.2962  -2
  -6  -5  11 59.2039 20.2962   1
  -6  -5  10 963.584 24.2337   1
   6  -5 -10 1425.70 29.6497  -2
  -6  -5  10 1425.70 29.6497   1
  -6  -5   9 954.410 19.4211   1
   6   5  -9 1262.93 26.9464  -2
  -6   5   9 1262.93 26.9464   1
  -6   5   8 9998.34 47.5958   1
   6   5  -8 13233.5 57.7969  -2
  -6   5   8 13233.5 57.7969   1
  -6   5   7 3607.38 28.1574   1
   6   5  -7 4678.63 53.2556  -2
  -6   5   7 4678.63 53.2556   1
  -6  -5   6 1726.37 24.8044   1
   6   5  -6 2137.61 28.8132  -2
  -6   5   6 2137.61 28.8132   1
  -6  -5   5 2804.62 29.7518   1
   6   5  -5 3504.15 30.7344  -2
  -6   5   5 3504.15 30.7344   1
  -6  -5   4 102.158 12.7324   1
   6   5  -4 142.068 18.7466  -2
  -6   5   4 142.068 18.7466   1
  -6   5   3 162.474 16.0280   1
   6   5  -3 221.565 25.6371  -2
  -6   5   3 221.565 25.6371   1
  -6  -5   2 510.241 25.9210   1
   6   5  -2 617.760 55.7773  -2
  -6   5   2 617.760 55.7773   1
   6  -5  -1 151.212 19.5173  -2
  -6  -5   1 151.212 19.5173   1
  -6  -5   0 455.792 32.2344   1
   6   5   0 687.358 19.1279  -2
  -6   5   0 687.358 19.1279   1
  -6  -5  -1 216.150 11.4099   1
   6   5   1 301.762 12.4042  -2
  -6   5  -1 301.762 12.4042   1
  -6   5  -2 70.9110 8.48043   1
   6   5   2 104.672 19.6659  -2
  -6   5  -2 104.672 19.6659   1
  -6  -5  -3-2.64461 9.04716   1
   6   5   3 15.6786 19.6541  -2
  -6   5  -3 15.6786 19.6541   1
  -6  -5  -4 2101.57 14.5976   1
  -6  -5  -5 631.978 12.2915   1
   6   5   5 844.813 24.7940  -2
  -6   5  -5 844.813 24.7940   1
  -6   5  -6 56.6525 12.5090   1
   6   5   6 84.4292 33.7937  -2
  -6   5  -6 84.4292 33.7937   1
  -6  -5  -7 545.234 14.2369   1
  -6  -5  -8 9.58157 18.0548   1
  -6   5  -9-16.6303 16.0416   1
  -6  -5 -10-5.21401 12.3653   1
  -6  -5 -11 6.59197 7.45448   1
  -6  -6  13 151.826 8.17376   1
  -6   6  12 346.313 11.7178   1
   6   6 -12 499.448 31.7882  -2
  -6   6  12 499.448 31.7882   1
  -6  -6  11 798.444 13.3133   1
  -6  -6  10 862.220 16.8608   1
   6   6 -10 1041.51 36.9907  -2
  -6   6  10 1041.51 36.9907   1
  -6  -6   9 1824.48 28.2999   1
   6   6  -9 2565.37 38.7568  -2
  -6   6   9 2565.37 38.7568   1
  -6  -6   8 4421.19 51.4763   1
   6   6  -8 5788.56 42.2296  -2
  -6   6   8 5788.56 42.2296   1
  -6   6   7 5248.62 40.1422   1
   6   6  -7 6452.08 39.2733  -2
  -6   6   7 6452.08 39.2733   1
  -6  -6   6 2058.64 25.9224   1
   6  -6  -6 2602.10 28.7899  -2
  -6  -6   6 2602.10 28.7899   1
   6   6  -5 47.8427 16.8337  -2
  -6   6   5 47.8427 16.8337   1
  -6  -6   4 277.027 44.6801   1
   6   6  -4 282.413 18.1180  -2
  -6   6   4 282.413 18.1180   1
   6   6  -3 976.041 18.8836  -2
  -6   6   3 976.041 18.8836   1
  -6   6   2 1120.43 29.1934   1
   6   6  -2 1425.03 30.2305  -2
  -6   6   2 1425.03 30.2305   1
   6   6  -1 20615.5 59.5814  -2
  -6   6   1 20615.5 59.5814   1
   6   6   0 1107.50 14.5532  -2
  -6   6   0 1107.50 14.5532   1
  -6   6  -1 3307.15 20.1898   1
   6  -6   1 4488.23 23.0959  -2
  -6  -6  -1 4488.23 23.0959   1
  -6  -6  -2 2423.45 21.8151   1
   6  -6   2 3190.28 20.5906  -2
  -6  -6  -2 3190.28 20.5906   1
  -6  -6  -3 179.626 12.2901   1
   6   6   3 248.306 17.3970  -2
  -6   6  -3 248.306 17.3970   1
  -6  -6  -4 335.885 13.1645   1
   6   6   4 460.174 27.8453  -2
  -6   6  -4 460.174 27.8453   1
  -6  -6  -5 51.8645 17.2905   1
   6   6   5 56.1139 16.9983  -2
  -6   6  -5 56.1139 16.9983   1
  -6   6  -6 18.2653 11.6854   1
   6   6   6 35.5232 32.9829  -2
  -6   6  -6 35.5232 32.9829   1
  -6   6  -7 50.6167 24.7498   1
  -6   6  -8 11.0170 26.6570   1
  -6   6  -9 15.6455 13.8809   1
  -6  -6 -10 15.8355 15.2880   1
  -6  -7  13 230.900 7.43535   1
  -6  -7  12 77.4388 8.73318   1
   6   7 -12 41.4143 27.6314  -2
  -6   7  12 41.4143 27.6314   1
  -6   7  11 409.811 11.7563   1
  -6  -7  10 255.066 15.1937   1
  -6  -7   9 1134.40 23.3897   1
   6  -7  -9 1529.60 28.0706  -2
  -6  -7   9 1529.60 28.0706   1
  -6   7   8 971.040 21.3477   1
   6  -7  -8 1235.44 24.5819  -2
  -6  -7   8 1235.44 24.5819   1
  -6   7   7 803.187 32.4532   1
   6   7  -7 974.737 20.9319  -2
  -6   7   7 974.737 20.9319   1
   6   7  -6 319.958 17.0439  -2
  -6   7   6 319.958 17.0439   1
  -6   7   5 226.987 26.0812   1
   6   7  -5 327.948 17.9928  -2
  -6   7   5 327.948 17.9928   1
   6   7  -4 372.311 17.9243  -2
  -6   7   4 372.311 17.9243   1
  -6   7   3 1549.42 33.4043   1
   6   7  -3 1909.18 27.1191  -2
  -6   7   3 1909.18 27.1191   1
  -6  -7   2 213.259 18.6165   1
   6  -7  -2 317.417 16.4619  -2
  -6  -7   2 317.417 16.4619   1
   6  -7  -1 138.248 14.3957  -2
  -6  -7   1 138.248 14.3957   1
  -6  -7   0 3424.05 37.6958   1
   6  -7   0 4203.03 19.4111  -2
  -6  -7   0 4203.03 19.4111   1
  -6   7  -1 148.127 18.3444   1
   6  -7   1 195.722 10.1180  -2
  -6  -7  -1 195.722 10.1180   1
  -6  -7  -2 1065.33 19.2769   1
   6   7   2 1358.72 15.5892  -2
  -6   7  -2 1358.72 15.5892   1
  -6   7  -3 308.569 13.5956   1
   6  -7   3 434.208 18.5412  -2
  -6  -7  -3 434.208 18.5412   1
  -6  -7  -4 769.595 16.9218   1
   6   7   4 1006.68 23.8236  -2
  -6   7  -4 1006.68 23.8236   1
  -6  -7  -5 46.0878 20.3441   1
   6   7   5 50.2824 15.1923  -2
  -6   7  -5 50.2824 15.1923   1
  -6  -7  -6 1229.02 28.3587   1
   6   7   6 1608.45 28.6370  -2
  -6   7  -6 1608.45 28.6370   1
  -6   7  -7 5.74272 19.8057   1
  -6  -7  -8 765.596 24.3423   1
  -6  -7  -9 550.642 15.9259   1
  -6  -7 -10 153.783 14.6421   1
  -6  -8  12 82.6423 12.8411   1
  -6  -8  11 265.428 10.1247   1
  -6  -8  10 52.6994 11.4963   1
   6   8 -10 79.9722 40.8326  -2
  -6   8  10 79.9722 40.8326   1
  -6  -8   9 935.356 17.9200   1
   6   8  -9 1468.04 54.2959  -2
  -6   8   9 1468.04 54.2959   1
  -6  -8   8 2091.79 24.1050   1
   6  -8  -8 2826.24 51.8944  -2
  -6  -8   8 2826.24 51.8944   1
  -6   8   7 1.02541 17.1481   1
   6   8  -7 34.8351 21.8362  -2
  -6   8   7 34.8351 21.8362   1
   6   8  -6 79.5931 15.7864  -2
  -6   8   6 79.5931 15.7864   1
   6   8  -5 10.6907 15.3795  -2
  -6   8   5 10.6907 15.3795   1
   6   8  -4 4998.16 28.1150  -2
  -6   8   4 4998.16 28.1150   1
  -6  -8   3 3398.14 37.6631   1
   6   8  -3 4633.51 29.5366  -2
  -6   8   3 4633.51 29.5366   1
  -6  -8   2 54.1129 26.9132   1
   6   8  -2 60.1277 15.0499  -2
  -6   8   2 60.1277 15.0499   1
   6   8  -1 312.181 14.0551  -2
  -6   8   1 312.181 14.0551   1
   6  -8   0 5086.47 20.1422  -2
  -6  -8   0 5086.47 20.1422   1
  -6  -8  -1 869.874 19.7738   1
   6  -8   1 1177.04 16.5994  -2
  -6  -8  -1 1177.04 16.5994   1
  -6  -8  -2 20.7532 34.0221   1
   6   8   2 36.2054 12.4756  -2
  -6   8  -2 36.2054 12.4756   1
  -6  -8  -3 1293.09 38.5992   1
   6   8   3 1674.90 19.5729  -2
  -6   8  -3 1674.90 19.5729   1
  -6  -8  -4 1039.85 29.0104   1
   6  -8   4 1318.09 22.1946  -2
  -6  -8  -4 1318.09 22.1946   1
  -6  -8  -5-38.5729 23.5151   1
   6   8   5 7.38446 15.1198  -2
  -6   8  -5 7.38446 15.1198   1
  -6  -8  -6 10.0037 28.8251   1
   6   8   6 23.9194 19.2656  -2
  -6   8  -6 23.9194 19.2656   1
  -6  -8  -7 30.5954 19.1846   1
  -6   8  -8 10.5993 16.2827   1
  -6   8  -9 48.8170 12.9505   1
  -6  -8 -10 55.1984 12.3531   1
  -6  -9  12 486.260 14.9517   1
  -6  -9  11 34.2492 10.1153   1
   6   9 -11 136.372 32.4776  -2
  -6   9  11 136.372 32.4776   1
  -6  -9  10 539.863 13.2978   1
  -6  -9   9 224.533 13.5352   1
   6   9  -9 346.759 45.0171  -2
  -6   9   9 346.759 45.0171   1
  -6  -9   8 33.5156 13.3167   1
   6   9  -8 30.8127 20.6635  -2
  -6   9   8 30.8127 20.6635   1
  -6   9   7 97.0310 17.9737   1
   6   9  -7 85.7950 24.7720  -2
  -6   9   7 85.7950 24.7720   1
   6   9  -6 308.861 18.4755  -2
  -6   9   6 308.861 18.4755   1
   6   9  -5 1596.03 22.0259  -2
  -6   9   5 1596.03 22.0259   1
   6   9  -4 1113.01 24.9139  -2
  -6   9   4 1113.01 24.9139   1
   6   9  -3 1387.52 28.3298  -2
  -6   9   3 1387.52 28.3298   1
   6   9  -2 840.243 23.8873  -2
  -6   9   2 840.243 23.8873   1
   6  -9  -1 1258.44 19.1007  -2
  -6  -9   1 1258.44 19.1007   1
   6   9   0 2299.46 22.0140  -2
  -6   9   0 2299.46 22.0140   1
   6   9   1 555.261 17.0906  -2
  -6   9  -1 555.261 17.0906   1
   6  -9   2 36.8715 13.5916  -2
  -6  -9  -2 36.8715 13.5916   1
  -6   9  -3 51.5005 24.2869   1
   6  -9   3-7.27660 19.1605  -2
  -6  -9  -3-7.27660 19.1605   1
  -6  -9  -4 540.673 47.4808   1
   6   9   4 636.003 34.7778  -2
  -6   9  -4 636.003 34.7778   1
   6  -9   5 937.366 23.3194  -2
  -6  -9  -5 937.366 23.3194   1
  -6  -9  -6 143.675 25.1575   1
   6   9   6 158.044 21.8758  -2
  -6   9  -6 158.044 21.8758   1
  -6   9  -7 174.608 12.6499   1
  -6   9  -8 14.8733 15.4773   1
  -6  -9  -9 194.425 12.6197   1
  -6  -9 -10 36.7275 9.67582   1
  -6 -10  12 143.173 10.0127   1
   6  10 -12 193.268 18.6443  -2
  -6  10  12 193.268 18.6443   1
  -6 -10  11 194.613 13.8580   1
   6  10 -11 222.479 29.5117  -2
  -6  10  11 222.479 29.5117   1
  -6 -10  10 72.6971 17.0238   1
   6  10 -10 295.384 37.2322  -2
  -6  10  10 295.384 37.2322   1
  -6 -10   9-5.01560 11.4753   1
   6  10  -9-27.0111 40.5290  -2
  -6  10   9-27.0111 40.5290   1
  -6  10   8-2.13985 12.6412   1
   6  10  -8 39.1341 20.7835  -2
  -6  10   8 39.1341 20.7835   1
  -6  10   7 839.661 29.0559   1
   6  10  -7 1049.30 25.0150  -2
  -6  10   7 1049.30 25.0150   1
   6  10  -6 25.8771 17.2355  -2
  -6  10   6 25.8771 17.2355   1
   6  10  -5 5350.90 38.0867  -2
  -6  10   5 5350.90 38.0867   1
   6  10  -4 1700.10 36.0158  -2
  -6  10   4 1700.10 36.0158   1
   6  10  -3 5257.14 46.3282  -2
  -6  10   3 5257.14 46.3282   1
   6  10  -2 3729.44 34.1662  -2
  -6  10   2 3729.44 34.1662   1
   6 -10  -1 443.503 16.0028  -2
  -6 -10   1 443.503 16.0028   1
   6 -10   0 500.714 23.1916  -2
  -6 -10   0 500.714 23.1916   1
  -6 -10  -1 40.9997 43.9509   1
   6  10   1 44.8848 16.8804  -2
  -6  10  -1 44.8848 16.8804   1
  -6 -10  -2 1690.00 55.2399   1
   6 -10   2 2146.89 22.3298  -2
  -6 -10  -2 2146.89 22.3298   1
  -6  10  -3 859.735 31.7804   1
   6 -10   3 1332.75 28.2032  -2
  -6 -10  -3 1332.75 28.2032   1
  -6 -10  -4 67.6807 14.2707  -2
   6 -10   4 67.6807 14.2707   1
   6 -10   5 25.1056 15.7930  -2
  -6 -10  -5 25.1056 15.7930   1
  -6 -10  -6 27.6171 14.3719  -2
   6 -10   6 27.6171 14.3719   1
  -6 -10  -7 425.541 17.1490   1
   6  10   7 407.509 29.8945  -2
  -6  10  -7 407.509 29.8945   1
  -6 -10  -8 454.569 16.3080   1
  -6 -10  -9 61.5453 10.5596   1
  -6 -11  12-9.00097 6.30691   1
   6  11 -12-3.25922 11.7907  -2
  -6  11  12-3.25922 11.7907   1
  -6 -11  11 157.041 12.4487   1
   6  11 -11 172.375 25.2750  -2
  -6  11  11 172.375 25.2750   1
  -6 -11  10 12.2840 15.7345   1
   6  11 -10 46.7643 32.1743  -2
  -6  11  10 46.7643 32.1743   1
  -6 -11   9 354.984 17.1216   1
   6  11  -9 563.421 40.0532  -2
  -6  11   9 563.421 40.0532   1
  -6 -11   8 355.558 19.2735   1
   6  11  -8 545.936 44.3051  -2
  -6  11   8 545.936 44.3051   1
  -6  11   7-0.42410 20.6640   1
   6  11  -7 22.7030 19.6437  -2
  -6  11   7 22.7030 19.6437   1
  -6  11   6 4111.44 50.1543   1
   6  11  -6 5448.62 46.8163  -2
  -6  11   6 5448.62 46.8163   1
   6  11  -5 820.161 32.6408  -2
  -6  11   5 820.161 32.6408   1
   6  11  -4 2536.17 39.4930  -2
  -6  11   4 2536.17 39.4930   1
   6  11  -3 18093.5 64.0624  -2
  -6  11   3 18093.5 64.0624   1
   6  11  -2 6352.70 41.7947  -2
  -6  11   2 6352.70 41.7947   1
   6  11  -1 1303.75 26.4037  -2
  -6  11   1 1303.75 26.4037   1
   6  11   0 864.132 20.3303  -2
  -6  11   0 864.132 20.3303   1
   6  11   1 1045.93 35.5518  -2
  -6  11  -1 1045.93 35.5518   1
   6  11   2-5.93808 14.2135  -2
  -6  11  -2-5.93808 14.2135   1
  -6  11  -3 51.9941 24.6821   1
  -6 -11  -3 115.686 18.4218  -2
   6 -11   3 115.686 18.4218   1
   6 -11   4 14.9165 45.4799   1
  -6 -11  -4 7.66308 15.6031  -2
   6 -11   4 7.66308 15.6031   1
  -6 -11  -5 433.393 15.4948  -2
   6 -11   5 433.393 15.4948   1
   6 -11   6 214.493 14.5943  -2
  -6 -11  -6 214.493 14.5943   1
  -6 -11  -7-10.0404 13.6301   1
   6  11   7-13.9295 24.6395  -2
  -6  11  -7-13.9295 24.6395   1
  -6  11  -8 2.45554 13.1761   1
  -6 -11  -9 81.0071 17.3272   1
  -6 -12  11-1.06508 6.68624   1
   6  12 -11 5.05665 11.7762  -2
  -6  12  11 5.05665 11.7762   1
  -6 -12  10 528.275 19.1189   1
  -6 -12   9 187.860 14.8718   1
   6  12  -9 262.154 34.8280  -2
  -6  12   9 262.154 34.8280   1
  -6  12   8 750.136 30.1004   1
   6  12  -8 1077.93 43.5849  -2
  -6  12   8 1077.93 43.5849   1
   6  12  -7 478.909 21.4549  -2
  -6  12   7 478.909 21.4549   1
   6  12  -6 29.4434 20.2829  -2
  -6  12   6 29.4434 20.2829   1
   6  12  -5 9.31816 18.3338  -2
  -6  12   5 9.31816 18.3338   1
   6  12  -4 2277.50 37.5708  -2
  -6  12   4 2277.50 37.5708   1
   6  12  -3 1859.84 35.1088  -2
  -6  12   3 1859.84 35.1088   1
   6  12  -2 3569.18 34.5990  -2
  -6  12   2 3569.18 34.5990   1
   6  12  -1 715.501 25.2166  -2
  -6  12   1 715.501 25.2166   1
   6  12   0 604.137 21.9720  -2
  -6  12   0 604.137 21.9720   1
   6  12   1 128.503 17.2206  -2
  -6  12  -1 128.503 17.2206   1
   6  12   2 123.178 17.8264  -2
  -6  12  -2 123.178 17.8264   1
  -6  12  -3 569.320 28.5901   1
  -6 -12  -3 958.198 52.8740  -2
   6 -12   3 958.198 52.8740   1
  -6 -12  -4 179.593 16.7739  -2
   6 -12   4 179.593 16.7739   1
   6 -12   5 206.274 14.2218  -2
  -6 -12  -5 206.274 14.2218   1
   6  12   6 146.713 14.5904  -2
  -6  12  -6 146.713 14.5904   1
  -6  12  -7 217.253 15.4059   1
  -6  12  -8 116.798 14.4719   1
  -6 -13  11 253.071 9.24659   1
  -6 -13  10 19.9902 8.84552   1
   6  13 -10-0.72581 14.4439  -2
  -6  13  10-0.72581 14.4439   1
  -6  13   9 127.017 13.0467   1
   6  13  -9 140.343 19.9699  -2
  -6  13   9 140.343 19.9699   1
   6  13  -8 621.294 25.3757  -2
  -6  13   8 621.294 25.3757   1
   6  13  -7 130.594 18.7894  -2
  -6  13   7 130.594 18.7894   1
   6  13  -6 2.79219 17.6112  -2
  -6  13   6 2.79219 17.6112   1
   6  13  -5 118.368 16.4203  -2
  -6  13   5 118.368 16.4203   1
   6  13  -4 4821.31 37.2900  -2
  -6  13   4 4821.31 37.2900   1
   6  13  -3 104.913 18.0321  -2
  -6  13   3 104.913 18.0321   1
   6  13  -2 2012.91 28.5285  -2
  -6  13   2 2012.91 28.5285   1
   6  13  -1 1732.19 29.2600  -2
  -6  13   1 1732.19 29.2600   1
   6  13   0 25.8824 16.7354  -2
  -6  13   0 25.8824 16.7354   1
   6  13   1 73.8016 24.6886  -2
  -6  13  -1 73.8016 24.6886   1
   6 -13   2 74.3012 16.8576  -2
  -6 -13  -2 74.3012 16.8576   1
   6 -13   3 1506.68 49.9714  -2
  -6 -13  -3 1506.68 49.9714   1
   6  13   4 501.057 26.2043  -2
  -6  13  -4 501.057 26.2043   1
   6 -13   5 662.723 17.5838  -2
  -6 -13  -5 662.723 17.5838   1
  -6 -13  -6-12.6285 28.4789   1
  -6 -13  -6 13.1240 17.1727  -2
   6 -13   6 13.1240 17.1727   1
  -6 -13  -7 44.3422 24.2317   1
  -6  13  -8 19.9066 11.0553   1
  -6 -14  10 10.9796 6.58515   1
   6  14 -10 5.66056 14.8860  -2
  -6  14  10 5.66056 14.8860   1
  -6 -14   9 45.3312 10.6113   1
   6  14  -9 21.6801 14.7477  -2
  -6  14   9 21.6801 14.7477   1
   6  14  -8 185.987 16.3371  -2
  -6  14   8 185.987 16.3371   1
   6  14  -7 11.5468 14.5918  -2
  -6  14   7 11.5468 14.5918   1
   6  14  -6 68.6892 16.2586  -2
  -6  14   6 68.6892 16.2586   1
   6  14  -5 3331.46 38.2900  -2
  -6  14   5 3331.46 38.2900   1
   6  14  -4 388.861 18.4616  -2
  -6  14   4 388.861 18.4616   1
   6  14  -3 337.611 16.3620  -2
  -6  14   3 337.611 16.3620   1
   6  14  -2 46.6872 18.0635  -2
  -6  14   2 46.6872 18.0635   1
   6  14  -1 1073.63 27.6959  -2
  -6  14   1 1073.63 27.6959   1
   6  14   0 2796.36 40.7850  -2
  -6  14   0 2796.36 40.7850   1
   6  14   1 2653.54 56.4289  -2
  -6  14  -1 2653.54 56.4289   1
   6  14   2 4557.77 69.8822  -2
  -6  14  -2 4557.77 69.8822   1
   6 -14   3 563.635 42.3252  -2
  -6 -14  -3 563.635 42.3252   1
  -6 -14  -4 2275.73 28.0740  -2
   6 -14   4 2275.73 28.0740   1
  -6 -14  -5 305.180 16.1966  -2
   6 -14   5 305.180 16.1966   1
  -6 -14  -6-6.81500 25.4704   1
  -6 -14  -6 48.7315 15.4015  -2
   6 -14   6 48.7315 15.4015   1
  -6 -14  -7-10.6273 19.6362   1
  -6 -15  10 57.3150 6.70879   1
  -6 -15   9 39.6461 8.97992   1
   6  15  -9 38.7462 15.3437  -2
  -6  15   9 38.7462 15.3437   1
  -6  15   8 192.321 18.6437   1
   6  15  -8 245.450 22.7355  -2
  -6  15   8 245.450 22.7355   1
  -6 -15   7 400.565 22.1722   1
   6  15  -7 564.837 33.2682  -2
  -6  15   7 564.837 33.2682   1
   6  15  -6 300.496 15.1118  -2
  -6  15   6 300.496 15.1118   1
   6  15  -5 50.8123 15.2504  -2
  -6  15   5 50.8123 15.2504   1
   6  15  -4 264.626 16.4105  -2
  -6  15   4 264.626 16.4105   1
   6  15  -3 1943.86 50.3849  -2
  -6  15   3 1943.86 50.3849   1
   6  15  -2 1047.10 44.6936  -2
  -6  15   2 1047.10 44.6936   1
   6  15  -1-5.36212 20.6540  -2
  -6  15   1-5.36212 20.6540   1
  -6 -15  -3 345.382 27.7682  -2
   6 -15   3 345.382 27.7682   1
   6  15   4 160.798 24.5765  -2
  -6  15  -4 160.798 24.5765   1
  -6 -15  -5 23.3301 14.7686  -2
   6 -15   5 23.3301 14.7686   1
  -6  15  -6-7.13987 11.4447   1
  -6 -15  -6-8.77074 20.7152  -2
   6 -15   6-8.77074 20.7152   1
  -6  15  -7 4.44546 14.5345   1
  -6  16   8 7.94601 14.3001   1
  -6 -16   7 37.5142 15.9452   1
   6  16  -7 46.4611 16.6404  -2
  -6  16   7 46.4611 16.6404   1
  -6 -16   6 4.29281 16.8764   1
   6  16  -6 22.8791 19.3338  -2
  -6  16   6 22.8791 19.3338   1
   6  16  -5 486.216 24.0502  -2
  -6  16   5 486.216 24.0502   1
   6  16  -4 1343.79 42.0614  -2
  -6  16   4 1343.79 42.0614   1
   6  16  -3 978.033 41.5881  -2
  -6  16   3 978.033 41.5881   1
   6  16  -2-2.47709 19.2217  -2
  -6  16   2-2.47709 19.2217   1
   6  16  -1-11.4541 19.7005  -2
  -6  16   1-11.4541 19.7005   1
   6  16   1 294.304 25.1104  -2
  -6  16  -1 294.304 25.1104   1
  -6 -16  -3 26.8340 23.9301  -2
   6 -16   3 26.8340 23.9301   1
   6  16   4 626.104 26.6689  -2
  -6  16  -4 626.104 26.6689   1
   6  16   5-14.2214 11.9660  -2
  -6  16  -5-14.2214 11.9660   1
  -6 -16  -6 76.4946 16.3710  -2
   6 -16   6 76.4946 16.3710   1
  -6 -17   8 42.6019 6.98910   1
  -6 -17   7 669.577 19.5194   1
   6  17  -7 969.933 26.1106  -2
  -6  17   7 969.933 26.1106   1
  -6 -17   6 29.0744 14.8219   1
   6  17  -6-8.41335 16.8300  -2
  -6  17   6-8.41335 16.8300   1
  -6 -17   5-24.4989 15.0420   1
   6  17  -5 25.7061 19.2772  -2
  -6  17   5 25.7061 19.2772   1
   6  17  -4 356.519 32.6821  -2
  -6  17   4 356.519 32.6821   1
   6  17  -3-3.92455 17.4377  -2
  -6  17   3-3.92455 17.4377   1
   6  17  -2 41.5329 18.3193  -2
  -6  17   2 41.5329 18.3193   1
   6  17  -1 146.386 31.7259  -2
  -6  17   1 146.386 31.7259   1
   6  17   0 71.7701 29.4534  -2
  -6  17   0 71.7701 29.4534   1
   6  17   1 309.514 22.5887  -2
  -6  17  -1 309.514 22.5887   1
  -6 -17  -2 3.70389 22.8764  -2
   6 -17   2 3.70389 22.8764   1
  -6 -17  -3 1460.26 39.3189  -2
   6 -17   3 1460.26 39.3189   1
   6  17   4-4.36218 12.2927  -2
  -6  17  -4-4.36218 12.2927   1
  -6 -17  -5 148.229 19.6689  -2
   6 -17   5 148.229 19.6689   1
  -6 -18   7 33.5461 6.63198   1
  -6 -18   6 50.2842 11.5073   1
   6  18  -6 57.5574 14.2196  -2
  -6  18   6 57.5574 14.2196   1
  -6 -18   5-3.30022 12.4509   1
   6  18  -5-8.86020 16.7069  -2
  -6  18   5-8.86020 16.7069   1
   6  18  -4 181.357 27.5722  -2
  -6  18   4 181.357 27.5722   1
   6  18  -3 222.009 20.3727  -2
  -6  18   3 222.009 20.3727   1
   6  18  -2 39.9989 27.1611  -2
  -6  18   2 39.9989 27.1611   1
   6  18  -1 323.297 29.4858  -2
  -6  18   1 323.297 29.4858   1
   6  18   0 54.5431 19.5236  -2
  -6  18   0 54.5431 19.5236   1
   6  18   1 27.3682 17.3814  -2
  -6  18  -1 27.3682 17.3814   1
   6  18   3 78.3962 12.1396  -2
  -6  18  -3 78.3962 12.1396   1
  -6 -18  -4 4.52350 14.0774  -2
   6 -18   4 4.52350 14.0774   1
   6  19  -6 12.8448 12.0370  -2
  -6  19   6 12.8448 12.0370   1
   6  19  -5 2.11952 12.7648  -2
  -6  19   5 2.11952 12.7648   1
   6  19  -4 137.555 22.1264  -2
  -6  19   4 137.555 22.1264   1
   6  19  -3 27.2297 23.0840  -2
  -6  19   3 27.2297 23.0840   1
   6  19  -2 21.0235 23.4850  -2
  -6  19   2 21.0235 23.4850   1
   6  19  -1 307.374 24.9243  -2
  -6  19   1 307.374 24.9243   1
   6  19   0 47.4569 15.6164  -2
  -6  19   0 47.4569 15.6164   1
  -6 -19  -1 176.256 17.8805  -2
   6 -19   1 176.256 17.8805   1
  -6 -19  -2 10.4502 15.4276  -2
   6 -19   2 10.4502 15.4276   1
   6  20  -4 7.15140 13.6492  -2
  -6  20   4 7.15140 13.6492   1
   6  20  -3 53.0917 17.2672  -2
  -6  20   3 53.0917 17.2672   1
   6  20  -2 55.5085 17.7993  -2
  -6  20   2 55.5085 17.7993   1
   6  20  -1 9.54879 15.9704  -2
  -6  20   1 9.54879 15.9704   1
  -6 -20   0 197.698 20.9131  -2
   6 -20   0 197.698 20.9131   1
  -6 -20  -1 57.6529 11.9469  -2
   6 -20   1 57.6529 11.9469   1
  -6 -20  -2 19.8175 13.2200  -2
   6 -20   2 19.8175 13.2200   1
  -7   0  13 67.8832 11.9246   1
  -7   0  11 248.370 19.3300   1
  -7   0   9 143.170 15.6088   1
  -7   0   7 218.745 19.3453   1
   7   0  -7 296.360 35.2178  -2
  -7   0   7 296.360 35.2178   1
  -7   0   5 3234.82 29.9346   1
   7   0  -5 4295.72 57.7680  -2
  -7   0   5 4295.72 57.7680   1
  -7   0   3 5072.35 35.3461   1
   7   0  -3 6594.56 41.0014  -2
  -7   0   3 6594.56 41.0014   1
  -7   0   1 208.435 9.01166   1
  -7   0  -1 3067.42 21.9363   1
   7   0   1 4039.57 48.7217  -2
  -7   0  -1 4039.57 48.7217   1
  -7   0  -3 71.5012 18.4541   1
   7   0   3 85.3381 32.6565  -2
  -7   0  -3 85.3381 32.6565   1
  -7   0  -5 122.917 20.4395   1
  -7   0  -7 588.469 23.8930   1
  -7   0  -9 2558.08 38.3072   1
  -7   1  13 169.483 9.01571   1
  -7  -1  12 57.7338 14.0793   1
  -7   1  11 29.2190 10.8241   1
   7   1 -11 15.7619 27.7665  -2
  -7   1  11 15.7619 27.7665   1
  -7  -1  10 630.746 16.2129   1
   7   1 -10 758.465 38.5798  -2
  -7   1  10 758.465 38.5798   1
  -7   1   9 52.1037 12.5563   1
   7   1  -9 53.2992 33.0692  -2
  -7   1   9 53.2992 33.0692   1
  -7   1   8 70.8851 11.8943   1
  -7   1   7 2533.82 26.3498   1
   7   1  -7 3144.66 56.0794  -2
  -7   1   7 3144.66 56.0794   1
  -7  -1   6 2972.01 25.1284   1
   7   1  -6 3929.22 38.8427  -2
  -7   1   6 3929.22 38.8427   1
  -7   1   5 1994.20 17.2564   1
   7   1  -5 2491.14 30.1399  -2
  -7   1   5 2491.14 30.1399   1
  -7   1   4 1067.66 13.4830   1
   7  -1  -4 1299.29 18.3597  -2
  -7  -1   4 1299.29 18.3597   1
  -7   1   3 1560.31 15.6250   1
   7  -1  -3 1991.84 18.4788  -2
  -7  -1   3 1991.84 18.4788   1
  -7  -1   2 6914.04 24.9712   1
   7   1  -2 9163.68 31.2285  -2
  -7   1   2 9163.68 31.2285   1
  -7   1   1 2481.54 14.4462   1
   7  -1  -1 3505.13 34.0417  -2
  -7  -1   1 3505.13 34.0417   1
  -7   1   0 2624.60 14.0689   1
   7   1   0 3671.50 35.4754  -2
  -7   1   0 3671.50 35.4754   1
  -7  -1  -1 301.839 9.98133   1
   7  -1   1 426.531 21.6050  -2
  -7  -1  -1 426.531 21.6050   1
  -7   1  -2 2006.94 16.6128   1
   7   1   2 2689.88 23.3061  -2
  -7   1  -2 2689.88 23.3061   1
  -7  -1  -3 790.292 14.6705   1
   7   1   3 1082.62 27.8885  -2
  -7   1  -3 1082.62 27.8885   1
  -7  -1  -4 896.846 14.5357   1
   7   1   4 1127.76 29.1809  -2
  -7   1  -4 1127.76 29.1809   1
  -7   1  -5 101.584 12.3273   1
  -7   1  -6 497.151 17.3399   1
  -7   1  -7 88.0648 13.2169   1
  -7  -1  -8 2.32096 12.9490   1
  -7  -1  -9 471.981 14.2942   1
  -7   1 -10 201.308 13.5343   1
  -7   2  13 51.7109 7.91395   1
  -7  -2  12 49.7461 10.6858   1
  -7   2  11 173.849 11.6354   1
   7   2 -11 203.335 30.6299  -2
  -7   2  11 203.335 30.6299   1
  -7   2  10 646.467 14.7518   1
  -7   2   9 2.98107 13.8869   1
   7  -2  -9 11.5875 17.2707  -2
  -7  -2   9 11.5875 17.2707   1
  -7  -2   8 532.964 12.5704   1
   7   2  -8 686.485 32.7800  -2
  -7   2   8 686.485 32.7800   1
  -7   2   7 5698.45 36.4039   1
   7  -2  -7 7031.69 59.2252  -2
  -7  -2   7 7031.69 59.2252   1
  -7  -2   6 4953.46 22.6894   1
   7  -2  -6 6348.59 136.617  -2
  -7  -2   6 6348.59 136.617   1
  -7  -2   5 793.745 14.3066   1
   7   2  -5 1087.68 28.3311  -2
  -7   2   5 1087.68 28.3311   1
  -7  -2   4 10917.4 27.8492   1
   7   2  -4 13402.0 55.9538  -2
  -7   2   4 13402.0 55.9538   1
  -7  -2   3 208.160 7.86907   1
   7   2  -3 312.365 15.0563  -2
  -7   2   3 312.365 15.0563   1
  -7  -2   2 577.118 8.88690   1
   7  -2  -2 814.518 19.0693  -2
  -7  -2   2 814.518 19.0693   1
  -7   2   1 47.8301 8.55386   1
   7  -2  -1 32.2118 15.5138  -2
  -7  -2   1 32.2118 15.5138   1
  -7  -2   0 9486.41 25.1155   1
   7   2   0 13117.7 41.7216  -2
  -7   2   0 13117.7 41.7216   1
  -7  -2  -1 323.777 9.27722   1
   7  -2   1 459.690 17.4321  -2
  -7  -2  -1 459.690 17.4321   1
  -7   2  -2 34.9815 9.64998   1
   7   2   2 22.9669 20.7018  -2
  -7   2  -2 22.9669 20.7018   1
  -7  -2  -3 179.111 9.48116   1
   7  -2   3 213.274 23.2812  -2
  -7  -2  -3 213.274 23.2812   1
  -7  -2  -4 42.3219 11.2477   1
  -7  -2  -5 1672.71 15.6354   1
  -7   2  -6 42.3027 11.4631   1
  -7   2  -7 54.1366 12.9824   1
  -7  -2  -8 830.722 18.6528   1
  -7   2  -9 1930.06 22.6398   1
  -7  -2 -10 204.963 12.1719   1
  -7   3  13 396.090 11.6333   1
  -7  -3  12 7.64680 9.00309   1
  -7  -3  11 39.3182 13.1994   1
   7   3 -11 84.6132 30.8736  -2
  -7   3  11 84.6132 30.8736   1
  -7   3  10 716.499 14.9992   1
  -7   3   9 579.091 14.6296   1
   7  -3  -9 737.290 28.4211  -2
  -7  -3   9 737.290 28.4211   1
  -7  -3   8 9759.22 38.4278   1
   7   3  -8 11743.2 85.0831  -2
  -7   3   8 11743.2 85.0831   1
  -7   3   7 1751.20 23.5609   1
   7   3  -7 2041.72 43.5642  -2
  -7   3   7 2041.72 43.5642   1
  -7   3   6 626.133 13.6936   1
   7   3  -6 823.035 55.1767  -2
  -7   3   6 823.035 55.1767   1
  -7  -3   5 2134.53 23.3356   1
   7   3  -5 2616.60 41.4216  -2
  -7   3   5 2616.60 41.4216   1
  -7   3   4 5264.36 25.8719   1
   7   3  -4 6398.95 33.6786  -2
  -7   3   4 6398.95 33.6786   1
  -7  -3   3 2076.13 16.9522   1
   7  -3  -3 2666.71 19.2675  -2
  -7  -3   3 2666.71 19.2675   1
  -7  -3   2 1273.06 10.8100   1
   7  -3  -2 1612.35 19.4928  -2
  -7  -3   2 1612.35 19.4928   1
  -7   3   1 9984.16 27.6128   1
   7  -3  -1 13940.5 59.3728  -2
  -7  -3   1 13940.5 59.3728   1
  -7   3   0 6646.11 34.1245   1
   7   3   0 8658.07 30.5814  -2
  -7   3   0 8658.07 30.5814   1
  -7  -3  -1 550.155 11.4700   1
   7  -3   1 702.476 16.9117  -2
  -7  -3  -1 702.476 16.9117   1
  -7  -3  -2 127.015 10.6868   1
   7   3   2 157.585 17.4927  -2
  -7   3  -2 157.585 17.4927   1
  -7  -3  -3 19.3337 9.80043   1
   7   3   3 12.0481 18.3618  -2
  -7   3  -3 12.0481 18.3618   1
  -7   3  -4 7.27751 9.56774   1
  -7   3  -5 45.9168 11.5894   1
  -7   3  -6 63.5154 11.5263   1
  -7  -3  -7 1059.91 16.2802   1
  -7  -3  -8 6.20472 17.8336   1
  -7  -3  -9 140.104 12.7680   1
  -7   3 -10 167.328 14.5453   1
  -7  -4  13 153.030 9.93821   1
  -7  -4  12 101.735 9.08096   1
  -7   4  11 419.756 13.8166   1
  -7  -4  10 21.5052 14.5935   1
   7   4 -10 60.1293 38.1888  -2
  -7   4  10 60.1293 38.1888   1
  -7   4   9 964.197 15.9005   1
  -7   4   8 1101.79 19.7293   1
   7   4  -8 1397.73 39.8692  -2
  -7   4   8 1397.73 39.8692   1
  -7  -4   7 1222.78 19.2094   1
   7  -4  -7 1641.78 42.1864  -2
  -7  -4   7 1641.78 42.1864   1
  -7  -4   6 322.738 12.7795   1
   7   4  -6 396.551 25.1491  -2
  -7   4   6 396.551 25.1491   1
  -7   4   5 5786.07 29.9290   1
   7   4  -5 7097.03 44.8857  -2
  -7   4   5 7097.03 44.8857   1
  -7  -4   4 260.152 14.6611   1
   7   4  -4 366.749 30.5274  -2
  -7   4   4 366.749 30.5274   1
  -7  -4   3 2873.39 24.8801   1
   7  -4  -3 3517.85 33.0917  -2
  -7  -4   3 3517.85 33.0917   1
  -7  -4   2 1365.71 14.5099   1
   7  -4  -2 1730.02 28.3408  -2
  -7  -4   2 1730.02 28.3408   1
  -7  -4   1 134.380 11.2138   1
   7  -4  -1 145.663 18.0382  -2
  -7  -4   1 145.663 18.0382   1
  -7  -4   0 753.544 10.5664   1
   7  -4   0 1058.36 26.0421  -2
  -7  -4   0 1058.36 26.0421   1
  -7   4  -1 145.705 11.2939   1
   7   4   1 173.252 14.1454  -2
  -7   4  -1 173.252 14.1454   1
  -7  -4  -2 1.31522 9.42890   1
   7   4   2 19.9640 21.0034  -2
  -7   4  -2 19.9640 21.0034   1
  -7  -4  -3 775.097 12.5350   1
  -7  -4  -4 212.389 11.7220   1
   7   4   4 241.772 33.0678  -2
  -7   4  -4 241.772 33.0678   1
  -7   4  -5 609.812 13.5186   1
   7   4   5 755.010 40.5646  -2
  -7   4  -5 755.010 40.5646   1
  -7   4  -6 655.309 14.0971   1
  -7   4  -7 278.916 15.1046   1
  -7   4  -8 33.8734 17.7933   1
  -7   4  -9-8.87030 18.7599   1
  -7   4 -10-0.16505 11.8380   1
  -7  -5  12 100.145 8.71608   1
  -7  -5  11 3.01135 11.9961   1
   7   5 -11 85.5597 31.2795  -2
  -7   5  11 85.5597 31.2795   1
  -7  -5  10 87.7810 11.0843   1
  -7   5   9 1235.61 21.1862   1
  -7  -5   8 654.488 16.2019   1
   7  -5  -8 951.912 52.9113  -2
  -7  -5   8 951.912 52.9113   1
  -7   5   7 5144.01 28.6331   1
   7   5  -7 7143.25 137.383  -2
  -7   5   7 7143.25 137.383   1
  -7  -5   6 6203.54 43.4908   1
   7   5  -6 7335.86 60.5251  -2
  -7   5   6 7335.86 60.5251   1
  -7  -5   5 5951.08 33.9348   1
   7   5  -5 7531.24 63.2000  -2
  -7   5   5 7531.24 63.2000   1
  -7  -5   4 4161.18 29.3263   1
   7   5  -4 5425.63 50.3182  -2
  -7   5   4 5425.63 50.3182   1
  -7   5   3 347.424 11.0396   1
   7   5  -3 447.435 31.5450  -2
  -7   5   3 447.435 31.5450   1
  -7  -5   2 4749.02 20.8757   1
   7   5  -2 6077.77 38.8806  -2
  -7   5   2 6077.77 38.8806   1
  -7  -5   1 37.6143 14.0405   1
   7   5  -1 30.3544 14.6624  -2
  -7   5   1 30.3544 14.6624   1
  -7  -5   0 253.446 12.6958   1
   7  -5   0 343.321 13.5554  -2
  -7  -5   0 343.321 13.5554   1
  -7   5  -1 3541.44 17.8398   1
   7  -5   1 4765.77 27.5652  -2
  -7  -5  -1 4765.77 27.5652   1
  -7  -5  -2 3621.40 17.9854   1
   7   5   2 4677.27 32.5764  -2
  -7   5  -2 4677.27 32.5764   1
  -7  -5  -3 718.006 12.7804   1
   7   5   3 918.690 37.0197  -2
  -7   5  -3 918.690 37.0197   1
  -7  -5  -4 346.075 13.8048   1
   7   5   4 553.315 73.5071  -2
  -7   5  -4 553.315 73.5071   1
  -7   5  -5 375.536 13.3595   1
   7   5   5 538.331 39.1424  -2
  -7   5  -5 538.331 39.1424   1
  -7   5  -6 146.044 13.2410   1
   7   5   6 186.160 33.8546  -2
  -7   5  -6 186.160 33.8546   1
  -7  -5  -7 169.417 12.7805   1
  -7   5  -8 15.0113 14.2971   1
  -7  -5  -9 296.616 14.7518   1
  -7   5 -10 3.43051 10.0270   1
  -7  -6  12 161.331 8.43562   1
  -7  -6  11 42.4649 11.7409   1
   7   6 -11 38.3434 30.3731  -2
  -7   6  11 38.3434 30.3731   1
  -7  -6  10 902.418 19.2731   1
   7   6 -10 1137.77 44.7273  -2
  -7   6  10 1137.77 44.7273   1
  -7  -6   9 19.2952 14.7671   1
   7   6  -9 25.8146 41.8798  -2
  -7   6   9 25.8146 41.8798   1
  -7  -6   8 70.3514 21.8711   1
   7   6  -8 72.7432 59.5441  -2
  -7   6   8 72.7432 59.5441   1
  -7   6   7 101.941 17.3074   1
   7   6  -7 182.772 43.2661  -2
  -7   6   7 182.772 43.2661   1
  -7  -6   6 5847.20 45.1818   1
   7   6  -6 7275.07 55.9231  -2
  -7   6   6 7275.07 55.9231   1
  -7  -6   5 231.203 13.1518   1
   7   6  -5 297.023 31.3769  -2
  -7   6   5 297.023 31.3769   1
  -7  -6   4 185.586 15.4683   1
   7   6  -4 238.931 19.1522  -2
  -7   6   4 238.931 19.1522   1
  -7  -6   3 3941.76 22.7077   1
   7   6  -3 4954.50 32.4280  -2
  -7   6   3 4954.50 32.4280   1
  -7  -6   2 598.227 18.4704   1
   7  -6  -2 741.435 23.9615  -2
  -7  -6   2 741.435 23.9615   1
  -7  -6   1 1.90108 14.2582   1
   7  -6  -1 9.48950 14.6969  -2
  -7  -6   1 9.48950 14.6969   1
  -7  -6   0 64.6753 13.2461   1
   7  -6   0 122.870 17.3990  -2
  -7  -6   0 122.870 17.3990   1
  -7  -6  -1 134.406 14.6239   1
   7  -6   1 199.257 12.1707  -2
  -7  -6  -1 199.257 12.1707   1
  -7  -6  -2 4404.38 20.9954   1
   7  -6   2 5652.91 36.2394  -2
  -7  -6  -2 5652.91 36.2394   1
  -7  -6  -3 767.730 14.2592   1
   7   6   3 996.669 22.2461  -2
  -7   6  -3 996.669 22.2461   1
  -7  -6  -4 68.7170 12.3162   1
   7   6   4 102.301 22.1070  -2
  -7   6  -4 102.301 22.1070   1
  -7   6  -5 51.5607 11.4077   1
   7   6   5 32.6544 30.3009  -2
  -7   6  -5 32.6544 30.3009   1
  -7   6  -6 6.07855 14.2627   1
   7   6   6-23.6392 31.8636  -2
  -7   6  -6-23.6392 31.8636   1
  -7  -6  -7 503.898 13.1059   1
  -7  -6  -8 593.352 16.5951   1
  -7  -6  -9 444.152 14.2830   1
  -7  -6 -10 8.18840 10.9835   1
  -7  -7  12 76.8999 12.0311   1
   7   7 -12 61.4938 20.3310  -2
  -7   7  12 61.4938 20.3310   1
  -7  -7  11 201.220 12.0029   1
   7   7 -11 230.028 30.9479  -2
  -7   7  11 230.028 30.9479   1
  -7  -7  10 335.467 14.9785   1
  -7  -7   9 270.785 13.6590   1
  -7   7   8 144.004 24.9278   1
  -7  -7   7 24.9266 15.2646   1
   7   7  -7 71.6234 22.6713  -2
  -7   7   7 71.6234 22.6713   1
  -7  -7   6 449.994 18.5883   1
   7   7  -6 604.502 28.1878  -2
  -7   7   6 604.502 28.1878   1
  -7  -7   5 441.590 24.3939   1
   7   7  -5 622.698 21.9161  -2
  -7   7   5 622.698 21.9161   1
  -7  -7   4 1492.54 17.3171   1
   7   7  -4 1931.74 24.7503  -2
  -7   7   4 1931.74 24.7503   1
  -7  -7   3 5.43593 12.3804   1
   7   7  -3 9.65210 18.0812  -2
  -7   7   3 9.65210 18.0812   1
  -7  -7   2 100.566 17.0921   1
   7   7  -2 119.633 18.9742  -2
  -7   7   2 119.633 18.9742   1
  -7  -7   1 175.707 18.3426   1
   7   7  -1 241.663 13.5694  -2
  -7   7   1 241.663 13.5694   1
  -7  -7   0 152.048 18.7742   1
   7  -7   0 166.786 13.6182  -2
  -7  -7   0 166.786 13.6182   1
  -7  -7  -1 3326.64 24.2697   1
   7  -7   1 4409.46 25.3623  -2
  -7  -7  -1 4409.46 25.3623   1
  -7  -7  -2 1628.09 19.5999   1
   7  -7   2 2024.72 23.2867  -2
  -7  -7  -2 2024.72 23.2867   1
  -7  -7  -3 256.577 12.3972   1
   7   7   3 376.784 26.5834  -2
  -7   7  -3 376.784 26.5834   1
  -7   7  -4 99.9718 14.2329   1
   7   7   4 166.052 23.4254  -2
  -7   7  -4 166.052 23.4254   1
  -7  -7  -5 244.562 17.3576   1
   7   7   5 315.426 36.2795  -2
  -7   7  -5 315.426 36.2795   1
  -7  -7  -6 585.293 24.0481   1
   7   7   6 818.290 37.9027  -2
  -7   7  -6 818.290 37.9027   1
  -7   7  -7 8.25743 12.8129   1
  -7   7  -8 56.5218 16.6810   1
  -7  -7  -9 32.2892 10.0169   1
  -7  -8  12 33.5521 10.0855   1
  -7   8  11 14.8039 12.8465   1
  -7   8  10 41.4313 11.9340   1
  -7  -8   9 204.841 12.7291   1
   7   8  -9 321.881 41.1149  -2
  -7   8   9 321.881 41.1149   1
  -7   8   8 1230.91 33.8255   1
   7   8  -8 1669.52 53.4946  -2
  -7   8   8 1669.52 53.4946   1
  -7  -8   7 238.194 18.3318   1
   7   8  -7 327.838 25.7237  -2
  -7   8   7 327.838 25.7237   1
  -7  -8   6 20.8065 15.1425   1
   7   8  -6-7.58821 25.1091  -2
  -7   8   6-7.58821 25.1091   1
  -7  -8   5 2178.87 43.7911   1
   7   8  -5 2889.23 23.9120  -2
  -7   8   5 2889.23 23.9120   1
  -7  -8   4 434.376 13.3652   1
   7   8  -4 614.298 21.8721  -2
  -7   8   4 614.298 21.8721   1
  -7  -8   3 542.501 17.7081   1
   7   8  -3 645.690 21.1184  -2
  -7   8   3 645.690 21.1184   1
  -7  -8   2 1424.64 24.0882   1
   7   8  -2 2029.24 30.1395  -2
  -7   8   2 2029.24 30.1395   1
  -7  -8   1 487.513 19.6173   1
   7  -8  -1 586.500 17.1242  -2
  -7  -8   1 586.500 17.1242   1
  -7  -8   0 22.4947 17.4612   1
   7  -8   0 8.89086 13.2209  -2
  -7  -8   0 8.89086 13.2209   1
  -7  -8  -1 1834.11 23.2965   1
   7   8   1 2323.91 24.8247  -2
  -7   8  -1 2323.91 24.8247   1
  -7  -8  -2 112.839 18.0911   1
   7   8   2 152.891 17.3018  -2
  -7   8  -2 152.891 17.3018   1
  -7   8  -3-8.37482 14.6962   1
   7  -8   3 15.2602 18.3487  -2
  -7  -8  -3 15.2602 18.3487   1
  -7   8  -4 800.898 20.3249   1
   7  -8   4 1033.45 29.4925  -2
  -7  -8  -4 1033.45 29.4925   1
  -7  -8  -5 51.7217 20.9914   1
   7   8   5 30.9391 32.9510  -2
  -7   8  -5 30.9391 32.9510   1
  -7  -8  -6 276.840 32.5157   1
   7   8   6 252.674 32.0954  -2
  -7   8  -6 252.674 32.0954   1
  -7   8  -7 85.8382 14.5098   1
  -7   8  -8 71.7500 13.6545   1
  -7  -8  -9-11.7085 11.4256   1
  -7  -9  12 61.0598 7.72903   1
   7   9 -12 83.0791 14.2985  -2
  -7   9  12 83.0791 14.2985   1
  -7  -9  10 91.9538 9.58867   1
   7   9 -10 188.076 33.4064  -2
  -7   9  10 188.076 33.4064   1
  -7  -9   9 453.379 13.3501   1
   7   9  -9 588.350 40.9369  -2
  -7   9   9 588.350 40.9369   1
  -7   9   8 504.820 25.8594   1
   7   9  -8 656.125 45.4970  -2
  -7   9   8 656.125 45.4970   1
  -7   9   7 277.547 14.3341   1
   7   9  -7 351.253 25.7616  -2
  -7   9   7 351.253 25.7616   1
  -7  -9   6 2001.99 18.8062   1
   7   9  -6 2826.18 39.1045  -2
  -7   9   6 2826.18 39.1045   1
  -7  -9   5 642.301 15.7026   1
   7   9  -5 868.482 30.6706  -2
  -7   9   5 868.482 30.6706   1
  -7  -9   4 541.426 14.0085   1
   7   9  -4 731.688 23.6584  -2
  -7   9   4 731.688 23.6584   1
  -7  -9   3 5642.75 37.0814   1
   7   9  -3 7290.30 42.2313  -2
  -7   9   3 7290.30 42.2313   1
   7   9  -2 2143.33 25.3074  -2
  -7   9   2 2143.33 25.3074   1
  -7  -9   1 101.087 36.3125   1
   7   9  -1 118.194 18.4874  -2
  -7   9   1 118.194 18.4874   1
  -7  -9   0 68.6149 17.5684   1
   7  -9   0 58.4665 18.2747  -2
  -7  -9   0 58.4665 18.2747   1
  -7  -9  -1 18.4366 18.0129   1
   7   9   1 46.6508 14.2445  -2
  -7   9  -1 46.6508 14.2445   1
  -7   9  -2-6.06274 17.8222   1
   7   9   2-9.04110 16.6062  -2
  -7   9  -2-9.04110 16.6062   1
  -7  -9  -3 103.103 19.4496   1
   7   9   3 140.803 16.6740  -2
  -7   9  -3 140.803 16.6740   1
  -7  -9  -4 1080.15 25.9414   1
   7   9   4 1347.74 37.1620  -2
  -7   9  -4 1347.74 37.1620   1
  -7  -9  -5 506.046 35.0601   1
  -7  -9  -6 37.1162 29.5985   1
   7   9   6 23.2545 29.2623  -2
  -7   9  -6 23.2545 29.2623   1
  -7   9  -7 15.3646 13.2639   1
  -7   9  -8 9.25198 12.2762   1
  -7  -9  -9 4.11353 14.4921   1
  -7 -10  11 131.987 12.7859   1
   7  10 -11 210.591 22.9005  -2
  -7  10  11 210.591 22.9005   1
  -7 -10  10 5.64322 10.1135   1
   7  10 -10 19.9741 29.1148  -2
  -7  10  10 19.9741 29.1148   1
  -7 -10   9 136.576 13.2350   1
   7  10  -9 156.009 36.2215  -2
  -7  10   9 156.009 36.2215   1
  -7  10   8 69.9640 20.8926   1
   7  10  -8 24.6712 36.5586  -2
  -7  10   8 24.6712 36.5586   1
  -7  10   7 21.9897 12.7187   1
   7  10  -7 18.8101 23.4244  -2
  -7  10   7 18.8101 23.4244   1
  -7 -10   6 554.583 16.5470   1
   7  10  -6 813.139 46.5802  -2
  -7  10   6 813.139 46.5802   1
  -7 -10   5 866.454 32.8147   1
   7  10  -5 1119.58 25.3546  -2
  -7  10   5 1119.58 25.3546   1
  -7 -10   4 1156.99 34.2370   1
   7  10  -4 1677.70 24.4326  -2
  -7  10   4 1677.70 24.4326   1
  -7 -10   3 66.9859 21.0914   1
   7  10  -3 80.5316 22.4169  -2
  -7  10   3 80.5316 22.4169   1
   7  10  -2 276.181 19.7378  -2
  -7  10   2 276.181 19.7378   1
   7  10  -1 3819.57 34.8787  -2
  -7  10   1 3819.57 34.8787   1
   7  10   0 172.109 16.6875  -2
  -7  10   0 172.109 16.6875   1
  -7 -10  -1 257.350 50.1413   1
   7  10   1 258.021 16.1128  -2
  -7  10  -1 258.021 16.1128   1
  -7  10  -2 464.035 30.7940   1
   7  10   2 595.422 20.7604  -2
  -7  10  -2 595.422 20.7604   1
  -7  10  -3-14.3335 23.0072   1
   7  10   3-2.47731 18.8766  -2
  -7  10  -3-2.47731 18.8766   1
  -7 -10  -4 26.7138 31.3583   1
   7  10   4 15.3429 21.0984  -2
  -7  10  -4 15.3429 21.0984   1
  -7 -10  -5-23.7472 30.3520   1
   7  10   5 10.8105 30.1306  -2
  -7  10  -5 10.8105 30.1306   1
  -7  10  -6 228.142 18.6487   1
  -7  10  -7 73.5631 11.4723   1
  -7  10  -8 27.4863 10.8603   1
  -7 -11  11 114.819 10.1348   1
   7  11 -11 133.065 12.0829  -2
  -7  11  11 133.065 12.0829   1
  -7 -11  10 6.55399 8.95625   1
   7  11 -10 2.79397 25.5877  -2
  -7  11  10 2.79397 25.5877   1
  -7 -11   9 4.33017 10.9051   1
   7  11  -9 0.35066 31.5258  -2
  -7  11   9 0.35066 31.5258   1
   7  11  -8 172.373 37.0607  -2
  -7  11   8 172.373 37.0607   1
  -7 -11   7 346.151 17.5375   1
   7  11  -7 409.270 24.5813  -2
  -7  11   7 409.270 24.5813   1
  -7 -11   6 129.784 23.9662   1
   7  11  -6 158.184 20.2340  -2
  -7  11   6 158.184 20.2340   1
  -7 -11   5 1540.61 24.0636   1
   7  11  -5 2184.13 25.4823  -2
  -7  11   5 2184.13 25.4823   1
  -7 -11   4 1230.21 34.8023   1
   7  11  -4 1872.52 25.0416  -2
  -7  11   4 1872.52 25.0416   1
  -7 -11   3 11369.1 79.9101   1
   7  11  -3 16988.4 60.6045  -2
  -7  11   3 16988.4 60.6045   1
   7  11  -2 11.3118 18.6110  -2
  -7  11   2 11.3118 18.6110   1
   7  11  -1 318.260 22.9185  -2
  -7  11   1 318.260 22.9185   1
   7  11   0 5896.65 39.2848  -2
  -7  11   0 5896.65 39.2848   1
   7  11   1 1127.80 26.7009  -2
  -7  11  -1 1127.80 26.7009   1
  -7  11  -2 117.671 26.9155   1
   7  11   2 120.647 16.1227  -2
  -7  11  -2 120.647 16.1227   1
  -7  11  -3 148.796 23.1862   1
   7  11   3 154.760 18.8687  -2
  -7  11  -3 154.760 18.8687   1
  -7 -11  -4 2.61905 30.9460   1
   7  11   4 2.96102 23.1473  -2
  -7  11  -4 2.96102 23.1473   1
  -7 -11  -5 1106.61 37.0526   1
   7  11   5 1315.48 38.2604  -2
  -7  11  -5 1315.48 38.2604   1
  -7 -11  -6 13.0283 19.8863   1
   7  11   6-11.4406 25.0484  -2
  -7  11  -6-11.4406 25.0484   1
  -7  11  -7 151.932 13.5957   1
  -7  11  -8 62.4925 10.9224   1
  -7 -12  10 1591.24 15.7012   1
  -7 -12   9 168.994 15.2533   1
   7  12  -9 228.624 20.4209  -2
  -7  12   9 228.624 20.4209   1
  -7 -12   8 20.0948 15.7709   1
   7  12  -8 38.5598 22.6995  -2
  -7  12   8 38.5598 22.6995   1
  -7 -12   7 551.454 14.0612   1
   7  12  -7 846.954 39.9356  -2
  -7  12   7 846.954 39.9356   1
  -7 -12   6 1268.41 21.5338   1
   7  12  -6 1810.99 22.7302  -2
  -7  12   6 1810.99 22.7302   1
  -7 -12   5 138.753 22.7962   1
   7  12  -5 184.879 18.4920  -2
  -7  12   5 184.879 18.4920   1
  -7 -12   4 589.937 27.7460   1
   7  12  -4 945.511 24.8693  -2
  -7  12   4 945.511 24.8693   1
  -7 -12   3 91.4355 20.5736   1
   7  12  -3 150.574 21.7721  -2
  -7  12   3 150.574 21.7721   1
   7  12  -2 196.175 22.2979  -2
  -7  12   2 196.175 22.2979   1
   7  12  -1 1116.96 24.3181  -2
  -7  12   1 1116.96 24.3181   1
   7  12   0 181.511 17.0229  -2
  -7  12   0 181.511 17.0229   1
   7 -12   1 6613.25 33.0281  -2
  -7 -12  -1 6613.25 33.0281   1
  -7  12  -2 387.253 29.0123   1
   7  12   2 509.103 42.3636  -2
  -7  12  -2 509.103 42.3636   1
  -7  12  -3 1222.87 31.0349   1
   7  12   3 1942.27 35.1125  -2
  -7  12  -3 1942.27 35.1125   1
  -7 -12  -4 184.440 19.7562  -2
   7 -12   4 184.440 19.7562   1
  -7 -12  -5 0.72865 27.4395   1
   7  12   5 17.4233 21.1730  -2
  -7  12  -5 17.4233 21.1730   1
  -7 -12  -6-6.46491 12.6203   1
  -7  12  -7 33.3493 14.0629   1
  -7 -13  10 286.173 7.49504   1
  -7 -13   9 150.227 12.5953   1
   7  13  -9 223.476 16.6720  -2
  -7  13   9 223.476 16.6720   1
  -7 -13   8 152.955 11.2543   1
   7  13  -8 225.443 20.3147  -2
  -7  13   8 225.443 20.3147   1
  -7 -13   7 445.291 23.0975   1
   7  13  -7 622.343 34.2467  -2
  -7  13   7 622.343 34.2467   1
  -7 -13   6 309.517 23.0766   1
   7  13  -6 406.041 17.0195  -2
  -7  13   6 406.041 17.0195   1
  -7 -13   5 2175.04 39.8745   1
   7  13  -5 2974.78 29.3959  -2
  -7  13   5 2974.78 29.3959   1
  -7 -13   4 229.148 21.9399   1
   7  13  -4 336.571 21.0646  -2
  -7  13   4 336.571 21.0646   1
  -7 -13   3 236.760 20.5676   1
   7  13  -3 360.966 18.7325  -2
  -7  13   3 360.966 18.7325   1
   7  13  -2 1880.95 28.5208  -2
  -7  13   2 1880.95 28.5208   1
   7  13  -1 1575.06 25.3907  -2
  -7  13   1 1575.06 25.3907   1
   7  13   0 60.8159 15.5257  -2
  -7  13   0 60.8159 15.5257   1
   7  13   1 385.117 15.9703  -2
  -7  13  -1 385.117 15.9703   1
  -7  13  -2 52.5636 24.0526   1
   7  13   2 50.2112 36.7305  -2
  -7  13  -2 50.2112 36.7305   1
  -7 -13  -3-11.7182 23.7983  -2
   7 -13   3-11.7182 23.7983   1
  -7 -13  -4 176.314 16.2123  -2
   7 -13   4 176.314 16.2123   1
   7 -13   5 47.6769 19.5924  -2
  -7 -13  -5 47.6769 19.5924   1
  -7 -13  -6-25.9724 23.1025   1
   7  13   6-11.5511 18.5051  -2
  -7  13  -6-11.5511 18.5051   1
  -7  13  -7 172.437 16.3480   1
   7  14  -9 25.6407 16.6517  -2
  -7  14   9 25.6407 16.6517   1
  -7 -14   8 122.267 15.6521   1
   7  14  -8 222.665 16.3087  -2
  -7  14   8 222.665 16.3087   1
  -7 -14   7 6.86102 16.1797   1
   7  14  -7 7.65789 14.3906  -2
  -7  14   7 7.65789 14.3906   1
  -7 -14   6 357.552 21.9237   1
   7  14  -6 419.212 31.2568  -2
  -7  14   6 419.212 31.2568   1
  -7 -14   5 237.389 21.2321   1
   7  14  -5 370.348 16.6412  -2
  -7  14   5 370.348 16.6412   1
  -7 -14   4 143.196 19.7043   1
   7  14  -4 202.588 18.6700  -2
  -7  14   4 202.588 18.6700   1
   7  14  -3 210.596 20.3137  -2
  -7  14   3 210.596 20.3137   1
   7  14  -2 593.095 20.4937  -2
  -7  14   2 593.095 20.4937   1
   7  14  -1 1287.19 27.2545  -2
  -7  14   1 1287.19 27.2545   1
   7  14   0 102.282 14.3591  -2
  -7  14   0 102.282 14.3591   1
   7  14   1 149.168 24.3620  -2
  -7  14  -1 149.168 24.3620   1
  -7  14  -2-14.3304 21.5273   1
   7  14   2 0.45073 29.5006  -2
  -7  14  -2 0.45073 29.5006   1
   7  14   4 506.512 28.8375  -2
  -7  14  -4 506.512 28.8375   1
   7  14   5 1175.59 28.6183  -2
  -7  14  -5 1175.59 28.6183   1
  -7  14  -6 392.964 21.0866   1
  -7 -15   8 61.7804 12.0879   1
  -7 -15   7 13.5078 14.0788   1
   7  15  -7-6.23571 10.9997  -2
  -7  15   7-6.23571 10.9997   1
  -7 -15   6-3.36558 15.2988   1
   7  15  -6-0.71288 13.6314  -2
  -7  15   6-0.71288 13.6314   1
  -7 -15   5 81.5228 17.0496   1
   7  15  -5 74.5262 15.6675  -2
  -7  15   5 74.5262 15.6675   1
   7  15  -4 314.557 21.4731  -2
  -7  15   4 314.557 21.4731   1
   7  15  -3 975.319 23.6437  -2
  -7  15   3 975.319 23.6437   1
   7  15  -2 388.518 25.0547  -2
  -7  15   2 388.518 25.0547   1
   7  15  -1 94.0644 20.6950  -2
  -7  15   1 94.0644 20.6950   1
   7  15   0 153.205 23.9206  -2
  -7  15   0 153.205 23.9206   1
   7  15   1 2740.20 45.6073  -2
  -7  15  -1 2740.20 45.6073   1
  -7  15  -2 372.555 21.6898   1
  -7 -15  -3 58.1515 21.2800  -2
   7 -15   3 58.1515 21.2800   1
   7  15   5 166.314 17.2972  -2
  -7  15  -5 166.314 17.2972   1
  -7  15  -6 40.1373 13.3346   1
  -7 -16   8 0.13497 7.56887   1
  -7 -16   7 527.985 16.0147   1
  -7 -16   6 248.297 15.1387   1
   7  16  -6 329.926 24.9463  -2
  -7  16   6 329.926 24.9463   1
   7  16  -5 20.0542 12.6064  -2
  -7  16   5 20.0542 12.6064   1
   7  16  -4 33.8743 15.4520  -2
  -7  16   4 33.8743 15.4520   1
   7  16  -3 30.0307 20.7292  -2
  -7  16   3 30.0307 20.7292   1
   7  16  -2 102.280 31.1397  -2
  -7  16   2 102.280 31.1397   1
   7  16  -1 50.6664 17.2604  -2
  -7  16   1 50.6664 17.2604   1
   7  16   0 346.941 30.9281  -2
  -7  16   0 346.941 30.9281   1
  -7  16  -1 50.6678 20.1273   1
   7  16   1 143.244 30.5596  -2
  -7  16  -1 143.244 30.5596   1
  -7 -16  -2 84.4749 20.9287  -2
   7 -16   2 84.4749 20.9287   1
   7  16   3 30.9480 13.5805  -2
  -7  16  -3 30.9480 13.5805   1
  -7 -16  -4-12.0938 12.5629  -2
   7 -16   4-12.0938 12.5629   1
   7  17  -6-1.11569 17.7891  -2
  -7  17   6-1.11569 17.7891   1
   7  17  -5 154.645 23.7873  -2
  -7  17   5 154.645 23.7873   1
   7  17  -4 13.1406 23.5551  -2
  -7  17   4 13.1406 23.5551   1
   7  17  -3 95.4274 27.3664  -2
  -7  17   3 95.4274 27.3664   1
   7  17  -2 40.1682 14.9041  -2
  -7  17   2 40.1682 14.9041   1
   7  17  -1 293.970 29.0695  -2
  -7  17   1 293.970 29.0695   1
   7  17   0 73.0514 24.5074  -2
  -7  17   0 73.0514 24.5074   1
  -7  17  -1 445.131 19.2642   1
  -7 -17  -3 40.1555 12.9524  -2
   7 -17   3 40.1555 12.9524   1
   7  18  -5 281.841 19.3332  -2
  -7  18   5 281.841 19.3332   1
   7  18  -4 31.1086 13.7989  -2
  -7  18   4 31.1086 13.7989   1
   7  18  -3 127.703 23.7320  -2
  -7  18   3 127.703 23.7320   1
   7  18  -2 151.070 24.0151  -2
  -7  18   2 151.070 24.0151   1
   7  18  -1 43.2368 21.4082  -2
  -7  18   1 43.2368 21.4082   1
   7  18   0 31.5060 18.5581  -2
  -7  18   0 31.5060 18.5581   1
  -7 -18  -1 85.8204 22.7350  -2
   7 -18   1 85.8204 22.7350   1
   7  18   2 33.6241 11.6662  -2
  -7  18  -2 33.6241 11.6662   1
   7  19  -3 124.220 16.6507  -2
  -7  19   3 124.220 16.6507   1
   7  19  -2 114.801 17.5912  -2
  -7  19   2 114.801 17.5912   1
   7  19  -1 55.0791 14.8896  -2
  -7  19   1 55.0791 14.8896   1
  -7 -19   0-15.5210 16.6506  -2
   7 -19   0-15.5210 16.6506   1
  -7 -19  -1 30.0579 14.3378  -2
   7 -19   1 30.0579 14.3378   1
  -8   0  12 484.450 17.6438   1
  -8   0  10 507.741 23.8136   1
  -8   0   8 5970.10 61.7273   1
   8   0  -8 7407.72 67.3179  -2
  -8   0   8 7407.72 67.3179   1
  -8   0   6 404.948 14.0398   1
   8   0  -6 491.659 30.7176  -2
  -8   0   6 491.659 30.7176   1
  -8   0   4 207.998 12.0662   1
   8   0  -4 269.889 33.2432  -2
  -8   0   4 269.889 33.2432   1
  -8   0   2 7472.45 26.2504   1
   8   0  -2 10511.8 80.5033  -2
  -8   0   2 10511.8 80.5033   1
  -8   0   0 220.909 14.7112   1
   8   0   0 311.223 29.5617  -2
  -8   0   0 311.223 29.5617   1
  -8   0  -2 166.295 14.5527   1
   8   0   2 280.889 33.4920  -2
  -8   0  -2 280.889 33.4920   1
  -8   0  -4 931.271 17.4034   1
  -8   0  -6 1507.25 22.9166   1
  -8   0  -8 710.388 19.0370   1
  -8   1  12 980.390 20.2818   1
  -8  -1  11 60.8271 12.1324   1
  -8   1  10 1224.57 20.7060   1
  -8   1   9 539.464 18.7192   1
  -8   1   8 585.383 27.7644   1
   8  -1  -8 717.604 35.2520  -2
  -8  -1   8 717.604 35.2520   1
  -8   1   7 704.199 29.3260   1
   8  -1  -7 915.991 28.6574  -2
  -8  -1   7 915.991 28.6574   1
  -8  -1   6 2646.88 18.8382   1
   8  -1  -6 3146.57 40.0885  -2
  -8  -1   6 3146.57 40.0885   1
  -8   1   5 544.186 10.6398   1
   8  -1  -5 678.150 32.7641  -2
  -8  -1   5 678.150 32.7641   1
  -8   1   4 2879.84 15.3485   1
   8  -1  -4 3726.66 37.1354  -2
  -8  -1   4 3726.66 37.1354   1
  -8  -1   3 485.270 9.07260   1
   8  -1  -3 705.818 26.2288  -2
  -8  -1   3 705.818 26.2288   1
  -8  -1   2 568.157 9.96505   1
   8   1  -2 761.266 21.3443  -2
  -8   1   2 761.266 21.3443   1
  -8   1   1 992.391 11.9033   1
   8  -1  -1 1450.91 30.6006  -2
  -8  -1   1 1450.91 30.6006   1
  -8   1   0 17.7738 9.39444   1
   8  -1   0 61.1474 16.8048  -2
  -8  -1   0 61.1474 16.8048   1
  -8   1  -1 108.724 10.7580   1
   8   1   1 164.562 18.7946  -2
  -8   1  -1 164.562 18.7946   1
  -8   1  -2 1552.57 13.5024   1
   8  -1   2 2063.81 31.8602  -2
  -8  -1  -2 2063.81 31.8602   1
  -8  -1  -3 781.559 13.6810   1
   8  -1   3 1058.40 28.3025  -2
  -8  -1  -3 1058.40 28.3025   1
  -8  -1  -4 529.157 14.7703   1
   8   1   4 725.771 39.2692  -2
  -8   1  -4 725.771 39.2692   1
  -8   1  -5 42.9750 11.0267   1
  -8  -1  -6 144.469 11.9713   1
  -8  -1  -7 195.325 10.9446   1
  -8  -1  -8 4236.28 21.7364   1
  -8   1  -9 146.712 8.70923   1
  -8   2  12 1022.14 20.7809   1
  -8  -2  11 212.860 10.7975   1
  -8  -2  10 113.752 14.5831   1
   8   2 -10 120.707 29.6344  -2
  -8   2  10 120.707 29.6344   1
  -8   2   9 260.864 14.0357   1
   8   2  -9 298.350 35.7348  -2
  -8   2   9 298.350 35.7348   1
  -8   2   8 1325.60 26.9668   1
   8  -2  -8 1531.87 35.2177  -2
  -8  -2   8 1531.87 35.2177   1
  -8   2   7 25.0938 15.1243   1
   8  -2  -7 12.1600 21.9537  -2
  -8  -2   7 12.1600 21.9537   1
  -8  -2   6 7381.71 36.6619   1
   8  -2  -6 9693.42 54.3895  -2
  -8  -2   6 9693.42 54.3895   1
  -8   2   5 6785.12 28.5698   1
   8  -2  -5 8569.27 38.9267  -2
  -8  -2   5 8569.27 38.9267   1
  -8  -2   4 779.548 11.6394   1
   8  -2  -4 1038.12 26.0769  -2
  -8  -2   4 1038.12 26.0769   1
  -8   2   3 178.949 8.12445   1
   8  -2  -3 255.880 17.8417  -2
  -8  -2   3 255.880 17.8417   1
  -8  -2   2 1939.37 13.1350   1
   8  -2  -2 2600.25 26.8104  -2
  -8  -2   2 2600.25 26.8104   1
  -8   2   1 257.147 10.2082   1
   8  -2  -1 310.176 20.5947  -2
  -8  -2   1 310.176 20.5947   1
  -8   2   0 162.204 9.68408   1
   8  -2   0 223.945 22.9090  -2
  -8  -2   0 223.945 22.9090   1
  -8   2  -1 3082.83 16.9356   1
   8   2   1 4048.26 55.5782  -2
  -8   2  -1 4048.26 55.5782   1
  -8   2  -2 143.734 9.43448   1
   8   2   2 211.905 34.7916  -2
  -8   2  -2 211.905 34.7916   1
  -8  -2  -3 42.0564 11.7257   1
   8   2   3 62.6499 34.4790  -2
  -8   2  -3 62.6499 34.4790   1
  -8  -2  -4 477.927 11.4292   1
  -8   2  -5 348.408 13.1659   1
  -8  -2  -6 50.3012 13.1189   1
  -8  -2  -7 361.329 10.6403   1
  -8  -2  -8 49.6175 10.9187   1
  -8   2  -9 491.939 12.1279   1
  -8  -3  12 4.85789 6.64140   1
  -8  -3  11 107.505 9.85800   1
   8   3 -11 152.013 23.9582  -2
  -8   3  11 152.013 23.9582   1
  -8  -3  10 363.803 16.0476   1
   8   3 -10 403.700 32.7594  -2
  -8   3  10 403.700 32.7594   1
  -8   3   9 54.5824 18.2910   1
  -8   3   8-3.58760 11.9319   1
  -8   3   7 462.933 12.0980   1
   8   3  -7 775.267 74.6317  -2
  -8   3   7 775.267 74.6317   1
  -8  -3   6 542.930 14.2968   1
  -8  -3   5 3145.53 20.7693   1
   8  -3  -5 3977.98 36.7022  -2
  -8  -3   5 3977.98 36.7022   1
  -8   3   4 2117.10 15.4287   1
   8  -3  -4 2661.06 41.9230  -2
  -8  -3   4 2661.06 41.9230   1
  -8  -3   3 4039.18 19.7011   1
   8  -3  -3 5245.22 30.5431  -2
  -8  -3   3 5245.22 30.5431   1
  -8  -3   2 1134.09 15.6357   1
   8  -3  -2 1549.66 40.1551  -2
  -8  -3   2 1549.66 40.1551   1
  -8   3   1 417.541 10.5015   1
   8  -3  -1 575.777 35.7711  -2
  -8  -3   1 575.777 35.7711   1
  -8  -3   0 630.339 12.2337   1
   8  -3   0 832.797 27.9670  -2
  -8  -3   0 832.797 27.9670   1
  -8   3  -1 11.5128 9.95352   1
   8  -3   1 74.3454 34.5910  -2
  -8  -3  -1 74.3454 34.5910   1
  -8  -3  -2 2418.52 15.7052   1
   8   3   2 3354.58 31.4356  -2
  -8   3  -2 3354.58 31.4356   1
  -8  -3  -3 1561.14 13.3097   1
   8   3   3 2211.62 49.9522  -2
  -8   3  -3 2211.62 49.9522   1
  -8  -3  -4 1373.31 13.9306   1
  -8   3  -5 294.810 13.3467   1
  -8  -3  -6 1112.76 15.3750   1
  -8  -3  -7 1020.42 13.1089   1
  -8  -3  -8 1763.70 15.8841   1
  -8   3  -9 163.293 9.82336   1
  -8  -4  12 845.364 9.64238   1
  -8  -4  11 96.6089 9.49954   1
   8   4 -11 120.535 24.7227  -2
  -8   4  11 120.535 24.7227   1
  -8  -4  10 1488.36 22.1325   1
   8   4 -10 1799.70 41.2945  -2
  -8   4  10 1799.70 41.2945   1
  -8   4   9 171.717 19.2670   1
  -8  -4   8 1027.71 23.3932   1
   8   4  -8 1286.90 47.8404  -2
  -8   4   8 1286.90 47.8404   1
  -8  -4   7 686.747 13.3656   1
   8   4  -7 1002.51 76.9114  -2
  -8   4   7 1002.51 76.9114   1
  -8  -4   6 5118.97 28.1439   1
  -8  -4   5 11876.4 39.8931   1
   8   4  -5 15172.6 92.0814  -2
  -8   4   5 15172.6 92.0814   1
  -8   4   4 5435.94 21.7247   1
   8  -4  -4 6588.13 50.8593  -2
  -8  -4   4 6588.13 50.8593   1
  -8  -4   3 645.043 13.0198   1
   8  -4  -3 797.636 24.4666  -2
  -8  -4   3 797.636 24.4666   1
  -8  -4   2 161.205 15.5323   1
   8  -4  -2 199.803 17.8605  -2
  -8  -4   2 199.803 17.8605   1
  -8   4   1-3.25899 10.0797   1
   8  -4  -1 1.21278 19.5548  -2
  -8  -4   1 1.21278 19.5548   1
  -8  -4   0 13.4915 10.7316   1
   8   4   0 12.2286 16.2163  -2
  -8   4   0 12.2286 16.2163   1
  -8   4  -1 2921.21 16.7672   1
   8  -4   1 3770.34 36.5823  -2
  -8  -4  -1 3770.34 36.5823   1
  -8  -4  -2 1673.12 12.8786   1
   8  -4   2 2223.85 32.7118  -2
  -8  -4  -2 2223.85 32.7118   1
  -8   4  -3 140.294 10.9752   1
   8   4   3 195.718 36.3875  -2
  -8   4  -3 195.718 36.3875   1
  -8   4  -4 207.791 10.6758   1
  -8   4  -5 1982.19 17.9996   1
  -8   4  -6 554.903 13.2295   1
  -8   4  -7 102.416 12.5694   1
  -8   4  -8 99.2806 11.6459   1
  -8  -4  -9 316.591 16.0688   1
  -8  -5  12 276.493 5.45739   1
  -8  -5  11 431.303 10.6698   1
  -8   5  10 169.617 20.7983   1
   8   5 -10 93.3710 31.5254  -2
  -8   5  10 93.3710 31.5254   1
  -8  -5   9 772.829 17.7702   1
  -8  -5   8 351.093 18.3369   1
   8   5  -8 419.948 42.5723  -2
  -8   5   8 419.948 42.5723   1
  -8   5   7 520.068 13.4114   1
   8   5  -7 765.031 38.7216  -2
  -8   5   7 765.031 38.7216   1
  -8  -5   6 92.1824 9.80336   1
   8   5  -6 84.2755 59.9319  -2
  -8   5   6 84.2755 59.9319   1
  -8  -5   5 2704.51 19.2984   1
   8   5  -5 3617.34 106.079  -2
  -8   5   5 3617.34 106.079   1
  -8  -5   4 6012.10 26.1830   1
   8   5  -4 7854.25 139.907  -2
  -8   5   4 7854.25 139.907   1
  -8   5   3 100.588 9.65880   1
   8  -5  -3 106.922 21.9487  -2
  -8  -5   3 106.922 21.9487   1
  -8  -5   2 185.108 15.4594   1
   8  -5  -2 272.791 24.7093  -2
  -8  -5   2 272.791 24.7093   1
  -8   5   1 1182.15 15.0068   1
   8  -5  -1 1611.84 22.1183  -2
  -8  -5   1 1611.84 22.1183   1
  -8  -5   0 545.784 12.4017   1
   8  -5   0 706.348 20.2074  -2
  -8  -5   0 706.348 20.2074   1
  -8  -5  -1 974.840 14.2023   1
   8  -5   1 1260.53 22.9499  -2
  -8  -5  -1 1260.53 22.9499   1
  -8   5  -2 28.6985 10.9977   1
   8  -5   2 81.8063 34.4467  -2
  -8  -5  -2 81.8063 34.4467   1
  -8  -5  -3 942.196 14.5938   1
   8   5   3 1303.29 30.5467  -2
  -8   5  -3 1303.29 30.5467   1
  -8  -5  -4-5.12011 11.8747   1
   8   5   4-16.9885 31.8782  -2
  -8   5  -4-16.9885 31.8782   1
  -8   5  -5 1.88286 12.8148   1
  -8   5  -6 73.6693 12.6703   1
  -8   5  -7 10.8162 13.6122   1
  -8   5  -8 86.1090 10.8715   1
  -8  -6  12 72.1434 8.61823   1
  -8   6  11 2.00214 9.33727   1
   8   6 -11-1.93727 12.5503  -2
  -8   6  11-1.93727 12.5503   1
  -8   6  10 5.47017 18.5387   1
   8   6 -10-18.5634 30.3856  -2
  -8   6  10-18.5634 30.3856   1
  -8  -6   9 212.824 13.9890   1
  -8  -6   8 402.816 18.3505   1
   8   6  -8 551.618 42.8535  -2
  -8   6   8 551.618 42.8535   1
  -8  -6   7 187.264 11.8649   1
  -8  -6   6 3355.15 21.3281   1
   8   6  -6 4387.08 76.3741  -2
  -8   6   6 4387.08 76.3741   1
  -8  -6   5 540.749 12.5604   1
   8   6  -5 643.500 29.5558  -2
  -8   6   5 643.500 29.5558   1
  -8  -6   4 228.381 9.97435   1
   8   6  -4 325.261 36.0670  -2
  -8   6   4 325.261 36.0670   1
  -8  -6   3 1224.42 21.6776   1
   8   6  -3 1540.52 30.4983  -2
  -8   6   3 1540.52 30.4983   1
  -8  -6   2 118.333 14.7497   1
   8  -6  -2 140.656 22.9723  -2
  -8  -6   2 140.656 22.9723   1
  -8   6   1 66.5609 13.6792   1
   8  -6  -1 91.6113 14.7208  -2
  -8  -6   1 91.6113 14.7208   1
  -8  -6   0 792.017 14.1129   1
   8  -6   0 1028.04 28.4693  -2
  -8  -6   0 1028.04 28.4693   1
  -8   6  -1 62.8430 11.7340   1
   8  -6   1 82.8906 23.5722  -2
  -8  -6  -1 82.8906 23.5722   1
  -8  -6  -2 1048.16 14.3641   1
  -8   6  -3 6.83098 13.0273   1
   8   6   3-40.2264 31.7134  -2
  -8   6  -3-40.2264 31.7134   1
  -8  -6  -4 1659.79 18.0790   1
  -8   6  -5-5.97591 12.3225   1
   8   6   5 18.8777 31.9999  -2
  -8   6  -5 18.8777 31.9999   1
  -8   6  -6 157.751 16.3481   1
  -8  -6  -7 282.432 19.5972   1
  -8  -6  -8 23.4882 13.8029   1
  -8  -7  12-2.03001 6.09094   1
  -8   7  11 496.676 16.5896   1
  -8  -7  10 399.156 14.2148   1
   8   7 -10 487.373 32.5963  -2
  -8   7  10 487.373 32.5963   1
  -8  -7   9 689.718 18.2331   1
  -8  -7   8 586.578 15.2423   1
  -8  -7   7 16.5263 9.09146   1
  -8  -7   6 68.7372 10.2099   1
   8   7  -6 85.6321 22.7619  -2
  -8   7   6 85.6321 22.7619   1
  -8  -7   5 489.253 12.9838   1
   8   7  -5 684.011 20.4333  -2
  -8   7   5 684.011 20.4333   1
  -8  -7   4 517.110 12.0255   1
   8   7  -4 730.038 25.1728  -2
  -8   7   4 730.038 25.1728   1
  -8  -7   3 19.5562 13.6195   1
   8   7  -3 1.85607 22.2643  -2
  -8   7   3 1.85607 22.2643   1
  -8  -7   2 98.9931 13.1481   1
   8  -7  -2 122.486 22.2424  -2
  -8  -7   2 122.486 22.2424   1
  -8   7   1 20.3797 12.5365   1
   8  -7  -1 62.9885 17.4468  -2
  -8  -7   1 62.9885 17.4468   1
  -8  -7   0 550.538 16.8253   1
   8  -7   0 671.786 26.1568  -2
  -8  -7   0 671.786 26.1568   1
  -8   7  -1 1911.35 21.9820   1
   8  -7   1 2384.61 27.8487  -2
  -8  -7  -1 2384.61 27.8487   1
  -8  -7  -2 664.815 15.5341   1
   8   7   2 829.081 38.5331  -2
  -8   7  -2 829.081 38.5331   1
  -8   7  -3 65.0574 13.7803   1
   8   7   3 33.7609 30.9589  -2
  -8   7  -3 33.7609 30.9589   1
  -8   7  -4 1075.68 18.3577   1
   8   7   4 1369.03 39.2114  -2
  -8   7  -4 1369.03 39.2114   1
  -8   7  -5 504.414 12.5580   1
  -8  -7  -6 480.594 17.2731   1
  -8   7  -7 18.4716 17.1759   1
  -8  -7  -8-1.91724 12.2220   1
   8   8 -11 925.432 26.2443  -2
  -8   8  11 925.432 26.2443   1
  -8  -8  10 524.754 13.7483   1
  -8  -8   9 65.5350 12.9131   1
   8   8  -9 94.2219 17.9915  -2
  -8   8   9 94.2219 17.9915   1
  -8  -8   8 189.245 10.4433   1
   8   8  -8 253.907 39.2386  -2
  -8   8   8 253.907 39.2386   1
  -8  -8   7 316.548 10.5766   1
   8   8  -7 422.291 42.9476  -2
  -8   8   7 422.291 42.9476   1
  -8  -8   6 1397.99 16.7252   1
   8   8  -6 1721.43 23.9301  -2
  -8   8   6 1721.43 23.9301   1
  -8  -8   5 50.2275 10.0333   1
   8   8  -5 44.0305 16.6602  -2
  -8   8   5 44.0305 16.6602   1
  -8  -8   4 2962.21 23.1406   1
   8   8  -4 3952.99 28.8683  -2
  -8   8   4 3952.99 28.8683   1
  -8  -8   3 83.7579 13.4703   1
   8   8  -3 83.3779 19.4619  -2
  -8   8   3 83.3779 19.4619   1
  -8  -8   2 7.06418 17.7998   1
   8   8  -2 4.97436 16.7234  -2
  -8   8   2 4.97436 16.7234   1
  -8   8   1 366.117 17.4378   1
   8   8  -1 417.900 17.0825  -2
  -8   8   1 417.900 17.0825   1
  -8  -8   0 28.8111 13.9643   1
   8   8   0 12.5274 18.0659  -2
  -8   8   0 12.5274 18.0659   1
  -8   8  -1 11.1968 12.4683   1
   8   8   1 3.71463 33.5256  -2
  -8   8  -1 3.71463 33.5256   1
  -8   8  -2 311.811 16.4106   1
   8   8   2 461.649 35.3420  -2
  -8   8  -2 461.649 35.3420   1
  -8   8  -3 17.8860 13.2335   1
   8   8   3-8.48554 29.9337  -2
  -8   8  -3-8.48554 29.9337   1
  -8   8  -4-8.58595 14.1021   1
   8   8   4 28.0833 21.5062  -2
  -8   8  -4 28.0833 21.5062   1
  -8   8  -5 13.5351 16.5266   1
   8   8   5 0.48409 29.4278  -2
  -8   8  -5 0.48409 29.4278   1
  -8   8  -6 122.232 14.9733   1
  -8   8  -7 13.2522 15.7970   1
  -8   8  -8 71.8958 13.7273   1
  -8  -9  11-1.87755 8.56136   1
   8   9 -11 37.1083 17.4591  -2
  -8   9  11 37.1083 17.4591   1
  -8  -9  10 9.70091 13.1642   1
  -8  -9   9 83.8119 16.1977   1
   8   9  -9 118.078 31.9760  -2
  -8   9   9 118.078 31.9760   1
  -8  -9   8 200.254 11.7842   1
   8   9  -8 232.446 36.6436  -2
  -8   9   8 232.446 36.6436   1
  -8  -9   7 21.4662 9.89428   1
   8   9  -7-0.49337 38.3455  -2
  -8   9   7-0.49337 38.3455   1
  -8  -9   6 617.500 13.9643   1
   8   9  -6 858.252 24.4934  -2
  -8   9   6 858.252 24.4934   1
  -8  -9   5 1090.08 16.1120   1
   8   9  -5 1478.53 28.4442  -2
  -8   9   5 1478.53 28.4442   1
  -8  -9   4 39.9071 13.3543   1
   8   9  -4 56.1825 22.5494  -2
  -8   9   4 56.1825 22.5494   1
  -8  -9   3 2239.87 24.5299   1
   8   9  -3 3094.10 42.2503  -2
  -8   9   3 3094.10 42.2503   1
  -8   9   2 23.9053 16.6422   1
   8   9  -2 63.0977 41.8341  -2
  -8   9   2 63.0977 41.8341   1
  -8   9   1 569.068 18.9177   1
   8   9  -1 785.484 30.4333  -2
  -8   9   1 785.484 30.4333   1
  -8   9   0 1235.30 19.0872   1
   8   9   0 1603.38 31.3763  -2
  -8   9   0 1603.38 31.3763   1
  -8  -9  -1 89.4320 19.1735   1
   8   9   1 84.3142 22.8821  -2
  -8   9  -1 84.3142 22.8821   1
  -8   9  -2 958.355 18.9407   1
   8   9   2 1120.15 37.0999  -2
  -8   9  -2 1120.15 37.0999   1
  -8  -9  -3 144.866 13.3740   1
   8   9   3 266.913 30.7743  -2
  -8   9  -3 266.913 30.7743   1
  -8  -9  -4 318.049 22.3539   1
   8   9   4 381.363 22.2767  -2
  -8   9  -4 381.363 22.2767   1
  -8  -9  -5 513.843 21.9414   1
   8   9   5 708.893 33.5306  -2
  -8   9  -5 708.893 33.5306   1
  -8   9  -6 118.591 13.8838   1
  -8   9  -7 20.8984 19.0881   1
  -8 -10  10 567.613 15.2538   1
  -8 -10   9 523.058 18.2938   1
  -8 -10   8 865.534 16.9593   1
   8  10  -8 1165.30 28.4551  -2
  -8  10   8 1165.30 28.4551   1
  -8 -10   7 101.353 11.0328   1
   8  10  -7 116.484 26.4298  -2
  -8  10   7 116.484 26.4298   1
  -8 -10   6 133.591 13.0850   1
   8  10  -6 204.533 21.1120  -2
  -8  10   6 204.533 21.1120   1
  -8 -10   5-32.2507 18.5376   1
   8  10  -5 19.6182 21.5408  -2
  -8  10   5 19.6182 21.5408   1
  -8 -10   4 487.755 23.1785   1
   8  10  -4 726.893 25.4986  -2
  -8  10   4 726.893 25.4986   1
  -8 -10   3 271.584 18.3960   1
   8  10  -3 519.054 30.4922  -2
  -8  10   3 519.054 30.4922   1
   8  10  -2 981.902 33.3605  -2
  -8  10   2 981.902 33.3605   1
   8  10  -1 8722.09 40.8083  -2
  -8  10   1 8722.09 40.8083   1
  -8  10   0-33.5522 29.5710   1
   8  10   0 49.6715 23.1530  -2
  -8  10   0 49.6715 23.1530   1
  -8  10  -1 202.400 30.1412   1
   8  10   1 246.238 19.7426  -2
  -8  10  -1 246.238 19.7426   1
  -8 -10  -2 764.006 19.1492   1
   8  10   2 1099.90 36.1328  -2
  -8  10  -2 1099.90 36.1328   1
  -8  10  -3 347.076 15.1418   1
   8  10   3 522.481 29.9691  -2
  -8  10  -3 522.481 29.9691   1
  -8 -10  -4 20.2177 30.9675   1
   8  10   4 1.91191 28.4165  -2
  -8  10  -4 1.91191 28.4165   1
  -8 -10  -5-0.75055 28.5205   1
   8  10   5-6.79173 27.3034  -2
  -8  10  -5-6.79173 27.3034   1
  -8  10  -6 6.58966 13.9892   1
  -8  10  -7 25.6935 16.9476   1
  -8 -11  10 49.3945 8.78826   1
   8  11 -10 60.6967 12.9601  -2
  -8  11  10 60.6967 12.9601   1
  -8 -11   9 53.1587 12.1432   1
   8  11  -9 87.3652 18.3169  -2
  -8  11   9 87.3652 18.3169   1
  -8 -11   8 556.157 14.0030   1
   8  11  -8 778.986 34.4877  -2
  -8  11   8 778.986 34.4877   1
  -8 -11   7 5.85300 12.5437   1
   8  11  -7 29.0584 23.6154  -2
  -8  11   7 29.0584 23.6154   1
  -8 -11   6 29.9632 17.8557   1
   8  11  -6 38.8680 18.7821  -2
  -8  11   6 38.8680 18.7821   1
  -8 -11   5 103.020 18.9838   1
   8  11  -5 113.753 20.8191  -2
  -8  11   5 113.753 20.8191   1
  -8 -11   4 12.1528 16.5921   1
   8  11  -4 60.0229 26.4858  -2
  -8  11   4 60.0229 26.4858   1
   8  11  -3 457.212 42.1839  -2
  -8  11   3 457.212 42.1839   1
   8  11  -2 881.915 24.9244  -2
  -8  11   2 881.915 24.9244   1
   8  11  -1 1359.90 25.5386  -2
  -8  11   1 1359.90 25.5386   1
  -8  11   0 2479.06 49.9143   1
   8  11   0 3712.91 37.5304  -2
  -8  11   0 3712.91 37.5304   1
  -8  11  -1 513.639 31.7389   1
   8  11   1 775.079 23.8200  -2
  -8  11  -1 775.079 23.8200   1
  -8  11  -2 278.579 26.4909   1
   8  11   2 409.182 22.8470  -2
  -8  11  -2 409.182 22.8470   1
  -8  11  -3 321.722 18.6749   1
  -8 -11  -4 232.715 31.4102   1
   8  11   4 325.139 30.9115  -2
  -8  11  -4 325.139 30.9115   1
   8  11   5 46.4165 25.1245  -2
  -8  11  -5 46.4165 25.1245   1
  -8  11  -6 15.4523 12.4086   1
  -8  11  -7-1.50049 12.6692   1
   8  12 -10 57.4030 12.1744  -2
  -8  12  10 57.4030 12.1744   1
  -8 -12   9 257.865 13.8500   1
  -8 -12   8 22.5200 13.6766   1
   8  12  -8 89.2057 18.8351  -2
  -8  12   8 89.2057 18.8351   1
  -8 -12   7 36.0004 12.0463   1
   8  12  -7 49.8664 21.5265  -2
  -8  12   7 49.8664 21.5265   1
  -8 -12   6 42.7295 16.8168   1
   8  12  -6 53.6770 17.8920  -2
  -8  12   6 53.6770 17.8920   1
  -8 -12   5 59.2418 16.7671   1
   8  12  -5 124.513 19.4735  -2
  -8  12   5 124.513 19.4735   1
  -8 -12   4 73.0551 13.8962   1
   8  12  -4 80.5548 24.6567  -2
  -8  12   4 80.5548 24.6567   1
   8  12  -3 157.323 37.4777  -2
  -8  12   3 157.323 37.4777   1
   8  12  -2 6671.97 40.6749  -2
  -8  12   2 6671.97 40.6749   1
   8  12  -1 1789.54 25.7311  -2
  -8  12   1 1789.54 25.7311   1
  -8  12   0-3.94085 27.6779   1
   8  12   0 8.77662 20.0470  -2
  -8  12   0 8.77662 20.0470   1
  -8  12  -1 349.562 28.7443   1
   8  12   1 542.569 29.1709  -2
  -8  12  -1 542.569 29.1709   1
  -8  12  -2 112.819 23.1565   1
  -8 -12  -2 153.867 16.6978  -2
   8 -12   2 153.867 16.6978   1
   8 -12   3 45.7248 34.9378  -2
  -8 -12  -3 45.7248 34.9378   1
   8  12   4 247.921 28.1263  -2
  -8  12  -4 247.921 28.1263   1
   8  12   5 45.0531 22.4587  -2
  -8  12  -5 45.0531 22.4587   1
  -8  12  -6 45.7037 17.1308   1
   8  13  -9 22.5886 15.1802  -2
  -8  13   9 22.5886 15.1802   1
  -8 -13   8 57.9253 11.9430   1
   8  13  -8 43.3386 15.5206  -2
  -8  13   8 43.3386 15.5206   1
  -8 -13   7 99.4536 14.1921   1
   8  13  -7 99.4074 18.7124  -2
  -8  13   7 99.4074 18.7124   1
  -8 -13   6 1164.31 24.7064   1
   8  13  -6 1533.08 21.3136  -2
  -8  13   6 1533.08 21.3136   1
  -8 -13   5 5.73964 14.7698   1
   8  13  -5 33.5199 17.4266  -2
  -8  13   5 33.5199 17.4266   1
   8  13  -4 191.818 34.1862  -2
  -8  13   4 191.818 34.1862   1
   8  13  -3 99.1328 18.1563  -2
  -8  13   3 99.1328 18.1563   1
   8  13  -2 1233.14 27.7115  -2
  -8  13   2 1233.14 27.7115   1
   8  13  -1 147.200 17.3482  -2
  -8  13   1 147.200 17.3482   1
  -8  13   0 63.9465 25.9546   1
   8  13   0 114.936 18.5752  -2
  -8  13   0 114.936 18.5752   1
  -8  13  -1 318.513 26.5736   1
  -8  13  -2-4.56935 19.4653   1
  -8 -13  -2-38.9656 15.3910  -2
   8 -13   2-38.9656 15.3910   1
   8  13   3 291.847 28.9182  -2
  -8  13  -3 291.847 28.9182   1
   8  13   4 432.710 26.5705  -2
  -8  13  -4 432.710 26.5705   1
  -8  13  -5 1068.21 22.8229   1
  -8  13  -6 69.3661 12.7811   1
  -8 -14   8 40.6335 9.42240   1
  -8 -14   7 340.902 14.6013   1
  -8 -14   6 159.618 13.6673   1
   8  14  -6 187.861 17.8696  -2
  -8  14   6 187.861 17.8696   1
   8  14  -5 476.234 30.9606  -2
  -8  14   5 476.234 30.9606   1
   8  14  -4 133.067 18.9204  -2
  -8  14   4 133.067 18.9204   1
   8  14  -3 70.7898 19.4507  -2
  -8  14   3 70.7898 19.4507   1
   8  14  -2 345.616 16.9992  -2
  -8  14   2 345.616 16.9992   1
   8  14  -1 60.3997 14.8790  -2
  -8  14   1 60.3997 14.8790   1
  -8  14   0 52.0774 23.8283   1
   8  14   0 62.6705 14.9392  -2
  -8  14   0 62.6705 14.9392   1
  -8  14  -1 182.295 22.6893   1
  -8  14  -2 169.331 18.1037   1
  -8 -14  -2 182.599 26.3617  -2
   8 -14   2 182.599 26.3617   1
   8  14   3-27.8682 23.2825  -2
  -8  14  -3-27.8682 23.2825   1
  -8  14  -4 36.4662 19.4132   1
   8  14   4 34.2549 20.2095  -2
  -8  14  -4 34.2549 20.2095   1
  -8  14  -5 64.6141 10.7467   1
   8  15  -7-5.36642 13.3901  -2
  -8  15   7-5.36642 13.3901   1
   8  15  -6 79.2834 13.1895  -2
  -8  15   6 79.2834 13.1895   1
   8  15  -5 55.7102 14.9975  -2
  -8  15   5 55.7102 14.9975   1
   8  15  -4 37.6137 19.5723  -2
  -8  15   4 37.6137 19.5723   1
   8  15  -3 488.338 32.2507  -2
  -8  15   3 488.338 32.2507   1
   8  15  -2 14.1523 12.7971  -2
  -8  15   2 14.1523 12.7971   1
   8  15  -1 219.665 17.6981  -2
  -8  15   1 219.665 17.6981   1
  -8  15   0 27.0745 21.0475   1
  -8  15  -1 10.7008 17.7590   1
  -8 -15  -1 0.20627 25.1291  -2
   8 -15   1 0.20627 25.1291   1
  -8  15  -3 53.1380 17.9268   1
   8  15   3 38.3433 20.1552  -2
  -8  15  -3 38.3433 20.1552   1
  -8  15  -4 870.824 19.8350   1
   8  15   4 937.897 20.3345  -2
  -8  15  -4 937.897 20.3345   1
   8  16  -7 66.1327 11.5492  -2
  -8  16   7 66.1327 11.5492   1
   8  16  -6 15.5917 14.6075  -2
  -8  16   6 15.5917 14.6075   1
   8  16  -5 570.236 23.7270  -2
  -8  16   5 570.236 23.7270   1
   8  16  -4 64.0000 20.2560  -2
  -8  16   4 64.0000 20.2560   1
   8  16  -3 116.356 15.9054  -2
  -8  16   3 116.356 15.9054   1
   8  16  -2 38.7194 14.4663  -2
  -8  16   2 38.7194 14.4663   1
  -8  16   0 34.6052 17.5199   1
  -8  16  -1 18.7275 13.4167   1
  -8 -16  -1-0.98600 21.6985  -2
   8 -16   1-0.98600 21.6985   1
   8  16   2 29.6803 18.7215  -2
  -8  16  -2 29.6803 18.7215   1
  -8  16  -3 302.167 13.6634   1
   8  17  -5 19.0816 14.2829  -2
  -8  17   5 19.0816 14.2829   1
   8  17  -4 34.8940 12.9784  -2
  -8  17   4 34.8940 12.9784   1
   8  17  -3-1.18522 19.4467  -2
  -8  17   3-1.18522 19.4467   1
   8  17  -2 62.6923 20.8125  -2
  -8  17   2 62.6923 20.8125   1
  -8  17   1 230.285 17.2607   1
  -8  17   0 45.6035 12.7016   1
  -8 -17   0 22.1037 19.0416  -2
   8 -17   0 22.1037 19.0416   1
   8 -17   1 20.2596 9.62614   1
   8  17   2 144.718 13.3826  -2
  -8  17  -2 144.718 13.3826   1
   8  18  -3 9.12501 12.5632  -2
  -8  18   3 9.12501 12.5632   1
   8  18  -2 48.6153 13.3639  -2
  -8  18   2 48.6153 13.3639   1
   8 -18  -1 10.0209 8.47223   1
  -9   0  11 253.422 15.6288   1
  -9   0   9 209.731 15.1968   1
  -9   0   7 654.754 20.6406   1
   9   0  -7 786.382 36.2857  -2
  -9   0   7 786.382 36.2857   1
  -9   0   5 3981.83 25.8384   1
   9   0  -5 5568.33 42.8742  -2
  -9   0   5 5568.33 42.8742   1
  -9   0   3 8033.15 35.7693   1
   9   0  -3 10922.8 57.6533  -2
  -9   0   3 10922.8 57.6533   1
  -9   0   1 1120.91 18.7262   1
   9   0  -1 1608.82 45.7553  -2
  -9   0   1 1608.82 45.7553   1
  -9   0  -1 7923.36 35.7793   1
  -9   0  -3 3074.60 24.9912   1
  -9   0  -5 534.475 24.3412   1
  -9   0  -7 5.74524 21.5747   1
  -9   1  12 52.3874 7.79541   1
  -9  -1  11 237.371 10.9599   1
  -9  -1  10 63.8851 18.2424   1
  -9   1   9 312.691 16.4028   1
  -9   1   8 2.00954 12.0954   1
   9   1  -8 42.2627 29.8323  -2
  -9   1   8 42.2627 29.8323   1
  -9  -1   7 139.589 10.9083   1
   9   1  -7 183.052 19.0315  -2
  -9   1   7 183.052 19.0315   1
  -9  -1   6 726.439 10.9172   1
   9  -1  -6 886.989 16.2886  -2
  -9  -1   6 886.989 16.2886   1
  -9  -1   5 189.548 8.59686   1
   9  -1  -5 250.541 21.6813  -2
  -9  -1   5 250.541 21.6813   1
  -9   1   4 4.62820 8.87219   1
   9  -1  -4 75.2810 17.7014  -2
  -9  -1   4 75.2810 17.7014   1
  -9  -1   3 91.8826 10.9223   1
   9  -1  -3 142.755 18.8733  -2
  -9  -1   3 142.755 18.8733   1
  -9  -1   2 46.6114 10.3889   1
   9  -1  -2 73.0673 24.1443  -2
  -9  -1   2 73.0673 24.1443   1
  -9   1   1 12.2671 12.1392   1
   9  -1  -1 21.8026 16.2894  -2
  -9  -1   1 21.8026 16.2894   1
  -9   1   0 681.549 13.9716   1
   9  -1   0 769.765 25.9952  -2
  -9  -1   0 769.765 25.9952   1
  -9   1  -1 693.544 12.8930   1
   9   1   1 949.438 27.9622  -2
  -9   1  -1 949.438 27.9622   1
  -9  -1  -2 2261.52 17.6346   1
   9  -1   2 2870.38 49.9130  -2
  -9  -1  -2 2870.38 49.9130   1
  -9   1  -3 50.1874 11.3548   1
  -9  -1  -4 9.49534 16.7861   1
  -9  -1  -5-4.81478 14.9839   1
  -9  -1  -6 11.2950 13.2818   1
  -9   1  -7 152.670 15.2211   1
  -9   2  11 193.267 8.48255   1
  -9  -2  10 109.626 12.0567   1
  -9  -2   9-2.64138 14.7176   1
  -9  -2   8 159.375 13.6083   1
  -9  -2   7 184.302 12.9045   1
   9   2  -7 288.112 27.6240  -2
  -9   2   7 288.112 27.6240   1
  -9  -2   6 2050.84 14.3222   1
   9   2  -6 2659.00 46.1316  -2
  -9   2   6 2659.00 46.1316   1
  -9  -2   5 839.524 11.1093   1
   9  -2  -5 1044.94 19.8150  -2
  -9  -2   5 1044.94 19.8150   1
  -9  -2   4 963.014 12.4522   1
   9  -2  -4 1266.11 21.8608  -2
  -9  -2   4 1266.11 21.8608   1
  -9   2   3 23.5660 11.6444   1
   9  -2  -3 46.2648 23.3347  -2
  -9  -2   3 46.2648 23.3347   1
  -9   2   2 578.818 14.2584   1
   9  -2  -2 872.530 38.4446  -2
  -9  -2   2 872.530 38.4446   1
  -9   2   1 24.9315 10.0634   1
   9  -2  -1 17.1125 20.7284  -2
  -9  -2   1 17.1125 20.7284   1
  -9   2   0 11.6245 11.3720   1
   9  -2   0-26.0234 21.9984  -2
  -9  -2   0-26.0234 21.9984   1
  -9   2  -1 259.924 11.8330   1
   9   2   1 368.947 25.2718  -2
  -9   2  -1 368.947 25.2718   1
  -9   2  -2 364.856 14.8694   1
   9   2   2 525.969 35.4132  -2
  -9   2  -2 525.969 35.4132   1
  -9   2  -3 157.928 12.3306   1
  -9  -2  -4 1224.65 16.4423   1
  -9  -2  -5 15.2674 14.7896   1
  -9   2  -6 5.32105 14.9355   1
  -9   2  -7 185.741 14.3769   1
  -9   3  11 522.795 7.37845   1
  -9   3  10 158.290 12.5652   1
   9   3 -10 223.660 23.7784  -2
  -9   3  10 223.660 23.7784   1
  -9  -3   9 349.199 12.8016   1
   9   3  -9 516.457 31.4639  -2
  -9   3   9 516.457 31.4639   1
  -9  -3   8 47.7687 14.0823   1
   9   3  -8 93.7126 32.5248  -2
  -9   3   8 93.7126 32.5248   1
  -9  -3   7 246.976 12.8724   1
   9   3  -7 288.753 23.3054  -2
  -9   3   7 288.753 23.3054   1
  -9  -3   6 585.713 10.7988   1
   9   3  -6 811.471 36.5758  -2
  -9   3   6 811.471 36.5758   1
  -9  -3   5 3480.05 17.5000   1
   9   3  -5 4416.71 59.3539  -2
  -9   3   5 4416.71 59.3539   1
  -9  -3   4 4133.31 21.8308   1
   9  -3  -4 5245.54 34.0244  -2
  -9  -3   4 5245.54 34.0244   1
  -9   3   3 5717.95 24.4851   1
   9  -3  -3 7551.66 41.6229  -2
  -9  -3   3 7551.66 41.6229   1
  -9  -3   2 64.0221 13.7386   1
   9  -3  -2 46.6963 18.0981  -2
  -9  -3   2 46.6963 18.0981   1
  -9   3   1-0.95063 10.1002   1
   9  -3  -1 3.44948 18.4935  -2
  -9  -3   1 3.44948 18.4935   1
  -9   3   0 579.208 14.0768   1
   9  -3   0 767.427 18.6153  -2
  -9  -3   0 767.427 18.6153   1
  -9   3  -1 725.872 12.8490   1
   9  -3   1 956.306 26.4466  -2
  -9  -3  -1 956.306 26.4466   1
  -9   3  -2 22.9210 11.0114   1
   9   3   2 41.2921 32.8436  -2
  -9   3  -2 41.2921 32.8436   1
  -9   3  -3-1.45267 12.9720   1
   9   3   3 3.68837 31.7489  -2
  -9   3  -3 3.68837 31.7489   1
  -9   3  -4 52.9554 11.4767   1
  -9   3  -5 17.7785 12.9359   1
  -9   3  -6 65.9125 14.8060   1
  -9   3  -7 125.493 12.9637   1
  -9   4  11 356.196 7.08447   1
  -9   4  10 62.6572 8.06947   1
   9   4 -10 107.247 23.5638  -2
  -9   4  10 107.247 23.5638   1
  -9   4   9 58.9766 8.86571   1
  -9  -4   8 511.381 14.3267   1
   9   4  -8 641.021 30.1947  -2
  -9   4   8 641.021 30.1947   1
  -9  -4   7 3336.55 19.6219   1
   9   4  -7 4233.20 39.1085  -2
  -9   4   7 4233.20 39.1085   1
  -9  -4   6 942.802 12.9851   1
   9   4  -6 1188.20 48.6912  -2
  -9   4   6 1188.20 48.6912   1
  -9  -4   5 4476.65 19.9942   1
   9   4  -5 5756.74 48.6871  -2
  -9   4   5 5756.74 48.6871   1
  -9   4   4 916.814 12.7277   1
   9  -4  -4 1093.30 20.6283  -2
  -9  -4   4 1093.30 20.6283   1
  -9   4   3 3314.95 24.6436   1
   9  -4  -3 4271.46 33.6954  -2
  -9  -4   3 4271.46 33.6954   1
  -9  -4   2 2728.32 21.2766   1
   9  -4  -2 3318.65 32.1543  -2
  -9  -4   2 3318.65 32.1543   1
  -9   4   1 3.25270 12.3057   1
   9  -4  -1 12.3836 15.8931  -2
  -9  -4   1 12.3836 15.8931   1
  -9   4   0 951.569 16.4795   1
   9  -4   0 1165.03 19.5655  -2
  -9  -4   0 1165.03 19.5655   1
  -9   4  -1 233.821 10.3406   1
   9  -4   1 283.368 19.2238  -2
  -9  -4  -1 283.368 19.2238   1
  -9  -4  -2 726.346 13.6461   1
   9   4   2 942.968 28.2408  -2
  -9   4  -2 942.968 28.2408   1
  -9   4  -3 1223.20 18.7941   1
   9   4   3 1765.59 44.8231  -2
  -9   4  -3 1765.59 44.8231   1
  -9   4  -4 144.588 16.8480   1
   9   4   4 214.154 32.4819  -2
  -9   4  -4 214.154 32.4819   1
  -9   4  -5 223.560 14.3118   1
  -9  -4  -6 11.4155 12.4268   1
  -9   4  -7 89.4279 20.1856   1
  -9  -5  11 708.937 10.5071   1
  -9  -5  10 116.438 8.10528   1
   9   5 -10 143.174 14.4276  -2
  -9   5  10 143.174 14.4276   1
  -9  -5   9 218.028 9.45098   1
   9   5  -9 238.511 18.6218  -2
  -9   5   9 238.511 18.6218   1
  -9  -5   8 289.345 9.95033   1
   9   5  -8 367.592 21.4077  -2
  -9   5   8 367.592 21.4077   1
  -9  -5   7 181.777 9.06054   1
   9   5  -7 215.196 38.3181  -2
  -9   5   7 215.196 38.3181   1
  -9  -5   6 2930.12 17.7260   1
   9   5  -6 3818.39 60.7846  -2
  -9   5   6 3818.39 60.7846   1
  -9  -5   5 1097.73 13.8582   1
   9   5  -5 1511.81 35.5853  -2
  -9   5   5 1511.81 35.5853   1
  -9  -5   4 1509.11 20.5295   1
   9   5  -4 1982.75 33.3186  -2
  -9   5   4 1982.75 33.3186   1
  -9   5   3 1768.19 23.6391   1
   9  -5  -3 2145.94 31.6402  -2
  -9  -5   3 2145.94 31.6402   1
  -9  -5   2 1452.47 21.8423   1
   9  -5  -2 1736.36 31.1949  -2
  -9  -5   2 1736.36 31.1949   1
  -9   5   1 93.7397 12.3620   1
   9  -5  -1 135.462 20.7016  -2
  -9  -5   1 135.462 20.7016   1
  -9   5   0 4.25899 10.3292   1
   9  -5   0-5.57240 16.8843  -2
  -9  -5   0-5.57240 16.8843   1
  -9   5  -1 33.6609 11.5857   1
   9  -5   1 70.7388 16.7182  -2
  -9  -5  -1 70.7388 16.7182   1
  -9   5  -2 271.911 11.7664   1
   9   5   2 342.540 35.6161  -2
  -9   5  -2 342.540 35.6161   1
  -9   5  -3 16.8997 16.5112   1
   9   5   3 9.43190 22.4062  -2
  -9   5  -3 9.43190 22.4062   1
  -9   5  -4 58.0743 16.2807   1
   9   5   4 69.3152 31.2743  -2
  -9   5  -4 69.3152 31.2743   1
  -9  -5  -5 128.409 20.8770   1
  -9   5  -6 22.3695 12.9431   1
  -9  -5  -7 6.84207 12.5555   1
  -9   6  11 421.866 13.6955   1
  -9  -6  10 16.7464 7.67381   1
   9   6 -10 22.0326 11.1192  -2
  -9   6  10 22.0326 11.1192   1
  -9  -6   9-7.72519 9.49728   1
   9   6  -9 5.41082 14.1777  -2
  -9   6   9 5.41082 14.1777   1
  -9  -6   8 142.244 10.8139   1
   9   6  -8 190.051 20.0547  -2
  -9   6   8 190.051 20.0547   1
  -9  -6   7 13.1140 9.47075   1
   9   6  -7 54.0792 21.1740  -2
  -9   6   7 54.0792 21.1740   1
  -9  -6   6 56.8156 11.0699   1
   9   6  -6 113.955 22.8898  -2
  -9   6   6 113.955 22.8898   1
  -9  -6   5 4.45408 10.6686   1
   9   6  -5 38.6548 41.9820  -2
  -9   6   5 38.6548 41.9820   1
  -9  -6   4 1003.16 17.4722   1
   9   6  -4 1303.35 29.8137  -2
  -9   6   4 1303.35 29.8137   1
  -9  -6   3 1696.78 37.2735   1
   9  -6  -3 1907.07 23.8145  -2
  -9  -6   3 1907.07 23.8145   1
  -9   6   2 2623.60 20.6039   1
   9  -6  -2 3348.86 30.8482  -2
  -9  -6   2 3348.86 30.8482   1
  -9   6   1-12.3571 11.9176   1
   9  -6  -1-10.2827 16.3232  -2
  -9  -6   1-10.2827 16.3232   1
  -9   6   0 74.0730 11.3027   1
   9  -6   0 76.2394 19.1912  -2
  -9  -6   0 76.2394 19.1912   1
  -9   6  -1-12.1417 9.89215   1
   9   6   1 16.5001 31.8543  -2
  -9   6  -1 16.5001 31.8543   1
  -9   6  -2 378.797 12.9128   1
  -9   6  -3 658.499 16.0724   1
   9   6   3 896.131 38.9285  -2
  -9   6  -3 896.131 38.9285   1
  -9   6  -4 1974.05 19.5598   1
  -9  -6  -5 80.9432 21.9136   1
  -9   6  -6 7.74547 12.1084   1
  -9  -6  -7 74.5372 11.5801   1
  -9  -7  10 99.0421 11.9222   1
   9   7 -10 90.9252 21.9147  -2
  -9   7  10 90.9252 21.9147   1
  -9  -7   9 1.10089 14.2119   1
   9   7  -9 12.0456 14.0058  -2
  -9   7   9 12.0456 14.0058   1
  -9  -7   8 22.3372 9.95616   1
   9   7  -8-5.75914 19.7114  -2
  -9   7   8-5.75914 19.7114   1
  -9  -7   7 80.8217 9.88454   1
   9   7  -7 100.285 23.0654  -2
  -9   7   7 100.285 23.0654   1
  -9  -7   6 1450.57 18.2004   1
   9   7  -6 1853.65 35.2727  -2
  -9   7   6 1853.65 35.2727   1
  -9  -7   5 609.877 14.9622   1
   9   7  -5 733.471 25.2378  -2
  -9   7   5 733.471 25.2378   1
  -9   7   4 1045.27 23.6342   1
   9   7  -4 1340.91 28.2851  -2
  -9   7   4 1340.91 28.2851   1
  -9   7   3 407.177 16.0640   1
  -9   7   2 381.903 15.5469   1
   9  -7  -2 474.474 22.7611  -2
  -9  -7   2 474.474 22.7611   1
  -9  -7   1 31.0196 11.8787   1
   9  -7  -1 85.5012 17.8350  -2
  -9  -7   1 85.5012 17.8350   1
  -9   7   0 813.190 15.3659   1
   9   7   0 1130.35 42.2143  -2
  -9   7   0 1130.35 42.2143   1
  -9  -7  -1 540.875 16.9076   1
   9   7   1 645.094 26.3426  -2
  -9   7  -1 645.094 26.3426   1
  -9   7  -2 17.2610 11.2636   1
   9   7   2 51.4013 32.1303  -2
  -9   7  -2 51.4013 32.1303   1
  -9   7  -3 69.7119 12.9171   1
   9   7   3 127.378 21.8898  -2
  -9   7  -3 127.378 21.8898   1
  -9   7  -4 554.224 15.4021   1
  -9  -7  -5 99.5844 26.0306   1
  -9   7  -6 3.80965 11.1016   1
  -9   7  -7 74.6873 14.6955   1
  -9  -8  10-1.20614 7.90369   1
  -9  -8   9 121.304 13.4637   1
  -9  -8   8 528.311 19.5613   1
  -9  -8   7 596.199 15.5926   1
   9   8  -7 815.080 39.8195  -2
  -9   8   7 815.080 39.8195   1
  -9  -8   6 274.131 11.7919   1
   9   8  -6 302.273 20.0897  -2
  -9   8   6 302.273 20.0897   1
  -9   8   5 475.144 18.4718   1
   9   8  -5 630.767 41.7156  -2
  -9   8   5 630.767 41.7156   1
  -9   8   4 156.954 17.2778   1
   9   8  -4 186.057 21.5075  -2
  -9   8   4 186.057 21.5075   1
  -9  -8   3 163.516 22.0398   1
   9   8  -3 204.763 21.5856  -2
  -9   8   3 204.763 21.5856   1
  -9   8   2-0.54367 14.4245   1
   9   8  -2 26.9566 20.9836  -2
  -9   8   2 26.9566 20.9836   1
  -9   8   1 1184.18 15.8135   1
   9   8  -1 1684.60 47.0144  -2
  -9   8   1 1684.60 47.0144   1
  -9   8   0 12.2758 13.3132   1
   9   8   0 19.4329 23.3978  -2
  -9   8   0 19.4329 23.3978   1
  -9   8  -1 410.053 14.2334   1
   9   8   1 503.126 34.6235  -2
  -9   8  -1 503.126 34.6235   1
  -9   8  -2 21.9567 10.9507   1
   9   8   2 44.2210 31.7928  -2
  -9   8  -2 44.2210 31.7928   1
  -9   8  -3 27.9712 11.9219   1
   9   8   3 42.8292 27.8612  -2
  -9   8  -3 42.8292 27.8612   1
  -9   8  -4 80.3336 13.0955   1
  -9  -8  -5 6.76182 15.1186   1
  -9   8  -6 98.0621 14.0282   1
   9   9 -10 65.7712 16.9586  -2
  -9   9  10 65.7712 16.9586   1
  -9  -9   9 100.932 11.5537   1
   9   9  -9 146.115 25.7316  -2
  -9   9   9 146.115 25.7316   1
   9   9  -8 237.541 21.8162  -2
  -9   9   8 237.541 21.8162   1
   9   9  -7 126.775 23.8538  -2
  -9   9   7 126.775 23.8538   1
  -9   9   6 69.4636 22.2794   1
   9   9  -6 143.736 25.5102  -2
  -9   9   6 143.736 25.5102   1
  -9   9   5 281.839 27.0825   1
   9   9  -5 492.692 28.2034  -2
  -9   9   5 492.692 28.2034   1
  -9   9   4 456.570 31.4521   1
   9   9  -4 803.760 44.4780  -2
  -9   9   4 803.760 44.4780   1
  -9  -9   3 5.47956 14.8252   1
   9   9  -3 49.0339 26.2712  -2
  -9   9   3 49.0339 26.2712   1
  -9  -9   2 277.042 15.0748   1
   9   9  -2 419.619 27.8928  -2
  -9   9   2 419.619 27.8928   1
  -9   9   1 290.626 17.8664   1
   9   9  -1 372.225 25.4447  -2
  -9   9   1 372.225 25.4447   1
  -9   9   0 632.533 17.9083   1
   9   9   0 773.772 38.0105  -2
  -9   9   0 773.772 38.0105   1
  -9   9  -1 455.158 17.2808   1
   9   9   1 717.764 34.5690  -2
  -9   9  -1 717.764 34.5690   1
  -9   9  -2 92.1438 12.8515   1
   9   9   2 74.7714 21.1756  -2
  -9   9  -2 74.7714 21.1756   1
  -9   9  -3 99.8720 13.9625   1
   9   9   3 183.301 26.5205  -2
  -9   9  -3 183.301 26.5205   1
  -9   9  -4 54.7926 17.9160   1
   9   9   4 60.7633 26.6427  -2
  -9   9  -4 60.7633 26.6427   1
  -9  -9  -5 106.717 14.5908   1
  -9   9  -6-7.16309 11.5328   1
   9  10  -9 146.779 10.9183  -2
  -9  10   9 146.779 10.9183   1
   9  10  -8 176.402 19.5378  -2
  -9  10   8 176.402 19.5378   1
   9  10  -7 215.209 22.4568  -2
  -9  10   7 215.209 22.4568   1
  -9  10   6 247.538 23.0468   1
   9  10  -6 449.710 25.6523  -2
  -9  10   6 449.710 25.6523   1
  -9  10   5 6.64578 24.1351   1
   9  10  -5-0.05579 24.5869  -2
  -9  10   5-0.05579 24.5869   1
  -9  10   4 557.881 31.5558   1
   9  10  -4 840.371 42.6737  -2
  -9  10   4 840.371 42.6737   1
  -9  10   3 842.762 32.6601   1
   9  10  -3 1030.16 29.9627  -2
  -9  10   3 1030.16 29.9627   1
  -9  10   2 259.501 30.1893   1
   9  10  -2 421.001 21.1444  -2
  -9  10   2 421.001 21.1444   1
  -9  10   1 3176.30 52.3356   1
   9  10  -1 4517.81 40.3155  -2
  -9  10   1 4517.81 40.3155   1
  -9  10   0 165.938 18.6053   1
   9  10   0 322.529 22.7475  -2
  -9  10   0 322.529 22.7475   1
  -9  10  -1 220.242 15.1437   1
   9  10   1 367.878 30.3835  -2
  -9  10  -1 367.878 30.3835   1
  -9  10  -2 1689.71 19.9437   1
   9  10   2 2454.50 39.8181  -2
  -9  10  -2 2454.50 39.8181   1
  -9  10  -3 203.532 19.2186   1
   9  10   3 315.575 24.9372  -2
  -9  10  -3 315.575 24.9372   1
  -9  10  -4 11.5897 16.5228   1
   9  10   4 12.9181 24.5685  -2
  -9  10  -4 12.9181 24.5685   1
  -9 -10  -5 167.942 13.4138   1
  -9  10  -6-2.74406 12.8062   1
   9  11  -9 53.2318 9.63468  -2
  -9  11   9 53.2318 9.63468   1
   9  11  -8 1153.75 20.4962  -2
  -9  11   8 1153.75 20.4962   1
   9  11  -7 101.926 19.7353  -2
  -9  11   7 101.926 19.7353   1
  -9  11   6 27.8414 19.7853   1
   9  11  -6 26.7941 21.4047  -2
  -9  11   6 26.7941 21.4047   1
  -9  11   5 33.9059 22.8772   1
   9  11  -5 41.2364 33.4548  -2
  -9  11   5 41.2364 33.4548   1
  -9  11   4 216.742 26.8412   1
   9  11  -4 386.515 23.8771  -2
  -9  11   4 386.515 23.8771   1
   9  11  -3 94.3274 18.6665  -2
  -9  11   3 94.3274 18.6665   1
  -9  11   2 604.167 32.8723   1
   9  11  -2 847.594 25.4976  -2
  -9  11   2 847.594 25.4976   1
  -9  11   1 254.139 29.0738   1
   9  11  -1 461.003 23.0242  -2
  -9  11   1 461.003 23.0242   1
  -9  11   0 101.847 26.0650   1
   9  11   0 99.7715 19.6377  -2
  -9  11   0 99.7715 19.6377   1
  -9  11  -1 803.101 20.8652   1
   9  11   1 1171.78 22.7604  -2
  -9  11  -1 1171.78 22.7604   1
  -9  11  -2 80.0232 11.6445   1
   9  11   2 151.716 23.3505  -2
  -9  11  -2 151.716 23.3505   1
  -9  11  -3 942.485 29.6119   1
   9  11   3 1334.35 34.9329  -2
  -9  11  -3 1334.35 34.9329   1
  -9  11  -4 73.8355 21.0224   1
   9  11   4 124.252 22.7770  -2
  -9  11  -4 124.252 22.7770   1
  -9  11  -5 118.551 14.2873   1
   9  12  -8 13.9755 12.2447  -2
  -9  12   8 13.9755 12.2447   1
   9  12  -7 2.01332 23.0942  -2
  -9  12   7 2.01332 23.0942   1
  -9  12   6 37.0967 18.0016   1
   9  12  -6-13.5066 27.2449  -2
  -9  12   6-13.5066 27.2449   1
  -9  12   5 54.9392 21.6135   1
   9  12  -5 14.0902 27.8514  -2
  -9  12   5 14.0902 27.8514   1
   9  12  -4 335.397 17.8796  -2
  -9  12   4 335.397 17.8796   1
   9  12  -3 1639.72 22.7204  -2
  -9  12   3 1639.72 22.7204   1
  -9  12   2 63.2420 25.7476   1
   9  12  -2 107.842 19.7311  -2
  -9  12   2 107.842 19.7311   1
  -9  12   1 1794.79 39.1195   1
   9  12  -1 2679.12 29.4846  -2
  -9  12   1 2679.12 29.4846   1
  -9  12   0 329.100 26.6279   1
   9  12   0 478.323 27.8578  -2
  -9  12   0 478.323 27.8578   1
  -9  12  -1 405.952 24.3645   1
   9  12   1 457.859 17.0112  -2
  -9  12  -1 457.859 17.0112   1
  -9  12  -2 62.7100 13.1715   1
   9  12   2 78.1988 19.1514  -2
  -9  12  -2 78.1988 19.1514   1
  -9  12  -3 58.2694 20.3277   1
   9  12   3 69.5835 23.8367  -2
  -9  12  -3 69.5835 23.8367   1
  -9  12  -4 22.5750 17.3725   1
   9  12   4 47.9673 18.9699  -2
  -9  12  -4 47.9673 18.9699   1
  -9  12  -5 3.80430 11.2899   1
   9  13  -8 1138.30 12.2617  -2
  -9  13   8 1138.30 12.2617   1
   9  13  -7 42.6217 12.3344  -2
  -9  13   7 42.6217 12.3344   1
  -9  13   6 59.8673 16.1499   1
   9  13  -6 140.859 15.2983  -2
  -9  13   6 140.859 15.2983   1
   9  13  -5 167.242 12.4748  -2
  -9  13   5 167.242 12.4748   1
   9  13  -4 1159.60 22.2510  -2
  -9  13   4 1159.60 22.2510   1
   9  13  -3 32.9031 14.8890  -2
  -9  13   3 32.9031 14.8890   1
  -9  13   2 205.126 24.9536   1
   9  13  -2 266.923 18.1908  -2
  -9  13   2 266.923 18.1908   1
  -9  13   1 14.7443 22.5169   1
   9  13  -1 1.04341 15.2747  -2
  -9  13   1 1.04341 15.2747   1
  -9  13   0 99.9848 21.2704   1
   9  13   0 132.366 14.5963  -2
  -9  13   0 132.366 14.5963   1
  -9  13  -1 369.536 21.0760   1
   9  13   2-0.02792 22.6699  -2
  -9  13  -2-0.02792 22.6699   1
  -9  13  -3 317.609 18.1915   1
  -9  13  -4 72.8988 8.68700   1
   9  14  -7 101.047 13.8015  -2
  -9  14   7 101.047 13.8015   1
  -9  14   6-12.3379 12.4918   1
   9  14  -6 6.01220 11.1033  -2
  -9  14   6 6.01220 11.1033   1
   9  14  -5 31.4639 11.1556  -2
  -9  14   5 31.4639 11.1556   1
   9  14  -4 144.435 14.8138  -2
  -9  14   4 144.435 14.8138   1
  -9  14   3 252.973 22.4715   1
   9  14  -3 316.783 24.1439  -2
  -9  14   3 316.783 24.1439   1
  -9  14   2 30.5915 20.2502   1
   9  14  -2-26.2878 13.5462  -2
  -9  14   2-26.2878 13.5462   1
  -9  14   1 117.745 20.6074   1
   9  14  -1 128.976 12.9419  -2
  -9  14   1 128.976 12.9419   1
  -9  14   0 352.682 20.7376   1
  -9  14  -1 3.48839 14.1510   1
   9  14   2 99.7898 19.9110  -2
  -9  14  -2 99.7898 19.9110   1
   9  14   3 10.2808 13.9984  -2
  -9  14  -3 10.2808 13.9984   1
   9  15  -6 154.017 12.7949  -2
  -9  15   6 154.017 12.7949   1
   9  15  -5 56.8395 11.4871  -2
  -9  15   5 56.8395 11.4871   1
   9  15  -4 82.7003 17.7620  -2
  -9  15   4 82.7003 17.7620   1
   9  15  -3 4.75717 13.2449  -2
  -9  15   3 4.75717 13.2449   1
  -9  15   2 57.5586 17.6775   1
   9  15  -2 84.2262 15.5444  -2
  -9  15   2 84.2262 15.5444   1
  -9  15   1 15.6842 16.4602   1
  -9  15   0 91.1645 14.2726   1
   9  15   1 93.8187 18.0610  -2
  -9  15  -1 93.8187 18.0610   1
   9  15   2 8.40803 13.2630  -2
  -9  15  -2 8.40803 13.2630   1
   9  16  -3-8.23674 15.2677  -2
  -9  16   3-8.23674 15.2677   1
  -9  16   2 74.8231 13.1735   1
  -9  16   1 78.6172 11.7127   1
 -10   0  10 1850.99 17.0967   1
 -10   0   8 589.125 17.1456   1
 -10   0   6 335.369 13.9732   1
 -10   0   4 798.311 21.1989   1
  10   0  -4 1107.56 25.3273  -2
 -10   0   4 1107.56 25.3273   1
 -10   0   2 477.210 20.6129   1
  10   0  -2 675.449 37.1508  -2
 -10   0   2 675.449 37.1508   1
 -10   0   0 2120.20 31.2084   1
  10   0   0 2911.91 48.3211  -2
 -10   0   0 2911.91 48.3211   1
 -10   0  -2 232.877 21.8323   1
  10   0   2 290.613 31.8215  -2
 -10   0  -2 290.613 31.8215   1
 -10   0  -4 803.322 33.6226   1
 -10   0  -6 148.482 20.2145   1
 -10   1  10 378.904 8.94081   1
 -10   1   9 350.013 11.2471   1
 -10   1   8 109.828 11.4348   1
 -10   1   7 2.55103 10.1081   1
 -10   1   6 2272.65 17.2775   1
  10   1  -6 2948.63 39.9643  -2
 -10   1   6 2948.63 39.9643   1
 -10   1   5 122.088 16.6820   1
  10  -1  -5 160.908 13.2051  -2
 -10  -1   5 160.908 13.2051   1
 -10   1   4 1102.72 19.7731   1
  10  -1  -4 1437.66 18.7687  -2
 -10  -1   4 1437.66 18.7687   1
 -10  -1   3 192.211 10.5846   1
  10  -1  -3 283.148 23.4152  -2
 -10  -1   3 283.148 23.4152   1
 -10   1   2 301.478 16.2145   1
  10  -1  -2 417.971 20.1669  -2
 -10  -1   2 417.971 20.1669   1
 -10   1   1 419.150 17.9776   1
  10  -1  -1 556.484 20.1131  -2
 -10  -1   1 556.484 20.1131   1
 -10  -1   0 295.900 12.0569   1
 -10  -1  -1 373.811 10.5329   1
 -10   1  -2-11.8433 13.6853   1
 -10  -1  -3 179.757 12.1433   1
 -10   1  -4 409.983 21.8264   1
 -10  -1  -5 36.8512 17.0450   1
 -10   1  -6 61.1984 17.7842   1
 -10   2  10 659.256 11.6394   1
 -10   2   9 63.6924 9.52398   1
 -10   2   8 358.311 10.7450   1
 -10   2   7 197.938 11.0071   1
  10   2  -7 205.009 24.9420  -2
 -10   2   7 205.009 24.9420   1
 -10   2   6 5.04072 9.54685   1
  10   2  -6 0.36715 24.4899  -2
 -10   2   6 0.36715 24.4899   1
 -10   2   5 502.777 14.0476   1
  10   2  -5 697.863 33.6027  -2
 -10   2   5 697.863 33.6027   1
 -10   2   4 711.141 15.6419   1
  10  -2  -4 900.124 24.5598  -2
 -10  -2   4 900.124 24.5598   1
 -10   2   3 31.8720 11.3721   1
  10  -2  -3 50.6864 16.6234  -2
 -10  -2   3 50.6864 16.6234   1
 -10   2   2 1130.81 18.3395   1
  10  -2  -2 1437.03 26.6815  -2
 -10  -2   2 1437.03 26.6815   1
 -10   2   1 1935.53 18.8158   1
  10  -2  -1 2567.89 31.8889  -2
 -10  -2   1 2567.89 31.8889   1
 -10  -2   0 132.880 11.8811   1
  10  -2   0 212.840 22.2508  -2
 -10  -2   0 212.840 22.2508   1
 -10  -2  -1 33.9434 9.27992   1
 -10   2  -2 77.6661 11.9315   1
 -10  -2  -3 402.398 13.7117   1
 -10   2  -4 122.172 15.2232   1
 -10   2  -5 197.773 17.7616   1
 -10   2  -6 62.9086 15.8463   1
 -10  -3  10 332.484 13.5110   1
  10   3 -10 361.901 16.0825  -2
 -10   3  10 361.901 16.0825   1
 -10   3   9 175.937 9.75212   1
 -10   3   8-0.46727 10.4115   1
 -10   3   7 288.917 10.0638   1
  10   3  -7 320.087 26.1795  -2
 -10   3   7 320.087 26.1795   1
 -10   3   6 462.573 10.3102   1
  10   3  -6 624.084 30.8902  -2
 -10   3   6 624.084 30.8902   1
 -10   3   5 114.759 11.0911   1
  10   3  -5 128.982 31.1134  -2
 -10   3   5 128.982 31.1134   1
 -10   3   4 2044.77 18.5306   1
  10  -3  -4 2505.56 30.2335  -2
 -10  -3   4 2505.56 30.2335   1
 -10   3   3 8769.72 37.1509   1
  10  -3  -3 10823.3 45.0641  -2
 -10  -3   3 10823.3 45.0641   1
 -10   3   2 214.412 13.0097   1
  10  -3  -2 250.107 20.2009  -2
 -10  -3   2 250.107 20.2009   1
 -10   3   1 717.164 13.5362   1
  10  -3  -1 905.438 24.1283  -2
 -10  -3   1 905.438 24.1283   1
 -10   3   0 634.947 13.6934   1
  10  -3   0 752.449 16.8732  -2
 -10  -3   0 752.449 16.8732   1
 -10  -3  -1 497.971 11.7766   1
 -10   3  -2 20.1531 13.1484   1
 -10   3  -3 487.361 21.0875   1
 -10   3  -4 447.783 14.1658   1
 -10  -3  -5 19.3184 16.6261   1
 -10   3  -6 5.09985 17.2043   1
 -10   4  10 39.7190 7.16170   1
  10   4 -10 65.6148 12.3695  -2
 -10   4  10 65.6148 12.3695   1
 -10   4   9 15.2637 8.53844   1
 -10   4   8 689.484 11.5977   1
 -10   4   7 117.531 12.3468   1
  10   4  -7 156.175 23.9841  -2
 -10   4   7 156.175 23.9841   1
 -10   4   6 86.8742 10.3779   1
  10   4  -6 39.8865 19.5969  -2
 -10   4   6 39.8865 19.5969   1
 -10   4   5 137.634 11.2224   1
  10   4  -5 167.134 31.4305  -2
 -10   4   5 167.134 31.4305   1
 -10   4   4 1670.44 17.2334   1
  10   4  -4 2048.69 46.3118  -2
 -10   4   4 2048.69 46.3118   1
 -10   4   3 214.077 12.5473   1
  10   4  -3 213.406 22.0496  -2
 -10   4   3 213.406 22.0496   1
 -10  -4   2 3355.48 24.2751   1
  10  -4  -2 4127.85 49.7739  -2
 -10  -4   2 4127.85 49.7739   1
 -10   4   1 612.040 16.4887   1
  10  -4  -1 693.296 19.6104  -2
 -10  -4   1 693.296 19.6104   1
 -10  -4   0 6.22994 10.2456   1
  10   4   0 67.8595 27.2575  -2
 -10   4   0 67.8595 27.2575   1
 -10  -4  -1 117.362 12.8370   1
  10   4   1 162.856 28.9427  -2
 -10   4  -1 162.856 28.9427   1
 -10   4  -2 16.9657 13.0469   1
  10   4   2 16.3989 29.1831  -2
 -10   4  -2 16.3989 29.1831   1
 -10   4  -3 155.090 12.1468   1
 -10   4  -4 241.963 12.9666   1
 -10   4  -5 5.45900 20.4163   1
 -10   4  -6 1.96345 15.5579   1
 -10   5  10 391.828 12.6071   1
 -10   5   9 36.9448 10.1657   1
  10   5  -9 61.0821 16.0741  -2
 -10   5   9 61.0821 16.0741   1
 -10  -5   8 162.966 13.3983   1
  10   5  -8 169.950 20.7558  -2
 -10   5   8 169.950 20.7558   1
 -10   5   7-13.9518 13.6316   1
  10   5  -7 4.34695 14.3185  -2
 -10   5   7 4.34695 14.3185   1
 -10   5   6 220.143 11.4784   1
  10   5  -6 265.728 29.0149  -2
 -10   5   6 265.728 29.0149   1
 -10   5   5 524.664 12.3440   1
  10   5  -5 728.127 35.2326  -2
 -10   5   5 728.127 35.2326   1
 -10   5   4 662.788 13.6101   1
  10   5  -4 953.377 38.9761  -2
 -10   5   4 953.377 38.9761   1
 -10   5   3 4503.19 27.8158   1
 -10  -5   2 1205.66 16.7282   1
 -10  -5   1 141.971 16.3691   1
  10  -5  -1 196.621 15.2719  -2
 -10  -5   1 196.621 15.2719   1
 -10   5   0 361.848 13.2778   1
  10  -5   0 468.468 22.3276  -2
 -10  -5   0 468.468 22.3276   1
 -10  -5  -1 564.912 14.1173   1
  10   5   1 673.867 23.7036  -2
 -10   5  -1 673.867 23.7036   1
 -10   5  -2 145.427 13.6117   1
  10   5   2 165.034 28.5357  -2
 -10   5  -2 165.034 28.5357   1
 -10   5  -3 473.726 13.2631   1
 -10  -5  -4 6.66119 14.6975   1
 -10   5  -5 120.590 19.7665   1
 -10   5  -6 35.3765 13.7103   1
 -10   6   9 115.258 10.1819   1
  10   6  -9 164.887 13.3396  -2
 -10   6   9 164.887 13.3396   1
 -10  -6   8 154.993 12.3003   1
  10   6  -8 144.419 18.3069  -2
 -10   6   8 144.419 18.3069   1
 -10  -6   7 233.216 14.5556   1
  10   6  -7 257.914 24.8668  -2
 -10   6   7 257.914 24.8668   1
 -10   6   6 205.764 15.1457   1
  10   6  -6 250.451 16.6230  -2
 -10   6   6 250.451 16.6230   1
 -10   6   5 4.76897 15.4035   1
  10   6  -5 14.2426 14.5506  -2
 -10   6   5 14.2426 14.5506   1
 -10   6   4 52.3414 16.4967   1
  10   6  -4 34.8758 17.6375  -2
 -10   6   4 34.8758 17.6375   1
 -10   6   3 82.5429 16.7448   1
  10   6  -3 100.123 27.7333  -2
 -10   6   3 100.123 27.7333   1
 -10  -6   2 461.695 15.8083   1
  10   6  -2 641.024 37.9999  -2
 -10   6   2 641.024 37.9999   1
 -10  -6   1 42.0026 11.1698   1
  10   6  -1 73.8882 17.2826  -2
 -10   6   1 73.8882 17.2826   1
 -10  -6   0 16.3126 11.6951   1
  10   6   0 16.5803 27.2208  -2
 -10   6   0 16.5803 27.2208   1
 -10   6  -1 23.6833 13.2496   1
  10   6   1 41.2324 20.2212  -2
 -10   6  -1 41.2324 20.2212   1
 -10   6  -2 28.5387 15.2956   1
  10   6   2-3.45657 19.4096  -2
 -10   6  -2-3.45657 19.4096   1
 -10   6  -3 187.550 16.6616   1
  10   6   3 242.451 27.3792  -2
 -10   6  -3 242.451 27.3792   1
 -10   6  -4 25.3434 22.4728   1
 -10   6  -5 77.2861 17.6901   1
 -10   7   9 129.562 12.7216   1
  10   7  -9 271.594 21.2125  -2
 -10   7   9 271.594 21.2125   1
 -10   7   8 1133.06 25.6710   1
  10   7  -7 272.130 13.6717  -2
 -10   7   7 272.130 13.6717   1
 -10   7   6 20.7224 12.9261   1
  10   7  -6 57.5009 14.8309  -2
 -10   7   6 57.5009 14.8309   1
 -10   7   5 237.821 15.7893   1
  10   7  -5 312.977 17.0627  -2
 -10   7   5 312.977 17.0627   1
 -10   7   4 1296.05 22.9497   1
  10   7  -4 1591.32 26.7854  -2
 -10   7   4 1591.32 26.7854   1
 -10   7   3 30.0935 15.6826   1
  10   7  -3 1.99964 25.2220  -2
 -10   7   3 1.99964 25.2220   1
 -10   7   2 62.6608 16.9549   1
  10   7  -2 33.6013 16.8085  -2
 -10   7   2 33.6013 16.8085   1
 -10   7   1-2.10734 11.3992   1
  10   7  -1 11.5533 18.7145  -2
 -10   7   1 11.5533 18.7145   1
 -10   7   0 158.042 13.9256   1
  10   7   0 242.191 28.5557  -2
 -10   7   0 242.191 28.5557   1
 -10   7  -1 2.36384 11.0783   1
  10   7   1 0.83704 26.9375  -2
 -10   7  -1 0.83704 26.9375   1
 -10   7  -2 122.002 12.6617   1
  10   7   2 146.304 27.6008  -2
 -10   7  -2 146.304 27.6008   1
 -10   7  -3 157.322 12.2932   1
 -10   7  -4 4.84985 20.6668   1
 -10   7  -5 15.9792 14.2410   1
 -10   8   9 142.417 11.2619   1
 -10   8   8 272.863 17.8598   1
  10   8  -8 353.759 18.3223  -2
 -10   8   8 353.759 18.3223   1
  10   8  -7 42.4807 22.0808  -2
 -10   8   7 42.4807 22.0808   1
 -10   8   6 35.0525 18.3872   1
  10   8  -6 31.5188 14.5098  -2
 -10   8   6 31.5188 14.5098   1
 -10   8   5 87.7615 22.2994   1
  10   8  -5 74.0790 19.6930  -2
 -10   8   5 74.0790 19.6930   1
 -10   8   4 73.5011 17.1608   1
  10   8  -4 109.655 22.1098  -2
 -10   8   4 109.655 22.1098   1
  10   8  -3 44.7204 15.5971  -2
 -10   8   3 44.7204 15.5971   1
 -10   8   2 239.975 19.2147   1
  10   8  -2 278.788 19.9332  -2
 -10   8   2 278.788 19.9332   1
 -10   8   1 167.752 27.2910   1
  10   8  -1 265.407 17.2475  -2
 -10   8   1 265.407 17.2475   1
 -10   8   0-4.61552 17.0429   1
  10   8   0 22.0048 19.1202  -2
 -10   8   0 22.0048 19.1202   1
 -10   8  -1 12.4507 12.8774   1
  10   8   1-9.28038 26.5353  -2
 -10   8  -1-9.28038 26.5353   1
 -10   8  -2 252.569 16.3208   1
  10   8   2 364.690 28.3684  -2
 -10   8  -2 364.690 28.3684   1
 -10   8  -3 104.174 13.4213   1
  10   8   3 158.459 24.0830  -2
 -10   8  -3 158.459 24.0830   1
 -10   8  -4 338.316 20.9807   1
 -10   8  -5 70.2186 13.8386   1
  10   9  -8 157.145 15.3293  -2
 -10   9   8 157.145 15.3293   1
  10   9  -7 55.2926 20.5922  -2
 -10   9   7 55.2926 20.5922   1
 -10   9   6 9.00209 17.2568   1
  10   9  -6 107.851 24.8944  -2
 -10   9   6 107.851 24.8944   1
 -10   9   5 600.196 18.4177   1
 -10   9   4 728.182 29.4379   1
  10   9  -4 968.664 24.5349  -2
 -10   9   4 968.664 24.5349   1
 -10   9   3 16.5027 22.6490   1
  10   9  -3-1.21354 29.3536  -2
 -10   9   3-1.21354 29.3536   1
 -10   9   2 638.040 31.0444   1
  10   9  -2 958.805 25.1413  -2
 -10   9   2 958.805 25.1413   1
 -10   9   1 772.708 31.4939   1
  10   9  -1 1214.66 25.3304  -2
 -10   9   1 1214.66 25.3304   1
 -10   9   0 34.8184 16.3364   1
  10   9   0 72.4471 18.7435  -2
 -10   9   0 72.4471 18.7435   1
 -10   9  -1 802.637 19.3461   1
  10   9   1 1074.24 22.8543  -2
 -10   9  -1 1074.24 22.8543   1
 -10   9  -2 138.968 14.0190   1
  10   9   2 164.676 17.3625  -2
 -10   9  -2 164.676 17.3625   1
 -10   9  -3 80.2851 19.8615   1
  10   9   3 122.721 22.2549  -2
 -10   9  -3 122.721 22.2549   1
 -10   9  -4 91.5768 11.8773   1
  10  10  -8 24.8361 9.49003  -2
 -10  10   8 24.8361 9.49003   1
  10  10  -7 1061.76 14.9014  -2
 -10  10   7 1061.76 14.9014   1
 -10  10   6-0.24181 15.8670   1
  10  10  -6 11.8753 16.9275  -2
 -10  10   6 11.8753 16.9275   1
 -10  10   5 12.5448 19.4210   1
  10  10  -5-9.73274 18.4384  -2
 -10  10   5-9.73274 18.4384   1
 -10  10   4 54.3698 22.0825   1
  10  10  -4 38.6981 18.8808  -2
 -10  10   4 38.6981 18.8808   1
  10  10  -3 8.83326 19.2169  -2
 -10  10   3 8.83326 19.2169   1
 -10  10   2-17.9695 23.1743   1
  10  10  -2 27.6722 18.7520  -2
 -10  10   2 27.6722 18.7520   1
 -10  10   1-6.15204 22.7883   1
  10  10  -1-8.12161 17.9531  -2
 -10  10   1-8.12161 17.9531   1
 -10  10   0 113.760 15.6784   1
  10  10   0 160.734 18.1250  -2
 -10  10   0 160.734 18.1250   1
 -10  10  -1 61.9820 13.5879   1
  10  10   1 4.92199 16.1936  -2
 -10  10  -1 4.92199 16.1936   1
 -10  10  -2 572.906 16.9887   1
  10  10   2 724.716 27.1268  -2
 -10  10  -2 724.716 27.1268   1
 -10  10  -3 12.4608 11.0380   1
  10  11  -7 1674.13 17.0781  -2
 -10  11   7 1674.13 17.0781   1
 -10  11   6 230.084 15.4690   1
 -10  11   5 116.463 18.0986   1
  10  11  -5 217.072 16.7151  -2
 -10  11   5 217.072 16.7151   1
 -10  11   4-11.8508 19.4821   1
  10  11  -4 18.1874 16.7667  -2
 -10  11   4 18.1874 16.7667   1
  10  11  -3 196.483 18.1104  -2
 -10  11   3 196.483 18.1104   1
 -10  11   2 101.993 22.6997   1
  10  11  -2 217.371 17.6379  -2
 -10  11   2 217.371 17.6379   1
 -10  11   1 42.3627 21.1708   1
  10  11  -1 80.3080 13.2376  -2
 -10  11   1 80.3080 13.2376   1
 -10  11   0 1052.97 18.6512   1
  10  11   0 1411.65 21.3430  -2
 -10  11   0 1411.65 21.3430   1
 -10  11  -1 985.929 15.0952   1
  10  11   1 1323.49 19.6188  -2
 -10  11  -1 1323.49 19.6188   1
 -10  12   7 15.3517 8.30399   1
  10  12  -7 1.08878 10.6024  -2
 -10  12   7 1.08878 10.6024   1
  10  12  -6 149.483 15.7445  -2
 -10  12   6 149.483 15.7445   1
 -10  12   5 111.778 15.9662   1
  10  12  -5 137.003 13.8093  -2
 -10  12   5 137.003 13.8093   1
  10  12  -4 331.951 15.7988  -2
 -10  12   4 331.951 15.7988   1
 -10  12   3-6.83879 18.7013   1
  10  12  -3 0.39678 14.0745  -2
 -10  12   3 0.39678 14.0745   1
 -10  12   2 98.2578 19.8901   1
  10  12  -2 173.289 14.9387  -2
 -10  12   2 173.289 14.9387   1
 -10  12   1 64.3421 19.0996   1
  10  12  -1 111.795 11.5173  -2
 -10  12   1 111.795 11.5173   1
 -10  12   0 44.6392 17.0607   1
  10  12   0 24.9925 10.1543  -2
 -10  12   0 24.9925 10.1543   1
  10  12   1 35.7300 19.1462  -2
 -10  12  -1 35.7300 19.1462   1
 -10  13   6 21.6806 9.27890   1
 -10  13   5 381.423 14.7359   1
  10  13  -5 587.401 18.2729  -2
 -10  13   5 587.401 18.2729   1
  10  13  -4 182.312 11.5809  -2
 -10  13   4 182.312 11.5809   1
 -10  13   3 2.20859 16.0671   1
  10  13  -3 9.12666 11.4090  -2
 -10  13   3 9.12666 11.4090   1
 -10  13   2-15.4916 15.7811   1
  10  13  -2 12.8330 8.95161  -2
 -10  13   2 12.8330 8.95161   1
 -10  13   1-1.09558 15.2216   1
  10  13  -1 35.5853 8.31309  -2
 -10  13   1 35.5853 8.31309   1
 -10  13   0 665.728 16.9195   1
  10  13   0 943.431 22.1384  -2
 -10  13   0 943.431 22.1384   1
  10  13   1 200.105 15.5407  -2
 -10  13  -1 200.105 15.5407   1
 -10  14   3 11.0092 11.5992   1
 -10  14   2 20.0844 11.8811   1
 -10  14   1-10.0136 9.90631   1
  10  14  -1-2.10652 11.4235  -2
 -10  14   1-2.10652 11.4235   1
 -11   0   9 225.330 12.3495   1
 -11   0   7 393.244 20.9164   1
 -11   0   5 106.840 22.4041   1
 -11   0   3 1672.66 36.2730   1
  11   0  -3 2022.71 25.6994  -2
 -11   0   3 2022.71 25.6994   1
 -11   0   1 33.1273 11.8508   1
 -11   0  -1 9.45395 27.6013   1
 -11   0  -3 1255.58 31.4836   1
 -11   1   9 157.093 11.3690   1
 -11   1   8 143.477 15.8941   1
 -11   1   7 186.352 18.6407   1
 -11   1   6 129.889 21.2517   1
 -11   1   5 154.621 22.6972   1
 -11   1   4 661.598 28.2096   1
  11   1  -4 826.181 20.6206  -2
 -11   1   4 826.181 20.6206   1
 -11   1   3 34.5658 23.5257   1
  11  -1  -3 59.4974 14.9892  -2
 -11  -1   3 59.4974 14.9892   1
 -11  -1   2 68.0156 14.0473   1
  11   1  -2 81.3536 14.8340  -2
 -11   1   2 81.3536 14.8340   1
 -11   1   1 804.717 15.7855   1
  11  -1  -1 1012.47 18.3965  -2
 -11  -1   1 1012.47 18.3965   1
 -11  -1   0 41.1941 12.8538   1
  11  -1   0 47.2853 17.8462  -2
 -11  -1   0 47.2853 17.8462   1
 -11   1  -1 73.5848 12.2223   1
 -11   1  -2 187.152 17.5057   1
 -11   1  -3 375.114 25.8790   1
 -11  -1  -4 152.587 14.2498   1
 -11   2   9 354.882 8.57401   1
 -11   2   8 136.076 15.5375   1
 -11   2   7 330.825 19.4010   1
 -11   2   6 249.600 20.9740   1
 -11   2   5 0.71240 21.4348   1
  11   2  -5 24.1665 15.7229  -2
 -11   2   5 24.1665 15.7229   1
 -11   2   4 2.09989 14.8313   1
  11   2  -4-0.77695 25.6036  -2
 -11   2   4-0.77695 25.6036   1
 -11   2   3 68.9711 23.6416   1
  11  -2  -3 59.1729 14.9921  -2
 -11  -2   3 59.1729 14.9921   1
 -11  -2   2 33.1571 11.5638   1
 -11   2   1 800.743 21.8993   1
  11  -2  -1 1097.29 23.7664  -2
 -11  -2   1 1097.29 23.7664   1
 -11   2   0 630.487 14.7269   1
 -11  -2  -1 8.00072 12.3053   1
  11   2   1 37.3118 25.4724  -2
 -11   2  -1 37.3118 25.4724   1
 -11   2  -2 147.141 17.1188   1
 -11   2  -3 54.2433 22.6906   1
 -11  -2  -4 17.1708 13.5988   1
 -11  -3   9-0.97969 8.08048   1
 -11   3   8 20.9142 9.12018   1
 -11   3   7 15.5714 11.1535   1
 -11   3   6 48.1830 13.0826   1
  11   3  -6 46.7265 19.9533  -2
 -11   3   6 46.7265 19.9533   1
 -11   3   5 0.56211 9.26711   1
  11   3  -5 14.6474 23.1291  -2
 -11   3   5 14.6474 23.1291   1
 -11   3   4 83.5082 15.5026   1
  11   3  -4 96.7199 18.4273  -2
 -11   3   4 96.7199 18.4273   1
 -11   3   3 1589.62 19.4670   1
  11   3  -3 1997.36 39.9047  -2
 -11   3   3 1997.36 39.9047   1
 -11   3   2 22.6648 13.5926   1
  11  -3  -2 39.0834 18.2352  -2
 -11  -3   2 39.0834 18.2352   1
 -11  -3   1 144.278 14.4235   1
  11  -3  -1 198.493 19.4290  -2
 -11  -3   1 198.493 19.4290   1
 -11  -3   0 1173.71 18.5596   1
  11   3   0 1475.96 35.6126  -2
 -11   3   0 1475.96 35.6126   1
 -11   3  -1 17.0219 17.1217   1
  11   3   1-23.8884 25.0785  -2
 -11   3  -1-23.8884 25.0785   1
 -11   3  -2 23.6861 12.9251   1
 -11   3  -3 185.721 22.6573   1
 -11   3  -4 83.1889 17.2192   1
 -11  -4   8 25.4795 11.5517   1
  11   4  -8 32.3428 13.9490  -2
 -11   4   8 32.3428 13.9490   1
 -11   4   7 65.0837 10.5222   1
  11   4  -7 70.3467 18.6603  -2
 -11   4   7 70.3467 18.6603   1
 -11   4   6 330.416 11.2594   1
  11   4  -6 430.580 21.9362  -2
 -11   4   6 430.580 21.9362   1
 -11  -4   5 579.175 16.4469   1
  11   4  -5 709.090 15.9103  -2
 -11   4   5 709.090 15.9103   1
 -11   4   4 1519.81 22.3042   1
  11   4  -4 1718.25 25.4297  -2
 -11   4   4 1718.25 25.4297   1
 -11   4   3 341.140 12.4805   1
 -11   4   2 187.018 16.6200   1
  11   4  -2 212.902 27.9777  -2
 -11   4   2 212.902 27.9777   1
 -11  -4   1 2094.00 17.9518   1
 -11   4   0 464.491 19.8509   1
 -11   4  -1 27.4089 16.8124   1
 -11   4  -2 15.8649 12.2757   1
 -11   4  -3-1.18976 13.7388   1
 -11   4  -4 12.0893 14.8575   1
 -11  -5   8 101.210 7.11078   1
 -11   5   7-4.75838 9.62225   1
  11   5  -7 12.3610 11.4660  -2
 -11   5   7 12.3610 11.4660   1
 -11  -5   6 306.418 13.0931   1
  11   5  -6 316.089 21.5154  -2
 -11   5   6 316.089 21.5154   1
 -11  -5   5 225.589 11.6053   1
  11   5  -5 291.119 17.0978  -2
 -11   5   5 291.119 17.0978   1
 -11   5   4 12.7018 11.5762   1
  11   5  -4 2.77528 17.5501  -2
 -11   5   4 2.77528 17.5501   1
 -11   5   3 590.703 18.0665   1
 -11   5   2 166.694 16.7628   1
  11   5  -2 203.520 19.3584  -2
 -11   5   2 203.520 19.3584   1
 -11   5   1 301.131 17.4948   1
 -11   5   0 892.026 21.5736   1
 -11   5  -1 240.491 17.8310   1
 -11   5  -2 173.982 16.1932   1
 -11   5  -3 13.2734 12.5765   1
 -11   5  -4 34.1767 12.6837   1
 -11   6   7 6.10981 12.7883   1
  11   6  -7-0.68948 9.92310  -2
 -11   6   7-0.68948 9.92310   1
 -11   6   6 13.6487 11.2558   1
  11   6  -6 30.5858 12.4312  -2
 -11   6   6 30.5858 12.4312   1
 -11   6   5 11.4226 9.97251   1
  11   6  -5 33.3673 15.0275  -2
 -11   6   5 33.3673 15.0275   1
 -11   6   4 1338.33 16.7204   1
  11   6  -4 1691.06 34.8179  -2
 -11   6   4 1691.06 34.8179   1
 -11  -6   3 12.3810 18.2651   1
  11   6  -3-18.9304 22.1171  -2
 -11   6   3-18.9304 22.1171   1
 -11   6   2 32.4533 12.3727   1
  11   6  -2-4.64502 23.3886  -2
 -11   6   2-4.64502 23.3886   1
 -11   6   1 231.561 17.3236   1
 -11   6   0 70.9904 22.0471   1
  11   6   0 74.6765 25.0150  -2
 -11   6   0 74.6765 25.0150   1
 -11   6  -1 21.7413 19.7214   1
  11   6   1-3.62829 23.2722  -2
 -11   6  -1-3.62829 23.2722   1
 -11   6  -2 23.1475 16.7842   1
 -11   6  -3 41.9952 11.0910   1
 -11   7   7 81.4147 13.0638   1
  11   7  -7 121.173 14.9867  -2
 -11   7   7 121.173 14.9867   1
 -11   7   6 24.7350 10.8833   1
  11   7  -6 26.0938 18.2866  -2
 -11   7   6 26.0938 18.2866   1
 -11   7   5 66.6502 17.7808   1
  11   7  -5 82.2761 11.2085  -2
 -11   7   5 82.2761 11.2085   1
 -11   7   4 7.06577 19.5391   1
  11   7  -4 34.2288 18.2143  -2
 -11   7   4 34.2288 18.2143   1
  11   7  -3 187.292 20.5037  -2
 -11   7   3 187.292 20.5037   1
 -11   7   2 583.101 18.5725   1
 -11   7   1 12.6306 15.0901   1
  11   7  -1-13.8885 24.0953  -2
 -11   7   1-13.8885 24.0953   1
 -11   7   0 10.1958 13.4131   1
 -11   7  -1 156.667 18.4651   1
  11   7   1 153.807 22.4878  -2
 -11   7  -1 153.807 22.4878   1
 -11   7  -2 15.5391 13.9693   1
 -11   7  -3 23.2052 14.8293   1
  11   8  -7 221.692 13.7655  -2
 -11   8   7 221.692 13.7655   1
  11   8  -6 407.871 19.5669  -2
 -11   8   6 407.871 19.5669   1
 -11   8   5 17.3235 15.3071   1
  11   8  -5 18.6674 19.6654  -2
 -11   8   5 18.6674 19.6654   1
 -11   8   4 77.2245 18.4938   1
  11   8  -3 23.9895 16.2480  -2
 -11   8   3 23.9895 16.2480   1
 -11   8   2 3.19196 14.2728   1
  11   8  -2 20.1622 23.0916  -2
 -11   8   2 20.1622 23.0916   1
 -11   8   1 37.0459 13.9225   1
  11   8  -1 56.1959 22.6782  -2
 -11   8   1 56.1959 22.6782   1
 -11   8   0 0.24190 17.7698   1
  11   8   0 45.7476 21.1966  -2
 -11   8   0 45.7476 21.1966   1
 -11   8  -1 355.345 17.8772   1
  11   8   1 454.336 21.7508  -2
 -11   8  -1 454.336 21.7508   1
  11   9  -6 218.271 15.3203  -2
 -11   9   6 218.271 15.3203   1
 -11   9   5-8.80358 13.5839   1
 -11   9   4 8.91500 11.3212   1
 -11   9   3 216.309 13.3583   1
 -11   9   2 5.62639 10.1950   1
 -11   9   1 36.2198 12.6368   1
  11   9  -1 48.1003 20.3006  -2
 -11   9   1 48.1003 20.3006   1
 -11   9   0 17.5966 15.6419   1
  11   9   0 37.0819 18.6398  -2
 -11   9   0 37.0819 18.6398   1
 -11   9  -1 724.676 15.5059   1
 -11   9  -2 71.0537 13.8264   1
  11  10  -6 132.871 11.1085  -2
 -11  10   6 132.871 11.1085   1
  11  10  -5 0.65695 13.1579  -2
 -11  10   5 0.65695 13.1579   1
 -11  10   4 123.338 14.9548   1
  11  10  -4 186.516 12.5423  -2
 -11  10   4 186.516 12.5423   1
 -11  10   3 72.7341 16.2797   1
  11  10  -3 95.7375 17.3657  -2
 -11  10   3 95.7375 17.3657   1
 -11  10   2 1.56086 11.0592   1
  11  10  -2-4.42744 17.1807  -2
 -11  10   2-4.42744 17.1807   1
 -11  10   1 68.4098 14.6712   1
  11  10  -1 29.0234 16.9687  -2
 -11  10   1 29.0234 16.9687   1
 -11  10   0 98.1559 11.8117   1
  11  10   0 99.7914 14.9966  -2
 -11  10   0 99.7914 14.9966   1
 -11  11   4 33.6443 7.84582   1
  11  11  -4 53.7476 11.9636  -2
 -11  11   4 53.7476 11.9636   1
 -11  11   3 65.4709 12.5474   1
  11  11  -3 72.5654 13.1267  -2
 -11  11   3 72.5654 13.1267   1
 -11  11   2 39.3176 8.79330   1
  11  11  -2 28.6562 12.8338  -2
 -11  11   2 28.6562 12.8338   1
 -12   0   6 49.0309 13.5017   1
 -12   0   4 531.414 21.3037   1
 -12   0   2 9.70238 18.3794   1
  12   0  -2 35.2907 19.5066  -2
 -12   0   2 35.2907 19.5066   1
 -12   0   0-22.3432 11.8076   1
 -12   1   7 62.9215 8.99463   1
 -12   1   6 307.729 15.1680   1
 -12   1   5 184.938 17.1222   1
 -12   1   4 93.6009 17.6291   1
 -12   1   3 30.6773 17.5908   1
  12   1  -3 62.8634 18.7844  -2
 -12   1   3 62.8634 18.7844   1
 -12  -1   2 132.057 12.7004   1
  12   1  -2 183.295 20.1457  -2
 -12   1   2 183.295 20.1457   1
 -12  -1   1 106.566 12.3048   1
 -12   1   0 61.3140 17.6468   1
 -12  -1  -1 1.96030 11.5018   1
 -12   2   6-0.65383 7.88700   1
 -12   2   5 163.270 10.9264   1
 -12   2   4 306.164 19.0993   1
 -12   2   3 268.852 19.1276   1
  12   2  -3 391.148 20.7490  -2
 -12   2   3 391.148 20.7490   1
 -12   2   2 587.089 21.0306   1
  12   2  -2 618.917 20.5475  -2
 -12   2   2 618.917 20.5475   1
 -12   2   1 308.011 19.0996   1
 -12   2   0 353.253 19.0236   1
 -12   2  -1-9.30898 15.4845   1
 -12  -3   6 53.4980 10.8595   1
  12   3  -6 73.6395 12.9033  -2
 -12   3   6 73.6395 12.9033   1
 -12   3   5 124.003 10.3321   1
 -12   3   4 153.885 11.1743   1
  12   3  -4 214.515 17.3032  -2
 -12   3   4 214.515 17.3032   1
 -12   3   3 28.8812 11.8655   1
  12   3  -3 31.4658 12.2021  -2
 -12   3   3 31.4658 12.2021   1
  12   3  -2 1198.18 17.6248  -2
 -12   3   2 1198.18 17.6248   1
  12   3  -1 164.412 18.8702  -2
 -12   3   1 164.412 18.8702   1
 -12   3   0 428.775 18.5599   1
 -12   3  -1 259.284 16.1133   1
 -12  -4   5 85.8233 12.1139   1
  12   4  -5 102.957 14.2964  -2
 -12   4   5 102.957 14.2964   1
 -12  -4   4 32.9357 13.3196   1
  12   4  -4 35.0849 8.96239  -2
 -12   4   4 35.0849 8.96239   1
  12   4  -3 334.317 13.4776  -2
 -12   4   3 334.317 13.4776   1
 -12   4   2 124.859 17.2365   1
  12   4  -2 144.659 18.2001  -2
 -12   4   2 144.659 18.2001   1
  12   4  -1 2769.27 29.6125  -2
 -12   4   1 2769.27 29.6125   1
 -12   4   0 104.254 10.9936   1
 -12   4  -1 9.00211 12.8907   1
  12   5  -4 31.9327 10.1672  -2
 -12   5   4 31.9327 10.1672   1
 -12   5   3 137.579 15.6988   1
  12   5  -3 154.609 16.8065  -2
 -12   5   3 154.609 16.8065   1
  12   5  -2 670.517 20.5634  -2
 -12   5   2 670.517 20.5634   1
 -12   5   1 420.677 17.7606   1
 -12   5   0 208.715 10.2175   1
  12   6  -4 108.476 9.47487  -2
 -12   6   4 108.476 9.47487   1
 -12   6   3 127.280 14.0698   1
  12   6  -3 144.531 14.8383  -2
 -12   6   3 144.531 14.8383   1
  12   6  -2 167.051 16.1171  -2
 -12   6   2 167.051 16.1171   1
 -12   6   1 534.930 16.5390   1
 -12   6   0 37.3248 10.4990   1
 -12   7   2 73.2144 11.5905   1
 -12   7   1 19.7945 9.94337   1
   0   0  10 408.996 54.8560   2
   0   0 -12 42.5037 14.8651   2
   0   1   9-4.46596 41.7147   2
   0   1  10 26.3016 43.8235   2
   0   1  11 28.6006 42.6641   2
   0   1  12 115.013 13.4160   2
   0   1  13 72.9518 10.4413   2
   0  -2   9 246.835 35.3152   2
   0  -2  10-11.9521 29.6159   2
   0  -2  11 4.69927 39.3302   2
   0   2  12 105.740 10.6153   2
   0  -2  13 16.4872 11.3372   2
   0   2 -14 113.821 11.8643   2
   0  -3   9 11.5175 30.0855   2
   0  -3  10 33.7113 29.5215   2
   0  -3  11-46.2052 38.3834   2
   0  -3  12 17.6352 16.9464   2
   0   3  13 112.205 8.50464   2
   0   3 -14 12.6355 10.7093   2
   0  -4   9 296.202 35.0377   2
   0  -4  10 59.0569 44.5479   2
   0  -4 -11-3.30301 21.5075   2
   0  -4  12 174.880 18.7059   2
   0  -5   8 109.206 39.0372   2
   0  -5   9 82.0751 24.4344   2
   0  -5  10-13.1923 37.7706   2
   0  -5  11 63.5644 18.7190   2
   0  -5  13 56.5587 11.5478   2
   0   5 -14 214.354 11.8066   2
   0  -6   7 2531.38 73.0303   2
   0  -6   8 86.0694 37.7863   2
   0  -6   9 51.9525 29.1585   2
   0  -6  10 186.813 43.8883   2
   0   6 -11 85.0588 15.3050   2
   0  -7   6 171.757 31.1913   2
   0  -7   7 474.127 41.0462   2
   0  -7   8 153.585 39.4320   2
   0  -7   9 235.381 32.6205   2
   0  -7  10 65.3633 37.0732   2
   0  -7  11 192.981 18.1292   2
   0  -8   4 87.5850 13.4962   2
   0  -8   6 886.923 43.0360   2
   0  -8   7 470.335 40.4370   2
   0  -8  -9-5.82879 41.1448   2
   0  -8  10 82.5311 16.9503   2
   0  -8  12 0.19490 12.5156   2
   0  -9   5 213.511 24.4186   2
   0  -9   7 130.085 31.1922   2
   0  -9   8 89.4315 33.3723   2
   0 -11   9 272.519 22.8794   2
   0 -11  10 632.656 22.2573   2
   0 -12   8 433.605 25.2475   2
   0 -12   9 30.6378 18.6938   2
   0  12 -12-4.42180 17.3486   2
   0 -13   8 69.1052 19.7398   2
   0  14 -11 45.1322 18.8599   2
   0  16 -10 8.83149 15.3960   2
   0  17  -9-0.97290 17.7899   2
   0  19  -7 0.19469 16.8872   2
   0  20  -6 18.6060 15.3969   2
   0  21  -4 8.28311 15.2199   2
  -1   0  13 1098.48 16.5878   2
  -1   0  11 226.248 25.7018   2
   1   0   7 804.141 53.3165   2
   1   0   9 351.844 53.2637   2
   1   0  11 50.0775 21.4782   2
   1   0  13 98.5261 11.5904   2
   1   1 -13 2.00526 20.2465   2
   1  -1 -12 234.978 19.0113   2
   1  -1 -11 66.8668 18.0346   2
   1   1  -4 117.323 29.0602   2
   1   1   2 101.489 9.46266   2
   1   1   7 185.586 41.1932   2
   1   1  11 30.6500 12.5723   2
   1   1  13 76.3471 11.5521   2
   1   2 -14 104.652 12.8470   2
  -1   2  13 194.315 8.71532   2
   1  -2 -12 250.777 18.7053   2
  -1  -2  11 460.423 20.8827   2
   1  -2   2 1815.50 35.3111   2
   1   2   7 51.9774 36.3077   2
   1  -2   8 1935.16 54.4975   2
   1  -2   9 286.222 36.0942   2
   1  -2  10 116.771 33.1929   2
   1  -2  11 41.3711 12.4415   2
  -1  -2 -12 97.1582 10.2433   2
   1   2  13 6.50297 10.5505   2
   1   3 -14 35.5727 12.2684   2
  -1   3  13 119.431 9.83655   2
   1   3 -12 39.7884 25.8790   2
  -1  -3  11 444.189 20.4880   2
  -1  -3  10-16.3228 39.9819   2
   1  -3   2 1701.84 32.3879   2
   1  -3   6 127.903 23.3104   2
   1  -3   7 62.2196 35.6458   2
   1  -3   8 1965.43 53.8535   2
   1  -3   9 127.540 32.3996   2
   1   3  10 546.276 21.9972   2
   1  -3  11-12.6187 11.8083   2
  -1  -3 -12-11.4227 9.77162   2
   1  -3  13 62.4384 8.83958   2
   1   4 -14 98.3861 12.5878   2
   1   4 -13 30.4094 13.5074   2
   1   4 -12-0.58388 25.5980   2
   1  -4 -11 87.4340 16.1927   2
  -1  -4  10 217.568 47.0179   2
   1  -4   2 75.2964 15.5520   2
   1  -4   3 2985.98 46.9624   2
   1  -4   4 3318.60 60.0885   2
   1  -4   5 44.3967 28.3997   2
   1  -4   6 28.6542 31.8730   2
   1  -4   7 524.793 45.6965   2
   1  -4   8 488.516 49.4756   2
   1  -4   9 462.418 19.8863   2
   1   4  10 144.738 11.7937   2
   1  -4  11 157.813 20.5003   2
   1   4  12 25.3961 11.2296   2
  -1   4 -13 19.6352 19.2065   2
   1   5 -13 68.8880 21.3179   2
  -1  -5  12 168.913 18.4024   2
  -1  -5  10 84.8413 41.1592   2
   1  -5   2 393.987 19.3622   2
   1  -5   3 197.157 21.9572   2
   1  -5   4 114.652 26.4652   2
   1  -5   5 2475.71 60.3461   2
   1  -5   6 1268.86 52.3608   2
   1  -5   7 1006.93 23.1527   2
   1  -5   8 953.080 25.1974   2
   1  -5   9 26.9471 17.0685   2
   1  -5  10 449.377 15.7635   2
   1   5  11 59.5776 13.1693   2
   1   6 -14 5.09507 9.28591   2
  -1  -6  13 21.6235 9.97541   2
  -1  -6  12 46.2234 14.8544   2
  -1  -6  10 546.814 50.9471   2
  -1  -6   9 16.1770 40.4558   2
   1  -6   2 115.207 14.8171   2
   1  -6   3 1550.17 36.2068   2
   1  -6   4 89.4809 24.9831   2
   1  -6   5 1057.07 44.1608   2
   1  -6   6-5.34698 27.5986   2
   1  -6   7 1600.10 28.3622   2
   1  -6   8 561.326 22.2991   2
   1  -6   9 81.0652 13.1121   2
   1  -6  10 107.142 12.6808   2
   1   6  12 119.315 15.3053   2
   1   7 -13 38.3664 18.3802   2
  -1  -7  10 148.904 24.6679   2
  -1  -7   9 796.923 54.3209   2
   1  -7   3 502.872 25.7818   2
   1  -7   4 1330.92 40.3285   2
   1  -7   5 20.0395 25.1520   2
   1  -7   6-14.6351 28.2077   2
   1  -7   7 363.267 19.7829   2
   1  -7   8 49.4892 17.5426   2
   1  -7   9 84.0265 12.2966   2
   1  -7  10 244.529 14.3080   2
   1  -7  11 52.0854 15.4443   2
  -1  -8   9 129.512 36.1091   2
  -1  -8   8 969.188 53.7494   2
   1  -8   4 4033.05 59.9632   2
   1  -8   5 978.924 17.8752   2
   1  -8   6 1129.79 16.9807   2
   1  -8   7 1472.83 21.9627   2
   1  -8   8 21.5684 19.9599   2
  -1  -8  -9-2.52422 17.3388   2
  -1  -9  10 595.752 20.7452   2
  -1  -9   8 12.1350 31.1593   2
  -1  -9   7 4.01910 28.2114   2
   1  -9   6 124.111 16.3135   2
   1  -9   7 216.591 13.3453   2
  -1  -9  -9-19.4293 43.4012   2
   1  -9  12 34.8907 11.9400   2
   1 -10  11 294.089 18.4435   2
   1 -11  10 225.475 20.7284   2
   1 -11  11 8.62151 13.6521   2
   1 -12   9 67.4919 20.6121   2
   1 -12  10 192.140 18.0828   2
   1  13 -12-6.04095 13.7160   2
   1 -13 -10 185.273 14.9270   2
   1 -13   9 394.840 21.9943   2
   1 -13  10 73.1606 14.1054   2
  -1  13 -11 4.79897 19.7975   2
   1 -14 -10 36.8781 10.8680   2
   1 -14   8 33.0109 19.0588   2
   1 -14   9 54.9638 16.4818   2
  -1  14 -10 288.317 25.8979   2
   1 -15 -11 6.25858 9.55774   2
   1 -15 -10 7.45321 8.02348   2
   1 -15   8 116.015 17.8132   2
  -1  15  -9 255.853 27.7309   2
  -1  15 -10 20.5397 17.4297   2
  -1  16  -8-21.8047 25.4843   2
  -1  16  -9 9.83895 19.3340   2
  -1  17  -8 12.4118 19.8195   2
   1  18  -9 0.48998 10.1068   2
  -1  18  -6 59.9357 22.6248   2
  -1  18  -7 27.9731 18.8056   2
   1  19  -8-5.54005 14.0473   2
  -1  19  -1 11.2632 21.9061   2
  -1  19  -5-3.93888 19.8409   2
   1  20  -7 22.1285 13.4939   2
  -1  22  -4 14.4537 12.7147   2
  -2   0  14 74.3224 11.1287   2
   2   0 -12 105.412 18.1319   2
   2   0 -10 384.441 32.1579   2
   2   0   0 39.0576 21.5320   2
   2   0   2 53938.4 178.143   2
   2   0   4 24.6624 28.0118   2
   2   0   6 502.641 44.4365   2
   2   0   8 374.603 51.1819   2
   2   0  10 22.5296 21.2871   2
   2   0  12 11.2295 10.0832   2
  -2   1  14 31.4149 9.96110   2
   2   1 -13 36.5137 13.8646   2
   2  -1 -12 1553.03 27.4580   2
   2  -1 -11 58.1851 19.3160   2
   2  -1 -10 590.118 24.4739   2
   2   1  -9 290.509 21.6018   2
   2  -1  -6 98.3376 19.4785   2
   2   1  -1 2704.71 42.9981   2
   2   1   0 466.343 18.8729   2
   2   1   1 51159.1 143.636   2
   2   1   2 246358. 380.597   2
  -2   1  -3 2469.49 19.1584   2
   2   1   4 636.158 37.6287   2
   2   1   5 754.639 43.9940   2
   2   1   6 3165.44 79.2228   2
   2   1   7 618.248 52.0324   2
   2   1   8 572.739 55.8413   2
   2   1   9 260.330 23.4090   2
   2   1  10 373.044 23.5603   2
   2   1  11 7.49163 12.7685   2
   2   1  12 182.450 9.22881   2
  -2   1 -13 9.01395 17.0167   2
   2   2 -13 115.815 21.7574   2
   2  -2 -12 14.2770 13.3352   2
   2  -2 -11 216.939 20.8177   2
   2  -2 -10 54.8376 20.1590   2
   2  -2  -9 16.0438 19.2793   2
   2   2  -2 24245.1 81.0874   2
   2  -2  -1 56955.4 111.629   2
   2   2   0 1256.56 18.5892   2
   2  -2   1 24.1087 16.1514   2
   2  -2   2 9379.97 54.0498   2
   2  -2   3 14010.9 107.540   2
   2  -2   4 1123.80 31.0959   2
   2   2   6 19.6898 33.9779   2
   2  -2   7 2449.54 80.0592   2
   2  -2   8-7.02335 22.9126   2
   2   2   9 311.923 16.1887   2
   2   2  10 99.4562 13.7544   2
   2   2  11 10.0728 12.4387   2
   2   2  12 13.6251 7.02328   2
  -2   2 -13-0.70443 8.75837   2
   2   3 -14 20.9994 12.1624   2
   2  -3 -13 6.07796 13.4844   2
   2  -3 -12 75.8797 14.2461   2
  -2  -3  11 30.2709 15.5128   2
   2   3 -10 906.493 40.5496   2
   2  -3  -9 35.6169 13.5377   2
   2  -3  -8 66.7276 16.0330   2
   2  -3   1 7455.51 59.8742   2
   2  -3   2 8363.00 70.9097   2
   2  -3   3 45.1016 22.3264   2
   2  -3   4 1651.16 49.8715   2
   2  -3   5 9.77785 29.5023   2
   2  -3   6-36.4871 30.7777   2
   2  -3   7 126.597 39.9143   2
   2  -3   8 6.55209 41.9743   2
   2   3   9 247.110 15.3818   2
   2   3  10 8.58587 10.2887   2
   2   3  11 184.478 11.5803   2
   2  -3  12 1.05201 7.75018   2
  -2   3 -13 22.3789 16.2596   2
   2   4 -14 9.55079 11.6776   2
  -2  -4  13 129.530 12.1699   2
   2  -4 -12 705.180 17.8105   2
  -2  -4  11 1533.76 34.5448   2
   2   4 -10 742.940 39.7853   2
   2  -4  -9 7.53326 16.7545   2
   2  -4   1 99.4142 16.0638   2
   2  -4   2 27.5902 16.2429   2
   2  -4   3 971.846 36.2110   2
   2  -4   4 1810.10 50.6723   2
   2  -4   5 230.752 34.9579   2
   2  -4   6 161.875 25.6194   2
   2  -4   7 226.229 30.1562   2
   2   4   8 513.944 17.8405   2
   2   4   9 424.425 13.6338   2
   2   4  10 169.453 12.0166   2
   2   4  11-7.86142 9.91748   2
   2   4  12 6.37373 6.98604   2
   2   5 -14-2.83366 10.6384   2
  -2   5  13 6.97596 7.76600   2
   2   5 -12 206.314 17.9839   2
   2  -5 -10-9.47657 14.4911   2
   2  -5  -9 713.756 26.8156   2
   2   5  -8 729.895 36.1612   2
   2   5  -7 310.271 28.8547   2
   2  -5   1 293.343 18.6479   2
   2  -5   2 63.7508 15.7130   2
   2  -5   3 248.098 25.5963   2
   2  -5   4 548.221 35.6490   2
   2  -5   5 703.138 42.3210   2
   2  -5   6-4.59921 31.1456   2
   2   5   7 336.478 14.4148   2
   2  -5   8 134.870 13.9956   2
   2   5   9 135.117 11.4158   2
   2   5  10 259.145 12.3536   2
   2   5  11 51.1817 9.89485   2
   2  -5  12 10.8250 12.3809   2
   2   6 -14-4.50029 9.54770   2
   2  -6 -13 28.8603 7.94390   2
   2  -6 -10 1096.93 21.4421   2
   2   6  -8 274.365 32.4516   2
   2  -6   2 940.862 28.6182   2
   2  -6   3-0.67726 19.8029   2
   2  -6   4 242.345 12.5363   2
   2  -6   5 260.201 14.4861   2
   2   6   6 2.97322 8.56006   2
   2   6   7 360.333 12.2531   2
   2  -6   8 38.2972 13.0032   2
   2  -6   9 85.9018 13.4658   2
   2  -6  10 21.3669 13.1318   2
   2  -6  11 121.984 17.0946   2
   2  -6  13 45.6202 8.89722   2
   2  -7 -13 14.8798 7.28682   2
  -2  -7  10 42.0712 14.5114   2
   2  -7   4 17.5935 10.0415   2
   2  -7   5 100.355 12.6310   2
   2  -7   6 253.672 12.4687   2
   2  -7   7 101.171 12.4720   2
   2  -7   8 981.216 19.5225   2
   2  -7   9 504.559 16.1223   2
   2  -7  10 31.5988 18.6757   2
   2  -7  11 24.4003 10.6826   2
   2  -8 -13 26.3147 6.52138   2
   2   8 -11 107.323 28.6288   2
   2  -8 -10 17.0550 16.2655   2
   2  -8   4 585.553 29.1884   2
   2  -8   5-7.08685 21.7330   2
   2  -8   6-2.33700 10.3134   2
   2  -8   7 131.477 12.5959   2
   2  -8   8 245.325 24.0627   2
  -2  -8  -9 28.3515 15.8017   2
   2  -8  10 12.2640 13.6960   2
   2  -8  12 27.8474 13.7266   2
   2  -9 -13 24.0302 5.97800   2
   2  -9 -10 60.7472 16.9248   2
   2  -9   5 987.215 29.1129   2
   2  -9   6 696.906 27.9778   2
   2  -9   7 1352.99 21.7814   2
   2  -9   8 125.696 22.3262   2
   2  -9   9 21.8206 11.0832   2
   2  -9  10 0.97554 17.8682   2
   2  -9  12 52.5489 11.3490   2
   2 -10 -11 37.8446 11.3997   2
   2 -10   8 42.8003 22.7170   2
   2 -10   9 339.970 23.1735   2
   2 -10  11 50.8272 15.9477   2
   2 -11 -11 138.686 11.8812   2
   2 -11   8 480.006 25.5958   2
   2 -11  10 46.5089 19.3153   2
   2 -11  11-23.0478 13.0538   2
   2 -12 -11 2.03374 8.69315   2
   2 -12   7 174.008 23.8087   2
   2 -12   8 265.835 22.0009   2
   2 -12   9 17.9439 20.4646   2
   2 -12  10 20.1765 16.5976   2
   2 -12  11 82.9648 9.09008   2
   2  13 -12 26.3174 14.7734   2
   2 -13 -10 18.7515 13.2319   2
   2 -13   7 515.085 25.2183   2
   2 -13   9-7.29553 18.5928   2
  -2  13 -10 302.088 13.5432   2
   2 -14 -10 64.8814 12.9029   2
   2 -14   8-2.94882 19.4998   2
  -2  14  -9 125.078 13.9454   2
   2 -15 -10-1.40117 9.41569   2
  -2  15  -4 9.01952 29.8811   2
  -2  15  -7 160.127 30.8573   2
   2 -15   8 54.5989 14.7423   2
  -2  15  -9-1.27501 18.5128   2
   2 -16 -10 5.91073 6.94481   2
  -2  16  -5 168.753 30.4914   2
  -2  16  -6 130.611 28.1669   2
  -2  16  -7 74.5507 24.2489   2
   2 -18  -9 11.2846 6.79397   2
   2  20  -7-12.6203 15.8552   2
  -2  20  -6-19.7243 15.1946   2
  -2  21  -4 8.61880 15.4780   2
   3   0 -11 18.9693 13.3746   2
   3   0  -9 44.2196 13.6357   2
   3   0  -1 2575.12 32.2408   2
   3   0   1 15020.8 102.800   2
   3   0   3 36.9993 24.9994   2
   3   0   5 30696.8 94.4746   2
   3   0   7 670.474 23.6275   2
   3   0   9 90.4390 19.1668   2
   3   0  11 33.9018 12.6088   2
  -3   0 -13 1.45918 11.4730   2
   3   1 -13 11.3980 12.9549   2
   3  -1 -12 344.609 12.3729   2
   3   1 -11 1249.93 17.3717   2
   3   1 -10 270.989 10.5655   2
   3  -1  -9 851.092 18.1313   2
   3   1  -8 262.595 10.6323   2
   3   1  -3 1698.76 47.8227   2
   3   1  -2 463.837 29.8020   2
   3   1  -1 2541.74 32.7365   2
   3   1   0 2079.83 42.2685   2
   3   1   1 9.88648 19.1497   2
   3   1   2 383.596 25.2569   2
   3   1   3-9.04342 23.7985   2
   3   1   4 1887.39 23.8197   2
   3   1   5 5102.52 40.9729   2
   3   1   6 11.0116 15.5108   2
   3   1   7 97.4559 18.7051   2
   3   1   8 116.137 23.4659   2
   3   1   9 27.9809 18.6550   2
   3   1  10 31.3040 21.5375   2
   3   1  11 74.8605 12.5187   2
   3  -1  12 20.4237 9.25976   2
  -3   1 -13 16.2077 12.5444   2
   3   2 -13 13.1884 18.8602   2
   3  -2 -12 42.5356 9.68157   2
   3  -2 -11 667.124 16.7880   2
   3   2 -10 1872.09 16.2971   2
   3   2  -9 1018.24 13.5321   2
   3  -2  -8 95.3890 17.5960   2
   3   2  -3 65.8446 18.2970   2
   3   2  -2 1822.74 30.2877   2
   3  -2  -1 10081.7 41.8732   2
   3   2   0 2832.61 23.9131   2
   3  -2   1 11282.9 64.6028   2
   3  -2   2 3326.24 52.8735   2
   3   2   3 63.3799 17.0707   2
   3   2   4 1947.55 17.4366   2
   3   2   5 1706.15 20.5260   2
   3   2   6 118.772 10.9323   2
   3   2   7 394.568 14.4039   2
   3   2   8 9.08453 12.7608   2
   3   2   9 26.9524 14.3771   2
   3   2  10 462.837 19.0051   2
   3   2  11 28.4164 7.80759   2
   3  -2  12 68.7188 6.86927   2
  -3   2 -13 6.38944 12.7957   2
   3   3 -13 37.3703 13.0782   2
   3  -3 -12 503.663 13.9722   2
   3  -3 -11-21.3050 12.1433   2
   3  -3 -10-10.2116 9.96256   2
   3   3  -9 16.1196 8.70303   2
   3   3  -8 97.9604 11.0003   2
   3   3  -4 5827.83 88.8221   2
   3  -3  -2 1518.44 39.0119   2
   3   3  -1 18573.1 79.3074   2
   3  -3   0 181.050 12.7971   2
   3  -3   1 1301.15 26.1883   2
   3  -3   2 4247.22 42.8999   2
   3  -3   3 624.064 32.3708   2
   3   3   4 298.243 10.7938   2
   3   3   5 4427.00 26.9938   2
   3  -3   6 4.26428 14.5676   2
   3   3   7 48.1418 11.6006   2
   3   3   8 26.0433 12.4540   2
   3   3   9 252.388 15.8526   2
   3   3  10 73.8493 11.8877   2
   3   3  11 13.7636 9.80669   2
   3  -3  12 91.0725 7.62772   2
  -3   3 -13-3.77763 12.6283   2
   3   4 -14-3.96910 10.1487   2
   3  -4 -13 8.45137 8.75004   2
   3   4 -12 5.81765 16.3041   2
   3  -4 -11 280.312 12.5976   2
   3  -4 -10 113.175 13.2893   2
   3  -4  -9 101.061 12.6899   2
   3   4  -8 1376.42 23.2826   2
   3   4  -4 8452.63 104.198   2
   3   4  -3 1611.85 48.5804   2
   3  -4  -1 4224.60 55.9743   2
   3  -4   0 845.111 21.3991   2
   3  -4   1 4571.45 60.5202   2
   3  -4   2 260.517 25.4440   2
   3  -4   3 594.141 22.6288   2
   3  -4   4 42.4331 12.1101   2
   3  -4   5 41.9067 13.2932   2
   3  -4   6 324.137 18.2444   2
   3   4   7 282.860 14.6567   2
   3   4   8 60.0528 12.7326   2
   3  -4   9 211.489 15.2040   2
   3   4  10 414.698 14.2438   2
   3   4  11 19.2565 8.28727   2
   3  -4  12 43.8111 13.1904   2
   3   5 -14 36.0605 10.1258   2
   3  -5 -13 3.58610 8.14865   2
   3   5 -12 228.058 27.7070   2
   3  -5 -11 396.213 15.0753   2
   3  -5 -10 484.077 23.7636   2
   3  -5  -9 979.562 31.2618   2
   3   5  -7-6.37362 14.8385   2
   3  -5   0 42.0946 20.1511   2
   3  -5   1 3769.16 57.6885   2
   3  -5   2 653.873 33.4894   2
   3  -5   3 61.9579 10.8017   2
   3  -5   4 1460.98 21.2775   2
   3   5   5 388.126 12.5476   2
   3   5   6 75.6557 8.87379   2
   3   5   7 125.790 13.3020   2
   3   5   8 7.27682 10.9128   2
   3   5   9 399.671 13.9113   2
   3   5  10 27.8421 8.23535   2
   3   5  11-10.9333 8.94226   2
   3  -5  12 8.40508 13.1173   2
   3   6 -14 0.72334 8.56351   2
   3  -6 -13 4.08730 6.10844   2
   3  -6 -11 262.685 17.1659   2
   3  -6 -10 787.360 27.9812   2
   3   6  -9 459.945 37.6328   2
   3   6  -8-17.1776 30.5595   2
   3   6  -6 1923.84 68.8628   2
   3  -6   2 1026.92 37.3589   2
   3  -6   3 740.167 11.5164   2
   3   6   4 132.294 9.67609   2
   3  -6   5 187.940 11.0449   2
   3  -6   6 369.029 10.3051   2
   3   6   7 45.6531 10.6004   2
   3  -6   8 41.3225 10.7863   2
   3   6   9 70.7903 11.2823   2
   3   6  10 5.02143 7.64295   2
   3  -6  11 95.4655 11.1186   2
   3  -6  12 20.8168 11.1890   2
   3  -7 -13 105.802 9.59552   2
   3  -7 -11 42.2069 13.5953   2
   3  -7 -10 56.0874 18.0793   2
   3   7  -9 5.94661 30.9483   2
   3   7  -8 601.092 28.1093   2
   3   7  -7 56.0982 19.6715   2
   3  -7   3 1273.01 18.4103   2
   3  -7   4 1104.04 18.8698   2
   3  -7   5 308.097 12.3119   2
   3  -7   6 530.211 15.4296   2
   3  -7   7 232.734 14.2832   2
   3  -7   8 91.1066 11.0541   2
   3   7   9 186.594 11.9740   2
   3  -7  10 32.1197 11.9683   2
   3  -7  11 35.6572 10.2507   2
   3  -8 -13 80.4647 7.78234   2
   3   8 -12-5.49204 22.1771   2
   3  -8 -11 54.3487 13.8656   2
   3  -8 -10 346.295 18.7025   2
   3   8  -8 435.907 35.9045   2
   3  -8   4 1895.90 25.6722   2
   3  -8   5 410.837 13.0862   2
   3  -8   6 414.791 14.3422   2
   3  -8   7 32.5806 12.3510   2
   3  -8   8 224.835 13.8020   2
   3  -8   9 84.4169 12.9665   2
   3  -8  10 29.2991 11.2935   2
   3  -8  11 6.88569 14.5036   2
   3  -8  12 40.3528 11.7681   2
   3  -9 -13-4.74123 6.41196   2
   3  -9 -11 19.3574 13.0203   2
   3  -9 -10 21.3143 17.1482   2
   3  -9   5 224.995 24.0204   2
   3  -9   6 19.7115 11.7050   2
   3  -9   7 36.2280 12.1792   2
   3  -9   8 86.3596 12.6730   2
   3  -9   9 6.66056 11.2861   2
   3  -9  10 44.6591 18.9205   2
   3  -9  11 98.0357 16.9978   2
   3  -9  12 3.81380 8.36031   2
   3  10 -13 27.6081 13.2733   2
   3 -10 -11 121.150 13.9965   2
   3 -10 -10 162.704 19.6910   2
   3 -10   5 184.526 25.3531   2
   3 -10   6 15.1062 23.2325   2
  -3 -10  -8 6.77037 20.7951   2
   3 -10   9-7.88963 20.5345   2
   3 -10  10 14.2196 12.6931   2
   3 -10  11 9.39624 14.1830   2
   3 -11 -11-3.84467 11.0189   2
   3 -11 -10 17.2003 15.3986   2
   3 -11   8 35.9122 22.0406   2
   3 -11   9 74.0076 14.6486   2
   3 -11  10 82.7149 18.5137   2
   3 -11  11-2.01511 11.7975   2
   3  12 -12 2.21568 17.8462   2
   3 -12 -11 8.86139 10.0925   2
   3 -12 -10 253.609 19.1890   2
   3 -12   7 274.525 26.0358   2
   3 -12   8 6.50772 20.2611   2
   3 -12   9 331.089 14.6638   2
   3 -12  10 14.7138 15.7931   2
   3  13 -12 7.32745 12.5283   2
   3 -13 -11 14.2214 8.38765   2
   3 -13 -10 115.599 15.6706   2
   3 -13   7 70.7288 22.1040   2
   3 -13   8 234.276 20.0073   2
   3 -13   9 37.1557 18.4194   2
   3 -13  10 11.0277 12.7779   2
   3 -14 -11 10.8577 5.98001   2
   3 -14 -10-19.5071 11.7700   2
   3 -14   7 30.1788 19.2610   2
   3 -14   8 19.3791 14.8706   2
   3 -14   9 219.894 17.7820   2
   3 -15 -10 39.8465 10.5161   2
   3 -15   6-1.42498 19.5477   2
   3 -15   7 1.06719 15.8854   2
   3 -15   8 223.744 18.9328   2
   3 -16 -10 7.47572 7.55259   2
   3 -17  -9 73.9400 11.1292   2
   3 -18  -9 6.79045 6.45178   2
  -3  18  -7 23.6021 18.1087   2
   3  19  -8 8.36100 12.2360   2
  -3  19  -5 52.4458 20.7198   2
  -3  19  -6 60.9651 15.9712   2
   4   0 -12 42.7686 10.9735   2
   4   0 -10 1603.31 22.9663   2
   4   0  -8 8.62979 11.6877   2
   4   0  -6 2868.57 83.8760   2
   4   0  -4 286.107 39.1752   2
   4   0  -2 2870.86 58.4487   2
   4   0   0 14639.3 82.8685   2
   4   0   2 70.7776 11.8672   2
   4   0   4 21713.4 78.6136   2
   4   0   6 372.575 13.5897   2
   4   0   8 19.5205 19.0337   2
   4   0  10 175.078 15.2881   2
   4   0  12 168.366 9.51681   2
   4   1 -13 6.34910 17.1989   2
   4   1 -12 364.414 9.92889   2
   4   1 -11 619.674 12.2219   2
   4   1 -10 157.936 10.7414   2
   4   1  -9 593.590 15.2501   2
   4   1  -8 54.2702 9.16503   2
   4   1  -7 70.1758 9.32866   2
   4   1  -3 4138.23 76.2706   2
   4   1  -2 5420.76 77.2253   2
   4   1  -1 233.526 20.3426   2
   4   1   0 12939.3 113.636   2
   4   1   1 333.495 33.6721   2
   4   1   2 1873.19 23.0653   2
   4   1   3 471.534 11.6609   2
   4   1   4 18636.2 73.0724   2
   4   1   5 3536.60 42.2689   2
   4  -1   6 6.66579 7.42465   2
   4   1   7 1119.70 16.8340   2
   4   1   8 311.472 15.1114   2
   4   1   9 162.088 15.3953   2
   4   1  10-6.26598 18.8175   2
   4   1  11 0.63784 11.2884   2
   4  -1  12 11.4608 8.07065   2
   4  -2 -13 1.20071 7.86739   2
   4  -2 -12 451.927 15.6978   2
   4   2 -11 63.3823 11.2885   2
   4   2 -10 1821.69 18.6822   2
   4   2  -9 37.5922 9.02252   2
   4   2  -8 2368.90 19.0420   2
   4   2  -7 5081.55 23.6780   2
   4   2  -6 384.179 47.0966   2
   4   2  -5 29.9394 38.9291   2
   4   2  -3 7656.05 100.531   2
   4  -2  -2 161.998 21.7463   2
   4  -2  -1 1809.10 28.4064   2
   4  -2   0 2.19933 12.6891   2
   4  -2   1 4831.16 53.5568   2
   4  -2   2 70.4947 8.23118   2
   4   2   3 1487.64 11.6933   2
   4   2   4 17642.6 50.8108   2
   4   2   5 175.721 11.3549   2
   4  -2   6 21.4393 7.75950   2
   4  -2   7 11.5613 9.00065   2
   4   2   8 41.4404 10.2919   2
   4  -2   9 22.6061 12.8435   2
   4   2  10-0.05634 8.45242   2
   4  -2  11 7.04733 9.12826   2
   4  -2  12 121.978 7.20644   2
   4  -3 -13 14.1292 7.26634   2
   4  -3 -12 113.919 12.9197   2
   4   3 -11 98.5446 12.9360   2
   4   3 -10 170.550 12.0822   2
   4   3  -9 2182.63 20.4173   2
   4   3  -8 3202.81 23.9294   2
   4   3  -7 64.7751 11.8121   2
   4  -3  -6-46.0997 38.0843   2
   4   3  -5 7966.27 117.897   2
   4  -3  -2 782.589 39.6526   2
   4  -3  -1 1041.43 20.3108   2
   4  -3   0 605.245 20.2899   2
   4  -3   1 2710.85 59.8304   2
   4  -3   2 708.598 11.9860   2
   4   3   3 299.178 7.64254   2
   4   3   4 4301.16 20.3828   2
   4   3   5 2359.51 19.2518   2
   4   3   6 1039.61 12.8296   2
   4   3   7 30.1644 7.98806   2
   4   3   8 126.376 9.85081   2
   4   3   9 264.847 10.2224   2
   4  -3  10 12.8899 10.2970   2
   4  -3  11 63.0398 11.8092   2
   4   3  12 40.7340 10.7959   2
   4  -4 -13 27.7046 8.59112   2
   4  -4 -12 12.9296 14.9113   2
   4  -4 -11 35.1399 12.7885   2
   4   4 -10 998.316 17.4705   2
   4   4  -9 629.969 14.5147   2
   4   4  -8 327.724 10.9731   2
   4   4  -7 128.721 10.8152   2
   4   4  -6 14.0946 39.9534   2
   4   4  -5 4.53888 36.6989   2
   4   4  -3 16356.0 143.378   2
   4  -4  -1 5293.67 43.7946   2
   4  -4   0 2262.51 30.7459   2
   4  -4   1 167.522 21.0096   2
   4  -4   2 102.906 8.62849   2
   4  -4   3 1013.36 14.0701   2
   4   4   4 166.038 7.74222   2
   4  -4   5 24.9623 5.98595   2
   4   4   6 27.0676 8.18232   2
   4   4   7 189.710 8.94203   2
   4  -4   8 80.9242 9.90509   2
   4  -4   9 39.2318 9.77507   2
   4  -4  10 51.6029 13.2326   2
   4  -4  11 35.6500 8.88038   2
   4   4  12 11.4901 7.74244   2
   4  -5 -13 5.46265 6.42976   2
   4  -5 -11 286.390 15.7153   2
   4  -5 -10 802.626 18.6339   2
   4   5  -9 1586.04 24.2180   2
   4   5  -8 1200.77 20.2687   2
   4   5  -7 181.319 11.4190   2
   4   5  -6-3.92795 24.5760   2
   4   5  -5 873.483 51.9037   2
   4  -5   1 261.409 21.7232   2
   4  -5   2-0.89201 10.4738   2
   4  -5   3 156.955 9.72801   2
   4  -5   4 178.458 10.4025   2
   4  -5   5 0.82825 6.62778   2
   4  -5   6 105.981 7.49559   2
   4  -5   7 7.43710 6.87431   2
   4  -5   8 35.8005 8.54095   2
   4   5   9 50.4528 8.42785   2
   4  -5  10 54.7101 13.0637   2
   4   5  11 112.164 11.3209   2
   4   5  12 24.7930 6.98629   2
   4  -6 -13 0.12371 7.77112   2
   4   6 -12-7.62020 12.3878   2
   4  -6 -11 20.6121 14.0927   2
   4  -6 -10 766.983 20.7411   2
   4   6  -9 3.58680 11.7659   2
   4   6  -8 111.003 12.6450   2
   4   6  -7 779.287 18.5759   2
   4   6  -6 140.265 13.9969   2
   4  -6  -2 4047.22 68.4855   2
   4  -6  -1 358.834 31.8539   2
   4  -6   2 2277.43 27.9054   2
   4  -6   3 1098.66 20.5902   2
   4  -6   4-4.80225 11.9368   2
   4  -6   5 78.6681 5.95876   2
   4   6   6 118.256 7.32411   2
   4  -6   7 1.88725 9.11379   2
   4  -6   8 6.76406 10.5803   2
   4   6   9-5.98844 8.54953   2
   4  -6  10 86.6547 19.1197   2
   4  -6  11-6.29143 9.85418   2
   4   6  12 22.3688 6.62398   2
   4  -7 -13 41.9541 9.01693   2
   4  -7 -11 20.4838 14.2262   2
   4  -7 -10 1141.99 32.4720   2
   4  -7  -9 238.488 19.4458   2
   4   7  -7 163.908 17.5985   2
   4   7  -6 35.2319 15.3276   2
   4  -7   2 4.88942 7.59392   2
   4  -7   3 34.8992 11.7267   2
   4  -7   4 8.34242 12.2209   2
   4  -7   5 22.7643 9.07672   2
   4  -7   6 17.6437 10.7221   2
   4  -7   7 37.5683 10.4291   2
   4  -7   8 15.6935 9.07742   2
   4   7   9 6.35603 9.73745   2
   4  -7  10 368.038 21.7935   2
   4  -7  11 28.3867 15.3356   2
   4  -7  12 8.74999 8.63605   2
   4  -8 -13 55.8793 8.33079   2
   4  -8 -11 65.1392 14.2647   2
   4  -8 -10 177.800 14.5545   2
   4  -8   4 223.546 16.4769   2
   4  -8   5 39.3828 10.9831   2
   4  -8   6 50.9276 13.5071   2
   4  -8   7 470.511 17.4584   2
   4  -8   8 135.555 11.7906   2
   4  -8   9 856.452 21.3339   2
   4  -8  10-18.4502 19.1285   2
   4  -8  11 97.7305 10.5045   2
   4  -9 -13 0.96018 6.05385   2
   4  -9 -11-15.5356 12.4981   2
   4  -9 -10 43.5145 17.6093   2
   4   9  -9 18.9899 19.7015   2
   4   9  -8 287.580 23.9024   2
   4  -9   4 72.8262 11.5351   2
   4  -9   5 75.0886 12.8009   2
   4  -9   6 249.895 14.9403   2
   4  -9   7 114.134 13.8721   2
   4  -9   8 0.48279 11.7976   2
   4  -9   9 230.698 23.9790   2
   4  -9  10 22.4710 12.8214   2
   4  -9  11 5.66098 7.54311   2
   4  10 -12 52.2342 21.1238   2
   4 -10 -11 121.048 14.5159   2
   4 -10 -10 134.782 18.2205   2
   4  10  -6 112.956 23.4057   2
   4 -10   5 449.612 27.9658   2
   4 -10   6 18.1170 23.6451   2
   4 -10   8 124.123 24.8767   2
   4 -10   9 108.203 15.4860   2
   4 -10  10 29.2372 11.5209   2
   4 -10  11-3.84965 10.7472   2
   4  11 -12 116.950 18.9112   2
   4 -11 -11 3.11233 10.0758   2
   4 -11 -10 32.5202 16.1671   2
   4 -11   7 355.949 28.2588   2
   4 -11   8 54.1707 22.7023   2
   4 -11   9 1.00775 13.6753   2
   4 -11  10 107.890 9.79499   2
   4  12 -12 62.3624 14.0686   2
   4 -12 -11 21.6525 9.35809   2
   4 -12 -10 0.42356 14.2433   2
   4 -12   7 10.1352 22.9603   2
   4 -12   8 75.6607 20.3080   2
   4 -12   9 272.437 13.6754   2
   4 -12  10 135.782 13.4879   2
   4 -13 -12-1.60560 4.58780   2
   4 -13 -11-1.27336 7.55570   2
   4 -13 -10 75.4967 14.5729   2
   4 -13   7 27.9600 21.0507   2
   4 -13   8 132.284 19.1971   2
   4  13   9 15.4708 6.72247   2
   4 -14 -11 39.7127 4.90080   2
   4 -14 -10 152.458 14.2235   2
   4 -14   7 59.0718 19.2705   2
   4 -14   8 158.827 15.8774   2
   4 -14   9 67.1142 13.7827   2
   4 -15 -10 0.22924 9.55743   2
   4  15  -8 60.0468 29.5411   2
   4 -15   7 217.981 17.8194   2
   4 -16 -10 28.1233 6.28348   2
   4 -16  -9 81.4280 12.8967   2
   4 -17  -9-5.77525 8.36589   2
   4 -18  -9 16.1887 5.23641   2
   4 -18  -8 4.07087 9.27172   2
   4 -19  -8 18.7772 6.16866   2
   5   0 -13 7.91991 8.01168   2
   5   0 -11 0.50875 11.2453   2
   5   0  -9 344.217 17.5430   2
   5   0  -7 524.770 17.3225   2
   5   0  -5 77.5115 40.2876   2
   5   0  -1 521.575 27.4328   2
   5   0   1 100.162 13.0267   2
   5   0   3 668.291 21.3025   2
   5   0   5 200.252 9.44021   2
   5   0   7 63.8067 11.0100   2
   5   0   9 12.2120 21.2579   2
   5   0  11 11.5829 14.3622   2
   5   1 -14 3.63857 7.68746   2
   5  -1 -13 36.2280 8.84787   2
   5   1 -12 81.9112 8.61697   2
   5   1 -11 8.95893 9.00232   2
   5   1 -10 4.96948 9.86119   2
   5   1  -9 882.922 15.6062   2
   5   1  -8 1123.25 16.4380   2
   5   1  -7 3019.16 20.0810   2
   5   1  -6 31.3833 9.14483   2
   5   1  -4 13.6298 34.3279   2
   5   1  -3 2823.36 70.8755   2
   5   1  -2 2796.61 66.8006   2
   5   1  -1 1251.55 51.6109   2
   5   1   0 36.1835 21.1722   2
   5   1   1 830.776 19.4746   2
   5   1   2 285.571 15.5235   2
   5   1   3 3388.21 36.2293   2
   5   1   4 207.874 10.2756   2
   5  -1   5 173.186 8.24676   2
   5   1   6 282.193 8.74268   2
   5   1   7 4627.72 23.4503   2
   5   1   8 738.261 14.8879   2
   5   1   9 0.57670 19.7704   2
   5  -1  10 3.15443 12.4982   2
   5  -1  11 13.1368 8.21686   2
   5   1  12 37.7579 7.47482   2
   5  -2 -13 50.8469 8.12253   2
   5   2 -12 12.5296 6.89160   2
   5   2 -11 42.3633 9.38587   2
   5   2 -10 875.915 12.5182   2
   5   2  -9 1277.28 17.8558   2
   5   2  -8 403.680 16.2125   2
   5   2  -7 26.3059 8.32609   2
   5   2  -6 202.739 8.57930   2
   5   2  -5 208.147 43.6838   2
   5   2  -3 14056.2 143.991   2
   5   2  -2 4306.89 80.7775   2
   5   2  -1 20.4737 14.6188   2
   5   2   0 121.694 16.3261   2
   5  -2   1 288.422 13.9925   2
   5  -2   2 55.0366 9.63505   2
   5  -2   3 294.925 12.6930   2
   5  -2   4 297.223 8.50942   2
   5  -2   5 327.208 7.59976   2
   5   2   6 248.446 9.14552   2
   5   2   7-12.4089 8.25160   2
   5   2   8 11.2689 9.86429   2
   5  -2   9-0.95114 9.98741   2
   5  -2  10 11.3691 10.1956   2
   5  -2  11 38.4924 8.11211   2
   5   2  12-0.07580 5.31052   2
   5  -3 -13 16.1300 7.76571   2
   5  -3 -12 103.316 12.3549   2
   5   3 -11 0.03164 8.84816   2
   5   3 -10 350.735 11.0923   2
   5   3  -9 504.118 13.8016   2
   5   3  -8 242.839 15.3515   2
   5   3  -7 125.819 10.5862   2
   5   3  -6 1393.29 22.1681   2
   5  -3  -5 787.921 51.6950   2
   5   3  -4 2702.02 53.1864   2
   5   3  -3 132.036 24.7058   2
   5   3  -2 10369.7 83.2930   2
   5  -3  -1 1813.96 27.9048   2
   5  -3   0 32.5559 16.8967   2
   5  -3   1 7268.28 74.3237   2
   5  -3   2 3002.29 23.3232   2
   5  -3   3 9.27617 9.98923   2
   5  -3   4 436.340 13.9735   2
   5  -3   5 90.6276 7.12140   2
   5  -3   6 125.196 9.99198   2
   5   3   7 86.1391 8.11511   2
   5   3   8 42.5231 8.98677   2
   5   3   9 6.63733 9.03629   2
   5  -3  10 40.1286 10.3921   2
   5  -3  11 18.7078 7.68413   2
   5  -3  12 43.7220 8.41214   2
   5  -4 -13 5.16814 6.45703   2
   5  -4 -12 107.704 14.9712   2
   5   4 -11 158.012 9.42441   2
   5   4 -10 1093.79 17.6887   2
   5   4  -9 1903.52 19.5890   2
   5   4  -8 216.844 13.6925   2
   5   4  -7 425.071 14.0169   2
   5   4  -6 1655.61 17.3583   2
   5   4  -5 59.6293 27.1844   2
   5   4  -2 13.5241 30.9150   2
   5  -4  -1 123.301 30.3638   2
   5  -4   0 1039.41 33.4794   2
   5  -4   1 1057.44 34.9742   2
   5  -4   2 338.341 12.0809   2
   5  -4   3 15.8631 10.0551   2
   5  -4   4 337.206 9.74505   2
   5  -4   5 11.4003 8.45967   2
   5  -4   6 108.664 9.77349   2
   5   4   7 161.974 9.25774   2
   5   4   8 68.4019 9.86126   2
   5   4   9 22.3258 8.86086   2
   5  -4  10 14.8465 9.62700   2
   5  -4  11 94.3034 9.80036   2
   5  -5 -13 3.53026 6.56312   2
   5  -5 -12 81.3427 14.3724   2
   5  -5 -11 2.00393 11.3443   2
   5   5 -10 162.338 11.7587   2
   5   5  -9 115.318 11.3229   2
   5   5  -8 77.3115 13.9493   2
   5   5  -7 0.48747 16.7227   2
   5   5  -6 856.446 17.6153   2
   5   5  -5 431.859 19.8933   2
   5   5  -3 261.315 37.7053   2
   5  -5  -1 3451.18 70.3229   2
   5   5   0 1629.70 54.4557   2
   5  -5   1 13.0806 30.5925   2
   5  -5   2 3016.96 24.1808   2
   5  -5   3 1.68677 8.18221   2
   5  -5   4 261.283 7.99083   2
   5  -5   5 167.781 8.92655   2
   5  -5   6 6.94286 9.30049   2
   5  -5   7 10.2859 8.58893   2
   5   5   8 73.4101 9.65186   2
   5   5   9 3.55064 8.57192   2
   5  -5  10 6.70658 11.6577   2
   5  -5  11 16.2070 15.3301   2
   5  -6 -13 8.63706 7.02621   2
   5  -6 -12 1.62372 8.54407   2
   5  -6 -11 5.31746 13.7252   2
   5  -6 -10 91.3527 18.3545   2
   5   6  -9 251.375 12.7707   2
   5   6  -8 861.457 20.9253   2
   5   6  -7 1011.77 29.1392   2
   5   6  -6 11.6275 14.8639   2
   5   6  -5 11.7884 14.0594   2
   5  -6  -4 177.116 35.6225   2
   5  -6  -2-36.8831 27.8924   2
   5   6   0 146.316 22.8293   2
   5  -6   1 511.560 40.1618   2
   5  -6   3 182.226 11.7110   2
   5  -6   4 130.783 8.93029   2
   5  -6   5 18.1700 9.21236   2
   5  -6   6 170.656 10.5355   2
   5  -6   7 432.045 12.4962   2
   5   6   8 7.59484 9.46555   2
   5   6   9 16.2135 9.67534   2
   5  -6  10-25.6263 12.7066   2
   5  -6  11 62.5980 14.2699   2
   5  -7 -13 16.4108 7.32929   2
   5  -7 -12 7.05736 8.65994   2
   5  -7 -11 20.3204 10.8730   2
   5  -7 -10 106.107 14.2170   2
   5  -7  -9 387.731 20.2013   2
   5  -7  -8 1072.32 26.5372   2
   5  -7  -3-13.7613 28.9425   2
   5  -7   2 921.245 18.6758   2
   5  -7   3 3.61852 17.4801   2
   5  -7   4 221.831 10.4887   2
   5  -7   5 162.887 14.9203   2
   5  -7   6 819.319 17.0080   2
   5  -7   7 413.745 12.7989   2
   5  -7   8 103.889 23.3674   2
   5   7   9 4.25576 9.06872   2
   5  -7  10 19.0957 18.2492   2
   5  -7  11 27.9867 11.5888   2
   5  -8 -13 5.51091 6.60128   2
   5  -8 -12 131.910 13.5365   2
   5  -8 -11 113.005 11.3487   2
   5  -8 -10 165.684 14.0309   2
   5  -8  -9 120.859 15.8575   2
   5   8  -8 308.367 26.8398   2
   5  -8   2 75.1828 19.1105   2
   5  -8   3 161.040 22.6718   2
   5  -8   4 330.316 17.5513   2
   5  -8   5 269.652 15.9874   2
   5  -8   6 94.8580 11.3473   2
   5  -8   7 64.0033 16.1105   2
   5  -8   8 9.40274 16.1967   2
   5   8   9 25.1455 11.4928   2
   5  -8  10 29.4242 12.5014   2
   5  -8  11 1.39445 10.3959   2
   5  -9 -13 9.35432 4.89706   2
   5  -9 -12 22.1616 10.5669   2
   5  -9 -11 68.5565 11.9597   2
   5  -9 -10 31.4033 10.8917   2
   5  -9  -9 8.04268 13.5674   2
   5   9  -8 347.686 25.9566   2
   5   9  -7-16.2100 23.3736   2
   5  -9   3 26.7155 21.4547   2
   5  -9   6 86.5057 24.5539   2
   5  -9   7-10.3951 16.7674   2
   5  -9   8 69.1894 24.3687   2
   5   9   9 2.44990 9.38757   2
   5  -9  10 56.6408 11.3506   2
   5  -9  11-8.46218 7.13217   2
   5 -10 -12 5.67675 9.49241   2
   5 -10 -11-0.42621 10.3163   2
   5 -10 -10 16.0242 13.5495   2
   5 -10  -9 36.5776 13.5324   2
   5  10  -8-16.9958 20.8859   2
   5  10  -7 136.973 23.9072   2
   5 -10   7 44.0533 26.0171   2
   5 -10   8 48.7981 16.3021   2
   5  10   9 25.3035 8.81212   2
   5 -10  10 17.4059 9.00691   2
   5 -11 -12 48.0486 8.09820   2
   5 -11 -11 54.3872 10.0805   2
   5 -11 -10 6.56887 12.8618   2
   5 -11  -9-10.1517 14.5403   2
   5  11  -8 535.409 24.8815   2
   5  11  -7 267.552 24.8354   2
   5  11  -6 654.253 30.3965   2
   5 -11   7 76.8656 17.4928   2
   5 -11   8 67.2418 15.2409   2
   5  11   9-7.31600 7.65562   2
   5 -11  10 50.1864 11.2052   2
   5 -12 -12 44.9024 6.16975   2
   5 -12 -11 32.6437 8.61796   2
   5 -12 -10 0.19928 11.5717   2
   5 -12  -9 117.890 18.4284   2
   5 -12   6 28.3703 23.9986   2
   5 -12   7 128.012 23.5185   2
   5 -12   8 6.86878 13.3993   2
   5 -12   9 56.2254 6.67165   2
   5 -13 -11 21.7051 7.76576   2
   5 -13 -10 30.6215 10.5256   2
   5 -13  -9 25.2427 15.7386   2
   5 -13   5 97.0552 26.0745   2
   5 -13   7 20.2920 19.7163   2
   5 -13   8 134.228 12.6361   2
   5 -13   9 14.4563 12.5678   2
   5 -14 -11 3.05078 5.46375   2
   5 -14 -10 28.2073 9.37391   2
   5 -14  -9 22.2528 11.5837   2
   5 -14   4 35.6742 25.3858   2
   5 -14   7 56.9510 17.7401   2
   5 -14   8 17.2534 14.5748   2
   5 -15 -10 5.24399 6.70702   2
   5 -15  -9 11.8762 12.4716   2
   5 -15   6 24.9310 18.3149   2
   5  15   8 64.9775 8.07298   2
   5 -16  -9 19.4545 9.94467   2
   5 -17  -9 31.9993 6.00373   2
   5 -18  -7 193.532 13.9453   2
   5 -19  -7 0.90065 6.67175   2
   5 -19  -6-2.82437 9.33019   2
   5  20  -6 8.18558 10.4744   2
   6   0 -12 272.570 12.2199   2
   6   0 -10 1830.83 27.7669   2
   6   0  -8 343.727 14.4426   2
   6   0  -6 1743.49 26.4520   2
   6   0   0 7551.32 118.870   2
   6   0   2 3692.34 20.8174   2
   6   0   4 9.31234 10.3272   2
   6   0   6 6414.74 31.3647   2
   6   0   8 202.113 15.4934   2
   6   0  10-2.55187 10.8264   2
   6  -1 -13 11.9251 7.93292   2
   6   1 -12 68.6306 9.21312   2
   6   1 -11 151.006 12.2601   2
   6   1 -10 648.103 15.2754   2
   6   1  -9 59.1304 9.71731   2
   6   1  -8 864.715 15.0346   2
   6   1  -7 84.7629 9.23411   2
   6   1  -6 47.1614 11.0901   2
   6  -1  -5 2763.42 17.8649   2
   6   1  -4 783.406 53.4424   2
   6   1  -2 147.762 36.7061   2
   6   1  -1 3150.09 78.9268   2
   6   1   0-6.39592 34.0568   2
   6   1   1 146.763 38.8131   2
   6   1   2 213.380 10.1885   2
   6  -1   3 85.6644 6.23574   2
   6  -1   4 746.278 10.7699   2
   6  -1   5 809.546 10.9237   2
   6   1   6 3351.52 19.4151   2
   6   1   7 622.407 11.6428   2
   6   1   8-0.88738 10.6008   2
   6  -1   9 82.9908 10.2145   2
   6  -1  10 40.2609 11.4918   2
   6  -1  11 35.7585 7.68704   2
   6  -2 -13 7.74082 6.82986   2
   6  -2 -12 47.4863 7.99943   2
   6   2 -11 41.2419 8.11875   2
   6   2 -10 33.5948 9.91942   2
   6   2  -9 178.870 9.15101   2
   6   2  -8 228.121 9.94785   2
   6   2  -7 2337.24 17.5289   2
   6   2  -6 1156.46 14.7908   2
   6  -2  -5 173.442 9.88839   2
   6   2  -4 2.49095 13.4742   2
   6   2  -3 1668.93 64.7066   2
   6   2  -2 5.39986 23.4265   2
   6  -2  -1 3164.90 45.1918   2
   6  -2   0 1592.67 44.1837   2
   6  -2   1 329.293 30.5120   2
   6  -2   2 1489.34 14.4991   2
   6   2   3 357.080 7.04481   2
   6  -2   4 72.5630 7.18613   2
   6  -2   5 922.556 10.5029   2
   6   2   6 6766.64 25.7041   2
   6  -2   7 1050.80 12.3618   2
   6   2   8 179.160 9.26252   2
   6  -2   9 86.5989 9.07375   2
   6  -2  10 5.31435 11.0659   2
   6  -2  11 67.2924 6.57108   2
   6  -3 -13 18.3413 6.97173   2
   6  -3 -12 221.067 12.2448   2
   6   3 -11 21.4637 7.94342   2
   6   3 -10 173.999 9.42431   2
   6   3  -9 8.48647 10.4471   2
   6   3  -8 3954.93 26.2893   2
   6   3  -7 1867.62 21.8564   2
   6   3  -6 644.283 14.8805   2
   6   3  -5 2.26255 9.47239   2
   6   3  -4 2528.93 32.8077   2
   6  -3  -3 56.5605 33.0504   2
   6  -3  -2 657.929 45.5909   2
   6  -3  -1 7965.57 112.565   2
   6  -3   0-3.22265 23.9765   2
   6  -3   1 1039.40 39.9167   2
   6  -3   2 98.1929 8.39034   2
   6   3   3 2367.08 12.2738   2
   6  -3   4 1585.85 11.8955   2
   6  -3   5 479.037 9.53625   2
   6   3   6 52.0105 7.88357   2
   6  -3   7 880.331 10.9898   2
   6   3   8 9.24562 9.19541   2
   6  -3   9 23.0638 8.36438   2
   6  -3  10 39.6779 15.6644   2
   6   3  11-6.12779 5.65252   2
   6  -4 -13 18.7044 5.44393   2
   6  -4 -12 37.9856 8.88591   2
   6  -4 -11 18.1819 10.6266   2
   6   4 -10-1.73363 8.66102   2
   6   4  -9 539.689 15.9405   2
   6   4  -8 0.07317 10.7565   2
   6   4  -7 1111.42 17.7697   2
   6   4  -6 3317.97 25.1196   2
   6   4  -5 654.986 14.9844   2
   6  -4  -4 23.3611 12.1407   2
   6   4  -3 25.1115 24.4733   2
   6  -4  -2 1593.10 58.3075   2
   6  -4  -1 339.315 38.5151   2
   6  -4   0-13.4018 23.8136   2
   6  -4   1 20.4435 24.4578   2
   6  -4   2 12.0484 6.86479   2
   6   4   3 425.791 7.04778   2
   6  -4   4 69.7159 7.22044   2
   6   4   5 3.78505 7.41185   2
   6   4   6 27.1001 7.49259   2
   6  -4   7 267.832 9.42834   2
   6  -4   8 156.989 10.5655   2
   6  -4   9 119.643 9.97204   2
   6  -4  10-13.5873 11.4866   2
   6   4  11 14.3706 5.26950   2
   6  -5 -13 8.14136 4.99917   2
   6  -5 -12 117.996 10.4664   2
   6  -5 -11-8.37383 12.1162   2
   6  -5 -10 280.353 16.6494   2
   6   5  -9 244.296 13.3133   2
   6   5  -8 2795.84 27.7989   2
   6   5  -7 1023.72 16.8876   2
   6   5  -6 458.071 13.8680   2
   6   5  -5 726.684 18.1564   2
   6  -5  -4-8.53280 13.7048   2
   6   5  -3 67.3957 13.3674   2
   6  -5  -2 149.866 16.7113   2
   6  -5   0 166.452 26.5032   2
   6  -5   1 50.5545 8.95070   2
   6  -5   2 20.2467 6.06333   2
   6  -5   3 1.19197 7.84953   2
   6  -5   4 637.697 9.13607   2
   6   5   5 200.110 8.21090   2
   6  -5   6 20.0480 8.44271   2
   6  -5   7 173.421 9.95815   2
   6   5   8-14.2349 10.3641   2
   6   5   9-5.92272 10.5993   2
   6  -5  10-7.97491 11.0258   2
   6   5  11 0.08109 5.35721   2
   6  -6 -13 23.6482 5.72635   2
   6  -6 -12 65.9638 9.51146   2
   6  -6 -11 200.625 9.49240   2
   6  -6 -10 238.392 12.5378   2
   6  -6  -9 471.957 18.3616   2
   6  -6  -8 1299.54 32.5666   2
   6   6  -7 1504.27 26.6008   2
   6  -6  -6 591.642 21.0886   2
   6  -6  -4 64.0960 34.6606   2
   6   6  -2 301.680 24.9088   2
   6   6   1 1022.39 12.7992   2
   6  -6   2 734.990 12.1920   2
   6  -6   3 40.6669 8.46756   2
   6  -6   4 103.839 9.18451   2
   6  -6   5 23.7541 8.77571   2
   6  -6   6-17.1297 11.0791   2
   6  -6   7 20.6843 11.4988   2
   6   6   8 4.93317 12.7195   2
   6   6   9 5.18432 9.20571   2
   6  -6  10-4.15522 10.8736   2
   6  -7 -13 39.2679 4.92910   2
   6  -7 -12 24.0826 8.02244   2
   6  -7 -11 92.1780 9.00834   2
   6  -7 -10 69.3138 13.1526   2
   6  -7  -9 285.004 16.9559   2
   6  -7  -8 276.845 15.7722   2
   6   7  -7 291.086 32.3695   2
   6   7  -5 103.263 27.7370   2
   6   7  -3 388.265 15.3090   2
   6   7  -2 66.6916 9.16751   2
   6  -7   0 667.056 20.8705   2
   6   7   1 38.3790 13.8481   2
   6  -7   2 287.906 12.6112   2
   6   7   3 117.955 10.1174   2
   6  -7   4 241.965 16.0004   2
   6  -7   5-4.53799 13.9201   2
   6  -7   6 339.094 24.7421   2
   6  -7   7 5.30382 16.2714   2
   6  -7   8 277.984 12.9163   2
   6  -7   9 170.825 10.0370   2
   6  -7  10 44.3290 9.91429   2
   6  -8 -12 10.6870 9.92797   2
   6  -8 -11 50.6575 8.08405   2
   6  -8 -10 10.3591 12.0166   2
   6  -8  -9 286.653 14.8443   2
   6  -8  -8 656.272 18.1839   2
   6   8  -7 6.89862 19.7160   2
   6  -8  -3 688.307 21.0908   2
   6  -8  -2 27.9336 15.6690   2
   6  -8   1 216.897 13.8972   2
   6  -8   3 449.084 18.9672   2
   6  -8   4 334.648 18.3430   2
   6  -8   5-6.25856 14.3987   2
   6   8   7 16.7412 13.2391   2
   6   8   8 22.1279 10.9243   2
   6   8   9-4.96114 8.33005   2
   6  -8  10 26.7503 8.23233   2
   6  -9 -12 82.3018 9.71547   2
   6  -9 -11 8.63533 8.45024   2
   6  -9 -10 132.766 12.6686   2
   6  -9  -9 68.5939 12.4410   2
   6  -9  -8-0.76845 13.3669   2
   6   9  -7 34.2123 19.2519   2
   6  -9  -2 187.691 23.5591   2
   6   9   3 6.46704 14.5629   2
   6  -9   4 150.094 28.5518   2
   6  -9   5 246.026 26.7515   2
   6  -9   6 53.0962 18.2457   2
   6  -9   7 81.0301 11.3819   2
   6   9   8-4.59306 10.4988   2
   6   9   9 76.3536 8.00882   2
   6  -9  10 11.7405 8.66793   2
   6 -10 -12 19.0195 7.15541   2
   6 -10 -11 31.8477 10.9751   2
   6 -10 -10 33.3446 10.3498   2
   6 -10  -9-7.91700 11.3830   2
   6  10  -8-2.20582 17.1278   2
   6  10  -7 214.812 25.7026   2
   6 -10   0 135.442 27.0887   2
   6 -10   1 12.8301 25.6001   2
   6 -10   2 445.566 31.1685   2
   6  10   3 338.794 23.3954   2
   6 -10   7 138.150 12.7747   2
   6 -10   8 146.534 12.7089   2
   6  10   9 11.2881 7.16977   2
   6 -11 -11 34.4861 9.74080   2
   6 -11 -10 8.62472 12.5205   2
   6 -11  -9 73.1832 13.7933   2
   6  11  -8 102.394 16.9897   2
   6  11  -7 15.9783 21.8061   2
   6 -11   7-22.4595 12.7273   2
   6  11   8 7.31457 10.2641   2
   6 -11   9 37.8044 11.6534   2
   6 -12 -11 2.02961 5.54106   2
   6 -12 -10 114.725 13.4845   2
   6 -12  -9 56.2662 13.1480   2
   6  12  -8 314.635 29.8594   2
   6 -12   7 79.7287 11.8121   2
   6  12   8 35.4371 9.13981   2
   6 -13 -11 43.9166 5.73455   2
   6 -13 -10 14.8647 6.88296   2
   6 -13  -9 35.1110 11.4966   2
   6 -13   1 14.0635 25.6684   2
   6 -13   6 1.49041 20.5816   2
   6 -13   7 6.40322 16.4714   2
   6  13   8 19.2235 6.86188   2
   6 -14 -10 0.49309 5.02975   2
   6 -14  -9 6.09635 11.2227   2
   6 -14   6 27.9384 18.3517   2
   6 -14   7 5.64418 14.1304   2
   6 -15 -10 7.75565 5.03757   2
   6  15  -8 65.2689 20.7509   2
   6 -15  -7 93.7951 16.0396   2
   6  15   7-7.85283 8.73097   2
   6 -16  -8 0.95638 8.85542   2
   6 -16  -7 8.12260 12.7076   2
   6 -16  -6-7.77679 13.7143   2
   6 -17  -8 19.7114 7.23580   2
   6 -17  -7 155.513 12.5469   2
   6 -17  -6-11.7309 11.2241   2
   6 -17  -5 8.18573 12.0862   2
   6 -18  -7 14.8889 5.65518   2
   6 -18  -6 15.6687 8.93665   2
   7   0 -13 23.1557 10.4583   2
   7   0 -11 55.3173 14.8018   2
   7   0  -9 33.2146 11.7408   2
   7   0  -7 95.4623 25.2961   2
   7   0  -5 988.063 19.2174   2
   7   0  -3 1260.66 20.0874   2
   7   0  -1 63.3675 7.15330   2
   7   0   1 936.881 13.6152   2
   7   0   3 17.1772 13.8130   2
   7   0   5 34.8785 11.7599   2
   7   0   7 203.708 14.4334   2
   7   1 -13 39.3061 7.79259   2
   7  -1 -12-2.39435 11.1136   2
   7   1 -11 12.4930 9.94706   2
   7   1 -10 152.870 11.1503   2
   7   1  -9 9.62082 9.69087   2
   7   1  -8 20.2414 9.19027   2
   7   1  -7 768.867 16.8302   2
   7  -1  -6 868.697 13.7686   2
   7   1  -5 551.343 10.9136   2
   7   1  -4 270.303 8.29332   2
   7   1  -3 366.696 9.94187   2
   7  -1  -2 1764.98 13.9046   2
   7  -1  -1 799.428 10.2033   2
   7   1   0 854.038 9.27438   2
   7  -1   1 95.3310 7.08450   2
   7   1   2 612.162 11.4078   2
   7  -1   3 234.414 9.20845   2
   7  -1   4 264.821 9.34767   2
   7  -1   5 31.0033 8.91130   2
   7   1   6 155.478 9.68836   2
   7   1   7 40.0646 8.29064   2
   7  -1   8-2.48532 9.77568   2
   7  -1  10 88.8859 13.9800   2
   7   2 -13 24.4030 10.2415   2
   7  -2 -12 10.7958 9.35247   2
   7   2 -11 31.5698 10.0922   2
   7   2 -10 177.787 9.44114   2
   7   2  -9 2.50618 11.0100   2
   7   2  -8 137.773 10.1729   2
   7   2  -7 1513.22 20.6858   2
   7  -2  -6 1526.53 15.1421   2
   7   2  -5 224.784 8.46331   2
   7   2  -4 3081.69 15.5866   2
   7   2  -3 57.2471 6.29336   2
   7  -2  -2 171.695 7.74790   2
   7   2  -1 10.4163 6.92651   2
   7  -2   0 2943.81 14.9894   2
   7  -2   1 94.5689 7.54941   2
   7  -2   2 1.43577 7.11343   2
   7  -2   3 54.9566 6.65780   2
   7  -2   4 19.2798 7.97377   2
   7  -2   5 517.947 10.4734   2
   7   2   6 12.6242 8.02189   2
   7   2   7 25.3212 8.28363   2
   7  -2   8 291.000 11.6379   2
   7   2   9 651.341 13.5839   2
   7   3 -13 53.9885 9.61590   2
   7  -3 -12 2.87401 8.99021   2
   7  -3 -11 18.7831 11.6424   2
   7   3 -10 158.347 11.3224   2
   7   3  -9 137.614 10.3741   2
   7   3  -8 2450.95 21.4934   2
   7   3  -7 456.138 14.2637   2
   7   3  -6 176.381 9.64216   2
   7  -3  -5 583.004 14.2653   2
   7   3  -4 1330.66 13.5807   2
   7  -3  -3 505.064 10.4327   2
   7  -3  -2 353.454 8.96585   2
   7   3  -1 3141.88 15.5159   2
   7  -3   0 1833.35 15.9738   2
   7  -3   1 164.007 7.40958   2
   7  -3   2 40.8620 8.17345   2
   7  -3   3 1.60101 7.10265   2
   7   3   4 10.0776 7.29606   2
   7   3   5 2.99038 7.98426   2
   7   3   6 14.8897 8.93202   2
   7  -3   7 352.889 9.99606   2
   7   3   8 12.2885 16.1602   2
   7   3   9 20.9942 9.25220   2
   7  -4 -13 36.5660 8.41288   2
   7  -4 -12 27.3257 7.37283   2
   7  -4 -11 102.685 10.2824   2
   7  -4 -10-12.7449 12.5414   2
   7   4  -9 207.849 14.2315   2
   7   4  -8 245.268 12.5120   2
   7   4  -7 343.049 12.2798   2
   7  -4  -6 79.4357 10.1083   2
   7  -4  -5 1419.22 22.9589   2
   7  -4  -4 56.9861 10.3762   2
   7  -4  -3 682.504 10.2312   2
   7   4  -2 340.370 11.8527   2
   7  -4  -1 40.5109 7.55665   2
   7  -4   0 234.865 7.50940   2
   7   4   1 37.4424 7.44490   2
   7  -4   2 2.43972 6.63059   2
   7  -4   3 264.851 9.26502   2
   7  -4   4 66.9927 8.82508   2
   7   4   5 183.332 9.03133   2
   7  -4   6 215.319 10.5976   2
   7   4   7 92.1137 9.55755   2
   7   4   8 31.1900 15.5662   2
   7  -4   9-7.04643 8.79368   2
   7  -5 -12 14.9499 6.99110   2
   7  -5 -11-18.7244 10.4200   2
   7  -5 -10 16.1771 8.92142   2
   7  -5  -9 346.152 15.0281   2
   7  -5  -8 195.181 14.0875   2
   7  -5  -7 1553.28 16.4305   2
   7  -5  -6 1515.49 20.7088   2
   7  -5  -5 1507.33 19.6976   2
   7  -5  -4 1013.35 16.6514   2
   7  -5  -3 87.8986 7.84508   2
   7  -5  -2 1298.02 13.7874   2
   7  -5  -1 13.0460 8.60529   2
   7  -5   0 83.3895 8.74542   2
   7  -5   1 1100.42 11.0881   2
   7  -5   2 1031.08 11.0357   2
   7  -5   3 242.560 8.65322   2
   7   5   4 112.592 9.58058   2
   7   5   5 106.617 9.13460   2
   7   5   6 54.8721 10.5641   2
   7   5   7 74.3152 14.0901   2
   7   5   8 6.06405 11.6927   2
   7  -5   9 80.3124 8.91506   2
   7   5  10-2.57884 6.16656   2
   7  -6 -12 23.9780 6.64603   2
   7  -6 -11 4.61944 9.82047   2
   7  -6 -10 211.763 14.2192   2
   7  -6  -9 23.0647 10.6981   2
   7  -6  -8 52.6486 21.2750   2
   7  -6  -7 31.8958 12.4048   2
   7  -6  -6 1553.86 27.9237   2
   7  -6  -5 60.8855 10.1282   2
   7   6  -4 49.9231 9.84809   2
   7  -6  -3 964.603 15.5791   2
   7   6  -2 148.014 10.9245   2
   7  -6  -1-5.09075 10.0652   2
   7  -6   0 31.2209 9.97912   2
   7  -6   1 31.6041 9.27573   2
   7  -6   2 1299.33 12.8335   2
   7  -6   3 245.253 9.32828   2
   7  -6   4 25.1871 8.53656   2
   7   6   5 14.9528 8.76999   2
   7   6   6 15.5490 12.1075   2
   7  -6   7 170.221 10.9076   2
   7  -6   8 207.237 12.9973   2
   7  -6   9 129.307 7.80238   2
   7  -7 -12 16.7758 9.13957   2
   7   7 -11 67.7782 16.4096   2
   7  -7 -10 87.6743 12.4509   2
   7  -7  -9 55.6225 10.7154   2
   7   7  -8 52.6073 13.3971   2
   7  -7  -7-4.31143 12.8662   2
   7  -7  -6 113.183 13.9705   2
   7  -7  -5 95.4128 12.2768   2
   7  -7  -4 337.676 11.0589   2
   7  -7  -3-12.0119 9.32708   2
   7  -7  -2 31.0316 12.0754   2
   7  -7  -1 41.9629 12.2266   2
   7  -7   0 45.6244 10.5952   2
   7  -7   1 953.344 14.9606   2
   7   7   2 562.434 18.1281   2
   7   7   3 98.0547 8.61671   2
   7   7   4 46.9329 10.0649   2
   7  -7   5 79.7302 11.9029   2
   7  -7   6 177.835 16.5744   2
   7   7   7 1.64630 9.40825   2
   7   7   8 12.2174 9.68867   2
   7  -7   9 14.9858 6.09066   2
   7  -8 -12 5.47073 7.34720   2
   7   8 -11 13.1332 13.9230   2
   7  -8 -10 12.1528 8.59344   2
   7  -8  -9 52.0947 10.2685   2
   7   8  -8 344.929 15.9305   2
   7  -8  -7 62.5523 15.4283   2
   7  -8  -6 8.95610 13.7929   2
   7  -8  -5 514.358 17.0782   2
   7  -8  -4 87.1866 9.41889   2
   7  -8  -3 88.5131 11.8050   2
   7  -8  -2 334.007 14.3824   2
   7  -8  -1 122.818 13.3142   2
   7  -8   0 7.61083 12.7669   2
   7  -8   1 483.000 14.2865   2
   7   8   2 50.2279 12.4131   2
   7   8   3-2.42505 10.2504   2
   7   8   4 230.041 13.0734   2
   7  -8   5-0.45643 17.7370   2
   7  -8   6 75.8905 22.5941   2
   7   8   7 31.1538 9.63407   2
   7   8   8 26.1980 9.13031   2
   7  -8   9 6.86896 8.23437   2
   7  -9 -10 19.2020 8.00208   2
   7  -9  -9 85.0783 9.89660   2
   7   9  -8 114.601 23.7131   2
   7  -9  -7 68.7368 9.73277   2
   7  -9  -6 514.466 12.7737   2
   7  -9  -5 161.174 11.6694   2
   7  -9  -4 117.075 9.46494   2
   7  -9  -3 1301.91 30.9218   2
   7  -9  -2 392.116 27.8705   2
   7  -9  -1-2.49806 20.2666   2
   7  -9   0 5.87248 20.3336   2
   7  -9   1 0.96212 20.6703   2
   7   9   2 7.15969 12.6401   2
   7   9   3 26.7477 14.6937   2
   7  -9   4 363.440 21.5164   2
   7  -9   5 162.848 24.3555   2
   7  -9   6 7.06952 21.7421   2
   7   9   7 3.80214 8.82421   2
   7   9   8 12.8900 8.20135   2
   7  -9   9 2.22196 6.29356   2
   7 -10 -11 14.2440 9.07251   2
   7 -10 -10 5.70353 8.16801   2
   7 -10  -9 37.1339 13.8172   2
   7 -10  -8 18.5993 12.8948   2
   7 -10  -7 30.0645 12.3132   2
   7 -10  -6 172.890 14.0408   2
   7 -10  -5 195.489 13.1321   2
   7 -10  -4 294.129 22.5561   2
   7 -10  -3 2.48420 16.5101   2
   7 -10   1 55.6455 29.7528   2
   7  10   2 143.660 18.2257   2
   7  10   3-16.3733 17.5424   2
   7 -10   4-8.18693 23.5255   2
   7 -10   5-15.1806 22.3440   2
   7 -10   6 96.4647 12.5748   2
   7  10   7 23.5766 9.94472   2
   7  10   8 2.24812 7.08277   2
   7 -11 -11 10.0038 6.94942   2
   7 -11 -10-2.95505 6.97038   2
   7 -11  -9 6.25056 12.0194   2
   7 -11  -8 14.9742 10.1210   2
   7 -11  -7 109.399 14.2219   2
   7 -11  -6 19.9822 17.5603   2
   7 -11  -5 339.255 13.8309   2
   7 -11  -4 305.512 21.7422   2
   7 -11  -3 2885.45 42.2821   2
   7  11   2 15.0125 20.1365   2
   7  11   3 56.7397 17.8846   2
   7 -11   4-24.9253 22.1864   2
   7 -11   5 377.504 25.3347   2
   7 -11   6-6.12979 14.5187   2
   7  11   7 50.8981 9.26817   2
   7  11   8 22.5030 6.92769   2
   7 -12 -10 271.519 8.68566   2
   7 -12  -9 18.7410 11.0141   2
   7 -12  -8 5.99982 8.98235   2
   7 -12  -7 111.423 10.8932   2
   7 -12  -6 266.842 12.8216   2
   7 -12  -5 45.5649 17.3641   2
   7 -12  -4 143.353 18.9766   2
   7 -12  -3 23.8534 15.4080   2
   7  12   2 136.342 20.7569   2
   7 -12   4 45.7925 24.2169   2
   7 -12   5-7.97041 19.9904   2
   7 -12   6-1.84344 9.89692   2
   7  12   7 12.8434 9.26635   2
   7 -13 -10 44.0590 8.25085   2
   7 -13  -8 35.3377 13.5877   2
   7 -13  -7 111.962 16.2325   2
   7 -13  -6 69.4101 16.4776   2
   7 -13  -5 508.734 23.9244   2
   7 -13  -4 59.3510 16.3914   2
   7 -13  -3 48.6900 14.1722   2
   7  13   2 30.8495 18.6458   2
   7 -13   3 2.29079 22.4400   2
   7 -13   6 2.99514 16.4937   2
   7  13   7 47.2528 9.70580   2
   7 -14  -9 6.24909 8.66171   2
   7 -14  -8 30.8918 11.7988   2
   7 -14  -7 6.46695 12.9257   2
   7 -14  -6 72.7562 15.4270   2
   7 -14  -5 64.9874 14.7462   2
   7 -14  -4 36.4249 14.2354   2
   7  14   2-15.2637 16.8062   2
   7 -14   5 362.665 20.9182   2
   7  14   6 108.295 12.9520   2
   7 -15  -9 32.2771 6.11256   2
   7 -15  -8 15.6232 8.81580   2
   7 -15  -7 2.25788 10.6748   2
   7 -15  -6 3.94168 11.8691   2
   7 -15  -5 25.5592 12.8123   2
   7  15   2 153.052 16.1398   2
   7  15   6-0.48436 8.43793   2
   7 -16  -8 0.64183 5.79476   2
   7 -16  -7 108.877 10.1090   2
   7 -16  -6 42.8865 10.3389   2
   7  16   1 39.8654 16.0255   2
   7  17   1 177.971 14.3976   2
   7  18  -4-5.61606 14.3856   2
   8   0 -10 102.107 16.5052   2
   8   0  -6 126.254 10.8173   2
   8   0  -4 52.2230 8.82439   2
   8   0  -2 2294.88 17.6348   2
   8   0   0 77.9982 10.6279   2
   8   0   2 43.1959 9.13904   2
   8   0   4 322.466 11.8053   2
   8   0   6 509.467 14.1617   2
   8   0   8 241.366 13.3985   2
   8   1 -12 226.433 15.2430   2
   8  -1 -11 10.2956 8.86038   2
   8   1 -10 281.094 13.1699   2
   8   1  -9 128.873 13.0546   2
   8   1  -8 150.034 15.7935   2
   8  -1  -7 196.681 12.1410   2
   8   1  -6 794.912 10.5099   2
   8   1  -5 162.018 7.87945   2
   8   1  -4 819.418 9.04809   2
   8  -1  -3 141.379 7.20338   2
   8  -1  -2 174.660 7.54630   2
   8   1  -1 337.813 8.69430   2
   8   1   0 13.4846 7.68184   2
   8  -1   1 44.4524 7.99610   2
   8   1   2 489.173 8.11607   2
   8  -1   3 251.997 11.0321   2
   8  -1   4 177.182 8.89218   2
   8   1   5 0.29700 7.96626   2
   8  -1   6 59.5806 7.86591   2
   8  -1   7 63.1635 7.00061   2
   8  -1   8 1521.55 13.7433   2
   8   1   9 56.4626 6.48914   2
   8   2 -12 225.853 10.1412   2
   8  -2 -11 54.0264 9.00502   2
   8  -2 -10 38.5309 12.2429   2
   8   2  -9 66.6017 17.8124   2
   8   2  -8 315.549 13.0861   2
   8  -2  -7 3.40704 12.1146   2
   8  -2  -6 2094.56 19.4515   2
   8   2  -5 1864.21 15.5834   2
   8  -2  -4 222.717 7.21133   2
   8   2  -3 57.9339 7.20569   2
   8  -2  -2 605.286 9.94954   2
   8   2  -1 77.9944 8.11375   2
   8   2   0 49.2851 6.86226   2
   8   2   1 938.142 9.79932   2
   8   2   2 47.4398 6.46650   2
   8  -2   3 18.6065 8.82046   2
   8   2   4 153.904 7.83458   2
   8   2   5 110.893 9.41948   2
   8   2   6 18.8007 8.49328   2
   8  -2   7 136.178 6.90600   2
   8  -2   8 11.7695 7.69313   2
   8   2   9 201.114 8.84019   2
   8  -3 -12 0.77223 5.87469   2
   8  -3 -11 27.5539 8.44532   2
   8  -3 -10 91.3025 13.0009   2
   8   3  -9-2.78001 15.2119   2
   8   3  -8-3.62941 10.5499   2
   8   3  -7 136.325 10.2848   2
   8  -3  -6 155.094 9.39059   2
   8  -3  -5 872.297 13.0745   2
   8  -3  -4 597.064 9.74471   2
   8  -3  -3 1032.90 10.6043   2
   8  -3  -2 351.637 8.74402   2
   8   3  -1 145.260 7.72216   2
   8   3   0 195.246 8.70879   2
   8   3   1-1.23226 7.12964   2
   8  -3   2 754.042 10.0572   2
   8  -3   3 499.801 9.76694   2
   8  -3   4 440.081 8.66188   2
   8   3   5 110.300 7.97545   2
   8  -3   6 398.363 9.74217   2
   8  -3   7 350.756 8.41872   2
   8  -3   8 642.224 10.4601   2
   8   3   9 83.9762 7.44322   2
   8  -4 -12 155.744 6.52262   2
   8  -4 -11 21.7826 8.10666   2
   8   4 -10 382.731 24.4514   2
   8  -4  -9 44.4312 11.4579   2
   8  -4  -8 252.580 16.8178   2
   8  -4  -7 207.551 9.84381   2
   8  -4  -6 1445.93 14.9629   2
   8  -4  -5 3178.83 21.9329   2
   8  -4  -4 1424.15 11.4737   2
   8  -4  -3 160.584 8.36694   2
   8   4  -2 38.4581 8.90395   2
   8   4  -1-1.74717 7.06394   2
   8   4   0-0.38860 7.52165   2
   8   4   1 906.561 10.4368   2
   8  -4   2 511.133 8.70697   2
   8   4   3 53.1858 7.95413   2
   8   4   4 65.6461 7.31274   2
   8   4   5 655.099 10.2400   2
   8  -4   6 189.244 8.75816   2
   8   4   7 40.6533 8.12042   2
   8   4   8 22.8804 8.00384   2
   8   4   9 102.711 6.71480   2
   8  -5 -12 32.4310 3.93544   2
   8   5 -11 102.445 10.7690   2
   8   5 -10 51.5223 19.9408   2
   8  -5  -9 173.544 12.2167   2
   8  -5  -8 79.3357 11.1015   2
   8  -5  -7 140.096 10.0763   2
   8  -5  -6 26.1112 8.00574   2
   8  -5  -5 691.178 11.5393   2
   8  -5  -4 1480.21 14.4627   2
   8   5  -3 25.6354 8.00076   2
   8   5  -2 52.0626 10.1923   2
   8   5  -1 385.915 9.83472   2
   8   5   0 168.897 8.00610   2
   8   5   1 286.128 9.61698   2
   8   5   2 8.94376 7.09974   2
   8   5   3 337.568 8.38001   2
   8   5   4-8.20370 8.30219   2
   8   5   5 2.28955 7.85819   2
   8   5   6 29.8224 7.84934   2
   8   5   7 0.99967 9.97512   2
   8   5   8 30.3346 7.49193   2
   8  -5   9-4.54239 8.43782   2
   8  -6 -12 13.4859 6.48028   2
   8  -6 -11-2.00484 8.30517   2
   8  -6 -10-1.63435 8.57676   2
   8  -6  -9 46.2445 10.6651   2
   8  -6  -8 98.0623 10.8522   2
   8  -6  -7 50.7986 8.37166   2
   8  -6  -6 844.232 10.7967   2
   8  -6  -5 134.309 8.93656   2
   8   6  -4 46.5858 7.43946   2
   8  -6  -3 266.347 10.5865   2
   8  -6  -2 30.0790 10.8721   2
   8   6  -1 16.9993 9.36506   2
   8   6   0 223.122 9.70999   2
   8   6   1 20.5898 8.95508   2
   8  -6   2 323.754 10.0746   2
   8   6   3-7.17151 8.68828   2
   8   6   4 520.912 10.7017   2
   8   6   5-0.42544 7.66728   2
   8   6   6 47.4079 8.21075   2
   8  -6   7 116.959 12.9228   2
   8   6   8 8.20490 6.83566   2
   8   7 -11 67.5823 6.99334   2
   8  -7 -10 91.9732 10.8471   2
   8  -7  -9 143.148 12.9454   2
   8  -7  -8 122.346 10.8582   2
   8  -7  -7-3.19341 6.93976   2
[truncated: 22,863 more chars]
