# Supplementary material for: The Selection of the Best Derivatization Reagents for the Determination of Polyamines in Home-Made Wine Samples
Source: Materials (Basel). 2023 Feb 9;16(4):1474. doi: 10.3390/ma16041474 (PMC9960030; doi:10.3390/ma16041474)
Supplement: Supplementary file 1 [file materials-16-01474-s001.zip › materials-2144164-supplementary/materials-2144164-supplementary/Supplementary + cif/Put-FNBT.cif]

 
data_naj6-3Dshape

_audit_creation_method           SHELXL-2018/1
_shelx_SHELXL_version_number     2018/1
_chemical_name_systematic        ?
_chemical_name_common            ?
_chemical_formula_moiety         'C18 H16 F6 N4 O4'
_chemical_formula_sum            'C18 H16 F6 N4 O4'
_chemical_melting_point          ?

_exptl_crystal_description       needle
_exptl_crystal_colour            yellow
_diffrn_ambient_temperature      100(2)
_chemical_formula_weight         466.35

loop_
_atom_type_symbol
_atom_type_description
_atom_type_scat_dispersion_real
_atom_type_scat_dispersion_imag
_atom_type_scat_source
C C 0.0181 0.0091 'International Tables Vol C Tables 4.2.6.8 and 6.1.1.4'
H H 0.0000 0.0000 'International Tables Vol C Tables 4.2.6.8 and 6.1.1.4'
N N 0.0311 0.0180 'International Tables Vol C Tables 4.2.6.8 and 6.1.1.4'
O O 0.0492 0.0322 'International Tables Vol C Tables 4.2.6.8 and 6.1.1.4'
F F 0.0727 0.0534 'International Tables Vol C Tables 4.2.6.8 and 6.1.1.4'

_space_group_crystal_system      triclinic
_space_group_IT_number           2
_space_group_name_H-M_alt        'P -1'
_space_group_name_Hall           '-P 1'

_shelx_space_group_comment       
;
The symmetry employed for this shelxl refinement is uniquely defined
by the following loop, which should always be used as a source of
symmetry information in preference to the above space-group names.
They are only intended as comments.
;

loop_
_space_group_symop_operation_xyz
'x, y, z'
'-x, -y, -z'

_cell_length_a                   4.9668(2)
_cell_length_b                   6.5809(3)
_cell_length_c                   14.7689(6)
_cell_angle_alpha                83.837(3)
_cell_angle_beta                 85.011(3)
_cell_angle_gamma                85.340(3)
_cell_volume                     476.87(4)
_cell_formula_units_Z            1
_cell_measurement_temperature    100(2)
_cell_measurement_reflns_used    3022
_cell_measurement_theta_min      3.0060
_cell_measurement_theta_max      75.4750
_exptl_crystal_density_meas      ?
_exptl_crystal_density_method    ?
_exptl_crystal_density_diffrn    1.624
_exptl_crystal_F_000             238
_exptl_transmission_factor_min   ?
_exptl_transmission_factor_max   ?
_exptl_crystal_size_max          0.180
_exptl_crystal_size_mid          0.030
_exptl_crystal_size_min          0.030
_exptl_absorpt_coefficient_mu    1.368
_shelx_estimated_absorpt_T_min   0.791
_shelx_estimated_absorpt_T_max   0.960
_exptl_absorpt_correction_type   multi-scan
_exptl_absorpt_correction_T_min  0.88847
_exptl_absorpt_correction_T_max  1.00000
_exptl_absorpt_process_details   
;
CrysAlisPro 1.171.41.120a (Rigaku Oxford Diffraction, 2021)
Empirical absorption correction using spherical harmonics,
implemented in SCALE3 ABSPACK scaling algorithm.
;
_exptl_absorpt_special_details   ?
_diffrn_radiation_probe          x-ray
_diffrn_radiation_type           CuK\a
_diffrn_radiation_wavelength     1.54184
_diffrn_source                   'micro-focus sealed X-ray tube'
_diffrn_source_type              'PhotonJet (Cu) X-ray Source'
_diffrn_measurement_device_type  'XtaLAB Synergy, Dualflex, HyPix'
_diffrn_measurement_method       '\w scans'
_diffrn_detector_area_resol_mean 10.0000
_diffrn_reflns_number            4577
_diffrn_reflns_av_unetI/netI     0.0189
_diffrn_reflns_av_R_equivalents  0.0150
_diffrn_reflns_limit_h_min       -5
_diffrn_reflns_limit_h_max       5
_diffrn_reflns_limit_k_min       -8
_diffrn_reflns_limit_k_max       8
_diffrn_reflns_limit_l_min       -17
_diffrn_reflns_limit_l_max       17
_diffrn_reflns_theta_min         3.019
_diffrn_reflns_theta_max         74.322
_diffrn_reflns_theta_full        67.684
_diffrn_measured_fraction_theta_max 0.924
_diffrn_measured_fraction_theta_full 0.984
_diffrn_reflns_Laue_measured_fraction_max 0.924
_diffrn_reflns_Laue_measured_fraction_full 0.984
_diffrn_reflns_point_group_measured_fraction_max 0.924
_diffrn_reflns_point_group_measured_fraction_full 0.984
_reflns_number_total             1791
_reflns_number_gt                1624
_reflns_threshold_expression     'I > 2\s(I)'
_reflns_Friedel_coverage         0.000
_reflns_Friedel_fraction_max     .
_reflns_Friedel_fraction_full    .

_reflns_special_details          
;
 Reflections were merged by SHELXL according to the crystal
 class for the calculation of statistics and refinement.
 
 _reflns_Friedel_fraction is defined as the number of unique
 Friedel pairs measured divided by the number that would be
 possible theoretically, ignoring centric projections and
 systematic absences.
;

_computing_data_collection       'CrysAlisPro 1.171.41.120a (Rigaku OD, 2021)'
_computing_cell_refinement       'CrysAlisPro 1.171.41.120a (Rigaku OD, 2021)'
_computing_data_reduction        'CrysAlisPro 1.171.41.120a (Rigaku OD, 2021)'
_computing_structure_solution    'Olex2 1.3'
_computing_structure_refinement  'SHELXL-2018/1 (Sheldrick, 2018)'
_computing_molecular_graphics    'WinGX v1.80.03 (Farrugia, 1999)'
_computing_publication_material  ciftab
_refine_special_details          ?
_refine_ls_structure_factor_coef Fsqd
_refine_ls_matrix_type           full
_refine_ls_weighting_scheme      calc
_refine_ls_weighting_details     
'w=1/[\s^2^(Fo^2^)+(0.0663P)^2^+0.3511P] where P=(Fo^2^+2Fc^2^)/3'
_atom_sites_solution_primary     ?
_atom_sites_solution_secondary   ?
_atom_sites_solution_hydrogens   geom
_refine_ls_hydrogen_treatment    constr
_refine_ls_extinction_method     none
_refine_ls_extinction_coef       .
_refine_ls_number_reflns         1791
_refine_ls_number_parameters     145
_refine_ls_number_restraints     0
_refine_ls_R_factor_all          0.0472
_refine_ls_R_factor_gt           0.0438
_refine_ls_wR_factor_ref         0.1252
_refine_ls_wR_factor_gt          0.1223
_refine_ls_goodness_of_fit_ref   1.061
_refine_ls_restrained_S_all      1.061
_refine_ls_shift/su_max          0.000
_refine_ls_shift/su_mean         0.000

loop_
_atom_site_label
_atom_site_type_symbol
_atom_site_fract_x
_atom_site_fract_y
_atom_site_fract_z
_atom_site_U_iso_or_equiv
_atom_site_adp_type
_atom_site_occupancy
_atom_site_site_symmetry_order
_atom_site_calc_flag
_atom_site_refinement_flags_posn
_atom_site_refinement_flags_adp
_atom_site_refinement_flags_occupancy
_atom_site_disorder_assembly
_atom_site_disorder_group
C1 C 0.6975(4) 0.6190(3) 0.74038(12) 0.0209(4) Uani 1 1 d . . . . .
H1 H 0.786309 0.737545 0.748521 0.025 Uiso 1 1 calc R U . . .
C2 C 0.7770(4) 0.5144(3) 0.66611(12) 0.0232(4) Uani 1 1 d . . . . .
H2 H 0.918991 0.561845 0.623802 0.028 Uiso 1 1 calc R U . . .
C3 C 0.6520(4) 0.3382(3) 0.65153(12) 0.0217(4) Uani 1 1 d . . . . .
C3A C 0.7505(4) 0.2204(3) 0.57253(13) 0.0267(4) Uani 1 1 d . . . . .
F1 F 0.6706(3) 0.3091(2) 0.49291(8) 0.0470(4) Uani 1 1 d . . . . .
F2 F 0.6629(4) 0.0339(2) 0.58075(10) 0.0575(5) Uani 1 1 d . . . . .
F3 F 1.0191(3) 0.2039(3) 0.56058(12) 0.0695(6) Uani 1 1 d . . . . .
C4 C 0.4414(3) 0.2738(3) 0.71107(12) 0.0205(4) Uani 1 1 d . . . . .
H4 H 0.352985 0.156568 0.700916 0.025 Uiso 1 1 calc R U . . .
C5 C 0.3564(3) 0.3804(3) 0.78678(11) 0.0183(4) Uani 1 1 d . . . . .
N5 N 0.1331(3) 0.3018(2) 0.84543(10) 0.0193(3) Uani 1 1 d . . . . .
O1 O 0.0518(2) 0.38835(19) 0.91478(8) 0.0232(3) Uani 1 1 d . . . . .
O2 O 0.0290(3) 0.14971(19) 0.82586(9) 0.0252(3) Uani 1 1 d . . . . .
C6 C 0.4848(3) 0.5548(3) 0.80588(11) 0.0182(4) Uani 1 1 d . . . . .
N7 N 0.4192(3) 0.6572(2) 0.87968(10) 0.0192(3) Uani 1 1 d . . . . .
H7 H 0.281334 0.618580 0.917336 0.023 Uiso 1 1 calc R U . . .
C8 C 0.5630(3) 0.8285(2) 0.90097(12) 0.0188(4) Uani 1 1 d . . . . .
H8A H 0.559325 0.938378 0.849663 0.023 Uiso 1 1 calc R U . . .
H8B H 0.754544 0.782540 0.909833 0.023 Uiso 1 1 calc R U . . .
C9 C 0.4286(3) 0.9100(2) 0.98728(11) 0.0187(4) Uani 1 1 d . . . . .
H9A H 0.431788 0.798996 1.038125 0.022 Uiso 1 1 calc R U . . .
H9B H 0.236830 0.954481 0.978067 0.022 Uiso 1 1 calc R U . . .

loop_
_atom_site_aniso_label
_atom_site_aniso_U_11
_atom_site_aniso_U_22
_atom_site_aniso_U_33
_atom_site_aniso_U_23
_atom_site_aniso_U_13
_atom_site_aniso_U_12
C1 0.0217(9) 0.0205(8) 0.0203(8) -0.0019(7) 0.0016(6) -0.0042(6)
C2 0.0226(9) 0.0276(9) 0.0183(9) -0.0009(7) 0.0030(7) -0.0020(7)
C3 0.0235(9) 0.0245(9) 0.0166(8) -0.0030(7) -0.0010(7) 0.0018(7)
C3A 0.0292(10) 0.0306(10) 0.0208(9) -0.0069(7) 0.0007(7) -0.0018(7)
F1 0.0696(10) 0.0505(8) 0.0200(6) -0.0091(5) -0.0025(6) 0.0075(7)
F2 0.1006(13) 0.0326(7) 0.0382(8) -0.0173(6) 0.0267(8) -0.0146(7)
F3 0.0283(7) 0.1252(15) 0.0648(10) -0.0687(11) -0.0030(6) 0.0126(8)
C4 0.0220(9) 0.0202(8) 0.0199(9) -0.0033(7) -0.0035(7) -0.0008(6)
C5 0.0170(8) 0.0199(8) 0.0178(8) -0.0014(6) -0.0002(6) -0.0020(6)
N5 0.0189(7) 0.0203(7) 0.0191(7) -0.0024(6) -0.0012(5) -0.0035(5)
O1 0.0231(7) 0.0255(6) 0.0215(6) -0.0070(5) 0.0054(5) -0.0062(5)
O2 0.0267(7) 0.0234(6) 0.0274(7) -0.0062(5) -0.0010(5) -0.0103(5)
C6 0.0182(8) 0.0186(8) 0.0172(8) -0.0012(6) -0.0010(6) 0.0001(6)
N7 0.0196(7) 0.0190(7) 0.0193(7) -0.0048(5) 0.0039(5) -0.0053(5)
C8 0.0190(8) 0.0177(8) 0.0199(8) -0.0041(6) 0.0021(6) -0.0043(6)
C9 0.0184(8) 0.0188(8) 0.0187(9) -0.0033(7) 0.0022(6) -0.0028(6)

_geom_special_details            
;
 All esds (except the esd in the dihedral angle between two l.s. planes)
 are estimated using the full covariance matrix.  The cell esds are taken
 into account individually in the estimation of esds in distances, angles
 and torsion angles; correlations between esds in cell parameters are only
 used when they are defined by crystal symmetry.  An approximate (isotropic)
 treatment of cell esds is used for estimating esds involving l.s. planes.
;

loop_
_geom_bond_atom_site_label_1
_geom_bond_atom_site_label_2
_geom_bond_distance
_geom_bond_site_symmetry_2
_geom_bond_publ_flag
C1 C2 1.370(2) . ?
C1 C6 1.427(2) . ?
C1 H1 0.9500 . ?
C2 C3 1.404(3) . ?
C2 H2 0.9500 . ?
C3 C4 1.371(3) . ?
C3 C3A 1.495(2) . ?
C3A F2 1.325(2) . ?
C3A F3 1.328(2) . ?
C3A F1 1.333(2) . ?
C4 C5 1.400(2) . ?
C4 H4 0.9500 . ?
C5 C6 1.422(2) . ?
C5 N5 1.441(2) . ?
N5 O2 1.2349(19) . ?
N5 O1 1.2459(19) . ?
C6 N7 1.345(2) . ?
N7 C8 1.458(2) . ?
N7 H7 0.8800 . ?
C8 C9 1.516(2) . ?
C8 H8A 0.9900 . ?
C8 H8B 0.9900 . ?
C9 C9 1.525(3) 2_677 ?
C9 H9A 0.9900 . ?
C9 H9B 0.9900 . ?

loop_
_geom_angle_atom_site_label_1
_geom_angle_atom_site_label_2
_geom_angle_atom_site_label_3
_geom_angle
_geom_angle_site_symmetry_1
_geom_angle_site_symmetry_3
_geom_angle_publ_flag
C2 C1 C6 121.78(16) . . ?
C2 C1 H1 119.1 . . ?
C6 C1 H1 119.1 . . ?
C1 C2 C3 121.04(16) . . ?
C1 C2 H2 119.5 . . ?
C3 C2 H2 119.5 . . ?
C4 C3 C2 119.37(16) . . ?
C4 C3 C3A 120.38(16) . . ?
C2 C3 C3A 120.24(16) . . ?
F2 C3A F3 108.38(18) . . ?
F2 C3A F1 105.26(16) . . ?
F3 C3A F1 104.60(17) . . ?
F2 C3A C3 112.83(15) . . ?
F3 C3A C3 111.89(15) . . ?
F1 C3A C3 113.31(16) . . ?
C3 C4 C5 120.17(16) . . ?
C3 C4 H4 119.9 . . ?
C5 C4 H4 119.9 . . ?
C4 C5 C6 122.12(15) . . ?
C4 C5 N5 116.25(15) . . ?
C6 C5 N5 121.62(15) . . ?
O2 N5 O1 121.85(14) . . ?
O2 N5 C5 119.07(14) . . ?
O1 N5 C5 119.09(13) . . ?
N7 C6 C5 124.54(15) . . ?
N7 C6 C1 120.02(15) . . ?
C5 C6 C1 115.44(15) . . ?
C6 N7 C8 123.85(14) . . ?
C6 N7 H7 118.1 . . ?
C8 N7 H7 118.1 . . ?
N7 C8 C9 109.33(13) . . ?
N7 C8 H8A 109.8 . . ?
C9 C8 H8A 109.8 . . ?
N7 C8 H8B 109.8 . . ?
C9 C8 H8B 109.8 . . ?
H8A C8 H8B 108.3 . . ?
C8 C9 C9 111.51(17) . 2_677 ?
C8 C9 H9A 109.3 . . ?
C9 C9 H9A 109.3 2_677 . ?
C8 C9 H9B 109.3 . . ?
C9 C9 H9B 109.3 2_677 . ?
H9A C9 H9B 108.0 . . ?

loop_
_geom_torsion_atom_site_label_1
_geom_torsion_atom_site_label_2
_geom_torsion_atom_site_label_3
_geom_torsion_atom_site_label_4
_geom_torsion
_geom_torsion_site_symmetry_1
_geom_torsion_site_symmetry_2
_geom_torsion_site_symmetry_3
_geom_torsion_site_symmetry_4
_geom_torsion_publ_flag
C6 C1 C2 C3 -0.2(3) . . . . ?
C1 C2 C3 C4 2.1(3) . . . . ?
C1 C2 C3 C3A -177.06(16) . . . . ?
C4 C3 C3A F2 -15.4(3) . . . . ?
C2 C3 C3A F2 163.68(18) . . . . ?
C4 C3 C3A F3 -137.98(19) . . . . ?
C2 C3 C3A F3 41.1(2) . . . . ?
C4 C3 C3A F1 104.0(2) . . . . ?
C2 C3 C3A F1 -76.8(2) . . . . ?
C2 C3 C4 C5 -1.4(3) . . . . ?
C3A C3 C4 C5 177.69(16) . . . . ?
C3 C4 C5 C6 -1.0(3) . . . . ?
C3 C4 C5 N5 179.84(15) . . . . ?
C4 C5 N5 O2 -0.8(2) . . . . ?
C6 C5 N5 O2 -179.87(15) . . . . ?
C4 C5 N5 O1 178.74(14) . . . . ?
C6 C5 N5 O1 -0.4(2) . . . . ?
C4 C5 C6 N7 -176.93(16) . . . . ?
N5 C5 C6 N7 2.1(3) . . . . ?
C4 C5 C6 C1 2.8(2) . . . . ?
N5 C5 C6 C1 -178.15(15) . . . . ?
C2 C1 C6 N7 177.57(16) . . . . ?
C2 C1 C6 C5 -2.2(3) . . . . ?
C5 C6 N7 C8 176.34(15) . . . . ?
C1 C6 N7 C8 -3.4(2) . . . . ?
C6 N7 C8 C9 178.32(15) . . . . ?
N7 C8 C9 C9 -179.98(17) . . . 2_677 ?

_refine_diff_density_max         0.610
_refine_diff_density_min         -0.430
_refine_diff_density_rms         0.055

_shelx_res_file                  
;
TITL naj6-3Dshape in P-1
    naj6-3Dshape.res
    created by SHELXL-2018/1 at 22:09:31 on 12-Apr-2022
CELL  1.54184   4.9668   6.5809  14.7689   83.837   85.011   85.340
ZERR     1.00   0.0002   0.0003   0.0006    0.003    0.003    0.003
LATT   1
SFAC  C    H    N    O    F
UNIT  18   16   4    4    6
MERG   2
SHEL 15 0.8

TEMP  -173.00
SIZE     0.03   0.03   0.18
ACTA
CONF

OMIT -2
omit 2 2 4

FMAP   2   53   53
PLAN   20
BOND   $H
LIST   4
L.S.   6
WGHT    0.066300    0.351100
FVAR       9.50772
C1    1    0.697500    0.619037    0.740380    11.00000    0.02168    0.02053 =
         0.02027   -0.00194    0.00157   -0.00418
AFIX  43
H1    2    0.786309    0.737545    0.748521    11.00000   -1.20000
AFIX   0
C2    1    0.777002    0.514419    0.666114    11.00000    0.02263    0.02759 =
         0.01834   -0.00091    0.00295   -0.00205
AFIX  43
H2    2    0.918991    0.561845    0.623802    11.00000   -1.20000
AFIX   0
C3    1    0.651999    0.338233    0.651530    11.00000    0.02350    0.02449 =
         0.01664   -0.00300   -0.00103    0.00181
C3A   1    0.750467    0.220412    0.572529    11.00000    0.02917    0.03056 =
         0.02077   -0.00689    0.00073   -0.00183
F1    5    0.670583    0.309097    0.492906    11.00000    0.06960    0.05048 =
         0.02003   -0.00906   -0.00246    0.00746
F2    5    0.662897    0.033906    0.580754    11.00000    0.10057    0.03259 =
         0.03818   -0.01734    0.02674   -0.01463
F3    5    1.019100    0.203871    0.560575    11.00000    0.02826    0.12516 =
         0.06479   -0.06873   -0.00301    0.01256
C4    1    0.441437    0.273842    0.711067    11.00000    0.02195    0.02022 =
         0.01992   -0.00332   -0.00351   -0.00078
AFIX  43
H4    2    0.352985    0.156568    0.700916    11.00000   -1.20000
AFIX   0
C5    1    0.356399    0.380425    0.786779    11.00000    0.01700    0.01991 =
         0.01781   -0.00138   -0.00019   -0.00197
N5    3    0.133130    0.301817    0.845427    11.00000    0.01886    0.02032 =
         0.01908   -0.00241   -0.00117   -0.00348
O1    4    0.051821    0.388345    0.914778    11.00000    0.02309    0.02552 =
         0.02146   -0.00703    0.00544   -0.00615
O2    4    0.029027    0.149715    0.825863    11.00000    0.02667    0.02337 =
         0.02742   -0.00618   -0.00099   -0.01027
C6    1    0.484823    0.554828    0.805876    11.00000    0.01821    0.01865 =
         0.01723   -0.00121   -0.00100    0.00007
N7    3    0.419184    0.657229    0.879684    11.00000    0.01963    0.01897 =
         0.01931   -0.00483    0.00391   -0.00527
AFIX  43
H7    2    0.281334    0.618580    0.917336    11.00000   -1.20000
AFIX   0
C8    1    0.562997    0.828498    0.900975    11.00000    0.01897    0.01769 =
         0.01993   -0.00407    0.00211   -0.00428
AFIX  23
H8A   2    0.559325    0.938378    0.849663    11.00000   -1.20000
H8B   2    0.754544    0.782540    0.909833    11.00000   -1.20000
AFIX   0
C9    1    0.428596    0.909988    0.987279    11.00000    0.01844    0.01885 =
         0.01872   -0.00326    0.00222   -0.00281
AFIX  23
H9A   2    0.431788    0.798996    1.038125    11.00000   -1.20000
H9B   2    0.236830    0.954481    0.978067    11.00000   -1.20000
AFIX   0
HKLF    4


REM  naj6-3Dshape in P-1
REM R1 =  0.0438 for    1624 Fo > 4sig(Fo)  and  0.0472 for all    1791 data
REM    145 parameters refined using      0 restraints

END

WGHT      0.0604      0.3643

REM Highest difference peak  0.610,  deepest hole -0.430,  1-sigma level  0.055
Q1    1   0.9640  0.0758  0.6076  11.00000  0.05    0.61
Q2    1   0.8634  0.3052  0.5067  11.00000  0.05    0.39
Q3    1   0.5882  0.1420  0.5374  11.00000  0.05    0.35
Q4    1   0.6992  0.2948  0.6155  11.00000  0.05    0.23
Q5    1   0.4896  0.8817  0.9441  11.00000  0.05    0.22
Q6    1   0.5306  0.6032  0.7600  11.00000  0.05    0.21
Q7    1   0.4172  0.3266  0.7554  11.00000  0.05    0.21
Q8    1   0.4248  0.4568  0.7991  11.00000  0.05    0.20
Q9    1   0.5141  0.3427  0.6574  11.00000  0.05    0.20
Q10   1   0.6197  0.5668  0.7868  11.00000  0.05    0.20
Q11   1   0.7416  0.5602  0.7060  11.00000  0.05    0.19
Q12   1   0.5000  1.0000  1.0000  10.50000  0.05    0.18
Q13   1   0.6297  0.2897  0.6875  11.00000  0.05    0.18
Q14   1   0.4643  0.5952  0.8415  11.00000  0.05    0.16
Q15   1   0.2504  0.3652  0.8029  11.00000  0.05    0.16
Q16   1   0.3666  0.5849  0.9355  11.00000  0.05    0.15
Q17   1   0.0445  0.0712  0.8834  11.00000  0.05    0.14
Q18   1   0.7404  0.4141  0.4195  11.00000  0.05    0.13
Q19   1   0.7054  0.4226  0.6548  11.00000  0.05    0.13
Q20   1   0.6816 -0.0385  0.6652  11.00000  0.05    0.13
;
_shelx_res_checksum              23543

_shelx_hkl_file                  
;
   0   0  -1 1216.27 32.5349  13
   0   0  -2 4324.47 101.810  13
   0   0   2 4188.44 99.7298  14
   0   0   3 111864. 2312.14  14
   0   0  -3 112862. 2314.43  13
   0   0   4 16327.2 360.295  14
   0   0   5 853.645 60.9199  14
   0   0   6-1.54068 53.1075  14
   0   0   7 7283.54 200.319  14
   0   0   8 6569.19 158.886  28
   0   0  -8 6593.23 156.551  27
   0   0  -9 4733.92 122.710  27
   0   0  -9 4520.61 115.702  29
   0   0   9 4879.56 127.587  28
   0   0 -10 12323.4 276.073  27
   0   0  10 12288.6 277.743  28
   0   0 -10 11813.8 269.407  29
   0   0 -11 3360.65 94.2030  29
   0   0 -11 3385.27 104.948  27
   0   0  11 3372.68 110.535  28
   0   0 -12 35673.6 750.823  27
   0   0 -12 34975.3 742.361  29
   0   0  12 34689.3 749.899  28
   0   0 -13 20506.1 444.370  27
   0   0 -13 19509.9 433.488  29
   0   0  13 19956.4 441.806  28
   0   0  14 9444.99 230.752  28
   0   0 -14 9034.52 217.997  29
   0   0 -14 9772.49 231.520  23
   0   0 -14 9892.14 233.351  27
   0   0  15 2270.98 91.8674  28
   0   0 -15 2435.80 92.3243  27
   0   0 -15 2383.67 94.9116  23
   0   0 -16 354.554 51.4000  27
   0   0 -17 939.367 53.2746  27
   0   1 -16 918.092 55.8906  27
   0  -1  16 985.840 63.0215  28
   0   1 -15 23126.9 501.130  27
   0  -1  15 22901.8 501.198  28
   0  -1  14 8920.04 223.308  28
   0   1 -14 9048.99 219.382  27
   0  -1  13 14870.1 342.726  28
   0   1 -13 14725.8 336.831  27
   0  -1  12 219.366 71.9909  28
   0   1 -12 300.567 101.462  17
   0   1 -12 182.240 52.7629  27
   0   1 -11 21196.9 549.737  17
   0   1 -11 22438.1 477.960  27
   0  -1  11 22299.9 482.627  28
   0   1 -11 21429.1 467.449  29
   0  -1  10 842.807 94.7291  14
   0   1 -10 989.464 57.9706  27
   0  -1  10 926.236 70.6534  28
   0   1 -10 950.948 106.492  17
   0   1 -10 1013.62 42.7956  29
   0  -1   9 13379.5 353.144  14
   0  -1   9 13527.1 303.417  28
   0  -1   8 28387.5 603.293  28
   0  -1   8 28651.5 651.685  14
   0  -1   7 12190.7 274.245  28
   0   1  -7 13049.3 320.360  13
   0  -1   7 12591.9 316.406  14
   0   1  -6 7672.06 188.276  16
   0  -1   6 7726.87 215.054  14
   0   1  -5 76178.4 1581.88  16
   0   1  -5 76230.2 1600.95  13
   0   1  -4 62750.1 1316.75  13
   0   1  -3 3897.30 116.409  13
   0  -1   2 286324. 5863.71  15
   0  -1   1 151578. 3110.37  15
   0   1   0 52806.3 1094.00  17
   0   1   1 70467.1 1455.57  19
   0   1   2 14948.5 323.519  19
   0  -1  -3 31854.7 680.262  18
   0  -1  -4 76818.5 1604.31  18
   0   1   5 91063.7 1878.46   2
   0   1   6 6983.31 157.035   2
   0  -1  -7 304677. 6208.69  29
   0  -1  -7 301498. 6210.12  27
   0  -1  -8 2069.63 70.6125  27
   0  -1  -8 2048.12 65.0254  29
   0  -1  -9 32039.8 674.408  29
   0  -1  -9 31830.7 676.048  27
   0  -1 -10 74.5224 46.0734  27
   0  -1 -10 62.3316 32.9910  29
   0   1  10 61.0823 53.2042  28
   0   1  11 36386.2 781.339  28
   0  -1 -11 37441.8 781.562  29
   0  -1 -12 3753.48 108.392  29
   0   1  12 3736.82 117.100  28
   0   1  13 5365.71 146.767  28
   0  -1 -13 5279.81 141.268  29
   0   1  14 6349.10 166.024  28
   0  -1 -14 6504.16 163.375  29
   0  -1 -15 94.6894 73.3569  23
   0  -1 -16 179.957 71.0127  23
   0  -1 -17 169.352 43.2799  27
   0   2 -17 3979.98 106.887  32
   0  -2  16 2732.82 87.5693  28
   0   2 -15 48919.4 1042.50  38
   0  -2  15 50923.1 1046.50  28
   0   2 -14 3810.03 111.866  27
   0  -2  14 4063.37 127.388  28
   0   2 -13 515.527 54.1258  27
   0  -2  13 570.467 78.2729  28
   0   2 -12-139.003 116.810  17
   0   2 -12 25.7421 49.2724  27
   0  -2  12-2.97105 70.6676  28
   0   2 -11 57.0627 105.868  17
   0  -2  11 54.9578 93.4442  14
   0   2 -11 106.365 48.4652  27
   0  -2  11 65.9824 70.6051  28
   0   2 -10 1010.52 122.238  17
   0  -2  10 917.235 107.601  14
   0   2 -10 913.193 60.0103  20
   0  -2  10 893.221 76.7364  28
   0  -2   9 4218.55 126.745  28
   0   2  -9 4586.65 197.220  17
   0  -2   9 4690.26 187.106  14
   0   2  -9 4415.53 117.225  20
   0   2  -9 3983.65 154.033  19
   0  -2   8 36148.6 810.608  14
   0   2  -8 36261.2 811.645  13
   0   2  -8 35119.6 737.145  20
   0   2  -8 34610.2 813.266  17
   0  -2   8 34499.3 742.455  28
   0   2  -7 7661.85 208.044  16
   0   2  -7 8501.60 239.838  13
   0   2  -7 7581.80 178.969  20
   0  -2   7 7482.65 183.797  28
   0   2  -7 8007.79 245.342  17
   0  -2   7 8266.32 241.050  14
   0   2  -6 4029.64 99.6427  20
   0   2  -6 3839.17 126.070  16
   0   2  -6 4016.92 144.569  13
   0   2  -5 30091.2 665.145   2
   0   2  -5 31622.0 685.784  13
   0   2  -4 63853.3 1358.84  17
   0   2  -3 69705.7 1471.18  17
   0  -2   2 2847.35 93.3001  15
   0   2  -2 2924.22 112.014  17
   0  -2   1 27.6742 41.4633  15
   0   2  -1 38.9601 64.5611  17
   0   2   0 60666.7 1273.59  17
   0   2   1 28300.5 614.778  19
   0   2   2 50063.5 1058.82  19
   0   2   3 46275.2 981.022  19
   0  -2  -4 140161. 2913.46  18
   0  -2  -5 90112.1 1898.17  18
   0  -2  -6 26655.7 560.921  27
   0  -2  -6 27463.4 613.252  18
   0  -2  -6 26419.4 561.094  29
   0  -2  -7 1709.97 63.4842  27
   0  -2  -8 13189.7 293.659  27
   0  -2  -9 5023.40 128.514  29
   0  -2  -9 4850.29 131.377  27
   0  -2 -10 3246.77 98.4984  29
   0  -2 -10 3383.05 104.040  27
   0  -2 -11 3309.47 109.537  27
   0  -2 -11 3413.28 103.245  29
   0  -2 -12 2962.63 105.921  27
   0  -2 -12 2986.15 97.3756  29
   0  -2 -13 262.938 61.0377  27
   0  -2 -14 32332.1 698.572  27
   0  -2 -15 322.511 57.4871  27
   0  -2 -15 300.391 74.6961  23
   0  -2 -15 262.294 67.2218  25
   0  -2 -16 5492.22 145.591  25
   0  -2 -16 5564.51 153.520  23
   0  -2 -16 5558.14 147.888  27
   0  -2 -17 5911.58 146.843  23
   0  -2 -17 5431.12 141.337  27
   0  -3  15 147.617 49.7366  28
   0  -3  14 7932.20 198.120  28
   0  -3  13 1396.04 86.0360  28
   0   3 -12 2978.49 88.2413  27
   0   3 -12 2939.33 114.825  38
   0  -3  12 2940.94 114.919  28
   0   3 -11 6003.99 261.291  17
   0   3 -11 6145.13 159.022  20
   0   3 -11 6242.02 173.960  38
   0   3 -11 6139.84 153.406  27
   0  -3  11 6130.05 172.970  28
   0  -3  10 562.763 112.282  14
   0   3 -10 640.808 62.4738  20
   0   3 -10 620.629 127.778  17
   0   3 -10 531.547 49.2823  27
   0  -3  10 707.768 77.8567  28
   0   3 -10 598.403 86.5459  38
   0   3  -9 595.124 124.195  17
   0  -3   9 461.863 73.5148  28
   0   3  -9 505.197 61.1700  20
   0  -3   9 409.885 108.945  14
   0   3  -9 453.086 89.7459  19
   0  -3   8 77214.1 1715.71  14
   0   3  -8 77285.9 1714.11  13
   0   3  -8 76687.0 1692.93  19
   0   3  -8 79119.4 1625.77  20
   0   3  -7 3930.40 112.029  20
   0   3  -7 3561.19 146.894  16
   0   3  -7 3945.16 167.110  19
   0   3  -7 3973.10 171.091  13
   0   3  -6 8428.54 191.033  20
   0   3  -6 7135.79 219.761   2
   0   3  -5 10211.8 274.847   2
   0   3  -5 10782.6 302.301  17
   0   3  -5 10218.5 233.402  20
   0   3  -4 99.5575 62.8203  13
   0   3  -4 95.3166 83.5639  17
   0  -3   3 17024.9 399.078  15
   0   3  -3 16966.8 421.767  17
   0  -3   2 158.722 55.0487  15
   0   3  -2 221.224 81.0370  17
   0   3  -1 724.256 81.1728  19
   0  -3   1 735.686 67.8655  15
   0   3  -1 750.956 92.0553  17
   0   3   0 33536.1 742.661  19
   0  -3   0 33077.7 731.724  15
   0   3   1 25813.6 588.677  19
   0   3   2 12374.0 314.815  19
   0   3   3 684.321 78.8779  19
   0  -3  -4 2426.15 126.544  18
   0  -3  -5 22966.2 489.202  27
   0  -3  -5 23358.2 554.748  18
   0  -3  -6 4258.27 113.360  27
   0  -3  -6 4195.37 175.572  18
   0  -3  -6 4405.77 112.569  29
   0   3   7 20295.2 478.880   2
   0  -3  -7 19858.5 435.168  27
   0  -3  -7 20423.3 436.451  29
   0  -3  -7 19843.8 508.734  18
   0  -3  -8 6286.66 157.676  29
   0   3   8 6198.43 189.502   2
   0  -3  -8 6398.07 159.604  27
   0  -3  -9 27389.8 590.336  27
   0  -3  -9 27418.5 590.448  29
   0  -3 -10 123.737 63.7389  15
   0  -3 -10 18.5912 53.7897  27
   0  -3 -11 14178.3 327.358  27
   0  -3 -12 4928.09 144.950  27
   0  -3 -13 390.533 63.1574  27
   0  -3 -14 8361.30 208.403  27
   0  -3 -14 8059.41 208.785  25
   0  -3 -15 3255.99 108.283  25
   0  -3 -15 2983.03 101.695  27
   0  -3 -16 3122.53 97.1041  25
   0  -3 -16 2762.56 91.6347  27
   0  -3 -17 319.678 37.3018  27
   0  -4  14 1306.52 61.3678  28
   0  -4  13-46.3367 55.8171  28
   0  -4  12 457.529 68.2731  28
   0   4 -11 1238.38 70.0007  20
   0  -4  10 127.649 95.6156  14
   0   4 -10-30.6165 58.3943  20
   0  -4   9 432.070 113.418  14
   0   4  -9 389.836 64.0351  20
   0   4  -9 376.007 96.3543  19
   0   4  -8 5198.94 145.204  20
   0  -4   8 4933.86 221.507  14
   0   4  -8 4603.84 208.947  19
   0   4  -7 11805.8 379.747  17
   0   4  -7 12182.8 279.080  20
   0  -4   7 12048.0 369.385  14
   0   4  -7 12173.8 365.462  13
   0   4  -7 12468.5 363.936  19
   0   4  -6 187.378 73.6261  16
   0   4  -6 236.176 86.8162  13
   0   4  -6 150.814 55.4324  20
   0   4  -6 59.1469 95.4366  19
   0   4  -6 160.967 110.025  17
   0   4  -5 7939.56 261.444   2
   0   4  -5 8865.96 210.026  20
   0   4  -5 8766.03 273.621  13
   0   4  -5 8591.33 285.680  19
   0   4  -5 8990.71 296.142  17
   0   4  -4 236.551 76.5095   2
   0   4  -4 246.531 105.718  17
   0   4  -4 227.179 92.4934  19
   0   4  -4 218.834 48.9080  20
   0   4  -4 131.792 71.2099  13
   0   4  -3 8414.73 254.972  13
   0   4  -3 9376.13 285.803  17
   0  -4   2 9898.63 276.275  15
   0  -4   1 106189. 2257.86  15
   0   4  -1 107267. 2278.27  19
   0   4   0 11804.4 337.063  19
   0  -4   0 12218.0 323.259  15
   0   4   1 23473.8 530.167  19
   0  -4  -1 23143.5 519.255  15
   0  -4  -2 114.713 63.8853  15
   0   4   2 237.208 84.4059  19
   0   4   2 104.136 25.0873  26
   0   4   3 880.292 96.3014  19
   0   4   3 766.667 36.4786  26
   0  -4  -3 711.851 83.0502  15
   0  -4  -3 763.188 62.5786  25
   0  -4  -4 1754.86 129.711  18
   0  -4  -4 1678.91 78.8486  25
   0   4   4 1631.83 54.0902  26
   0  -4  -5 3798.52 115.789  25
   0   4   5 3712.97 97.9839  26
   0  -4  -6 2107.95 83.5515  22
   0  -4  -6 2050.63 77.5166  27
   0   4   6 2264.13 131.715   2
   0  -4  -6 2216.95 91.4085  25
   0  -4  -6 2365.95 153.921  18
   0   4   6 2263.37 69.0744  26
   0  -4  -7 7244.79 265.333  18
   0  -4  -7 7052.64 180.423  27
   0   4   7 7176.86 174.238  26
   0   4   7 7693.44 242.098   2
   0  -4  -7 7500.65 187.849  25
   0  -4  -7 7487.36 182.352  22
   0   4   8 6491.50 161.173  26
   0   4   8 6533.29 220.126   2
   0  -4  -8 6540.04 168.918  27
   0  -4  -8 6690.90 176.800  25
   0  -4  -8 6678.64 229.528  15
   0  -4  -9 3850.60 172.108  15
   0  -4  -9 4032.86 122.093  27
   0  -4  -9 4013.15 131.902  25
   0  -4 -10 3921.57 131.667  25
   0  -4 -10 3800.07 119.226  27
   0  -4 -10 3731.89 166.924  15
   0  -4 -11 14810.7 338.280  25
   0  -4 -11 13951.4 390.809  15
   0  -4 -11 14339.4 333.027  27
   0  -4 -12 610.838 63.9580  27
   0  -4 -13 424.536 60.7137  27
   0  -4 -13 518.014 71.6150  22
   0  -4 -14 66.7731 49.6287  27
   0  -4 -14 78.7984 66.6784  23
   0  -4 -14 9.65721 62.2694  22
   0   4  14 70.3338 38.9900  37
   0  -4 -15 181.301 58.4809  25
   0  -4 -15 199.021 60.7231  23
   0  -4 -15 170.356 53.5667  22
   0  -4 -16 138.530 49.4067  23
   0  -4 -16 101.198 48.2830  25
   0   5 -12-14.5501 53.9911  32
   0   5 -11 265.302 48.6366  20
   0   5 -11 206.475 64.9939  32
   0   5 -10 402.231 58.9434  20
   0  -5   9 1333.92 81.5117  28
   0   5  -9 1335.68 76.6947  20
   0   5  -8 13167.9 297.164  20
   0  -5   8 12411.5 295.840  28
   0   5  -7 8882.70 216.802  20
   0  -5   7 8387.26 215.779  28
   0   5  -6 5482.05 147.870  20
   0   5  -6 4917.16 227.293  19
   0   5  -6 4937.54 217.003  13
   0   5  -6 4484.13 131.611   9
   0   5  -6 4513.97 205.025  16
   0  -5   6 5383.09 146.912  28
   0   5  -5 2399.47 149.533  16
   0   5  -5 2199.37 148.302   2
   0   5  -5 2821.88 102.810  20
   0   5  -5 2480.95 152.876  13
   0   5  -5 2756.97 171.263  19
   0   5  -4 3076.64 180.256  19
   0   5  -4 2825.25 152.909  13
   0   5  -4 2472.58 152.874   2
   0   5  -3 12126.8 365.495   2
   0   5  -3 11786.5 339.876  13
   0   5  -2 2090.16 85.2146  20
   0   5  -2 2134.50 154.103  19
   0   5  -2 2170.08 124.043  13
   0   5  -2 1973.03 142.430   2
   0   5  -1 2193.86 120.718  13
   0   5  -1 2624.87 162.647  19
   0   5  -1 2412.34 154.047   2
   0  -5   1 2227.60 133.066  15
   0   5   0 138.092 88.4969   2
   0   5   0 139.584 62.6394  13
   0   5   0 152.916 97.9879  19
   0  -5   0 235.362 80.2758  15
   0   5   1 381.177 98.0053   2
   0  -5  -1 356.916 83.8041  15
   0   5   1 499.147 107.378  19
   0  -5  -2 3184.86 162.202  15
   0  -5  -3 5378.69 217.972  15
   0   5   3 5616.69 234.308   2
   0  -5  -3 5611.00 152.628  25
   0  -5  -3 5971.57 238.616  18
   0   5   4 475.362 100.173   2
   0  -5  -4 386.547 70.8206  25
   0  -5  -4 528.219 96.2222  15
   0  -5  -4 523.604 120.929  18
   0   5   5 25054.6 631.334   2
   0  -5  -5 24358.0 535.260  25
   0  -5  -5 24738.0 639.686  18
   0  -5  -6 183289. 3894.07  18
   0  -5  -6 183037. 3778.33  25
   0   5   6 184656. 3878.94   2
   0   5   7 25958.9 648.952   2
   0  -5  -7 25774.9 563.332  25
   0  -5  -7 25594.5 673.486  18
   0  -5  -7 25383.7 651.289  15
   0   5   8 2132.17 138.716   2
   0  -5  -8 2083.85 103.930  25
   0  -5  -8 2314.02 143.271  15
   0  -5  -9 5225.44 158.939  25
   0  -5  -9 5296.10 215.191  15
   0  -5 -10 5970.79 170.479  25
   0  -5 -10 5751.79 223.089  15
   0  -5 -10 5913.89 158.777  23
   0  -5 -11 6709.57 175.517  23
   0  -5 -11 6947.67 186.486  25
   0  -5 -12 111.215 69.7826  25
   0  -5 -12 143.456 65.4283  23
   0   5  13 1561.29 67.5659  37
   0  -5 -13 1645.56 78.3037  23
   0  -5 -13 1720.10 83.6248  25
   0  -5 -14 454.531 58.3345  25
   0   5  14 362.614 38.6060  37
   0  -6  10 6057.94 146.553  28
   0   6  -9 7074.93 174.347  20
   0  -6   9 7370.76 174.490  28
   0  -6   8 9914.56 231.840  28
   0   6  -8 9961.44 233.684  20
   0   6  -7 2146.71 85.6988  20
   0  -6   7 2103.65 85.6754  28
   0   6  -6 590.452 64.0172  20
   0  -6   6 576.441 65.7764  28
   0  -6   5 10181.5 237.730   8
   0  -6   5 10816.3 242.192  28
   0   6  -4 2697.51 168.086  16
   0  -6   4 2780.24 175.963  14
   0   6  -4 2807.32 100.516   9
   0   6  -3 12587.2 402.472   2
   0   6  -3 13178.5 379.468  13
   0  -6   3 13162.6 401.965  14
   0   6  -3 12212.5 400.610  16
   0   6  -2 1829.90 148.863   2
   0   6  -2 2181.65 93.0478  20
   0  -6   1 820.296 134.198  18
   0   6  -1 634.996 111.236   2
   0   6  -1 704.206 67.5735  20
   0   6   0 4199.76 217.051   2
   0   6   0 4238.55 129.461  20
   0   6   1 85.9092 53.4235  20
   0   6   1 58.4351 92.0820   2
   0  -6  -1 179.108 89.2954  15
   0  -6  -1 38.2314 117.700  18
   0  -6  -2 5787.86 233.827  15
   0   6   2 5713.97 151.389  20
   0   6   3 1360.97 137.614   2
   0  -6  -3 1252.49 152.985  18
   0   6   3 1064.73 62.1606  20
   0  -6  -3 1108.52 121.910  15
   0   6   4 28030.0 723.999   2
   0  -6  -4 27574.4 709.082  15
   0  -6  -4 28727.1 730.288  18
   0   6   5 401.581 102.830   2
   0  -6  -5 362.433 74.0672  25
   0  -6  -5 492.178 128.273  18
   0  -6  -5 451.737 100.003  15
   0   6   6 14051.8 423.755   2
   0  -6  -6 13685.7 433.556  18
   0  -6  -6 14089.1 324.333  25
   0  -6  -7 389.163 77.1168  25
   0   6   7 339.925 50.4032   9
   0   6   8 3597.23 107.970   9
   0  -6  -8 3716.42 108.036   8
   0  -6  -9 7858.98 201.584  25
   0  -6 -10 2720.62 103.897  25
   0   6  11 1269.45 63.0972  37
   0  -6 -11 1372.63 77.4408  25
   0  -6 -12 5018.39 134.059  25
   0   6  12 5009.85 129.814  37
   0   6  13 6843.81 160.010  37
   0   7  -7-19.8216 34.5396  20
   0   7  -6 240.618 31.2603  35
   0   7  -5 70.2368 31.5441  35
   0  -7   4 979.437 56.8132   8
   0   7  -4 1157.84 62.1660  20
   0   7  -3 2245.03 81.5492   9
   0  -7   3 2301.08 83.5622   8
   0  -7   2 690.229 58.0593   8
   0   7  -2 655.876 55.2976   9
   0   7  -2 735.049 59.5293  20
   0   7  -1 838.954 61.0210   9
   0   7  -1 837.982 60.4869  20
   0  -7   1 888.381 63.3359   8
   0   7   0 155.244 50.9811  20
   0   7   1 141.389 49.3266  20
   0   7   2 11293.7 268.636   9
   0   7   3 6825.01 176.825   9
   0   7   4 1292.01 68.4086   9
   0  -7  -4 1199.31 68.8649   8
   0  -7  -5-30.5502 48.5805   8
   0   7   5-16.7704 43.9848   9
   0   7   5 18.0378 37.8471  37
   0   7   6 3671.64 106.140   9
   0  -7  -6 3653.41 107.896   8
   0   7   6 3503.67 103.685  37
   0   7   7 339.781 43.1494  37
   0   7   7 294.002 40.7635   9
   0   7   8 5139.78 132.606  37
   0   7   9 2878.38 85.3545  37
   0   7  10 2522.57 74.9183  37
   0  -8   1 2388.60 71.9888  10
   0   8  -1 2187.95 65.2978   9
   0   8   0 13.1001 29.2381   9
   0  -8  -1 2513.48 78.3141   7
   0   8   2 15.6267 31.7372   9
   0   8   3 1563.80 55.8023   9
   0   8   4 70.9469 27.9266   9
   0  -8  -5 476.103 41.7235  10
   0   8   5 478.502 30.8480   9
   1  -8  -3 110.938 34.2389  10
  -1   8   3 79.4031 23.4943   9
   1  -8  -2 308.652 39.3731  10
  -1   8   2 415.516 28.8005   9
  -1   8   0 2643.80 70.1480   9
  -1   7  10 1106.32 41.0583  37
  -1   7   9 22.5529 27.7454  37
  -1   7   8 13.0815 31.0858  37
  -1   7   7 313.562 36.7115  37
  -1   7   7 284.765 32.2389   9
   1  -7  -7 330.546 50.1221  10
   1  -7  -6 5050.58 132.931  10
   1  -7  -6 4744.93 130.793   8
  -1   7   6 4820.61 126.961   9
   1  -7  -5 298.044 51.5314   8
   1  -7  -5 213.843 62.3476   7
   1  -7  -5 218.586 60.3671  10
   1  -7  -4 7317.76 185.443   7
   1  -7  -4 7050.61 182.726   8
   1  -7  -3 669.892 62.7456   8
  -1   7   2 8083.00 188.697  20
  -1   7   1 4514.48 119.125  20
   1  -7  -1 4186.40 130.498   8
   1  -7   0 456.301 68.2933   7
   1  -7   0 516.042 60.6382   8
  -1   7   0 530.088 54.0115  20
  -1   7  -1 4889.03 130.215  20
   1  -7   1 4788.87 136.994   8
   1  -7   1 4767.58 139.405   7
  -1   7  -2 4068.33 113.076  20
   1  -7   2 3885.46 118.320   8
   1  -7   2 3992.48 122.529   7
   1  -7   3 172.812 48.3246   8
  -1   7  -3 209.588 47.1119  20
   1  -7   3 122.985 56.5162   7
   1  -7   3 136.594 60.3310  10
  -1   7  -3 151.930 40.0214   9
   1  -7   4 107.928 50.2373   7
  -1   7  -6 3010.45 83.7472  20
  -1   6  13 846.534 36.8283  37
   1  -6 -11 675.878 62.6881  25
   1  -6 -10 792.053 71.4155  25
   1  -6  -9 4954.88 145.819  25
   1  -6  -8 2697.29 110.369  25
   1  -6  -7 5990.31 159.357   8
   1  -6  -7 5860.53 162.839   7
   1  -6  -7 6181.32 172.781  25
   1  -6  -6 1072.23 70.8405   8
   1  -6  -5 6720.83 179.868   8
  -1   6   4 90823.2 2013.71   2
   1  -6  -4 87725.0 2015.85   1
   1  -6  -4 91709.5 1896.09   8
   1  -6  -3 411.269 130.708  18
   1  -6  -3 433.894 68.3177   8
   1  -6  -3 482.449 111.070   1
  -1   6   3 304.051 101.974   2
   1  -6  -2 13673.2 427.001  18
   1  -6  -1 1053.11 76.2923   8
   1  -6  -1 1119.24 145.209  18
   1  -6  -1 782.645 130.948   1
  -1   6   1 968.246 130.211  19
  -1   6   0 264.787 76.4397  13
  -1   6   0 163.971 109.768  19
   1  -6   0 288.847 65.3991   8
   1  -6   0 213.875 110.769   1
   1  -6   0 149.675 117.713  18
   1  -6   1 1017.65 134.858   1
  -1   6  -1 1003.98 132.548  19
  -1   6  -1 1029.51 98.8988  13
   1  -6   1 1085.00 77.1038   8
   1  -6   1 1151.67 137.294  18
  -1   6  -1 898.615 126.757   2
  -1   6  -2-30.7341 73.2359  13
  -1   6  -2 115.348 111.655  19
   1  -6   2 73.3280 99.7517   1
   1  -6   2 24.8665 58.3629   8
  -1   6  -2-31.3277 58.2662  20
  -1   6  -2-126.987 104.429   2
   1  -6   3 1978.27 88.7299   8
   1  -6   4 25.1989 55.2918   8
   1  -6   5 1030.04 74.8077  10
  -1   6  -5 1184.08 70.5906  20
   1  -6   5 1017.24 74.3464   7
   1  -6   5 1094.31 67.1241   8
  -1   6  -6 5952.66 157.199  20
  -1   6  -7 279.979 54.0715  20
   1  -6   7 271.896 57.1344  24
  -1   6  -8 2487.96 83.4858  20
  -1   6  -9 1218.17 55.3883  20
  -1   5  14 448.923 34.9090  37
   1  -5 -14 644.540 52.4852  25
   1  -5 -13 22.4827 50.8912  22
   1  -5 -12 766.718 67.8172  22
   1  -5 -12 669.466 68.9638  23
   1  -5 -11 2005.41 89.3255  22
   1  -5 -11 1815.00 86.8705  23
   1  -5 -10 26.2465 77.2465  25
   1  -5 -10 52.0351 66.9484  23
   1  -5 -10 46.2127 68.5691  22
   1  -5  -9 6094.70 176.372  25
   1  -5  -9 6122.27 169.142  22
   1  -5  -8 9485.56 226.105  22
   1  -5  -8 8943.20 217.628   7
   1  -5  -8 9191.15 233.180  25
   1  -5  -7 209.391 81.7478  25
   1  -5  -7 266.064 93.2447  15
   1  -5  -7 242.147 56.3306   8
   1  -5  -7 262.687 99.2123   1
   1  -5  -7 280.433 70.8852  22
  -1   5   7 168.414 88.8197   2
   1  -5  -6 11771.9 382.314  15
   1  -5  -6 11323.7 384.627   1
   1  -5  -6 12840.1 298.442   8
   1  -5  -6 13075.6 307.906  25
   1  -5  -6 13219.9 300.092  22
   1  -5  -5 5959.49 251.143   1
   1  -5  -5 6413.04 178.875  25
   1  -5  -5 6340.47 170.071  22
   1  -5  -5 5699.51 242.961  15
   1  -5  -5 6355.74 168.496   8
   1  -5  -4 3301.68 113.315  22
   1  -5  -4 3360.96 125.223  25
   1  -5  -3 1600.43 155.298  18
   1  -5  -3 1521.03 137.070  15
  -1   5   3 1580.22 132.700  19
   1  -5  -3 1680.64 95.5337  25
   1  -5  -3 1590.20 83.3242  22
   1  -5  -2 262.403 115.492  18
  -1   5   2 210.658 98.2349  19
  -1   5   1 1088.68 125.247  19
   1  -5  -1 1412.47 143.357  18
   1  -5   0 83.7071 75.7557  14
  -1   5   0-5.42233 100.568  19
   1  -5   0-11.0026 110.316  18
  -1   5  -1 777.445 123.656  19
   1  -5   1 777.223 125.771  18
   1  -5   1 724.612 104.094  14
   1  -5   2 10954.2 347.116  18
  -1   5  -2 11263.1 358.960  19
   1  -5   2 10541.8 329.878  14
   1  -5   3 10805.6 337.361  14
   1  -5   3 10704.4 259.999   8
   1  -5   3 10273.8 349.431   1
   1  -5   3 10444.4 336.248  18
  -1   5  -4 6565.78 241.046  13
   1  -5   4 6613.61 259.121  14
   1  -5   4 6797.15 264.335   1
   1  -5   4 5904.29 242.693  18
   1  -5   4 6742.63 169.460  28
   1  -5   4 6678.26 176.066   8
   1  -5   5 22690.6 500.102   8
  -1   5  -5 22392.2 583.880  13
   1  -5   5 21582.2 595.603   1
  -1   5  -5 23641.4 500.306  20
   1  -5   5 21806.2 594.230  14
   1  -5   5 23218.7 495.823  28
  -1   5  -6 2307.90 167.782  19
   1  -5   6 2186.65 91.0908  28
  -1   5  -6 1962.79 146.041  13
   1  -5   6 1875.30 157.351  14
  -1   5  -6 2172.23 91.9182  20
   1  -5   6 2021.16 84.6891   8
   1  -5   7 2579.35 174.142  14
   1  -5   7 3050.40 106.601  28
  -1   5  -7 3152.18 107.186  20
  -1   5  -7 2930.12 173.449  13
  -1   5  -7 2795.65 179.387  19
   1  -5   8 134.293 64.7030  24
  -1   5  -8 93.5317 58.1103  20
   1  -5   8 121.874 63.4880  28
   1  -5   9 952.227 70.7538  28
  -1   5  -9 886.956 65.0542  20
   1  -5  10 116.691 58.7984  28
  -1   5 -10 65.9071 48.5960  20
   1  -5  11 719.287 60.6221  28
   1  -5  11 613.426 56.9332  21
   1  -5  12 96.1631 39.6571  21
   1  -5  12 154.607 43.6377  28
   1  -4 -15 5710.24 143.414  25
   1  -4 -15 5596.03 144.639  23
   1  -4 -15 5579.80 143.178  22
   1  -4 -14 1111.76 73.7508  22
   1  -4 -14 1101.05 73.4676  25
   1  -4 -14 921.855 74.2711  23
   1  -4 -13 4471.26 137.779  23
   1  -4 -13 4629.25 139.861  22
   1  -4 -13 4643.14 139.632  25
   1  -4 -12 40088.0 853.530  25
   1  -4 -12 39938.9 850.838  23
   1  -4 -12 39757.8 854.220  22
   1  -4 -11 1249.44 89.4914  23
   1  -4 -11 1380.87 92.8304  22
   1  -4 -10 78.0462 74.1102  23
   1  -4 -10 1.55105 76.1137  22
   1  -4  -9 16620.0 383.003  23
   1  -4  -9 16628.2 452.361  15
   1  -4  -9 17451.8 390.429  22
   1  -4  -8 2441.26 108.651  25
   1  -4  -8 2461.44 140.910  15
   1  -4  -8 2239.96 99.8487  23
   1  -4  -8 2355.61 106.341  22
   1  -4  -7 5346.82 155.274  25
   1  -4  -7 5191.51 152.757  22
   1  -4  -7 5052.60 144.572  23
   1  -4  -7 5577.73 208.428  15
   1  -4  -7 5236.93 139.582   8
   1  -4  -7 5104.85 208.311   1
   1  -4  -6 995.076 78.8988  22
   1  -4  -6 872.051 60.4227   8
   1  -4  -6 982.231 99.0576  15
   1  -4  -6 877.530 78.9294  25
   1  -4  -6 923.730 105.386   1
   1  -4  -5 279.033 81.9887  15
   1  -4  -5 316.289 71.5307  25
   1  -4  -5 406.828 111.661  18
   1  -4  -5 347.709 68.6399  22
   1  -4  -4 84.9280 67.4991  25
  -1   4   4 19.5257 74.5731  19
   1  -4  -4 43.3662 61.6865  22
  -1   4   3 5639.15 208.421  19
   1  -4  -3 6185.86 161.597  25
   1  -4  -3 6003.70 157.884  22
   1  -4  -2 1538.49 87.4842  14
   1  -4  -2 1629.21 116.622  15
   1  -4  -2 1842.87 134.575  18
   1  -4  -2 1775.10 79.9174  22
  -1   4   2 1825.74 117.844  19
   1  -4  -2 1698.21 84.0440  25
   1  -4  -1 467.540 102.234  18
   1  -4  -1 532.415 70.4855  25
   1  -4  -1 548.671 73.1652  14
  -1   4   1 528.429 92.1138  19
   1  -4  -1 598.975 63.9974  22
   1  -4  -1 559.452 82.8831  15
   1  -4   0 22299.1 540.040  18
   1  -4   0 20602.8 511.805  14
   1  -4   1 9109.44 275.420  14
   1  -4   1 9916.58 293.085  18
  -1   4  -1 9555.06 279.638  17
   1  -4   2 5945.38 212.767  14
  -1   4  -2 6102.60 212.366  17
   1  -4   3 4087.94 178.778  14
  -1   4  -3 4394.51 185.812  17
   1  -4   4 249.361 56.0252  28
   1  -4   4 257.189 91.0022  14
  -1   4  -4 363.625 102.917  17
   1  -4   5 7948.47 193.106  28
   1  -4   5 7676.73 191.179   8
   1  -4   5 7296.46 263.622   1
  -1   4  -5 8304.91 279.110  17
   1  -4   5 7899.29 274.033  14
   1  -4   6 94.7526 47.5800   8
   1  -4   6 79.0571 62.8485  28
  -1   4  -6 64.1696 108.384  17
   1  -4   6 44.1670 102.977  14
   1  -4   6 186.516 84.6982   1
  -1   4  -7 3592.41 114.483  20
   1  -4   7 3576.40 119.008  28
  -1   4  -7 3371.16 177.650  13
  -1   4  -7 3930.34 200.499  17
   1  -4   8 258.185 69.5671  28
  -1   4  -8 385.702 61.8575  20
  -1   4  -8 164.107 102.207  19
  -1   4  -8 272.042 126.445  17
  -1   4  -8 369.611 105.762  13
  -1   4  -9 481.339 62.9524  20
  -1   4  -9 372.886 105.833  19
  -1   4  -9 361.625 108.133  13
  -1   4  -9 583.346 131.941  17
   1  -4   9 478.821 68.0870  24
   1  -4   9 461.027 73.2142  28
   1  -4   9 444.465 121.656  14
   1  -4  10 37795.6 795.667  28
  -1   4 -10 36595.1 787.145  20
   1  -4  11 1723.55 91.1053  28
   1  -4  12 157.219 62.2701  28
   1  -4  13 1020.33 66.4321  28
   1  -4  14-1.69196 38.2456  21
   1  -3 -16 12.2151 48.6212  22
   1  -3 -15 388.417 60.6658  25
   1  -3 -15 286.332 62.9751  22
   1  -3 -15 334.550 51.1344  27
   1  -3 -14 888.541 81.1643  23
   1  -3 -14 835.432 64.6215  27
   1  -3 -14 791.366 74.0377  25
   1  -3 -13 9829.35 245.186  23
   1  -3 -13 9791.82 241.220  25
   1  -3 -13 9813.04 242.720  27
   1  -3 -12 9165.98 230.621  23
   1  -3 -12 8757.82 226.139  27
   1  -3 -12 8958.91 226.878  25
   1  -3 -11 1926.78 101.960  23
   1  -3 -11 1896.58 91.2970  27
   1  -3 -11 2093.81 99.7297  25
   1  -3 -10 1933.43 90.8635  27
   1  -3 -10 2267.75 101.801  25
   1  -3  -9 4730.70 140.342  27
   1  -3  -9 4873.89 174.993  15
   1  -3  -9 4919.05 144.537  25
   1  -3  -8 13008.7 352.323  15
   1  -3  -8 13130.6 302.301  27
   1  -3  -7 45595.4 963.218  27
   1  -3  -7 45239.0 1018.97   1
   1  -3  -7 46604.1 1022.47  15
   1  -3  -6 524.624 74.4341  15
   1  -3  -6 495.502 46.6689   8
   1  -3  -6 578.679 53.3539  27
   1  -3  -6 435.815 80.0059   1
   1  -3  -5 3088.72 134.094  15
   1  -3  -5 3021.46 93.5532  27
   1  -3  -5 2973.56 98.8785  22
   1  -3  -5 2930.39 98.8586  25
   1  -3  -4 23994.8 592.771  18
   1  -3  -4 24072.8 577.244  15
   1  -3  -4 24664.1 523.056  22
  -1   3   4 24513.6 554.836  19
   1  -3  -4 24341.4 522.410  25
   1  -3  -3 3835.74 110.369  22
  -1   3   3 3876.77 136.430  19
   1  -3  -3 3691.60 110.507  25
   1  -3  -2 341.574 58.0501  25
   1  -3  -2 239.690 55.5289  22
   1  -3  -1 22761.1 488.318  25
   1  -3  -1 23235.7 488.466  22
   1  -3  -1 24144.2 541.960  15
   1  -3  -1 23238.1 545.857  18
   1  -3   0 19511.1 461.563  15
   1  -3   0 19180.8 463.749  18
   1  -3   0 18875.2 412.272  25
   1  -3   0 19202.5 412.042  22
  -1   3  -1 3659.26 139.039  17
   1  -3   2 19.9821 74.6712  14
  -1   3  -2 79.1373 75.2601  17
  -1   3  -3 6665.57 212.705  17
   1  -3   3 6810.97 216.935  14
   1  -3   4 1288.27 62.4877  28
   1  -3   4 1513.34 114.753  14
   1  -3   5 13304.1 354.279   1
   1  -3   5 13207.2 295.474  28
   1  -3   6 22491.8 562.234   1
   1  -3   6 23528.0 505.982  28
  -1   3  -6 24372.5 583.804  17
   1  -3   7 7366.35 266.659  14
  -1   3  -7 7515.80 251.703  13
   1  -3   7 7904.50 195.736  28
  -1   3  -8 5633.87 146.652  20
   1  -3   8 5700.60 157.397  28
  -1   3  -8 5847.10 234.226  17
  -1   3  -8 5692.19 217.194  13
   1  -3   8 5266.57 225.598  14
  -1   3  -9 2762.05 93.8400  20
   1  -3   9 2705.59 170.685  14
   1  -3   9 2873.78 104.034  24
   1  -3   9 2846.60 109.763  28
  -1   3  -9 2901.46 163.306  13
  -1   3 -10 9615.17 316.902  13
  -1   3 -10 9519.48 222.732  20
  -1   3 -11 194.249 119.606  17
  -1   3 -12 3741.98 111.332  27
  -1   3 -13 63.5780 44.8561  27
   1  -3  15 223.797 47.7518  28
   1  -3  15 298.113 46.5665  21
   1  -2 -17 59.1808 43.1480  22
   1  -2 -16 1594.36 82.2046  23
   1  -2 -16 1517.71 68.0082  27
   1  -2 -14 81.6039 63.8102  25
   1  -2 -13 445.568 71.1184  25
   1  -2 -12 1987.65 93.5893  25
   1  -2 -11 3326.57 115.164  25
   1  -2 -10 17922.2 395.253  25
   1  -2 -10 17488.1 397.201  27
   1  -2  -9 2145.98 88.0204  25
   1  -2  -9 2026.44 81.9856  27
   1  -2  -8 73866.8 1531.83  27
   1  -2  -8 73084.1 1564.49  15
   1  -2  -7 4170.01 113.988  27
   1  -2  -7 3905.43 141.382   1
   1  -2  -7 4098.59 140.510  15
   1  -2  -7 4041.44 116.560  25
   1  -2  -6 21849.2 462.239  27
   1  -2  -6 21018.1 460.705  25
   1  -2  -6 21435.7 499.518   1
   1  -2  -6 22092.5 498.351  15
   1  -2  -5 273067. 5638.50  15
   1  -2  -5 272537. 5600.64  27
   1  -2  -5 275644. 5641.25   1
   1  -2  -4 44998.2 931.577  27
   1  -2  -4 46004.5 969.758  15
   1  -2  -4 45947.0 972.544   1
  -1   2   4 43126.6 943.777  19
   1  -2  -3 2820.59 110.363  15
   1  -2  -2 12552.9 277.875  14
  -1   2   1 13463.1 305.868  17
   1  -2  -1 13267.9 336.104  18
   1  -2   0 25343.8 538.305  14
   1  -2   0 24941.4 552.589  15
   1  -2   1 34847.9 753.613  14
   1  -2   2 58264.0 1239.31  14
   1  -2   3 19866.6 463.820  14
   1  -2   4 2235.29 109.224   1
   1  -2   5 79197.0 1677.62   1
   1  -2   5 79175.7 1634.99  28
   1  -2   6 7099.22 211.344   1
   1  -2   6 7471.75 177.660  28
   1  -2   6 7243.75 231.934  14
   1  -2   6 7767.59 211.630   4
   1  -2   7 94243.7 2028.84   4
   1  -2   7 97295.9 2003.78  28
   1  -2   7 99325.1 2075.30  14
  -1   2  -7 98181.8 2058.59  13
   1  -2   8 5390.60 144.172  24
  -1   2  -8 5550.96 196.138  13
   1  -2   8 5221.13 204.873  14
  -1   2  -8 5414.22 133.855  20
   1  -2   9 2855.85 161.688  14
  -1   2  -9 2880.73 148.983  13
  -1   2 -10 4296.48 188.830  13
  -1   2 -11 76.4913 106.276  17
  -1   2 -12 833.503 133.479  17
   1  -2  12 1016.25 86.9605  28
  -1   2 -13 8344.97 205.348  27
   1  -2  13 8135.35 214.799  28
  -1   2 -14 179.643 51.6063  27
   1  -2  14 260.078 67.9762  28
   1  -2  15 6434.10 165.598  21
  -1   2 -15 6366.96 160.171  27
   1  -2  15 6613.31 168.894  28
   1  -2  16 169.847 49.5738  28
   1  -2  16 220.859 41.4525  21
  -1   2 -16 293.525 38.1362  27
   1  -1 -17 728.983 45.4753  27
   1  -1 -16 2220.26 91.7310  23
   1  -1 -16 2112.68 79.1226  27
   1  -1 -15 2595.48 95.1061  27
   1  -1 -15 2735.52 106.500  23
   1  -1 -14 351.246 79.4623  23
   1  -1 -14 342.309 59.3558  27
   1  -1 -13 5988.72 162.749  27
   1  -1 -13 5681.27 154.074  25
   1  -1 -13 5912.50 169.961  23
   1  -1 -12 9445.74 228.872  27
   1  -1 -12 9249.93 233.258  23
   1  -1 -12 8993.07 221.425  25
   1  -1 -11 4235.99 126.122  27
   1  -1 -11 4007.02 132.416  23
   1  -1 -10 3831.87 115.455  27
   1  -1  -9 37559.4 795.386  27
   1  -1  -8 6671.30 164.157  27
   1  -1  -7 4777.08 123.554  27
   1  -1  -6 15890.1 351.098  15
   1  -1  -6 15191.2 352.299   4
   1  -1  -6 15406.6 335.493  27
   1  -1  -5 34715.6 730.985  15
   1  -1  -5 34098.7 740.109   1
   1  -1  -5 33602.0 735.209   4
   1  -1  -4 131500. 2729.79  15
   1  -1  -4 134121. 2740.15   1
   1  -1  -4 130985. 2735.76   4
   1  -1  -3 90554.9 1883.90  15
   1  -1  -3 90924.0 1892.69   1
   1  -1  -2 11420.4 265.460  15
   1  -1  -2 11351.0 274.298   1
   1  -1  -1 138300. 2860.91  18
   1  -1   0 481.469 65.2959   1
   1  -1   0 534.541 51.9874  14
   1  -1   0 467.401 64.5180  18
   1  -1   1 2470.98 98.6317   1
   1  -1   1 2496.16 88.2162  14
   1  -1   1 2377.42 84.9046  18
   1  -1   2 999999. 20446.8  18
   1  -1   2 999894. 20466.4   1
   1  -1   3 483319. 9913.89   1
   1  -1   4 170398. 3504.31   4
   1  -1   4 171188. 3514.59  14
   1  -1   4 167570. 3508.42   1
   1  -1   5 471.367 63.5471   4
   1  -1   5 425.449 61.7014   1
   1  -1   5 525.989 73.3224  14
   1  -1   6 26231.5 594.851   1
   1  -1   6 27495.0 589.718   4
   1  -1   6 27945.5 623.220  14
   1  -1   7 4678.97 172.821  14
  -1   1  -7 4640.73 153.591  13
  -1   1  -8 7011.05 211.119  13
  -1   1  -9 3510.41 146.295  13
   1  -1   9 3503.20 111.109  28
   1  -1  10 1556.49 84.2479  28
   1  -1  11 2787.24 110.348  28
   1  -1  12 13468.5 318.217  28
  -1   1 -13 1013.08 127.908  17
  -1   1 -13 1016.15 53.7610  29
  -1   1 -13 1167.31 71.0745  27
   1  -1  13 1208.90 85.6421  28
  -1   1 -14 11977.5 283.397  29
   1  -1  14 12763.3 301.301  28
   1  -1  15 1474.13 82.6855  28
  -1   1 -15 1627.71 73.8168  27
   1  -1  15 1384.36 70.5061  21
   1  -1  16 325.296 58.8495  28
  -1   1 -16 343.193 47.4055  27
  -1   1 -17 1824.39 63.8479  27
   1  -1  17 1771.02 67.7957  28
   1   0 -16 733.808 51.1091  27
   1   0 -15 2801.25 95.5012  27
   1   0 -14 14058.4 325.319  27
   1   0 -14 14369.6 328.324  23
   1   0 -13 31419.4 676.279  23
   1   0 -13 31307.1 675.842  27
   1   0 -12 31922.9 686.730  27
   1   0 -12 31918.5 687.147  23
   1   0 -11 9023.74 224.343  23
   1   0 -11 9077.58 219.635  27
   1   0 -10 5268.38 139.797  27
   1   0 -10 5160.58 139.536  30
   1   0 -10 5186.90 144.836  23
   1   0  -9 16530.2 363.246  27
   1   0  -8 28313.1 599.687  27
   1   0  -8 28820.8 594.655  29
   1   0  -7 5059.64 125.283  27
   1   0  -5 13609.4 305.861  17
   1   0  -5 13054.8 297.130   4
   1   0  -4 16904.2 374.492   4
   1   0  -2 159160. 3278.49   1
   1   0  -2 158606. 3274.28   4
   1   0  -1 1846.89 88.8160   4
   1   0   1 21870.4 482.346   1
   1   0   2 321906. 6612.61   1
   1   0   2 322207. 6608.24   4
   1   0   3 66622.2 1397.52   1
   1   0   3 66847.9 1393.34   4
   1   0   4 52300.1 1098.44   4
   1   0   5 344.782 53.0700   4
  -1   0  -6 3744.88 116.583  13
  -1   0  -7 17277.5 401.692  13
   1   0   7 17492.2 377.355  28
   1   0   8 37828.6 795.933  28
   1   0   9 1585.91 76.8619  28
   1   0  10 74678.9 1555.35  28
   1   0  11 51348.9 1082.68  28
   1   0  12 39.6359 69.2042  28
   1   0  13 8498.44 214.573  28
  -1   0 -13 8146.53 201.200  29
  -1   0 -14 736.493 50.1053  29
   1   0  14 704.835 77.6471  28
  -1   0 -15 155.233 36.7045  29
   1   0  15 136.350 63.1941  28
   1   0  16 98.9773 56.5064  28
  -1   0 -17 1116.72 57.0603  27
   1   1 -17 2094.10 77.4770  38
   1   1 -16 1504.82 78.2717  32
   1   1 -15 4392.36 138.440  32
   1   1 -14 65.3525 47.6789  27
   1   1 -13 81771.6 1699.17  27
  -1  -1  13 81640.4 1698.24  28
  -1  -1  12 16871.6 377.883  28
   1   1 -12 16796.1 375.651  27
   1   1 -11 50.8677 61.4694  30
  -1  -1  11 45.5712 61.0623  28
   1   1 -11 53.8435 48.6779  27
   1   1 -10 6934.63 169.584  27
   1   1 -10 6868.51 174.110  30
  -1  -1  10 6746.93 172.489  28
   1   1  -9 11017.2 321.598  17
  -1  -1   9 11581.0 265.244  28
   1   1  -9 11972.3 264.838  20
   1   1  -9 11915.3 267.590  30
   1   1  -9 11976.3 263.378  27
   1   1  -8 5842.79 140.410  27
  -1  -1   8 5507.64 176.813  14
   1   1  -8 5904.54 197.295  17
   1   1  -8 5754.53 144.287  20
  -1  -1   8 5680.57 143.517  28
   1   1  -7 35529.8 746.258  27
   1   1  -7 36031.4 800.005  17
   1   1  -7 35880.2 749.500  20
   1   1  -6 73335.0 1551.73  17
   1   1  -6 72872.8 1507.09  20
   1   1  -5 28938.4 625.644   3
   1   1  -5 28573.4 645.705  17
   1   1  -5 29328.2 627.852   5
   1   1  -4 1849.10 74.6077   5
   1   1  -4 1685.69 99.1845  17
   1   1  -4 1730.86 72.8569   3
   1   1  -3 102572. 2100.57   5
   1   1  -3 99244.7 2102.20  16
   1   1  -2 27809.5 615.579   2
   1   1  -2 28951.4 619.228  16
   1   1  -1 295405. 6065.02  16
   1   1  -1 294967. 6064.83   2
   1   1   0 3989.68 124.756   2
   1   1   1 23502.8 511.007  16
   1   1   2 100793. 2086.46  16
   1   1   3 3831.61 120.449   2
   1   1   4 5676.11 155.109   5
   1   1   5 500.610 49.0220   5
   1   1   5 557.267 50.0030   3
   1   1   6 13934.1 321.518   5
   1   1   6 14194.8 323.955   3
   1   1   7 6.75779 49.0473  28
   1   1   8 1064.95 63.4771  28
   1   1   9 8473.43 203.729  28
   1   1  10 83.8660 58.8802  28
  -1  -1 -10 119.760 46.0094  27
  -1  -1 -11 30286.1 648.589  29
  -1  -1 -11 29948.6 650.181  27
   1   1  11 30678.3 652.828  28
   1   1  12 3542.36 121.012  28
  -1  -1 -12 3501.48 107.413  29
  -1  -1 -12 3547.04 114.439  27
   1   1  13 3455.40 120.888  28
  -1  -1 -13 3522.26 108.357  29
  -1  -1 -13 3521.84 114.887  27
   1   1  14 4398.28 137.122  28
  -1  -1 -14 4622.21 134.407  27
  -1  -1 -14 4386.10 125.580  29
  -1  -1 -15 6038.71 159.411  29
  -1  -1 -15 6586.34 168.124  27
  -1  -1 -16 21602.3 472.036  29
  -1  -1 -16 22234.6 479.088  27
  -1  -1 -17 3383.26 98.6200  27
   1   2 -16 315.838 58.3559  38
   1   2 -16 255.699 61.8054  32
   1   2 -15 69.1683 73.7967  38
  -1  -2  14 3106.81 104.463  28
  -1  -2  13 1850.94 89.2666  28
   1   2 -12 10260.1 238.585  27
  -1  -2  12 10648.1 251.882  28
  -1  -2  11 746.409 74.4332  28
   1   2 -11 775.478 51.7155  27
   1   2 -11 743.891 66.2619  20
  -1  -2  10 293.483 66.1070  28
   1   2 -10 299.950 58.4294  20
   1   2 -10 396.315 44.4137  27
  -1  -2  10 243.687 87.0219  14
  -1  -2   9 117.213 61.3139  28
   1   2  -9 106.593 37.8748  27
  -1  -2   9 70.2209 78.0736  14
   1   2  -9 126.648 54.2086  20
   1   2  -8 3658.51 112.690  30
   1   2  -8 3668.59 96.7425  27
   1   2  -8 3794.30 173.987  17
   1   2  -8 3625.41 107.928  20
  -1  -2   8 3625.76 109.756  28
   1   2  -7 3606.80 166.275  17
   1   2  -7 3580.26 104.544  20
   1   2  -6 85380.6 1737.60  16
   1   2  -6 84889.7 1754.14  17
   1   2  -6 79382.7 1720.16   5
   1   2  -6 81492.7 1685.70  20
   1   2  -6 78276.1 1715.00   3
   1   2  -6 82488.6 1721.80  19
   1   2  -5 17909.5 415.058  19
   1   2  -5 18471.0 426.050  16
   1   2  -5 16752.4 408.743   2
   1   2  -5 17893.4 438.296  17
   1   2  -5 17450.8 378.223  20
   1   2  -4 15404.9 372.802  17
   1   2  -4 15607.1 363.594  16
   1   2  -4 14552.3 317.009  20
   1   2  -4 14663.6 355.475  19
   1   2  -3 77861.3 1680.42   2
   1   2  -3 80236.4 1678.80  19
   1   2  -3 81197.8 1685.96  16
   1   2  -2 5216.00 162.876  19
   1   2  -2 5303.85 161.669   2
   1   2  -2 5363.02 160.854  16
   1   2  -1 26793.9 585.427  13
   1   2  -1 27373.3 601.087  16
   1   2  -1 26833.9 601.402   2
   1   2   0 157.611 60.1402   2
   1   2   1 219.850 51.8425  16
   1   2   1 203.006 61.6154   2
   1   2   2 39003.6 839.111  16
   1   2   3 14727.9 350.907  16
   1   2   3 15833.7 364.587   2
   1   2   4 744.097 73.4766   2
   1   2   4 691.976 58.1062  16
   1   2   5 5826.41 164.508  16
   1   2   5 6864.85 186.741   2
  -1  -2  -6 294.002 67.9259  18
   1   2   6 470.592 64.1141   2
   1   2   7 5025.21 152.466   5
  -1  -2  -7 5010.02 123.091  27
   1   2   7 4771.35 129.379  28
  -1  -2  -8 6136.63 145.809  29
  -1  -2  -8 6162.54 146.532  27
   1   2   8 5792.76 152.307  28
   1   2   9 454.426 61.1212  28
  -1  -2  -9 532.375 42.1564  29
  -1  -2  -9 501.826 48.9702  27
   1   2  10 4602.34 132.923  28
  -1  -2 -10 4532.15 125.947  27
   1   2  11 79.4857 61.4038  28
  -1  -2 -11 39.2056 50.6107  27
  -1  -2 -12 11091.3 262.825  27
  -1  -2 -13 117.914 44.1823  29
  -1  -2 -13 108.797 56.8479  27
  -1  -2 -14 10188.0 242.342  27
  -1  -2 -14 9663.98 238.213  29
  -1  -2 -15 96.4271 53.2151  27
  -1  -2 -15 126.482 41.3118  29
  -1  -2 -16 6399.41 163.146  27
  -1  -2 -17 1531.81 63.2390  27
  -1  -2 -17 1618.39 69.1601  25
  -1  -2 -17 1661.57 74.8008  23
   1   3 -15 777.342 58.6066  38
   1   3 -14 1539.55 83.9906  38
  -1  -3  14 1527.70 73.5299  28
  -1  -3  13 3605.59 116.317  28
   1   3 -13 3452.49 126.346  38
   1   3 -12 635.129 93.8519  38
  -1  -3  12 596.106 72.5939  28
   1   3 -11 1409.17 78.6012  20
   1   3 -11 1338.98 105.574  38
  -1  -3  11 1395.25 85.7948  28
   1   3 -10 3431.53 136.189  38
  -1  -3  10 3217.58 116.791  28
   1   3 -10 3383.23 112.875  20
   1   3  -9 1494.40 108.250  38
  -1  -3   9 1328.32 126.078  14
   1   3  -9 1316.55 77.8311  20
  -1  -3   9 1354.46 84.5957  28
   1   3  -8 958.581 96.2744  38
   1   3  -8 888.222 67.2913  20
   1   3  -7-28.0329 66.6099  16
   1   3  -7 21.0726 70.6305  19
   1   3  -7 104.024 81.7841  38
   1   3  -6 131.462 77.6118  38
   1   3  -6 54.3845 66.4492  16
   1   3  -6-6.25159 50.4781  20
   1   3  -6 128.389 77.3957  19
   1   3  -5 1130.17 98.4575  19
   1   3  -5 1060.87 87.8564   2
   1   3  -5 967.189 59.7517  20
   1   3  -5 920.240 91.3450  16
   1   3  -4 45945.5 981.671  16
   1   3  -4 43169.8 918.306  20
   1   3  -4 44095.3 972.458   2
   1   3  -4 44130.9 978.129  19
   1   3  -3 7758.39 226.692   2
   1   3  -3 8124.99 236.775  19
   1   3  -3 8272.14 233.158  16
   1   3  -3 7892.27 224.811  13
   1   3  -2 38282.4 834.364  16
   1   3  -2 37740.7 833.815   2
   1   3  -2 37182.0 820.905  13
   1   3  -2 36837.0 777.719  20
   1   3  -2 36717.8 833.270  19
   1   3  -1 5120.02 174.623   2
   1   3  -1 4857.59 120.472  26
   1   3  -1 5020.00 123.653  20
   1   3  -1 4898.50 153.718  13
   1   3   0 49161.8 1029.11  26
   1   3   0 49038.8 1053.01  13
   1   3   0 52290.9 1090.22   2
   1   3   1 144148. 3015.27   2
   1   3   1 143718. 2956.71  26
   1   3   1 144110. 2970.64  13
   1   3   2 136327. 2802.99  26
   1   3   3 14486.9 375.018   2
   1   3   3 14745.3 320.123  26
  -1  -3  -4 12039.8 263.417  29
   1   3   4 12460.8 325.004   2
   1   3   5 4659.99 167.564   2
  -1  -3  -5 4591.39 111.484  29
   1   3   6 3482.18 141.610   2
  -1  -3  -6 3250.86 89.3888  29
  -1  -3  -6 3347.51 144.544  18
   1   3   7 2233.06 116.459   2
  -1  -3  -7 2194.23 71.0377  27
  -1  -3  -7 2100.10 121.849  18
  -1  -3  -7 2174.15 71.5464  29
  -1  -3  -8 2004.38 72.4803  27
   1   3   8 1886.14 108.706   2
  -1  -3  -8 2068.68 71.0069  29
  -1  -3  -9 2358.18 81.5260  29
  -1  -3  -9 2368.87 82.7833  27
  -1  -3 -10 820.922 60.0273  27
  -1  -3 -10 851.557 55.4968  29
  -1  -3 -11 26601.3 572.753  29
  -1  -3 -11 25995.1 569.961  27
  -1  -3 -12 368.270 50.4529  29
   1   3  12 389.037 51.0800  37
  -1  -3 -12 403.764 58.9027  27
  -1  -3 -13 32181.5 677.535  27
   1   3  13 30783.9 672.932  37
  -1  -3 -14 190.367 53.7783  27
  -1  -3 -15 2770.36 94.2714  27
  -1  -3 -16 1328.25 71.9290  25
  -1  -3 -16 1324.95 62.2982  27
  -1  -3 -17 78.9383 45.7453  25
   1   4 -14 289.195 57.1075  32
  -1  -4  13 3469.19 105.236  28
   1   4 -13 3477.41 116.268  32
  -1  -4  12 2956.31 101.801  28
   1   4 -12 2878.15 107.170  38
   1   4 -12 3008.63 116.039  32
   1   4 -11 2437.64 110.093  38
   1   4 -11 2577.68 97.0829  20
  -1  -4  11 2740.44 102.973  28
   1   4 -10 2103.96 108.389  38
  -1  -4  10 1919.40 96.0607  28
   1   4 -10 2120.69 92.2693  20
   1   4  -9 4233.94 131.112  20
   1   4  -9 4221.72 143.782  38
  -1  -4   9 4174.25 134.223  28
   1   4  -8 3761.58 138.628  38
  -1  -4   8 3589.76 124.949  28
   1   4  -8 3867.37 124.276  20
   1   4  -7 1160.47 98.8223  38
   1   4  -7 1136.91 110.963  16
   1   4  -7 1210.00 77.4691  20
   1   4  -6 6485.29 238.973  16
   1   4  -6 6591.02 186.142  38
   1   4  -6 6548.08 172.861  20
   1   4  -5 101.619 40.2721   9
   1   4  -5 179.727 81.8684  16
   1   4  -5 94.9723 94.4558  19
   1   4  -5 118.183 74.4096   2
   1   4  -5 95.7573 55.8835  20
   1   4  -5 133.036 80.6154  38
   1   4  -4 2053.00 99.1040  38
   1   4  -4 1995.60 128.203  16
   1   4  -4 1989.19 125.727   2
   1   4  -4 2083.02 141.015  19
   1   4  -4 2025.82 75.0015   9
   1   4  -3 22032.5 560.691  19
   1   4  -3 22561.3 558.479  16
   1   4  -3 21769.0 553.100   2
   1   4  -3 22234.4 537.883  13
   1   4  -2 3045.15 131.161  13
   1   4  -2 3190.97 150.282  16
  -1  -4   2 2850.32 119.115  15
   1   4  -2 2818.57 155.985  19
   1   4  -2 3101.92 95.6841  20
   1   4  -2 3022.87 151.439   2
   1   4  -1 6493.59 160.334  20
  -1  -4   1 6481.89 196.711  15
   1   4  -1 6579.07 228.582   2
   1   4  -1 6296.08 197.696  13
   1   4   0 17081.0 414.562  13
   1   4   0 18021.1 383.248  26
   1   4   0 17375.5 460.425   2
   1   4   0 17400.3 381.921  20
   1   4   1 54023.5 1175.32   2
   1   4   1 49667.4 1109.81  13
   1   4   1 53312.5 1088.34  26
   1   4   1 51920.0 1084.98  20
   1   4   2 21203.6 442.760  26
   1   4   2 19981.1 437.555  20
   1   4   3 7872.01 184.696  26
   1   4   3 7622.38 257.669   2
   1   4   4 25350.3 628.090   2
   1   4   4 25987.3 546.501  26
   1   4   4 24996.1 549.720  35
   1   4   5 12071.2 269.432  26
   1   4   5 11942.1 345.917   2
   1   4   5 11540.9 271.453  35
   1   4   5 11607.7 321.813  16
   1   4   6 69.1612 40.6919   9
  -1  -4  -6 91.0707 94.9440  18
   1   4   6 28.0370 80.1844   2
   1   4   6 16.6532 34.5126  26
   1   4   6 29.6924 56.8895  16
   1   4   7 9130.57 281.052   2
  -1  -4  -7 8721.19 280.154  18
   1   4   7 8381.08 208.023  26
   1   4   8 52499.6 1175.29   2
  -1  -4  -8 52149.6 1181.07  18
  -1  -4  -9 147091. 3031.54  27
  -1  -4 -10 1664.28 74.6043  27
  -1  -4 -11 48.9132 51.0023  27
  -1  -4 -12 10347.4 247.171  27
   1   4  12 10571.9 252.863  37
   1   4  13 6196.27 160.545  37
  -1  -4 -13 5979.42 157.262  27
   1   4  14 49.4078 39.6648  37
  -1  -4 -14 68.0997 45.6015  27
  -1  -4 -14 25.4112 64.0763  25
   1   4  14 44.1368 34.3848  26
  -1  -4 -15 275.071 43.0241  27
   1   4  15 184.955 31.5832  26
  -1  -4 -16 2252.66 77.9436  23
  -1  -5  12 1713.20 65.0664  28
   1   5 -12 1497.45 69.4409  32
   1   5 -11 409.645 65.9229  32
   1   5 -11 353.133 52.5860  20
  -1  -5  11 385.302 55.3650  28
   1   5 -10 465.119 73.2327  32
  -1  -5  10 512.250 63.4839  28
   1   5 -10 560.768 61.9034  20
  -1  -5   9-26.4511 64.8281  28
   1   5  -9 11.6702 78.4136  32
   1   5  -9-28.8134 60.2238  20
   1   5  -8 10460.3 254.880  32
   1   5  -8 10510.9 255.099  20
   1   5  -7 1018.30 86.3444  32
   1   5  -7 960.493 77.6324  20
   1   5  -6 40878.8 1030.09  16
   1   5  -6 44991.9 937.861  20
   1   5  -5 3021.66 174.710  16
   1   5  -5 2982.73 99.4069   9
   1   5  -4 460.502 54.2814   9
   1   5  -4 626.447 106.131  16
   1   5  -4 432.072 99.9887   2
   1   5  -3 13153.2 395.511  16
   1   5  -3 12921.7 393.833   2
   1   5  -3 12701.5 305.379   9
   1   5  -3 13622.1 306.500  20
   1   5  -2 25033.9 654.933   2
   1   5  -2 25353.0 650.096  16
   1   5  -2 26090.5 559.719   9
   1   5  -2 25162.7 555.294  20
   1   5  -1 8501.71 293.510   2
   1   5  -1 8174.84 282.316  16
   1   5  -1 8120.41 201.575  20
  -1  -5   1 7851.73 250.426  15
   1   5   0 7687.55 283.306   2
  -1  -5   0 7924.98 252.416  15
   1   5   0 7891.42 193.468  20
   1   5   1 11247.2 349.148  16
  -1  -5  -1 11579.7 333.545  15
   1   5   1 11366.3 265.928  37
   1   5   1 11536.2 364.742   2
   1   5   1 11520.2 263.484  20
   1   5   2 499.983 53.5662  20
   1   5   2 644.093 100.125  16
   1   5   2 500.059 59.8915  35
   1   5   2 556.411 43.1419  26
   1   5   2 428.225 49.6106  37
   1   5   3 8460.02 216.472  37
   1   5   3 9335.78 210.704  26
   1   5   3 8606.02 205.417  20
   1   5   3 9107.96 219.534  35
   1   5   3 8507.97 288.232  16
   1   5   4 11635.0 269.435  35
   1   5   4 11476.4 362.282   2
   1   5   4 10498.2 338.559  16
   1   5   4 11396.0 262.273  26
   1   5   5 28.0588 74.7308  16
   1   5   5-3.64100 33.4263  26
   1   5   5 16.1619 49.4548  35
   1   5   5 102.841 92.4300   2
   1   5   5 20.0286 52.4757   9
  -1  -5  -5 87.4510 112.547  18
   1   5   6 3577.58 112.738   9
   1   5   6 3234.20 157.020  16
   1   5   6 3515.47 103.170  26
  -1  -5  -6 3448.80 114.392  25
   1   5   6 3620.97 187.812   2
  -1  -5  -6 3204.99 188.978  18
  -1  -5  -7 21382.2 559.671  18
   1   5   7 20596.0 554.310   2
   1   5   7 21201.2 456.923  26
  -1  -5  -7 20325.8 457.384  25
   1   5   7 20704.5 458.232   9
  -1  -5  -8 39682.9 938.124  18
   1   5   8 39631.5 931.386   2
   1   5   8 39668.3 835.808  26
   1   5   8 38863.5 833.914   9
  -1  -5  -8 39255.7 836.425  25
   1   5   9 538.497 45.6092  26
  -1  -5  -9 617.748 78.1299  25
   1   5  10 7592.49 199.798  37
   1   5  10 7563.50 187.823  26
  -1  -5 -10 7933.49 200.172  25
   1   5  11 3917.59 113.984  26
  -1  -5 -11 4287.29 132.306  25
   1   5  11 4172.77 126.986  37
   1   5  12 484.057 39.4621  26
  -1  -5 -12 498.066 72.0400  25
   1   5  12 428.512 53.5842  37
  -1  -5 -13 3884.78 113.031  25
   1   5  13 3828.59 103.932  37
  -1  -5 -14 706.307 60.6976  25
  -1  -5 -14 675.374 59.5066  23
   1   5  14 595.901 42.3959  37
  -1  -5 -15 1665.83 65.0154  25
   1   6  -9 2441.75 81.7348  20
   1   6  -8 8432.14 204.119  20
   1   6  -7 35254.5 751.252  20
  -1  -6   6 28121.7 605.958  28
   1   6  -5 2910.37 96.1906   6
   1   6  -5 3546.76 101.782   9
   1   6  -4 4931.87 139.624  20
   1   6  -4 4343.69 131.120   9
   1   6  -3 12.7059 89.0089  16
   1   6  -3 33.8313 49.4535   9
   1   6  -3 14.9721 60.3072  20
   1   6  -3 135.547 92.9805   2
   1   6  -2 2045.28 89.2417  20
   1   6  -2 1863.24 152.542   2
   1   6  -2 1976.31 86.5613   9
   1   6  -1 525.514 64.6806  20
   1   6  -1 486.565 108.959  16
   1   6  -1 551.428 62.7804   9
   1   6  -1 509.794 119.435   2
   1   6   0 922.354 131.369   2
   1   6   0 784.653 65.3114  20
   1   6   0 842.876 68.8757  35
  -1  -6  -1 3496.05 171.390  15
   1   6   1 3959.07 200.568  16
   1   6   1 3946.75 211.108   2
   1   6   1 3805.58 115.764  20
   1   6   1 3825.52 123.141  35
   1   6   2 25.0361 47.8093  20
  -1  -6  -2 82.4904 78.4563  15
   1   6   2 18.6144 42.2519  37
   1   6   2 101.140 56.7469   9
   1   6   2 128.068 91.2616  16
   1   6   2 31.0930 50.8411  35
  -1  -6  -3 1273.56 147.533  18
   1   6   3 1187.07 65.3014  37
   1   6   3 1380.86 123.640  16
  -1  -6  -3 1041.54 115.144  15
   1   6   3 1399.86 77.1604   9
   1   6   3 1335.85 71.2110  35
  -1  -6  -4 1885.52 163.936  18
   1   6   4 1752.92 139.595  16
   1   6   4 2085.12 163.203   2
  -1  -6  -4 1793.71 138.736  15
   1   6   4 1872.09 82.2308  37
   1   6   4 1932.79 80.1923  35
   1   6   4 2123.59 89.6402   9
   1   6   5 36961.8 940.780  16
   1   6   5 42596.9 986.827   2
  -1  -6  -5 39433.3 952.699  15
   1   6   5 39800.7 860.681  37
  -1  -6  -5 40184.1 969.995  18
   1   6   5 41618.7 862.633   9
  -1  -6  -6 649.807 103.560  15
   1   6   6 541.767 110.214   2
   1   6   6 557.880 41.7012  26
   1   6   6 538.695 59.2518  37
   1   6   6 607.390 59.5160   9
  -1  -6  -6 677.698 126.615  18
   1   6   7 4298.61 128.896  37
   1   6   7 4082.40 122.586   9
   1   6   7 4084.26 111.190  26
   1   6   8 9613.40 223.805  26
  -1  -6  -8 9687.13 233.769  25
   1   6   8 9917.87 231.934   9
   1   6   8 10027.7 242.080  37
  -1  -6  -9 885.672 72.5349  25
  -1  -6 -10 4049.14 124.964  25
   1   6  10 4373.66 125.437  37
  -1  -6 -11-28.0257 59.4752  25
   1   6  11-12.9616 42.2001  37
  -1  -6 -12 346.721 57.7292  25
   1   6  12 339.865 41.0766  37
   1   6  13 376.959 34.8865  37
   1   7  -7 483.643 35.6168  35
  -1  -7   6 795.408 48.6479  28
   1   7  -6 628.981 44.8283  35
  -1  -7   5 5767.36 140.812  28
   1   7  -5 5745.87 143.721  20
   1   7  -5 5578.99 142.887  35
  -1  -7   4 1210.93 62.2931  28
   1   7  -4 1138.42 59.4582  35
  -1  -7   4 1146.96 52.7166   8
   1   7  -4 1217.28 63.3795  20
   1   7  -3 1.06066 33.9310   6
  -1  -7   3 54.0253 49.9731  28
   1   7  -3 25.7285 40.6333   9
   1   7  -3 16.7127 49.7352  20
   1   7  -3-22.7210 43.8396  35
   1   7  -2 663.080 55.7095   9
   1   7  -2 711.509 58.3235  20
   1   7  -2 739.711 54.1270  35
   1   7  -1 4009.02 116.976  35
   1   7  -1 4224.75 117.300  20
   1   7  -1 4221.79 122.893   9
   1   7   0 6660.77 164.352  20
   1   7   0 6654.79 174.163   9
   1   7   0 6702.24 167.021  35
   1   7   1 5886.87 150.223  35
   1   7   2 36.9854 40.2841  35
   1   7   2 53.1671 50.4662   9
   1   7   3 4530.83 132.108   9
   1   7   4 2130.54 84.4969   9
   1   7   5 144.617 39.6445  37
   1   7   5 150.739 47.0866   9
   1   7   6 1205.08 58.4889  37
   1   7   6 1302.66 61.9637   9
   1   7   7 1496.21 61.8159   9
   1   7   7 1604.62 63.0125  37
   1   7   8 3694.92 103.716  37
   1   7   9 47.8523 35.4153  37
   1   8   0 198.563 30.4645   9
   1   8   2 4204.27 107.379   9
   1   8   3 259.142 33.5779   9
   1   8   4 145.225 30.4896   9
   2  -7  -5 1621.60 67.1705  10
   2  -7  -4 81.3256 50.1429   7
   2  -7  -4 69.1421 53.9821  10
   2  -7  -3 4255.64 122.394   7
   2  -7  -3 4360.69 121.607  10
   2  -7  -2 28192.2 593.816  10
  -2   7   2 27588.9 583.459  20
  -2   7   1 11086.7 245.564  20
   2  -7   0 11020.8 255.336   7
  -2   7   0 11091.3 246.181  20
  -2   7  -1 14.1562 38.4256  20
   2  -7   1 9.46347 52.3132   7
   2  -7   1-5.22259 57.4574  10
   2  -7   2 256.714 51.9528   7
   2  -7   2 214.986 53.5133  10
  -2   7  -2 323.860 40.2557  20
   2  -6  -9 1143.76 58.7253  30
   2  -6  -8 5472.10 143.589  30
   2  -6  -7 295.828 57.7643  10
   2  -6  -6 12153.3 285.191   7
   2  -6  -6 12329.2 282.387  10
   2  -6  -5 180.427 69.1344   7
   2  -6  -5 112.518 69.2613  10
   2  -6  -4 2924.81 107.869   8
   2  -6  -4 2773.86 113.180   7
   2  -6  -4 2862.31 110.596  10
   2  -6  -3 220.096 65.8129   8
   2  -6  -3 178.985 74.6004   7
   2  -6  -3 192.147 76.1992  10
   2  -6  -2 6488.58 182.003  10
   2  -6   0 2966.18 114.046   8
   2  -6   0 2981.94 119.426   7
   2  -6   1 2013.76 92.4243   8
   2  -6   1 1804.50 98.8377   7
   2  -6   2 542.640 67.7402   8
   2  -6   2 459.557 78.0089   7
   2  -6   2 493.040 78.2191  10
   2  -6   3 102.057 68.8435   7
   2  -6   3 130.752 72.1755  10
   2  -6   4 4756.97 138.003   7
   2  -6   4 4701.54 137.831  10
  -2   6  -4 4471.33 127.360  20
   2  -6   5 2848.59 98.8184   7
  -2   6  -5 2790.33 92.3286  20
   2  -6   6 5308.19 145.271  24
  -2   6  -6 5426.85 139.328  20
  -2   6  -7 4145.37 110.983  20
   2  -6   7 4129.75 115.710  24
   2  -5 -12 141.916 49.8499  22
   2  -5 -11 243.741 59.2974  22
   2  -5 -10 2361.98 95.3162  22
   2  -5 -10 2377.00 89.9541  30
   2  -5  -9 12419.6 282.406  30
   2  -5  -9 11599.7 283.293  22
   2  -5  -8 8688.85 220.973  22
   2  -5  -7 4649.61 151.086  25
   2  -5  -7 4500.55 137.677   7
   2  -5  -7 4696.53 145.030  22
   2  -5  -7 4479.82 134.582  10
   2  -5  -6 1695.69 92.9235   7
   2  -5  -6 1602.85 147.732   4
   2  -5  -6 1616.94 148.429   1
   2  -5  -6 1831.15 96.6668  22
   2  -5  -6 1784.95 92.8041  10
   2  -5  -5 8537.47 216.338   8
   2  -5  -5 7613.84 303.027   4
   2  -5  -5 8350.00 215.437  10
   2  -5  -5 8446.67 219.328   7
   2  -5  -5 8299.39 216.180  22
   2  -5  -5 7595.03 308.613   1
   2  -5  -4 1053.16 143.079   1
   2  -5  -4 1105.28 81.6510   8
   2  -5  -4 1080.98 91.6545   7
   2  -5  -4 1084.10 88.5905  10
   2  -5  -4 1194.43 148.867   4
   2  -5  -4 1051.01 84.7569  22
   2  -5  -3 5066.32 153.721   8
   2  -5  -3 4542.78 240.709   1
   2  -5  -3 4680.70 155.823   7
  -2   5   1 1802.74 146.457  19
   2  -5   0 60.7056 112.822   1
  -2   5   0-42.8592 99.4987  19
   2  -5   0-43.5444 69.5912   8
   2  -5   0 41.8342 79.6618   7
   2  -5   1 473.441 83.7385   7
   2  -5   1 635.011 75.0867   8
  -2   5  -1 601.197 116.531  19
   2  -5   1 535.093 126.240   1
   2  -5   2 1133.81 85.2920   8
   2  -5   2 944.580 91.5125   7
   2  -5   2 1015.69 143.767   4
  -2   5  -2 1105.55 136.770  19
   2  -5   2 1237.44 149.311   1
   2  -5   3 72.6627 113.267   1
   2  -5   3-16.5062 75.4240   7
   2  -5   3 69.3778 66.0137   8
   2  -5   3-52.6205 121.147   4
  -2   5  -3 292.331 110.804  19
   2  -5   3-4.56823 75.6370  10
   2  -5   4 1087.82 79.0021   8
   2  -5   4 1029.25 86.8092   7
   2  -5   4 742.377 132.477   1
  -2   5  -4 1019.95 134.950  19
   2  -5   4 900.581 136.515   4
   2  -5   4 1136.09 86.7214  10
   2  -5   4 1029.04 62.7810  21
   2  -5   5 4159.42 126.422  21
  -2   5  -5 4234.38 217.603  19
   2  -5   5 4418.74 138.581   7
   2  -5   5 4325.20 134.918  10
   2  -5   6-45.5168 65.8136  10
   2  -5   6 52.8548 54.9581  21
   2  -5   6 132.822 66.2740   7
   2  -5   7 4430.87 136.898  24
  -2   5  -7 4391.95 123.890  20
   2  -5   8-53.1562 56.0177  21
   2  -5   8 35.2664 62.7009  24
  -2   5  -8 30.9180 48.9204  20
  -2   5  -9 226.332 46.2356  20
   2  -5   9 226.019 53.0669  21
   2  -5   9 206.345 59.1366  24
   2  -5  10 234.159 49.0928  21
   2  -5  11 39.6841 39.8226  21
   2  -4 -14 467.461 49.5675  22
   2  -4 -13 5.71437 61.1140  23
   2  -4 -13 10.5238 56.0435  22
   2  -4 -13 77.7742 60.1511  25
   2  -4 -12 385.545 73.2480  23
   2  -4 -12 513.440 70.7767  22
   2  -4 -12 471.315 70.9615  25
   2  -4 -11 118.117 65.1816  30
   2  -4 -11 139.810 73.7037  25
   2  -4 -11 170.132 73.4920  22
   2  -4 -11 151.362 77.2205  23
   2  -4 -10 19964.4 432.295  30
   2  -4 -10 18793.8 433.372  23
   2  -4 -10 19413.9 436.297  25
   2  -4 -10 19031.6 438.911  22
   2  -4  -9 1636.62 98.2036  30
   2  -4  -9 1602.57 100.653  25
   2  -4  -9 1684.86 96.6858  23
   2  -4  -9 1719.69 100.678  22
   2  -4  -8 3471.41 124.568  23
   2  -4  -8 3475.80 131.060  22
   2  -4  -7 87.6590 92.5124   1
   2  -4  -7 28.5941 75.2206  23
   2  -4  -7-1.31667 64.9168   7
   2  -4  -7 24.5448 79.5932  22
   2  -4  -6 1184.21 134.391   1
   2  -4  -6 1075.25 74.0464   8
   2  -4  -6 1191.60 132.628   4
   2  -4  -6 932.684 81.4601  23
   2  -4  -6 1183.80 93.3794  22
   2  -4  -6 1035.52 81.2431  10
   2  -4  -6 1090.99 81.5091   7
   2  -4  -5 826.193 72.5603   8
   2  -4  -5 952.293 82.3486   7
   2  -4  -5 861.921 129.640   1
   2  -4  -5 885.408 130.203   4
   2  -4  -5 1029.68 87.6665  22
   2  -4  -5 928.663 79.7034  10
   2  -4  -4 28623.1 627.752   8
   2  -4  -4 29236.9 628.181   7
   2  -4  -4 28944.1 739.905   1
   2  -4  -4 28403.0 626.965  25
   2  -4  -4 28682.2 626.171  22
   2  -4  -3 12772.0 297.967   7
   2  -4  -3 12411.3 296.692   8
   2  -4  -3 11981.0 293.637  22
   2  -4  -3 12501.3 395.947   1
  -2   4   2 282.640 86.5220  19
   2  -4  -2 232.025 115.706   1
   2  -4  -2 271.551 72.7245  22
   2  -4  -1 1941.62 95.0133  22
   2  -4   0 2182.98 166.946   1
   2  -4   0 2100.22 95.1939   8
   2  -4   1 2665.19 183.881   1
   2  -4   1 3138.97 113.127   8
   2  -4   2 19.6256 107.814   1
   2  -4   2 101.012 63.9129   8
   2  -4   2 122.748 75.5869   7
   2  -4   2 50.6540 48.4535  21
   2  -4   3 717.715 72.7425   8
  -2   4  -3 855.752 106.478  17
   2  -4   3 728.238 81.1543   7
   2  -4   3 811.292 63.2209  21
   2  -4   3 760.205 127.667   1
   2  -4   4 309.972 76.2356  10
   2  -4   4 341.249 67.2669   8
  -2   4  -4 161.891 99.8004  17
   2  -4   4 271.386 73.4496   7
   2  -4   4 373.965 120.202   4
   2  -4   4 414.138 113.331   1
   2  -4   4 268.436 59.5467  21
   2  -4   5 2145.87 96.0976   8
   2  -4   5 2263.66 102.202   7
  -2   4  -5 2289.24 156.828  17
   2  -4   5 2251.08 162.250   4
   2  -4   5 2241.30 163.915   1
   2  -4   5 2207.33 98.8695  10
   2  -4   5 2170.31 94.0490  21
   2  -4   6 1781.98 148.151   4
   2  -4   6 2223.44 97.3464   7
  -2   4  -6 2360.53 160.836  17
   2  -4   6 2283.00 87.9935  28
   2  -4   6 2198.70 96.7336  21
   2  -4   6 1939.24 94.6553  10
   2  -4   7 480.957 66.7943  28
  -2   4  -7 396.328 96.3324  13
   2  -4   7 426.440 69.3013  21
  -2   4  -7 423.542 120.877  17
  -2   4  -8 14976.9 448.364  17
   2  -4   8 15789.5 347.699  28
  -2   4  -8 14804.2 432.601  13
   2  -4   8 15023.2 357.902  21
   2  -4   8 15862.0 356.899  24
  -2   4  -8 14750.8 342.045  20
   2  -4   9 691.380 77.3359  24
  -2   4  -9 728.354 59.9823  20
   2  -4   9 761.463 70.8921  28
   2  -4   9 763.627 75.0183  21
   2  -4  10 4158.07 123.238  28
   2  -4  10 3977.13 124.004  24
   2  -4  10 3909.85 131.188  21
   2  -4  11 333.198 57.4303  28
   2  -4  12 2945.59 93.0774  28
   2  -3 -15 21.7785 47.3971  22
   2  -3 -14 433.062 67.4975  23
   2  -3 -14 508.146 64.8697  22
   2  -3 -13 4199.42 124.129  25
   2  -3 -13 4074.22 134.179  23
   2  -3 -13 4261.35 133.965  22
   2  -3 -12 973.918 79.5770  25
   2  -3 -12 940.275 71.9750  30
   2  -3 -12 826.052 87.3737  23
   2  -3 -12 1006.69 85.4282  22
   2  -3 -11 3185.65 117.674  25
   2  -3 -11 3292.60 116.059  30
   2  -3 -11 3172.97 126.567  23
   2  -3 -11 3168.82 125.113  22
   2  -3 -10 173.987 76.5639  30
   2  -3 -10 232.840 77.4293  25
   2  -3 -10 157.888 84.2013  23
   2  -3 -10 181.660 81.6410  22
   2  -3  -9 3755.85 130.682  30
   2  -3  -9 3501.11 127.769  25
   2  -3  -9 3522.94 131.451  23
   2  -3  -9 3462.53 132.657  22
   2  -3  -8 5931.88 175.577  23
   2  -3  -8 6300.14 178.416  22
   2  -3  -8 6125.99 174.487  25
   2  -3  -7 2269.15 144.931   4
   2  -3  -7 2566.23 109.276  25
   2  -3  -7 2353.93 148.688   1
   2  -3  -7 2480.20 108.087  23
   2  -3  -7 2724.80 111.963  22
   2  -3  -6 10052.7 236.456   7
   2  -3  -6 9871.15 308.068   4
   2  -3  -6 9200.33 308.614   1
   2  -3  -6 9871.32 241.591  25
   2  -3  -6 9526.17 238.675  23
   2  -3  -6 9924.45 245.208  22
   2  -3  -5 5442.60 149.906   7
   2  -3  -5 5357.71 218.851   1
   2  -3  -5 5719.37 218.736   4
   2  -3  -5 5449.23 155.253  22
   2  -3  -5 5223.31 145.900   8
   2  -3  -4 1699.94 78.7319   8
   2  -3  -4 1928.05 86.1861   7
   2  -3  -4 2012.20 136.945   4
   2  -3  -4 1874.31 135.896   1
   2  -3  -4 1745.55 82.4329  10
   2  -3  -4 1884.01 89.7230  22
   2  -3  -3 60842.8 1280.83   8
   2  -3  -3 61087.7 1279.66   7
   2  -3  -3 63081.4 1374.52   1
   2  -3  -3 61103.0 1279.64  22
   2  -3  -2 32092.5 763.688   1
   2  -3  -2 31472.6 672.831   7
   2  -3  -2 31674.2 672.607   8
   2  -3  -2 30902.1 671.197  22
   2  -3  -1 1484.12 79.3673  22
   2  -3   0 8928.45 219.505   8
   2  -3   0 9182.58 299.273   1
   2  -3   0 9193.77 219.810  22
   2  -3   1 10640.2 251.004   8
   2  -3   1 10327.0 328.682   1
   2  -3   1 10372.5 252.092   7
   2  -3   1 10809.7 242.784  21
   2  -3   2 6347.05 163.661   8
   2  -3   2 6069.69 165.871   7
   2  -3   2 6039.01 236.513   1
   2  -3   2 6223.90 156.977  21
   2  -3   3 33612.6 786.397   4
   2  -3   3 32748.0 697.079  21
   2  -3   3 32609.7 699.837   7
   2  -3   3 32560.0 700.386   8
   2  -3   3 32321.6 792.306   1
   2  -3   4 12149.3 285.623  10
   2  -3   4 12454.6 286.949   8
   2  -3   4 12381.6 288.567   7
   2  -3   4 12483.4 366.318   4
   2  -3   4 12661.5 373.178   1
   2  -3   5 13649.5 320.518   7
   2  -3   5 13808.7 404.277   1
   2  -3   5 14624.9 402.582   4
   2  -3   5 14339.7 321.004   8
   2  -3   6 221.788 96.6278   1
   2  -3   6 68.4769 94.3647   4
   2  -3   7 18539.5 413.030  28
   2  -3   8 1148.92 79.6494  28
  -2   3  -8 999.790 113.530  13
   2  -3   8 1082.85 87.9764  24
   2  -3   9 10234.3 246.442  28
   2  -3   9 9973.92 248.425  24
   2  -3  10 1100.57 82.4672  28
  -2   3 -10 886.822 137.546  17
   2  -3  10 1021.52 80.5535  24
  -2   3 -10 1044.15 117.599  13
   2  -3  11 254.677 68.6846  28
   2  -3  11 385.663 66.1091  24
   2  -3  11 247.438 67.5413  21
   2  -3  12 52.9862 63.5157  28
   2  -3  12 80.0176 63.0659  21
   2  -3  13 27.8207 58.3964  28
  -2   3 -13-1.93161 43.0584  27
   2  -3  13-40.7568 53.4254  21
  -2   3 -14 159.659 38.8708  27
   2  -3  14 149.535 50.8892  28
   2  -3  14 140.269 47.5749  21
   2  -2 -16 4280.92 112.393  22
   2  -2 -15 1487.83 74.4206  22
   2  -2 -13 1035.90 69.4820  30
   2  -2 -13 826.229 67.9937  27
   2  -2 -12 241.043 68.9619  30
   2  -2 -12 161.150 63.0571  27
   2  -2 -12 236.900 65.7534  25
   2  -2 -11 1850.09 93.9930  30
   2  -2 -11 1827.66 90.5134  25
   2  -2 -11 1850.68 90.4876  27
   2  -2 -10 2542.59 102.283  27
   2  -2 -10 2657.50 105.605  25
   2  -2 -10 2522.22 109.765  30
   2  -2 -10 2511.84 118.384  23
   2  -2  -9 124.008 60.5413  27
   2  -2  -9 140.122 73.3069  25
   2  -2  -9 88.2392 83.8802  23
   2  -2  -9 64.3095 76.0133  30
   2  -2  -8 39.6384 75.2717  30
   2  -2  -8 91.4651 55.9518  27
   2  -2  -8 91.7172 70.2301  25
   2  -2  -8 131.345 79.0579  23
   2  -2  -7 28701.3 603.484  25
   2  -2  -7 28017.5 606.366  23
   2  -2  -6 8563.40 206.984  25
   2  -2  -6 8598.92 260.517   4
   2  -2  -6 8393.84 209.496  23
   2  -2  -6 8258.80 267.820   1
   2  -2  -5 1805.02 78.9006   7
   2  -2  -5 1712.05 120.220   4
   2  -2  -5 1666.54 123.214   1
   2  -2  -5 1795.98 82.4878  25
   2  -2  -5 1712.79 86.2298  23
   2  -2  -4 2292.66 134.903   4
   2  -2  -4 2487.78 140.994   1
   2  -2  -4 2542.24 91.8470  25
   2  -2  -4 2446.98 89.0319   7
   2  -2  -3 2659.47 88.2922   8
   2  -2  -3 2616.32 93.4624   7
   2  -2  -3 2607.31 140.176   4
   2  -2  -3 2581.97 142.108   1
   2  -2  -3 2633.59 92.7985  25
   2  -2  -2 1050.11 67.9902   7
   2  -2  -2 1020.60 108.923   1
   2  -2  -2 1002.15 105.238   4
   2  -2  -1 4462.00 177.431   4
   2  -2   0 23508.2 568.015   1
   2  -2   0 22633.0 557.830   4
   2  -2   1 1766.40 125.750   1
   2  -2   1 1966.34 75.8121   8
   2  -2   1 1913.75 79.0061   7
   2  -2   1 1946.46 70.6783  21
   2  -2   2 16069.0 354.671   8
   2  -2   2 15885.1 355.341   7
   2  -2   2 15647.7 422.296   1
   2  -2   2 16575.4 352.988  21
   2  -2   2 15643.9 417.852   4
   2  -2   3 746.442 55.9893   8
   2  -2   3 616.733 98.5123   4
   2  -2   3 675.180 55.5705  21
   2  -2   3 814.714 97.6090   1
   2  -2   4 152606. 3150.31  28
   2  -2   4 156453. 3225.37   4
   2  -2   4 154495. 3232.01   1
   2  -2   5 200378. 4134.35  28
   2  -2   5 205201. 4207.58   4
   2  -2   5 202163. 4215.73   1
   2  -2   6 14813.7 329.500  33
   2  -2   6 15021.0 333.645  28
   2  -2   6 15467.7 395.792   4
   2  -2   6 14889.6 403.093   1
   2  -2   7 19805.2 501.112   4
   2  -2   7 21128.4 451.486  28
   2  -2   7 20907.7 456.575  24
   2  -2   7 20408.3 444.860  33
   2  -2   7 19786.4 515.751   1
   2  -2   8 380.771 68.7338  28
  -2   2  -8 407.105 84.6588  13
   2  -2   8 541.396 73.8850  24
   2  -2   9 3815.24 122.814  28
   2  -2   9 3598.93 123.529  24
   2  -2  10 596.331 77.0960  28
  -2   2 -10 686.740 100.361  13
   2  -2  10 519.865 73.6008  24
   2  -2  11 1011.28 83.7206  28
  -2   2 -11 979.602 107.386  13
   2  -2  12 1373.68 86.4808  28
   2  -2  12 1143.86 83.0482  21
   2  -2  13 801.454 71.4915  21
   2  -2  14 483.938 61.5318  21
  -2   2 -14 488.752 53.2144  27
  -2   2 -15 4740.55 123.471  27
   2  -2  15 4648.48 126.660  21
   2  -1 -16 4183.50 112.859  22
   2  -1 -15 122.725 58.4243  22
   2  -1 -14 7540.30 193.190  27
   2  -1 -14 8210.82 204.695  23
   2  -1 -13 338.860 64.7093  30
   2  -1 -13 264.854 57.1580  27
   2  -1 -13 349.500 82.7442  23
   2  -1 -12 16448.0 374.331  30
   2  -1 -12 16388.7 377.095  27
   2  -1 -12 16984.3 385.615  23
   2  -1 -11 8287.23 211.374  30
   2  -1 -11 8284.61 210.179  27
   2  -1 -10 80865.2 1686.92  30
   2  -1 -10 80984.2 1688.46  27
   2  -1  -9 2919.38 110.661  30
   2  -1  -9 2894.36 100.946  27
   2  -1  -9 2935.39 100.663  25
   2  -1  -8 12936.1 301.223  30
   2  -1  -8 13056.2 293.872  25
   2  -1  -8 12954.6 297.711  27
   2  -1  -7 7521.26 192.147  30
   2  -1  -7 7654.34 185.464  25
   2  -1  -7 7668.16 186.920  27
   2  -1  -6 46813.2 1039.42   4
   2  -1  -6 48529.8 994.776  27
   2  -1  -6 46785.8 990.542  25
   2  -1  -5 2685.61 134.627   1
   2  -1  -5 2810.20 130.091   4
   2  -1  -5 2854.41 86.0149  27
   2  -1  -5 2581.47 88.9248  25
   2  -1  -5 2538.49 96.6800  23
   2  -1  -4 7421.08 222.949   4
   2  -1  -4 7197.61 169.128  27
   2  -1  -4 7064.18 169.595  25
   2  -1  -4 7086.55 228.181   1
   2  -1  -4 6891.94 173.530  23
   2  -1  -3 24456.7 559.090   1
   2  -1  -3 22680.6 494.406  23
   2  -1  -3 23203.3 493.926  22
   2  -1  -3 23512.5 547.847   4
   2  -1  -2 19525.0 469.616   4
   2  -1  -2 19300.3 476.970   1
   2  -1  -1 1922.71 117.905   4
   2  -1   0 99937.5 2112.37   4
   2  -1   1 4794.09 180.249   1
   2  -1   2 17578.8 442.665   1
   2  -1   3 94.4597 88.6817   4
   2  -1   3 46.8241 80.2479   1
   2  -1   4 26734.9 613.388   4
   2  -1   4 25903.1 623.524   1
   2  -1   5 13495.6 351.849   4
   2  -1   5 13787.6 298.579  28
   2  -1   5 13220.4 302.667  24
   2  -1   5 13682.2 362.728   1
   2  -1   6 97148.1 2045.75   4
   2  -1   6 96551.1 2054.10   1
   2  -1   6 95762.3 1994.95  28
   2  -1   6 97383.2 1998.67  24
   2  -1   7 3465.71 137.872   4
   2  -1   7 3582.91 108.721  28
   2  -1   7 3591.78 112.515  24
   2  -1   8 2655.83 80.7359  33
   2  -1   8 2713.79 97.9134  28
  -2   1  -8 2686.97 120.759  13
   2  -1   8 2606.48 99.7003  24
   2  -1   9 5058.07 143.323  28
  -2   1  -9 5014.63 179.648  13
   2  -1   9 4830.02 143.783  24
  -2   1 -10 2787.18 138.140  13
   2  -1  11 1991.76 93.9090  21
   2  -1  12 17636.8 403.970  21
   2  -1  13 2950.84 108.423  21
   2  -1  14 3722.18 116.005  21
  -2   1 -14 3456.57 103.667  29
  -2   1 -15 515.012 39.4333  29
   2  -1  15 550.619 63.7485  28
   2  -1  15 522.898 53.6899  21
   2  -1  16 730.587 56.0876  28
   2   0 -15 2298.16 85.4735  22
   2   0 -14 5637.24 145.440  27
   2   0 -13-20.3587 63.2338  30
   2   0 -13-22.7194 49.3696  27
   2   0 -13 35.9054 76.8071  23
   2   0 -13 14.8119 75.8395  32
   2   0 -12 12836.2 305.736  32
   2   0 -12 12769.7 299.655  30
   2   0 -12 12682.3 296.897  27
   2   0 -12 13124.2 307.177  23
   2   0 -11 121556. 2527.42  32
   2   0 -11 121265. 2524.87  30
   2   0 -11 122657. 2523.78  27
   2   0 -11 122332. 2528.28  23
   2   0 -10 18254.7 411.477  32
   2   0 -10 17783.3 407.659  30
   2   0 -10 18518.5 404.811  27
   2   0 -10 18021.0 411.207  23
   2   0  -9 3764.52 129.111  32
   2   0  -9 3720.37 121.863  30
   2   0  -9 3742.30 112.440  27
   2   0  -9 3720.23 128.288  23
   2   0  -8 19307.2 435.157  32
   2   0  -8 19414.0 433.373  30
   2   0  -8 19665.9 428.977  27
   2   0  -8 20179.2 435.620  23
   2   0  -7 6223.31 161.530  30
   2   0  -7 6010.96 152.947  27
   2   0  -7 6302.32 164.324  23
   2   0  -6 99.5918 64.3882   4
   2   0  -6 124.524 42.1421  27
   2   0  -6 142.429 66.5938  23
   2   0  -5 2091.56 108.808   4
   2   0  -5 2203.48 70.7378  27
   2   0  -4 1287.47 99.5794   4
   2   0  -3 127598. 2669.85   4
   2   0  -2 514.560 91.2593   4
   2   0  -1 41820.2 917.942   4
   2   0   0 40268.1 884.893   4
   2   0   1 140713. 2948.39   1
   2   0   2 696.869 92.8544   1
   2   0   3 1208.01 101.230   4
   2   0   4 23731.9 546.645   4
   2   0   4 23416.7 500.460  21
   2   0   5 171.023 51.4351  28
   2   0   5 189.091 80.7893   4
   2   0   5 176.787 47.5795  21
   2   0   6 886.372 89.5895   4
   2   0   6 1010.79 60.0057  28
   2   0   6 971.863 64.0377  24
   2   0   6 908.629 57.9685  21
   2   0   7 1462.08 70.9215  28
  -2   0  -7 1501.62 74.2944  13
   2   0   7 1527.42 75.5398  24
   2   0   7 1496.27 70.6800  21
   2   0   8 4435.96 126.039  21
  -2   0  -8 4398.66 141.624  13
   2   0   9 198.718 54.8659  21
   2   0  10 550.710 64.1601  21
   2   0  11 1275.77 76.7856  21
   2   0  12 940.877 83.3529  28
   2   0  12 1032.21 71.2238  21
   2   0  13 11245.2 272.015  28
  -2   0 -13 11232.8 265.524  27
   2   0  13 10839.6 263.216  21
  -2   0 -14 150.571 41.4808  29
  -2   0 -14 135.494 55.7640  27
   2   0  14 88.0626 69.0617  28
  -2   0 -15 327.843 41.9923  29
   2   0  15 296.512 63.4559  28
  -2   0 -15 337.601 52.3282  27
  -2   0 -16-22.5654 30.8393  29
  -2   0 -16 55.0792 42.6563  27
  -2   0 -17 17.1008 33.8182  27
   2   1 -16 67.6064 55.2597  38
   2   1 -14 680.302 80.5015  32
   2   1 -13 496.872 86.6077  32
   2   1 -12-7.80505 88.7447  32
   2   1 -12 2.43458 67.5207  30
   2   1 -11 551.951 93.6332  32
   2   1 -11 568.752 76.0785  30
   2   1 -11 644.652 51.8398  27
   2   1 -10 613.450 77.5880  30
   2   1 -10 599.047 51.8594  27
   2   1 -10 542.317 81.0670  23
   2   1 -10 527.776 92.7472  32
   2   1  -9 10454.2 257.515  30
   2   1  -9 10793.3 266.788  32
   2   1  -9 10667.8 245.392  27
   2   1  -9 10937.9 257.904  23
   2   1  -8 267.409 68.3101  30
   2   1  -8 227.775 43.8938  27
   2   1  -8 270.929 70.2160  23
   2   1  -7 2025.79 87.4653  30
   2   1  -7 1999.63 68.5755  27
   2   1  -6 1942.22 85.1043  23
   2   1  -5 8518.01 201.923  20
   2   1  -4 95120.4 1964.67  20
   2   1  -3 28688.2 657.553   5
   2   1  -3 28761.4 655.490   3
   2   1  -2 33488.4 748.702   5
   2   1  -2 32857.2 740.854   4
   2   1  -2 33203.1 746.521   3
   2   1  -1 46648.4 1011.68   4
   2   1  -1 46452.1 1017.75   3
   2   1  -1 46153.4 1018.11   5
   2   1   0 30788.5 692.857   4
   2   1   0 30827.4 698.276   3
   2   1   1 19678.0 472.723   3
   2   1   1 19963.6 473.304   5
   2   1   2 65052.1 1398.66   5
   2   1   3 42425.9 942.372   4
   2   1   3 43883.1 950.754   3
   2   1   3 42755.9 947.600   5
   2   1   4 47.1831 56.9949   3
   2   1   4 5.73464 55.1341   5
   2   1   5 14743.0 324.548  21
   2   1   5 14803.6 326.230  28
   2   1   5 15704.0 375.540   3
   2   1   6 14730.2 323.643  21
   2   1   7 9070.87 211.044  21
   2   1   8 9.74011 45.8544  21
   2   1   9 2098.36 82.1277  21
   2   1   9 2361.59 91.1952  28
   2   1  10 5288.58 146.157  21
   2   1  10 5784.41 156.829  28
   2   1  11 648.594 76.2476  28
   2   1  12 1843.95 96.3584  28
  -2  -1 -12 1971.15 83.8737  27
  -2  -1 -13 79.2018 44.4641  29
   2   1  13 44.7504 70.3792  28
  -2  -1 -13 95.2101 55.4921  27
  -2  -1 -14 4057.53 120.225  29
  -2  -1 -14 4109.44 124.155  27
  -2  -1 -15 138.149 40.1311  29
  -2  -1 -15 151.317 49.6123  27
  -2  -1 -16 3836.25 107.692  29
  -2  -1 -16 4087.66 112.343  27
  -2  -1 -17 761.434 38.1841  29
  -2  -1 -17 776.501 45.6324  27
   2   2 -16 6992.80 158.887  38
   2   2 -15 325.513 62.2360  38
   2   2 -15 384.536 61.5725  32
   2   2 -14 8647.50 216.122  32
   2   2 -14 8732.12 218.112  38
   2   2 -13 1939.73 105.680  32
   2   2 -13 1926.49 108.804  38
   2   2 -10 62.9043 71.0138  30
  -2  -2  10 43.2465 57.3397  28
   2   2  -9 33.1489 71.6683  30
  -2  -2   9 1.06942 59.5026  28
   2   2  -8 1107.30 80.2386  30
  -2  -2   8 1182.37 70.4871  28
   2   2  -8 1223.37 76.5657  20
   2   2  -7 31059.2 661.923  20
   2   2  -7 30564.0 661.725  30
   2   2  -6 3178.10 118.331  32
   2   2  -6 3404.07 109.178  30
   2   2  -6 3221.73 105.563  20
   2   2  -5 14580.6 324.171  20
   2   2  -5 14423.3 329.087  32
   2   2  -5 14581.0 375.106   5
   2   2  -5 14030.1 370.223   3
   2   2  -4 2646.51 126.818   5
   2   2  -4 2419.92 74.9930   6
   2   2  -3 7593.30 231.807   5
   2   2  -3 7176.55 171.440   6
   2   2  -3 7363.86 228.043   3
   2   2  -2 25998.3 594.712   5
   2   2  -2 25423.5 526.244   6
   2   2  -2 25897.9 593.208   3
   2   2  -1 4693.08 115.454  26
   2   2  -1 4715.08 119.893   6
   2   2  -1 4773.43 174.077   3
   2   2  -1 4569.69 120.727  20
   2   2  -1 4823.60 178.739   5
   2   2   0 67.5983 27.7196  26
   2   2   0 75.3768 34.7196   6
   2   2   1 9072.01 199.563  26
   2   2   1 8495.53 203.140   6
   2   2   1 9013.57 262.596   5
   2   2   2 4826.32 118.129  26
   2   2   2 4505.56 172.298   5
   2   2   3 32107.2 684.375   6
   2   2   3 33939.2 753.178   3
   2   2   3 32076.6 748.635   5
   2   2   4 143106. 2978.50   6
   2   2   4 150218. 3050.37   3
   2   2   4 146089. 3044.57   5
   2   2   5 44766.8 947.861   6
   2   2   5 46025.6 1012.11   5
   2   2   5 46855.9 1016.27   3
   2   2   6 4496.23 115.856   6
   2   2   6 4615.10 168.974   3
   2   2   6 4629.86 167.676   5
   2   2   7 12563.4 331.048   5
   2   2   7 12343.5 275.013   6
   2   2   7 12431.8 332.885   3
  -2  -2  -8 34244.9 720.741  27
   2   2   8 34178.4 728.267  37
  -2  -2  -9 12160.5 268.919  27
   2   2   9 11488.7 273.702  37
  -2  -2 -10 4697.24 125.853  27
   2   2  10 4329.43 124.319  37
  -2  -2 -11 905.447 58.4728  29
  -2  -2 -11 975.508 63.7904  27
  -2  -2 -12 2372.60 88.8015  29
  -2  -2 -12 2527.05 91.5499  27
  -2  -2 -13 10003.1 242.505  29
  -2  -2 -13 10094.1 240.663  27
  -2  -2 -14 1433.66 72.0468  27
  -2  -2 -15 6916.87 173.285  27
  -2  -2 -16 2199.13 74.4097  29
  -2  -2 -16 2313.90 77.2321  27
   2   3 -14 109.084 59.1987  38
   2   3 -13 452.056 76.3812  38
   2   3 -12 1894.79 104.993  38
   2   3 -12 1837.36 103.733  32
  -2  -3  12 1808.78 77.9728  28
   2   3 -11 11784.4 288.561  32
  -2  -3  11 11394.7 269.502  28
   2   3 -11 11869.0 288.341  38
   2   3 -10 2231.60 119.339  32
  -2  -3  10 2263.51 94.3453  28
   2   3 -10 2304.41 122.631  38
   2   3  -9 1091.53 80.4594  20
   2   3  -9 1014.59 103.048  32
  -2  -3   9 1042.89 75.9036  28
   2   3  -9 1027.11 108.911  38
   2   3  -8 66.6308 64.9579  20
   2   3  -8 96.3256 95.0436  38
   2   3  -8 37.4947 89.0659  32
   2   3  -7 9.26482 87.4642  32
   2   3  -7 71.1886 65.2945  20
   2   3  -7-8.05705 94.2091  38
   2   3  -6 164.910 84.3622  32
   2   3  -6 229.792 62.8951  20
   2   3  -6 88.2150 60.6276   5
   2   3  -5 2493.47 109.103  32
   2   3  -5 2453.51 79.2250   6
   2   3  -5 2557.80 131.980   3
   2   3  -5 2536.47 134.738   5
   2   3  -5 2634.04 94.7954  20
   2   3  -4 3563.84 121.151  32
   2   3  -4 3450.88 111.981  30
   2   3  -4 3505.35 100.528   6
   2   3  -4 3434.71 158.740   3
   2   3  -4 3305.36 101.870   9
   2   3  -4 3644.40 164.777   5
   2   3  -3 1180.35 56.9966   6
   2   3  -3 1251.46 105.332   5
   2   3  -3 1260.84 67.6533  20
   2   3  -2 63.7658 50.5826  20
   2   3  -2 82.2326 74.2900  16
   2   3  -2 117.017 35.8207   6
   2   3  -2 87.9572 78.1270   2
   2   3  -1 789.549 93.4660  16
   2   3  -1 604.663 55.4496  20
   2   3  -1 683.769 99.5918   2
   2   3   0 31604.7 725.201   2
   2   3   0 29959.7 638.205  20
   2   3   1 2.15725 42.0861  20
   2   3   1-43.0802 75.9788  16
   2   3   1 21.8522 85.6418   2
   2   3   2 29395.4 691.501  16
   2   3   3 9288.85 275.129  16
   2   3   3 9610.91 293.929   2
   2   3   4 5421.62 208.511   2
   2   3   5 24833.8 537.387  37
  -2  -3  -5 24041.5 525.720  29
   2   3   5 25636.6 536.212  26
   2   3   5 25223.2 537.245   6
   2   3   5 24630.7 537.152  35
   2   3   5 25600.3 617.341   5
   2   3   6 2867.56 94.6217  37
  -2  -3  -6 2777.38 82.7352  29
   2   3   6 2988.78 91.1283   6
   2   3   6 2891.29 148.843   3
   2   3   6 2899.74 148.145   5
  -2  -3  -7 7443.76 185.144  29
   2   3   7 8314.06 189.850   6
   2   3   7 8116.47 260.031   3
   2   3   7 7637.36 195.638  37
   2   3   7 7828.43 255.789   5
  -2  -3  -8 11302.1 255.683  29
   2   3   8 10681.9 251.740   6
   2   3   8 11095.5 321.393   3
   2   3   8 11269.3 264.549  37
   2   3   8 11111.3 317.040   5
  -2  -3  -9 904.141 54.7499  29
   2   3   9 752.218 61.9600  37
  -2  -3 -10 8949.23 214.546  29
  -2  -3 -10 8576.26 207.297  27
   2   3  10 8777.69 217.323  37
  -2  -3 -11 103264. 2135.35  29
  -2  -3 -11 101657. 2128.69  27
   2   3  11 103827. 2135.30  37
  -2  -3 -12 5359.34 144.318  29
  -2  -3 -12 5090.24 139.911  27
   2   3  12 5093.93 141.497  37
  -2  -3 -13 10482.2 242.791  29
  -2  -3 -13 9901.12 236.693  27
   2   3  13 9882.41 234.641  37
  -2  -3 -14 569.368 47.8172  29
  -2  -3 -14 519.185 50.6436  27
  -2  -3 -15 7399.25 177.410  29
  -2  -3 -15 7090.02 172.562  27
   2   3  16 4.63169 28.1912  26
   2   4 -13 5841.42 146.972  32
   2   4 -12 7083.05 177.684  32
  -2  -4  12 6682.91 163.798  28
   2   4 -11 3461.70 123.679  32
  -2  -4  11 3402.76 107.793  28
   2   4 -11 3548.72 122.810  38
   2   4 -10 7183.16 198.522  32
  -2  -4  10 7221.45 185.170  28
   2   4 -10 7390.64 198.520  38
   2   4  -9 1005.98 96.8741  32
  -2  -4   9 967.436 74.3958  28
   2   4  -9 997.696 97.7294  38
   2   4  -9 958.900 76.6693  20
   2   4  -8 874.045 99.2308  38
   2   4  -8 725.999 93.7849  32
   2   4  -8 752.244 76.9872  20
   2   4  -7 214.519 87.4797  32
   2   4  -7 170.876 68.9512  20
   2   4  -7 145.659 94.4338  38
   2   4  -6 4543.61 140.870  20
   2   4  -6 4490.21 150.099  32
   2   4  -6 4558.76 155.965  38
   2   4  -5 823.466 90.3800  32
   2   4  -5 1009.13 103.136   5
   2   4  -5 864.208 53.7010   6
   2   4  -5 954.607 99.0133  38
   2   4  -4 52447.1 1096.17   6
   2   4  -4 52215.0 1101.75  38
   2   4  -4 51065.4 1094.95   9
   2   4  -4 53759.1 1204.16   5
   2   4  -3 9648.71 305.401  16
   2   4  -3 8788.87 212.802   6
   2   4  -3 9022.76 298.547   2
   2   4  -3 8138.94 211.675   9
   2   4  -3 8785.89 215.765  20
   2   4  -2 19555.5 527.804  16
   2   4  -2 20252.1 531.438   2
   2   4  -2 19474.7 435.016  20
   2   4  -2 19750.6 436.853   9
   2   4  -1 101.055 55.7139  20
   2   4  -1 90.1759 37.5835  37
   2   4  -1 219.076 94.4563  16
   2   4  -1 158.445 92.4536   2
   2   4  -1 86.8153 47.8277   9
   2   4   0 81120.7 1709.29   2
   2   4   0 77081.3 1595.07  26
   2   4   0 75953.7 1590.71  20
   2   4   0 75950.8 1591.59  37
   2   4   1 9953.05 316.485  16
   2   4   1 10147.8 327.441   2
   2   4   1 9974.36 231.079  26
   2   4   1 10117.1 241.904  35
   2   4   1 9696.33 232.352  37
   2   4   1 9663.41 228.325  20
   2   4   2 14122.3 396.970  16
   2   4   2 13981.6 312.579  26
   2   4   2 13503.0 305.217  20
   2   4   2 13726.2 314.506  37
   2   4   2 14103.8 319.567   9
   2   4   2 14100.8 321.462  35
   2   4   3 3253.23 158.667  16
   2   4   3 3136.11 96.2492  26
   2   4   3 3088.89 101.400  37
   2   4   3 3207.71 104.883   9
   2   4   3 3350.95 106.135  35
   2   4   4 4308.93 179.862  16
   2   4   4 4401.46 201.615   2
   2   4   4 3945.46 115.877  26
   2   4   4 4031.20 121.894  37
   2   4   4 4353.59 123.671   9
   2   4   4 4072.37 124.466  35
   2   4   5 1923.58 74.3151  26
   2   4   5 2004.79 144.348   2
   2   4   5 1890.97 79.1322   9
   2   4   5 2000.89 84.4175  35
   2   4   6 746.355 112.558   2
   2   4   6 485.781 93.6375   5
  -2  -4  -6 683.799 100.823  18
  -2  -4  -6 547.230 41.3562  29
   2   4   6 530.870 48.8649  26
   2   4   6 535.406 52.3056   6
   2   4   6 610.511 56.3853   9
   2   4   7 975.985 108.981   5
  -2  -4  -7 1088.64 55.0143  29
   2   4   7 1175.59 63.4578  26
   2   4   7 1281.67 64.4976   6
   2   4   7 1016.89 112.261   3
   2   4   7 1171.28 72.2311  37
   2   4   7 1087.03 63.7710   9
  -2  -4  -8 1776.44 70.0224  29
   2   4   8 1778.10 76.4154  26
   2   4   8 1828.55 72.3211   6
   2   4   8 1646.89 126.952   3
   2   4   8 1745.24 85.2508  37
  -2  -4  -9 6597.63 169.958  29
   2   4   9 6775.01 178.342  26
   2   4   9 6626.13 179.994  37
   2   4  10 746.974 63.5377  37
  -2  -4 -10 720.961 52.8892  29
   2   4  10 622.470 54.9199  26
   2   4  11 24676.0 537.168  37
  -2  -4 -11 24225.2 531.765  29
   2   4  11 24267.8 538.727  26
   2   4  12 35959.8 758.682  37
  -2  -4 -12 35289.4 756.629  29
   2   4  12 34952.3 761.788  26
   2   4  13 184.894 41.3875  26
   2   4  13 143.135 43.0422  37
   2   4  14 2483.08 81.4769  26
   2   4  14 2405.08 74.8621  37
   2   4  15 2247.55 74.2088  26
  -2  -4 -15 2725.45 85.4341  25
  -2  -5  11 1145.24 55.5643  28
   2   5 -10 1834.54 83.6970  32
  -2  -5  10 1880.59 74.6122  28
   2   5  -9 757.469 75.3631  32
  -2  -5   9 693.765 63.7384  28
   2   5  -9 711.703 64.5607  20
   2   5  -8 2800.05 102.461  20
   2   5  -8 2802.37 109.046  32
  -2  -5   8 2584.99 99.8490  28
   2   5  -7 407.952 79.5548  32
   2   5  -7 332.714 67.3180  20
   2   5  -6 26934.5 585.506  32
   2   5  -5 25464.7 552.910   6
   2   5  -4 62158.5 1310.79   6
   2   5  -4 56675.1 1415.56   3
   2   5  -4 62452.0 1309.90   9
   2   5  -4 56453.9 1417.35   5
   2   5  -4 65692.7 1313.76  20
   2   5  -3 6634.39 264.932  16
   2   5  -3 6303.87 173.544   9
   2   5  -3 6561.11 176.367  20
   2   5  -3 6421.65 172.241   6
   2   5  -2 3067.05 110.255   9
   2   5  -2 3176.89 183.084  16
   2   5  -2 3143.40 187.027   2
   2   5  -2 3300.16 113.021  20
   2   5  -1 3394.22 197.693   2
   2   5  -1 3250.23 109.640  20
   2   5  -1 3127.56 112.373   9
   2   5   0 417.203 61.3347  20
   2   5   0 390.252 47.7648  37
   2   5   0 515.608 122.011   2
   2   5   0 419.173 64.7607  35
   2   5   1-25.5181 93.4094  16
   2   5   1-9.81435 53.6158  20
   2   5   1 18.6037 44.2932  37
   2   5   1 146.151 107.414   2
   2   5   1 5.26348 59.9176  35
   2   5   2 961.880 61.2833  37
   2   5   2 938.682 55.4751  26
   2   5   2 1140.16 75.2030  35
   2   5   2 931.703 72.9088   9
   2   5   2 978.452 60.2932  20
   2   5   3 346.988 97.7390  16
   2   5   3 233.769 52.4921  37
   2   5   3 218.748 42.8656  26
   2   5   3 293.625 59.7880  35
   2   5   3 308.374 56.5928   9
   2   5   4 7632.18 272.559  16
   2   5   4 7540.28 296.156   2
   2   5   4 7403.94 189.092  26
   2   5   4 7500.75 194.263  37
   2   5   4 7770.99 198.578   9
   2   5   4 7450.21 198.049  35
   2   5   5 4268.11 125.841  26
   2   5   5 4748.96 224.521   2
   2   5   5 4479.58 134.556   9
   2   5   5 4523.85 136.622  35
   2   5   5 4470.45 134.746  37
   2   5   6 114.859 85.0071   5
   2   5   6 96.9133 53.6064  37
  -2  -5  -6 49.6776 102.437  18
   2   5   6 122.055 41.9540  26
   2   5   6 108.276 49.1324   6
   2   5   6 108.603 52.6704   9
   2   5   7 34087.9 721.434   9
   2   5   7 33180.1 721.003  26
   2   5   7 34524.1 725.629   6
   2   5   8 4178.46 119.964  26
  -2  -5  -8 4035.81 120.517  25
   2   5   8 3978.00 119.717   6
   2   5   8 4104.60 127.379  37
   2   5   9 963.828 55.9867  26
  -2  -5  -9 909.523 73.0604  25
   2   5   9 709.113 47.4714   6
   2   5   9 796.716 64.8711  37
   2   5  10 67.4230 38.3098  26
  -2  -5 -10 96.6635 66.0283  25
   2   5  10 116.271 51.7704  37
   2   5  11 8695.93 210.447  26
  -2  -5 -11 8717.27 212.662  25
   2   5  11 8771.45 215.627  37
   2   5  12 1310.21 63.8754  37
   2   5  12 1216.02 55.2421  26
  -2  -5 -12 1248.66 74.7095  25
   2   5  13 196.994 31.8462  26
   2   5  13 202.884 39.1448  37
  -2  -5 -13 168.812 56.9778  25
   2   5  14 80.4531 28.3814  37
   2   5  14 71.8723 23.1356  26
  -2  -5 -14 104.060 49.1330  25
   2   6 -10 95.7604 22.8500  35
  -2  -6   8 1020.71 56.4486  28
  -2  -6   7 57.9909 49.7584  28
   2   6  -5 56.1591 56.9808  20
   2   6  -4 261.520 61.1798  20
   2   6  -4 202.110 40.5922   6
   2   6  -3 8833.13 215.183  20
   2   6  -3 8520.73 213.094   6
   2   6  -3 8516.54 213.715   9
   2   6  -2 7097.66 191.371   6
   2   6  -2 7603.26 192.912   9
   2   6  -2 7422.70 200.292  35
   2   6  -2 7428.66 189.181  20
   2   6  -1 633.166 64.0501  20
   2   6  -1 496.143 56.6544   6
   2   6  -1 613.234 69.1118  35
   2   6  -1 606.282 61.2998   9
   2   6   0 272.064 55.6791  20
   2   6   0 388.622 106.421  16
   2   6   0 264.236 51.4319   6
   2   6   0 277.264 108.805   2
   2   6   0 331.539 59.5089   9
   2   6   0 378.472 62.8425  35
   2   6   1 4427.61 122.358  20
   2   6   1 4635.10 219.602  16
   2   6   1 4772.56 232.413   2
   2   6   1 4080.27 117.443  37
   2   6   1 4642.91 138.170  35
   2   6   2 358.952 100.974  16
   2   6   2 621.390 127.472   2
   2   6   2 466.260 49.4683  37
   2   6   2 536.769 63.5424   9
   2   6   2 570.558 63.0883  35
   2   6   3 16359.1 378.424  37
   2   6   3 15152.2 471.056  16
  -2  -6  -3 16061.1 451.106  15
   2   6   3 17712.5 388.060   9
   2   6   3 17283.3 386.041  35
   2   6   4 716.880 60.3080  37
  -2  -6  -4 628.446 95.9338  15
   2   6   4 861.914 65.4981   9
   2   6   4 623.832 60.9843   6
   2   6   4 890.207 128.221   2
   2   6   4 722.399 64.6645  35
   2   6   5 2599.86 100.262   6
   2   6   5 2813.38 90.4478  26
   2   6   5 2798.42 101.473   9
   2   6   5 2661.99 97.6556  37
   2   6   6 8546.27 210.574   9
   2   6   6 8327.99 201.712  26
   2   6   6 8486.48 212.033   6
   2   6   6 7913.31 208.274  37
   2   6   7 17.1542 33.9142  26
   2   6   7-28.0839 41.1142   6
   2   6   7 4.46590 49.2986  37
   2   6   7 18.4838 45.8553   9
   2   6   8 502.603 40.8443  26
   2   6   8 421.969 44.7564   6
   2   6   9 501.150 39.3242  26
   2   6  10 4781.93 122.380  26
   2   6  10 5041.79 133.990  37
   2   6  11 305.695 29.2407  26
   2   6  11 361.728 42.5831  37
   2   6  12 3148.73 88.7817  37
   2   6  13 274.332 28.1562  37
   2   7  -6 436.269 32.8791  35
   2   7  -5 1448.61 56.7253  35
   2   7  -4 1776.32 65.8526  20
   2   7  -4 1788.51 65.8304  35
  -2  -7   4 1661.99 65.3102  28
   2   7  -3 236.270 44.9640  20
   2   7  -3 141.418 29.1277   6
   2   7  -3 187.456 41.9294  35
   2   7  -2 750.342 47.2316   6
   2   7  -2 1015.50 56.7716  35
   2   7  -1 2402.52 84.7631   6
   2   7  -1 2891.08 89.5273  35
   2   7   0-23.3547 37.6786   6
   2   7   0-18.2612 44.8558  35
   2   7   0 7.32712 45.0940   9
   2   7   1 183.186 42.4103   6
   2   7   1 163.012 45.8723  35
   2   7   2 167.273 42.6250   6
   2   7   2 147.926 47.5923   9
   2   7   3 464.598 52.3979   9
   2   7   4 2799.79 95.5524   6
   2   7   4 3076.65 96.8027   9
   2   7   5 2469.35 83.7488   6
   2   7   5 2307.00 75.4634  37
   2   7   6 263.677 38.6911   6
   2   7   6 308.077 38.8631  37
   2   7   7 1224.46 54.0844   6
   2   7   7 1563.20 58.0521  37
   2   7   8 972.115 48.5339  37
   2   7   9 1019.81 46.2329  37
   2   8   4-38.7830 17.7447  12
   3  -6  -8 2293.19 65.7067  30
   3  -6  -7 2251.50 74.4327  30
   3  -6  -6 0.77013 51.0802  30
   3  -6  -5 10302.3 239.084   7
   3  -6  -5 10659.7 239.138  10
   3  -6  -4 172.008 57.1811   7
   3  -6  -4 212.634 58.4851  10
   3  -6  -3 2751.91 100.004   7
   3  -6  -3 2955.65 102.524  10
   3  -6  -2 604.257 69.9418  10
   3  -6  -1 114.691 66.5519  10
   3  -6   0 1486.29 81.3297   7
   3  -6   1 1268.10 76.3354   7
   3  -6   2 1074.43 70.9783   7
   3  -6   2 1119.64 68.3149  24
   3  -6   2 1115.22 74.8114  10
   3  -6   3 1138.62 69.3810   7
   3  -6   3 1084.45 68.9758  10
  -3   6  -4 104.610 36.0990  20
  -3   6  -5 20.5531 33.3520  20
   3  -6   5 80.9580 42.4977  24
   3  -5 -10 546.158 46.5298  30
   3  -5  -9 2853.40 92.1305  30
   3  -5  -8 1023.83 71.1737  30
   3  -5  -7 14579.6 332.997  30
   3  -5  -6 6096.33 163.926   7
   3  -5  -6 6272.06 164.774  10
   3  -5  -5 96.1418 69.4140  10
   3  -5  -5 158.909 67.3375   7
   3  -5  -4-16.5189 74.3275   7
   3  -5  -4 26.3377 75.3987  10
   3  -5  -3 22.6483 72.6066   7
   3  -5  -3 14.7617 74.5408  10
   3  -5  -2 2000.72 105.278  10
   3  -5  -1 83.9138 79.9219  10
   3  -5   0 4275.16 147.185   7
   3  -5   1-25.4568 79.7777   7
   3  -5   2 2107.73 105.264   7
   3  -5   2 2121.97 107.638  10
   3  -5   3 707.042 85.0416  10
   3  -5   3 516.067 79.6237   7
   3  -5   4 235.612 75.1323  10
   3  -5   4 347.165 72.8649   7
   3  -5   5 194.665 64.8751   7
   3  -5   5 149.427 67.4398  10
   3  -5   6 810.497 72.0642  24
   3  -5   7 2539.04 90.6023  24
  -3   5  -7 2220.21 75.2948  20
   3  -5   8 992.942 61.9061  24
   3  -5   9 212.746 44.8623  24
   3  -4 -12 1302.10 52.7896  30
   3  -4 -12 1280.70 59.8093  22
   3  -4 -11 1862.53 74.0723  30
   3  -4 -11 1826.99 78.6406  22
   3  -4 -10-22.2662 60.5958  30
   3  -4 -10 37.3419 61.2675  22
   3  -4  -9 226.481 70.1166  30
   3  -4  -9 207.261 70.5792  22
   3  -4  -8 225.367 77.7066  30
   3  -4  -8 113.738 74.2506  22
   3  -4  -7 2941.73 118.731  30
   3  -4  -7 2561.54 98.8115   7
   3  -4  -7 2821.30 116.410  22
   3  -4  -6 5639.56 160.823   7
   3  -4  -6 5531.40 167.594  22
   3  -4  -6 5608.42 160.739  10
   3  -4  -5 360.242 77.5449   7
   3  -4  -5 413.998 119.476   4
   3  -4  -5 303.906 117.554   1
   3  -4  -5 374.936 82.6075  22
   3  -4  -5 293.837 78.3218  10
   3  -4  -4 8606.66 226.521   7
   3  -4  -4 8041.84 312.761   4
   3  -4  -4 8079.93 326.565   1
   3  -4  -4 8302.19 224.178  22
   3  -4  -4 8816.76 224.254  10
   3  -4  -3 147.470 80.2753   7
   3  -4  -3 76.1555 119.972   4
   3  -4  -3 177.289 79.3029  22
   3  -4  -3 119.895 119.635   1
   3  -4  -3 95.4333 83.0520  10
   3  -4  -2 2484.98 187.011   4
   3  -4  -2 2539.74 193.347   1
   3  -4  -2 2400.99 116.456  10
   3  -4  -1 15085.3 481.358   4
   3  -4  -1 15676.4 368.616  10
   3  -4   0 24500.7 553.307   7
   3  -4   0 24081.0 691.996   1
   3  -4   1 29.9408 85.7810   7
   3  -4   1 100.060 122.636   1
   3  -4   2-8.15714 123.414   1
   3  -4   2 198.459 84.7092   7
   3  -4   2 368.771 136.919   4
   3  -4   2 199.416 48.3116  21
   3  -4   2 183.252 87.2254  10
   3  -4   3-47.3754 118.404   1
   3  -4   3-42.0461 80.4842   7
   3  -4   3 131.905 125.871   4
   3  -4   3 31.1300 81.2354  10
   3  -4   3 3.78814 52.0317  21
   3  -4   4 523.541 135.400   1
   3  -4   4 503.776 83.5455   7
   3  -4   4 551.562 135.655   4
   3  -4   4 556.272 61.3804  21
   3  -4   4 540.256 83.6374  10
   3  -4   5 457.456 77.6322   7
   3  -4   5 315.333 118.877   4
   3  -4   5 325.613 120.809   1
   3  -4   5 499.399 62.7334  21
   3  -4   5 437.911 79.9382  10
   3  -4   6 497.726 73.6876  10
   3  -4   6 451.799 72.3655   7
   3  -4   6 435.860 79.6570  24
   3  -4   6 373.864 64.0100  21
   3  -4   7 9387.85 234.540  24
   3  -4   7 8937.45 229.158  21
   3  -4   8 79.1093 68.8385  24
   3  -4   8-1.42563 59.6326  21
  -3   4  -8 38.2048 43.5743  20
   3  -4   9 8812.74 216.178  24
   3  -4   9 8724.44 217.449  21
   3  -4  10 1720.90 76.5696  21
   3  -4  11 1712.10 68.5678  21
   3  -3 -13 766.450 47.2181  30
   3  -3 -13 892.748 56.6257  22
   3  -3 -12 884.639 63.8947  30
   3  -3 -11 3770.15 118.443  30
   3  -3 -10 4761.59 143.965  30
   3  -3  -9 2929.39 117.648  30
   3  -3  -8 2568.06 115.950  30
   3  -3  -7 9028.94 234.534  30
   3  -3  -7 8763.12 218.498   7
   3  -3  -6 3806.07 206.166   1
   3  -3  -6 4142.91 206.212   4
   3  -3  -6 4261.44 135.623   7
   3  -3  -6 4118.40 134.592  10
   3  -3  -5 13168.5 408.416   4
   3  -3  -5 13609.9 318.608   7
   3  -3  -5 13335.2 426.635   1
   3  -3  -5 13306.5 315.256  10
   3  -3  -4 7514.53 201.947   7
   3  -3  -4 7675.96 291.287   4
   3  -3  -4 7687.79 302.945   1
   3  -3  -4 7213.17 200.374  10
   3  -3  -3 146.042 116.268   1
   3  -3  -3 140.136 77.9813   7
   3  -3  -3-18.8022 117.217   4
   3  -3  -3 86.4759 79.0727  10
   3  -3  -2 2422.34 112.901   7
   3  -3  -2 2325.88 174.168   4
   3  -3  -2 2083.42 175.679   1
   3  -3  -2 2251.11 109.058  10
   3  -3  -1 1292.94 60.7184  21
   3  -3  -1 1272.27 152.336   4
   3  -3  -1 1360.41 95.5698  10
   3  -3   0 32.5678 114.625   4
   3  -3   0 24.9515 47.8119  21
   3  -3   0 118.692 116.314   1
   3  -3   1 3429.90 129.871   7
   3  -3   1 3644.92 216.347   1
   3  -3   1 3462.75 108.631  21
   3  -3   2 4457.21 145.923   7
   3  -3   2 4415.05 227.937   4
   3  -3   2 4606.82 231.099   1
   3  -3   2 4441.46 146.153  10
   3  -3   2 4259.70 128.270  21
   3  -3   3 787.933 68.5197  21
   3  -3   3 887.836 140.420   1
   3  -3   3 829.526 86.8461   7
   3  -3   3 956.246 142.444   4
   3  -3   3 751.975 88.4471  10
   3  -3   4 4586.78 147.790   7
   3  -3   4 4201.22 222.255   4
   3  -3   4 4411.52 232.052   1
   3  -3   4 4458.68 147.925  10
   3  -3   4 4562.02 138.508  21
   3  -3   5 488.878 79.8667   7
   3  -3   5 439.897 119.351   4
   3  -3   5 520.316 80.7321  10
   3  -3   5 431.694 69.6178  21
   3  -3   5 491.226 126.677   1
   3  -3   6 15221.1 470.728   1
   3  -3   6 15462.9 457.942   4
   3  -3   6 16025.4 370.214   7
   3  -3   6 16374.1 377.132  24
   3  -3   6 15886.0 368.389  10
   3  -3   6 16698.0 376.733  21
   3  -3   7 107863. 2232.97  24
   3  -3   7 106580. 2235.95  21
  -3   3  -8 894.362 107.061  13
   3  -3   8 818.620 85.3619  24
   3  -3   8 932.847 83.4258  21
   3  -3   9 7215.17 185.381  28
   3  -3   9 7841.37 201.053  24
   3  -3  10 1056.51 65.8562  28
   3  -3  10 1070.91 79.2671  24
   3  -3  12 240.577 51.6766  21
   3  -3  13 1551.59 63.6237  21
   3  -2 -14 161.780 45.7271  22
   3  -2 -13 3757.65 106.323  30
   3  -2 -13 3634.56 112.689  22
   3  -2 -12 118.568 64.9004  30
   3  -2 -12 108.731 67.3809  22
   3  -2 -11 7608.55 193.359  30
   3  -2 -11 7116.25 196.995  22
   3  -2 -10 2089.42 102.132  30
   3  -2 -10 1969.36 83.0695  34
   3  -2 -10 1938.34 103.454  22
   3  -2  -9 3.09517 79.8527  30
   3  -2  -9 59.7990 82.1214  22
   3  -2  -8 52554.5 1104.44  30
   3  -2  -8 51813.9 1105.63  22
   3  -2  -8 51679.9 1093.57  34
   3  -2  -7 10457.8 265.113  30
   3  -2  -7 10617.3 266.622  22
   3  -2  -6 64811.8 1364.76  30
   3  -2  -6 63452.5 1442.22   4
   3  -2  -6 65326.0 1365.22  22
   3  -2  -5 1726.54 146.431   4
   3  -2  -5 1643.22 92.6785   7
   3  -2  -5 1742.68 148.914   1
   3  -2  -5 1728.85 98.1013  22
   3  -2  -4 71512.9 1595.58   1
   3  -2  -4 71229.8 1573.89   4
   3  -2  -4 70800.8 1479.74   7
   3  -2  -4 70804.6 1479.56  22
   3  -2  -4 70034.0 1476.20  10
   3  -2  -3 628.791 123.277   1
   3  -2  -3 528.371 77.3547  10
   3  -2  -3 558.566 75.7678   7
   3  -2  -3 637.128 116.648   4
   3  -2  -3 561.881 74.4514  22
   3  -2  -2 10001.3 242.894   7
   3  -2  -2 9103.85 321.891   4
   3  -2  -2 9918.43 239.835  22
   3  -2  -2 9618.50 240.202  10
   3  -2  -2 9724.37 226.724  21
   3  -2  -1 9694.77 224.136  33
   3  -2  -1 9594.13 321.503   4
   3  -2  -1 9695.10 234.816  22
   3  -2  -1 9322.35 235.622  10
   3  -2  -1 9525.92 223.840  21
   3  -2   0 986.334 61.9994  21
   3  -2   0 870.335 127.622   4
   3  -2   0 1098.35 78.3491  22
   3  -2   0 1056.43 54.0894  33
   3  -2   1 836.162 78.8105   7
   3  -2   1 865.126 62.3052  21
   3  -2   1 905.271 129.782   1
   3  -2   2 5744.51 154.665  21
   3  -2   2 5614.57 163.083   7
   3  -2   2 5708.87 239.291   4
   3  -2   3 4578.51 141.248   7
   3  -2   3 4604.48 210.895   4
   3  -2   3 4278.92 218.367   1
   3  -2   3 4408.16 137.329  24
   3  -2   3 4555.71 140.869  10
   3  -2   3 4658.94 134.225  21
   3  -2   3 4486.10 124.642  33
   3  -2   4 624.531 122.539   1
   3  -2   4 631.650 77.2623   7
   3  -2   4 659.805 122.440   4
   3  -2   4 640.213 76.3855  24
   3  -2   4 640.575 67.0911  21
   3  -2   4 636.298 79.4049  10
   3  -2   4 556.937 50.9304  33
   3  -2   5 6764.38 271.608   1
   3  -2   5 7206.40 268.911   4
   3  -2   5 7034.18 189.411   7
   3  -2   5 7118.71 188.868  10
   3  -2   5 7278.79 190.185  21
   3  -2   5 6927.47 178.555  33
   3  -2   6 4429.02 206.667   4
   3  -2   6 4223.83 208.803   1
   3  -2   6 4330.82 138.597  10
   3  -2   6 4758.95 129.434  33
   3  -2   7 8985.22 219.947  28
   3  -2   7 9444.15 234.851  24
   3  -2   7 9179.78 220.207  33
   3  -2   8 25681.1 570.016  28
   3  -2   8 26943.8 581.163  24
   3  -2   8 26389.3 568.655  33
   3  -2   9 770.822 72.6108  28
   3  -2   9 865.174 85.5428  24
   3  -2   9 784.700 80.8732  21
   3  -2   9 799.599 51.6189  33
   3  -2  10 96.4126 33.9351  33
   3  -2  10 81.9779 64.2178  28
   3  -2  10 151.396 69.8520  21
   3  -2  11 699.101 69.3127  28
   3  -2  11 577.690 72.7164  21
   3  -2  12-6.95282 58.6676  28
   3  -2  12 30.8699 58.8842  21
   3  -2  13 566.231 57.3855  21
   3  -2  13 574.839 59.0783  28
  -3   2 -14 4408.75 115.251  29
   3  -2  14 5331.88 127.130  21
   3  -1 -14 109.293 44.4710  30
   3  -1 -13 48.6417 56.9622  30
   3  -1 -13 116.757 58.7105  22
   3  -1 -12 14153.7 317.772  30
   3  -1 -12 13430.5 318.142  22
   3  -1 -11 194.564 73.9861  30
   3  -1 -11 211.601 73.5388  22
   3  -1 -10 4069.99 136.924  30
   3  -1 -10 3936.77 135.513  22
   3  -1  -9 20069.4 444.975  30
   3  -1  -9 19199.8 444.543  22
   3  -1  -8 118585. 2447.11  30
   3  -1  -8 117164. 2446.53  22
   3  -1  -7 8734.85 228.413  30
   3  -1  -7 9008.24 227.683  22
   3  -1  -6 650.605 55.4733  31
   3  -1  -6 741.242 106.873   4
   3  -1  -6 731.776 79.4750  22
   3  -1  -5 7613.68 187.258  31
   3  -1  -5 7611.46 257.929   4
   3  -1  -5 7409.87 191.925   7
   3  -1  -5 7641.25 195.619  22
   3  -1  -4 12252.2 278.366  31
   3  -1  -4 12724.8 360.386   4
   3  -1  -4 11827.6 285.463  30
   3  -1  -4 12004.1 283.457   7
   3  -1  -4 12174.2 283.650  22
   3  -1  -4 12258.1 283.723  34
   3  -1  -3 130.646 59.1002  34
   3  -1  -3 112.608 43.0739  31
   3  -1  -3 108.735 67.9534  30
   3  -1  -3 76.6508 65.5832   7
   3  -1  -3 66.1781 98.0124   4
   3  -1  -3 49.3849 92.9506   1
   3  -1  -3 98.4000 63.0322  22
   3  -1  -2 602.789 69.9398   7
   3  -1  -2 551.378 105.432   4
   3  -1  -2 534.123 106.673   1
   3  -1  -2 498.283 50.3386  21
   3  -1  -2 507.435 65.2715  22
   3  -1  -2 464.569 69.1886  10
   3  -1  -1 11832.7 352.933   4
   3  -1  -1 11960.2 273.163  22
   3  -1  -1 11808.5 276.237  10
   3  -1  -1 11752.6 269.377  21
   3  -1   0 23812.4 597.070   4
   3  -1   0 23562.0 508.893  21
   3  -1   0 23439.1 505.009  36
   3  -1   0 23577.4 508.691  22
   3  -1   0 23521.6 512.644  10
   3  -1   1 69888.6 1491.93   1
   3  -1   1 66092.2 1388.44   7
   3  -1   1 65070.6 1380.08  24
   3  -1   1 66427.6 1384.56  21
   3  -1   1 67435.3 1382.36  33
   3  -1   2 4488.42 202.180   1
   3  -1   2 4409.40 132.174   7
   3  -1   2 4327.88 125.375  24
   3  -1   2 4241.59 123.591  21
   3  -1   3 52895.7 1167.44   4
   3  -1   3 50999.0 1079.68   7
   3  -1   3 51712.1 1177.91   1
   3  -1   3 51015.4 1076.19  24
   3  -1   3 51331.3 1077.84  10
   3  -1   4 8509.91 279.289   4
   3  -1   4 8214.96 205.668   7
   3  -1   4 8096.58 285.018   1
   3  -1   4 8051.83 203.199  24
   3  -1   4 8317.19 203.891  10
   3  -1   4 7895.07 196.002  33
   3  -1   5 6692.78 240.799   4
   3  -1   5 6384.64 164.060  33
   3  -1   6 815.074 69.3520   7
   3  -1   6 823.814 63.5872  28
   3  -1   6 903.337 116.293   4
   3  -1   6 833.084 70.4423  21
   3  -1   6 920.007 56.9337  33
   3  -1   7 12753.9 375.419   4
   3  -1   7 13669.2 305.632  28
   3  -1   7 13482.5 313.677  24
   3  -1   7 13197.7 316.042  21
   3  -1   7 13187.8 305.677  33
   3  -1   8 2428.44 96.0141  28
   3  -1   8 2443.57 106.340  24
   3  -1   8 2474.33 103.928  21
   3  -1   8 2270.32 84.7579  33
   3  -1   9 2105.54 94.0716  28
   3  -1   9 2056.42 99.0758  21
   3  -1   9 1879.98 75.6977  33
   3  -1  10 240.915 41.8163  33
   3  -1  10 298.335 67.6248  28
   3  -1  10 314.933 69.5518  21
   3  -1  11 2489.47 102.692  28
   3  -1  11 2501.79 104.009  21
   3  -1  11 2342.32 78.1537  33
   3  -1  12 1592.39 85.1481  28
   3  -1  12 1486.86 83.2495  21
   3  -1  13 356.521 64.6174  28
   3  -1  13 359.473 58.1520  21
  -3   1 -14 759.685 53.7268  27
   3  -1  14 785.993 55.6164  21
  -3   1 -15 1488.72 54.0794  29
  -3   1 -15 1700.86 61.5324  27
   3   0 -15 2765.80 82.9420  38
   3   0 -15 2788.25 79.3001  34
   3   0 -14 1651.50 81.5533  38
   3   0 -13 2316.89 88.1610  30
   3   0 -12 810.528 74.2110  30
   3   0 -12 850.313 67.9299  22
   3   0 -11 640.198 79.1034  30
   3   0 -11 636.579 72.1376  22
   3   0 -10 1718.74 97.7341  30
   3   0 -10 1707.79 91.3091  22
   3   0  -9 996.814 92.0113  32
   3   0  -9 903.502 86.4256  30
   3   0  -9 909.249 81.0730  22
   3   0  -8 3312.56 130.062  32
   3   0  -8 3346.27 123.973  30
   3   0  -8 3417.99 119.232  22
   3   0  -7 5002.64 157.605  32
   3   0  -7 5112.85 152.569  30
   3   0  -7 5071.91 147.245  22
   3   0  -6 448.462 67.7336  22
   3   0  -5 29.2495 66.9335  30
   3   0  -5 49.1783 85.0519   4
   3   0  -5 26.6252 60.7195  22
   3   0  -4 5064.15 195.853   4
   3   0  -4 4551.26 136.868  30
   3   0  -4 4697.15 132.872   7
   3   0  -4 4606.02 130.598  22
   3   0  -3 11280.4 321.111   4
   3   0  -3 10591.0 250.039  30
   3   0  -3 10764.4 250.435   7
   3   0  -3 10429.1 244.324  22
   3   0  -3 10590.8 243.022  36
   3   0  -2 1069.76 73.4670   7
   3   0  -2 869.522 110.614   4
   3   0  -2 996.024 65.4099  22
   3   0  -2 1096.90 74.1229  34
   3   0  -1 168261. 3482.60   4
   3   0  -1 164912. 3394.27  22
   3   0  -1 164828. 3399.65  21
   3   0   0 54386.7 1216.28   4
   3   0   1 2629.52 97.4897   7
   3   0   1 2652.91 86.6430  24
   3   0   2 22373.2 477.214   7
   3   0   2 21454.9 470.107  24
   3   0   3 1678.47 131.056   4
   3   0   3 1710.61 82.6481   7
   3   0   3 1705.57 75.3257  24
   3   0   3 1607.80 73.7436  21
   3   0   4 448.023 98.7753   4
   3   0   4 469.107 63.3100   7
   3   0   4 458.627 62.7768  24
   3   0   4 448.462 56.1960  21
   3   0   5 712.504 102.936   4
   3   0   5 621.073 64.9725   7
   3   0   5 704.559 66.0892  24
   3   0   5 652.228 64.2969  11
   3   0   5 647.324 60.6123  21
   3   0   6 18595.0 475.497   4
   3   0   6 18475.1 399.128  28
   3   0   6 17784.4 399.896   7
   3   0   6 17882.8 398.999  11
   3   0   6 18217.5 405.837  21
   3   0   7 427.673 62.9237  28
   3   0   7 412.955 62.8642  21
   3   0   8 1547.76 82.7754  28
   3   0   8 1360.19 79.5529  21
   3   0   9 502.800 71.2697  28
   3   0   9 527.207 65.6608  21
   3   0  10 365.060 48.6877  33
   3   0  10 260.360 71.4337  28
   3   0  10 277.631 65.3188  21
   3   0  11 232.000 43.3847  33
   3   0  11 269.927 71.3514  28
   3   0  11 296.575 63.7278  21
   3   0  12 9672.55 228.562  21
   3   0  12 8905.40 214.552  33
   3   0  13 2213.17 85.8846  21
  -3   0 -13 2459.91 88.3343  27
  -3   0 -14 1267.88 59.7602  29
  -3   0 -14 1479.59 67.4589  27
  -3   0 -15 20.8526 31.8137  29
  -3   0 -15 21.7064 38.9798  27
  -3   0 -16 1078.61 46.6034  27
   3   1 -15 3528.42 93.1688  38
   3   1 -14 9250.63 217.131  38
   3   1 -13 1868.83 95.5089  38
   3   1 -12 6959.29 187.386  32
   3   1 -12 6778.50 178.907  30
   3   1 -12 7280.78 191.885  38
   3   1 -11 2269.60 101.178  30
   3   1 -11 2297.06 112.662  32
   3   1 -10 2136.96 113.380  32
   3   1 -10 2028.04 100.751  30
   3   1  -9 3351.20 134.121  32
   3   1  -9 3170.50 122.440  30
   3   1  -8 89.4967 91.8088  32
   3   1  -8 17.7254 75.2182  30
   3   1  -7 73.5556 89.7050  32
   3   1  -6 297.098 88.1791  32
   3   1  -5 7425.12 185.489  30
   3   1  -5 6799.35 169.666  12
   3   1  -4 8565.46 208.423  30
   3   1  -4 8193.03 199.077  12
   3   1  -4 8503.86 209.225  38
   3   1  -4 8449.62 199.319  36
   3   1  -3 1714.20 79.3112  30
   3   1  -3 1598.22 62.4739  12
   3   1  -3 1466.91 74.8917  11
   3   1  -3 1603.31 62.1846  36
   3   1  -2 4232.16 115.134  12
   3   1  -2 4071.12 120.941  11
   3   1  -2 4228.77 113.583  36
   3   1  -1 16.7923 85.0749   4
   3   1  -1 6.52300 56.4360   7
   3   1  -1 52.7272 35.2157   6
   3   1  -1-6.17673 36.2619  36
   3   1   0 9443.88 290.235   4
   3   1   0 8929.54 204.227  26
   3   1   0 9249.31 217.364   6
   3   1   0 9557.19 215.785  21
   3   1   1 1847.20 130.414   4
   3   1   1 1780.45 55.2983  26
   3   1   1 1764.05 68.2944   6
   3   1   1 1787.86 71.7920  21
   3   1   2 8709.27 209.924  21
   3   1   2 9073.90 214.433   7
   3   1   2 8920.16 200.260  26
   3   1   3 6354.62 158.105  31
   3   1   3 6119.60 160.906   7
   3   1   3 6468.83 148.668  26
   3   1   3 5974.50 157.686   6
   3   1   3 6108.53 157.942  21
   3   1   4 27197.3 597.485  31
   3   1   4 27844.3 597.571  37
   3   1   4 28227.2 591.758  26
   3   1   4 28192.1 596.964  12
   3   1   4 28287.7 596.801  11
   3   1   4 27243.2 597.029  21
   3   1   5 20716.9 450.026  12
   3   1   5 20780.4 450.863  11
   3   1   5 20241.5 452.490  21
   3   1   5 20995.2 452.099  37
   3   1   6 36555.4 769.800  12
   3   1   6 36378.3 770.026  11
   3   1   6 36438.4 774.631  21
   3   1   6 36145.5 772.903  37
   3   1   7 20495.0 458.241  21
   3   1   7 21076.2 455.647  37
   3   1   8-15.7051 51.7359  21
   3   1   8-5.86156 40.3777  37
   3   1   9 939.302 67.2977  21
   3   1  10 10.6340 54.6199  21
   3   1  11 2875.32 99.0830  21
  -3  -1 -12 3099.46 100.897  27
  -3  -1 -13 4444.12 126.991  27
  -3  -1 -14 600.848 53.0358  27
  -3  -1 -15 3573.14 99.7014  27
  -3  -1 -16 2416.75 71.1606  29
   3   2 -14 5752.93 139.858  34
   3   2 -12 132.064 75.1707  32
   3   2 -11 14.5292 82.8240  32
   3   2 -11 80.8220 85.2925  38
   3   2 -10 2432.22 104.823  30
   3   2 -10 2600.75 121.530  38
   3   2  -9 5054.86 155.337  30
   3   2  -9 5374.53 170.807  38
   3   2  -8 1667.14 113.194  38
   3   2  -7 597.003 93.9223  38
   3   2  -6 3585.91 126.056  30
   3   2  -6 3630.53 136.125  38
   3   2  -5 1098.45 99.1793  32
   3   2  -5 998.904 80.2712  30
   3   2  -5 941.831 51.8296  12
   3   2  -5 1140.76 94.3361  38
   3   2  -5 1033.46 51.3273  36
   3   2  -4 153.914 81.1175  32
   3   2  -4 58.6586 36.8089  36
   3   2  -4 118.787 65.2091  30
   3   2  -4 44.6845 36.4171  12
   3   2  -4 81.2510 35.9403   6
   3   2  -4 48.8113 79.3433  38
   3   2  -3 7774.68 202.879  32
   3   2  -3 7577.79 191.188  30
   3   2  -3 7638.10 188.171  12
   3   2  -3 7497.66 186.078   6
   3   2  -3 7632.99 197.186  38
   3   2  -3 7598.95 183.826  36
   3   2  -2 859.096 65.4857  30
   3   2  -2 766.541 48.8623  36
   3   2  -2 774.919 51.8651  12
   3   2  -2 798.965 90.8337   3
   3   2  -2 732.903 49.3048   6
   3   2  -2 741.890 63.7982  11
   3   2  -2 783.546 78.2164  38
   3   2  -2 778.358 53.4371  35
   3   2  -2 763.226 73.8415  34
   3   2  -1 10862.9 251.567  12
   3   2  -1 10268.5 249.124  11
   3   2  -1 10790.3 249.496   6
   3   2  -1 10710.5 327.841   3
   3   2  -1 10832.9 334.382   5
   3   2  -1 10713.5 254.954  34
   3   2   0 6621.57 169.675  31
   3   2   0 6540.37 157.466  26
   3   2   0 6528.27 166.495  11
   3   2   0 6454.49 165.668   6
   3   2   0 6422.78 237.967   3
   3   2   0 6637.86 171.411  34
   3   2   1 7687.15 189.089  37
   3   2   1 7996.04 191.522  31
   3   2   1 7560.47 180.403  26
   3   2   1 7689.07 190.409  12
   3   2   1 7639.48 189.352   6
   3   2   1 7367.49 261.209   3
   3   2   1 7911.46 270.648   5
   3   2   1 7758.05 191.938  34
   3   2   2 1144.84 108.269   5
   3   2   2 1187.16 62.6638  31
   3   2   2 1227.39 51.2942  26
   3   2   2 1132.91 57.8793  12
   3   2   2 1178.37 59.9181  35
   3   2   2 1208.55 72.3122  34
   3   2   3 11471.5 260.992  31
   3   2   3 11016.1 261.009  37
   3   2   3 11409.0 256.365  26
   3   2   3 11318.5 263.823  12
   3   2   3 11436.3 262.479  11
   3   2   3 11476.6 263.850   6
   3   2   3 10905.6 344.540   3
   3   2   3 11257.3 345.891   5
   3   2   3 11019.0 257.305  21
   3   2   4 727.022 54.2656  31
   3   2   4 815.712 46.9584  26
   3   2   4 688.885 50.4261  12
   3   2   4 746.266 65.0526  11
   3   2   4 679.886 49.7742   6
   3   2   4 712.656 54.6186  21
   3   2   4 720.070 94.8400   3
   3   2   4 676.046 52.3439  37
   3   2   5 430.025 41.7500  26
   3   2   5 374.038 44.2791  12
   3   2   5 452.101 59.2564  11
   3   2   5 376.399 44.3448   6
   3   2   5 353.294 46.7028  37
   3   2   5 426.880 50.8044  21
   3   2   6 9734.51 228.042  12
   3   2   6 9352.26 231.318  37
   3   2   6 9839.04 229.379   6
   3   2   6 9620.19 226.522  21
   3   2   7 5065.34 135.177  12
   3   2   7 5349.89 137.595   6
   3   2   7 4986.07 136.916  21
   3   2   7 5239.89 142.643  37
   3   2   8 2483.07 89.5987  37
   3   2   8 2284.47 84.6282  21
   3   2   9 69.9500 45.3653  37
   3   2  10 42.9729 42.1305  37
  -3  -2 -10 48.3110 44.8488  27
  -3  -2 -11 2331.47 83.2236  27
  -3  -2 -12 117.453 43.0135  29
  -3  -2 -12 61.4397 45.1730  27
  -3  -2 -13 63424.6 1315.81  29
  -3  -2 -13 62363.6 1307.15  27
  -3  -2 -14 4611.98 124.831  29
  -3  -2 -14 4610.61 120.416  27
  -3  -2 -15 1434.50 56.8440  29
  -3  -2 -16 3996.55 93.5911  29
   3   2  16 3052.20 91.6915  26
   3   3 -13 5407.49 130.712  34
   3   3 -12 944.881 62.5155  34
   3   3 -10 1356.85 97.7045  32
   3   3  -9 12768.4 311.130  32
   3   3  -8 3600.54 140.439  32
   3   3  -7 5347.08 171.211  32
   3   3  -7 5289.28 170.604  38
   3   3  -6 286.325 93.9616  32
   3   3  -6 299.507 93.5133  38
   3   3  -5 268.055 92.1112  32
   3   3  -5 268.428 74.4277  30
   3   3  -5 168.192 40.4939  12
   3   3  -5 157.601 38.9472   6
   3   3  -5 224.678 90.1347  38
   3   3  -4 3747.87 137.736  32
   3   3  -4 3627.68 123.145  30
   3   3  -4 3715.86 102.294  36
   3   3  -4 3466.77 110.137  12
   3   3  -4 3543.71 108.633   6
   3   3  -4 3809.26 135.927  38
   3   3  -4 3570.52 173.458   3
   3   3  -4 3603.51 127.997  34
   3   3  -3 945.820 93.9092  32
   3   3  -3 840.177 103.122   3
   3   3  -3 991.857 112.071   5
   3   3  -3 825.272 75.7125  30
   3   3  -3 926.552 52.1278  36
   3   3  -3 851.754 58.1908  12
   3   3  -3 832.155 54.6719   6
   3   3  -3 999.954 92.3796  38
   3   3  -3 875.530 79.6686  34
   3   3  -2 24103.5 529.513   6
   3   3  -2 24321.4 629.082   3
   3   3  -2 24584.8 633.964   5
   3   3  -2 24271.8 532.347  35
   3   3  -2 24047.7 531.495  34
   3   3  -1 51850.3 1094.52   6
   3   3  -1 52360.5 1203.64   3
   3   3  -1 53221.8 1207.77   5
   3   3  -1 51796.7 1095.09  35
   3   3  -1 51424.9 1092.02  34
   3   3   0 24533.8 538.057  31
   3   3   0 24500.6 532.783  26
   3   3   0 24930.8 539.101   6
   3   3   0 25372.1 644.554   3
   3   3   0 24086.5 534.883  37
   3   3   0 24646.7 537.733  35
   3   3   0 24678.3 534.729  34
   3   3   1 676.251 56.3569  31
   3   3   1 649.703 44.6800  26
   3   3   1 568.306 52.2071   6
   3   3   1 604.126 54.9242  37
   3   3   1 560.949 94.8110   3
   3   3   1 716.936 59.0589  35
   3   3   1 708.191 68.0590  34
   3   3   1 520.296 96.2712   5
   3   3   2 50296.4 1054.96  31
   3   3   2 49807.7 1053.71  26
   3   3   2 49156.9 1169.89   5
   3   3   2 50426.2 1058.73  37
   3   3   2 50195.7 1058.56  35
   3   3   3 20610.0 456.994  31
   3   3   3 21320.7 459.226  26
   3   3   3 21040.2 571.168   3
   3   3   3 20259.8 567.806   5
   3   3   3 21055.3 464.056  35
   3   3   4 10744.4 251.750  31
   3   3   4 11158.6 255.202  26
   3   3   4 10730.6 259.977   6
   3   3   4 10875.2 356.117   3
   3   3   4 10871.4 353.123   5
   3   3   5 2434.79 86.0962  26
   3   3   5 2534.42 89.0924   6
   3   3   5 2566.97 154.764   3
   3   3   5 2450.83 153.914   5
   3   3   5 2484.15 92.3515  37
   3   3   6 575.697 60.3923  37
  -3  -3  -6 455.579 39.0106  29
   3   3   6 565.973 49.1714  26
   3   3   6 548.518 51.7263  12
   3   3   6 525.425 49.1327   6
   3   3   6 614.802 89.9671   3
   3   3   6 501.160 93.9487   5
  -3  -3  -7 6575.31 169.514  29
   3   3   7 7275.16 183.559  26
   3   3   7 7000.62 178.020  12
   3   3   7 7469.15 179.636   6
   3   3   7 7000.90 185.965  37
   3   3   7 6971.53 256.847   3
  -3  -3  -8 1984.67 73.1253  29
   3   3   8 2027.46 83.0188  26
   3   3   8 2075.30 75.2612   6
   3   3   8 2044.70 86.3209  37
  -3  -3  -9 349.076 43.9526  29
   3   3   9 278.625 48.1182  26
   3   3   9 249.930 53.7163  37
  -3  -3 -10 438.610 47.5143  29
   3   3  10 377.645 51.3220  26
   3   3  10 460.217 54.3942  37
  -3  -3 -11 6828.51 170.167  29
   3   3  11 6934.61 172.255  37
  -3  -3 -12 8.68325 39.1615  29
   3   3  12-3.36919 39.9195  37
  -3  -3 -13 10673.4 247.331  29
  -3  -3 -14 4014.77 108.952  29
  -3  -3 -15 7511.09 174.774  29
   3   4 -10 168.174 49.1481  34
  -3  -4   9 4177.57 117.014  28
   3   4  -9 4518.06 124.367  34
   3   4  -8 565.040 86.0579  32
  -3  -4   8 623.857 62.0618  28
   3   4  -8 397.520 66.2026  34
   3   4  -7 4224.66 142.880  32
   3   4  -7 3962.10 130.349  34
   3   4  -6 3134.27 123.903  32
   3   4  -6 2947.76 108.324  34
   3   4  -5 1.35191 37.6980  12
   3   4  -5-18.8279 35.8695   6
   3   4  -5-53.6253 64.6558  34
   3   4  -4 8426.77 210.837  12
   3   4  -4 8449.30 208.966   6
   3   4  -4 7633.62 288.214   3
   3   4  -4 8114.46 214.060  34
   3   4  -4 8217.67 298.386   5
   3   4  -3 3.16816 72.2974  20
   3   4  -3-6.57291 80.3945   3
   3   4  -3 18.6075 43.8196   6
   3   4  -3 45.6508 64.2016  34
   3   4  -3 87.2852 80.5386   5
   3   4  -2 126131. 2643.84  20
   3   4  -2 129371. 2646.67   6
   3   4  -2 129366. 2771.30   3
   3   4  -2 131317. 2778.03   5
   3   4  -2 125763. 2650.65  35
   3   4  -1 4912.92 143.508  31
   3   4  -1 5043.12 146.099   6
   3   4  -1 5219.58 233.901   3
   3   4  -1 4924.81 233.969   5
   3   4  -1 4950.66 149.944  35
   3   4   0 1629.74 77.1197  31
   3   4   0 1797.63 83.0922   6
   3   4   0 1761.92 145.585   3
   3   4   0 1743.14 77.8015  37
   3   4   0 1878.76 154.706   5
   3   4   0 1917.09 88.5822  35
   3   4   1 8776.22 221.782  37
   3   4   1 8846.91 220.304  26
   3   4   1 9241.56 230.415   6
   3   4   1 8930.02 329.561   3
   3   4   1 9161.77 228.225  35
   3   4   2 510.227 112.618   5
   3   4   2 425.939 46.2473  26
   3   4   2 428.709 55.8944   6
   3   4   2 416.426 55.4035  37
   3   4   2 417.899 62.1546  35
   3   4   3-36.9407 94.0305   5
   3   4   3 28.8455 38.4527  26
   3   4   3-36.1294 51.4987  37
   3   4   4 793.051 61.2357   6
   3   4   4 813.873 65.3894  37
   3   4   4 695.313 112.771   3
   3   4   4 714.569 114.720   5
   3   4   5 124.667 48.6393   6
   3   4   5 115.324 87.9126   3
   3   4   5 132.808 87.1480   5
   3   4   6 6582.76 174.872   6
   3   4   6 6131.82 257.008   3
   3   4   6 6830.60 180.589  37
   3   4   6 5977.66 256.599   5
   3   4   7 1027.85 61.9851  12
   3   4   7 1088.79 60.7517   6
   3   4   7 1142.47 113.132   3
   3   4   7 1085.51 71.7696  37
   3   4   8 1234.84 61.4090  12
   3   4   8 1214.27 61.5987   6
   3   4   8 1102.77 110.514   3
   3   4   8 1405.79 76.9306  37
  -3  -4  -9 12198.8 281.864  29
   3   4   9 12253.8 282.068   6
  -3  -4 -10 9784.26 235.364  29
   3   4  10 10722.9 248.416  37
  -3  -4 -11 1500.89 62.9363  29
   3   4  11 1576.55 71.0102  37
  -3  -4 -12 144.395 35.1464  29
   3   4  12 93.5166 36.0349  26
   3   4  12 153.088 41.7553  37
   3   4  13 2942.78 92.4394  26
   3   4  13 3279.57 89.0402  37
   3   4  14 1387.02 52.2858  26
   3   5  -9 1270.71 52.5922  31
  -3  -5   8 1763.60 68.6872  28
   3   5  -8 1610.88 65.3813  35
  -3  -5   7 750.480 61.6052  28
   3   5  -7 711.284 56.4022  35
   3   5  -6 253.380 53.7868  35
   3   5  -5 1844.55 70.4457  12
   3   5  -5 2389.25 91.7930  35
   3   5  -4 2451.49 92.8853  31
   3   5  -4 2772.89 91.5694  12
   3   5  -4 2752.33 89.6503   6
   3   5  -4 2761.87 105.118  35
   3   5  -3 400.003 51.0188  31
   3   5  -3 507.082 50.0936   6
   3   5  -3 534.978 66.9740  35
   3   5  -2 65.9482 45.4060   6
   3   5  -2-20.7425 80.1466   3
   3   5  -2 38.6699 58.1154  35
   3   5  -2 63.6238 84.2369   5
   3   5  -1 9510.34 235.859   6
   3   5  -1 8960.22 337.296   5
   3   5  -1 9690.03 240.766  35
   3   5   0 9394.24 233.504   6
   3   5   0 8642.74 334.408   3
   3   5   0 8460.38 334.485   5
   3   5   1 737.208 63.8978   6
   3   5   1 630.623 56.3759  37
   3   5   1 597.145 113.180   3
   3   5   2 6552.32 178.848   6
   3   5   2 6015.74 272.924   5
   3   5   2 5994.35 272.401   3
   3   5   2 6291.05 168.834  37
   3   5   3-15.7733 89.7805   5
   3   5   3 41.8088 40.3446  26
   3   5   3 18.5961 48.5282  37
   3   5   3 46.8187 58.1721  35
   3   5   4 4698.54 133.969  26
   3   5   4 5027.10 146.756   6
   3   5   4 4636.60 233.010   3
   3   5   4 4860.19 140.532  37
   3   5   5 24440.9 533.865  26
   3   5   5 24861.1 542.350   6
   3   5   5 24215.1 664.626   3
   3   5   5 24475.3 539.975  37
   3   5   6 286.511 43.7078  26
   3   5   6 335.718 94.0524   3
   3   5   6 295.661 49.1888   6
   3   5   7 3301.42 101.574  26
   3   5   7 3088.74 102.415  12
   3   5   7 3034.89 101.821   6
   3   5   8 7609.68 188.195  26
   3   5   8 7296.71 184.498  12
   3   5   8 7460.01 185.497   6
   3   5   8 7675.30 194.144  37
   3   5   9 477.589 44.4349  26
   3   5   9 420.357 55.7920  37
   3   5  10 43.8890 33.4341  26
   3   5  10 14.3035 44.2847  37
   3   5  11 150.433 32.3382  26
   3   5  11 207.636 43.5748  37
   3   5  12 3089.81 88.2818  26
   3   5  12 3323.35 91.4707  37
   3   5  13 1192.36 43.6222  26
   3   6  -7 1318.78 50.4452  35
  -3  -6   6 6902.31 164.009  28
   3   6  -6 7083.06 166.615  35
   3   6  -5 3967.53 111.318  35
   3   6  -4 2291.82 82.7242  35
   3   6  -3 2897.41 89.2056  12
   3   6  -3 2820.04 86.4714   6
   3   6  -2 2495.22 84.1814   6
   3   6  -1 796.990 53.1239   6
   3   6   0 607.056 52.4159   6
   3   6   0 663.067 60.3036  35
   3   6   1 73.4246 41.4964   6
   3   6   1 175.387 53.5142  35
   3   6   2 2404.44 91.6564   6
   3   6   2 2596.28 94.4336  35
   3   6   3 202.577 43.4663  37
   3   6   4 945.692 60.0732   6
   3   6   4 936.197 58.2399  37
   3   6   5 732.344 53.8539  37
   3   6   5 627.482 51.8135   6
   3   6   6 1781.98 71.5334   6
   3   6   6 1809.05 74.0059  37
   3   6   7 2280.11 73.5152  26
   3   6   7 1979.92 73.3672  12
   3   6   7 2026.63 73.7169   6
   3   6   7 2303.84 80.2991  37
   3   6   8 227.498 32.4446  26
   3   6   8 130.480 30.8343  12
   3   6   9 4696.73 118.474  26
   3   6  10 770.889 36.7764  26
   3   6  10 769.618 44.5116  37
   3   6  11 188.820 30.4751  37
   3   7  -3 1654.37 54.7597  35
   3   7  -2 2346.15 70.3013  35
   3   7  -1 1396.47 52.3588  12
   3   7   0 190.183 33.0845  12
   3   7   0 195.753 30.2691   6
   3   7   1-34.1589 28.1559   6
   3   7   2 417.499 38.0071  12
   3   7   2 461.079 37.4667   6
   3   7   3 1423.70 57.3208  12
   3   7   4 1407.58 56.9306  12
   3   7   4 1543.34 57.3055   6
   3   7   5 1638.00 57.4415  12
   3   7   5 1619.47 57.8445   6
   3   7   6 90.5653 24.9663  12
   4  -6  -1-3.51489 26.3458  11
   4  -5  -7 13.2318 34.3239  30
   4  -5  -5 316.293 43.5917  11
   4  -5  -4 193.766 53.8826  30
   4  -5  -4 226.547 50.2202   7
   4  -5  -3 3330.67 102.056  30
   4  -5  -3 3246.15 102.615   7
   4  -5  -2 288.888 59.4278  30
   4  -5  -2 122.526 56.3075   7
   4  -5  -1 1847.55 79.6619  30
   4  -5   0 82.7460 57.3366   7
   4  -5   1 698.030 64.9355   7
   4  -5   2 17181.6 371.453   7
   4  -5   2 16441.4 365.441  24
   4  -5   3 237.450 53.9273   7
   4  -5   3 249.532 50.8022  24
   4  -5   4 103.573 46.5046  24
   4  -5   5 20.0206 40.8989  24
   4  -4 -10 1200.55 44.9885  30
   4  -4  -9 1144.66 54.2280  30
   4  -4  -8 14.8817 50.0952  30
   4  -4  -7 213.008 57.8468  30
   4  -4  -6 485.838 54.1145  11
   4  -4  -5 138.264 58.4009   7
   4  -4  -4 45.3408 68.7053  30
   4  -4  -4 1.26519 63.1432   7
   4  -4  -3 105.188 72.9396  30
   4  -4  -3 168.281 70.6962   7
   4  -4  -2 5691.03 167.611   7
   4  -4  -2 5722.53 165.867  10
   4  -4  -1 920.844 87.3997  10
   4  -4   0 62.1183 58.2967  24
   4  -4   1 1434.12 95.3691   7
   4  -4   1 1488.42 82.5385  24
   4  -4   2 1439.70 93.6617   7
   4  -4   2 1405.97 84.4783  24
   4  -4   3 5407.92 158.019   7
   4  -4   3 5344.18 153.167  24
   4  -4   4 1058.06 78.1837   7
   4  -4   4 1005.91 75.4887  24
   4  -4   5 204.685 62.9341   7
   4  -4   5 269.308 62.9150  24
   4  -4   6 1225.91 59.8866  21
   4  -4   7 4.13007 39.1118  21
   4  -4   8 2126.58 70.3291  21
   4  -3 -11 722.461 45.2230  30
   4  -3 -10 4571.50 120.471  30
   4  -3 -10 4536.87 119.969  22
   4  -3  -9 0.93820 56.9719  30
   4  -3  -9 14.4795 55.3775  22
   4  -3  -8 10589.0 246.545  30
   4  -3  -8 10120.7 245.652  22
   4  -3  -7 2258.45 97.4071  22
   4  -3  -6 10473.4 251.740   7
   4  -3  -6 10885.3 250.859  11
   4  -3  -6 10863.9 261.872  22
   4  -3  -5 20379.6 459.719  30
   4  -3  -5 20509.4 454.147   7
   4  -3  -4 24740.5 550.481  30
   4  -3  -4 25065.3 550.226   7
   4  -3  -3 8907.79 231.644  30
   4  -3  -3 9089.49 233.223   7
   4  -3  -2 1494.05 96.9413  30
   4  -3  -2 1588.65 101.518   7
   4  -3  -2 1602.90 157.476   4
   4  -3  -1 17255.5 516.544   4
   4  -3  -1 17089.0 539.475   1
   4  -3  -1 17747.9 407.585  10
   4  -3   0 1966.24 171.629   4
   4  -3   0 1711.66 84.4043  24
   4  -3   0 1753.20 107.802  10
   4  -3   0 1725.09 68.3537  21
   4  -3   1 1147.99 159.100   1
   4  -3   1 1302.62 100.290   7
   4  -3   1 1114.44 80.8145  24
   4  -3   1 1321.54 66.6796  21
   4  -3   2 1497.18 162.868   4
   4  -3   2 1309.17 97.3426   7
   4  -3   2 1362.02 87.0489  24
   4  -3   2 1343.14 70.6743  21
   4  -3   2 1427.94 163.048   1
   4  -3   3 669.165 87.7234   7
   4  -3   3 648.698 78.7467  24
   4  -3   3 696.778 62.4374  21
   4  -3   4 611.363 81.4731   7
   4  -3   4 576.160 77.6238  24
   4  -3   4 577.938 63.1727  21
   4  -3   5 858.126 81.2751   7
   4  -3   5 860.591 80.4953  24
   4  -3   5 726.730 66.4227  21
   4  -3   6 28.4996 63.0474   7
   4  -3   6 109.285 70.5034  24
   4  -3   6 75.2884 63.5123  11
   4  -3   6 43.9596 55.1567  21
   4  -3   7 1263.29 73.7445  21
   4  -3   8 196.314 55.0849  21
   4  -3   9 5323.42 143.933  21
   4  -2 -12 3720.44 95.5086  30
   4  -2 -11 2331.80 81.4299  30
   4  -2 -10 219.214 59.9018  30
   4  -2 -10 271.963 56.0553  22
   4  -2  -9 5903.57 157.454  30
   4  -2  -9 5497.57 153.965  22
   4  -2  -8 672.575 75.6597  22
   4  -2  -7 454.715 77.2709  22
   4  -2  -6 79368.3 1650.48   7
   4  -2  -6 79260.3 1649.03  11
   4  -2  -6 79289.7 1657.51  22
   4  -2  -5 3648.31 134.876  30
   4  -2  -5 3784.33 125.354   7
   4  -2  -5 3761.06 124.689  11
   4  -2  -5 3780.41 131.718  22
   4  -2  -4 12742.0 396.580   4
   4  -2  -4 12453.4 305.951  30
   4  -2  -4 13099.9 305.268   7
   4  -2  -4 12590.5 303.806  22
   4  -2  -3 2811.56 182.228   4
   4  -2  -3 2749.61 115.496  30
   4  -2  -3 2806.78 117.142   7
   4  -2  -2 242.848 77.8512  30
   4  -2  -2 242.271 82.3052   7
   4  -2  -2 120.136 118.435   4
   4  -2  -1 3269.56 203.144   4
   4  -2  -1 3166.20 120.189  30
   4  -2   0 168.325 72.3776  30
   4  -2   0 276.739 125.132   4
   4  -2   0 226.126 54.2537  21
   4  -2   0 137.705 57.7495  24
   4  -2   1 6296.58 176.829  30
   4  -2   1 6973.29 194.860   7
   4  -2   1 6447.72 176.299  24
   4  -2   1 7078.38 177.288  21
   4  -2   1 6705.58 173.261  33
   4  -2   2 1325.25 98.7125   7
   4  -2   2 1341.53 162.717   4
   4  -2   2 1270.03 82.6297  24
   4  -2   2 1391.22 76.6428  21
   4  -2   3 358.271 81.5553   7
   4  -2   3 380.963 125.131   4
   4  -2   3 250.743 70.6303  24
   4  -2   3 386.675 65.0587  21
   4  -2   4 25664.8 702.078   4
   4  -2   4 26383.8 596.992   7
   4  -2   4 27211.2 592.033  24
   4  -2   4 28069.9 595.267  21
   4  -2   4 26783.5 588.525  33
   4  -2   5 145.585 48.5772  33
   4  -2   5 136.025 112.808   4
   4  -2   5 221.587 75.5485   7
   4  -2   5 153.689 74.0879  24
   4  -2   5 231.027 64.7732  21
   4  -2   6 18472.9 537.545   4
   4  -2   6 19982.7 447.734   7
   4  -2   6 20172.1 452.653  24
   4  -2   6 20311.4 447.432  11
   4  -2   6 20512.6 455.479  21
   4  -2   6 19794.2 445.312  33
   4  -2   7 5550.68 155.233   7
   4  -2   7 5738.30 154.176  11
   4  -2   7 5694.06 151.905  33
   4  -2   8 371.341 46.2313  33
   4  -2  10 515.106 60.0559  21
   4  -2  11 21.1764 46.9353  21
   4  -2  12 87.3132 39.4313  21
   4  -1 -12 90.1297 44.6983  30
   4  -1 -11-40.7722 55.9705  30
   4  -1 -10 6.61806 63.3600  30
   4  -1  -9 1306.99 83.6762  30
   4  -1  -9 1197.18 73.3399  22
   4  -1  -9 1172.69 74.8909  34
   4  -1  -8 35.2821 65.9664  22
   4  -1  -8 39.4682 63.4717  34
   4  -1  -7 2689.41 90.6352  31
   4  -1  -7 2886.42 108.686  22
   4  -1  -6 2140.04 82.0077  31
   4  -1  -6 2205.45 106.709  30
   4  -1  -6 2236.58 99.5484  22
   4  -1  -6 2240.77 98.3620  34
   4  -1  -5 25819.5 663.493   4
   4  -1  -5 25527.7 567.158  31
   4  -1  -5 25295.1 575.852  30
   4  -1  -5 26560.5 571.616   7
   4  -1  -5 26638.0 569.289  11
   4  -1  -5 26316.5 571.811  22
   4  -1  -5 26871.1 573.515  34
   4  -1  -4 639.722 57.4145  31
   4  -1  -4 618.193 83.3139  30
   4  -1  -4 707.936 125.360   4
   4  -1  -4 684.903 80.1836   7
   4  -1  -4 781.419 76.5084  11
   4  -1  -4 669.595 76.2863  22
   4  -1  -4 723.739 74.1368  34
   4  -1  -3 1941.83 82.0645  31
   4  -1  -3 2117.01 164.429   4
   4  -1  -3 1825.95 99.8598  30
   4  -1  -3 2035.60 102.040   7
   4  -1  -3 2066.80 99.8485  11
   4  -1  -3 2017.11 94.4524  22
   4  -1  -3 2068.63 93.3395  34
   4  -1  -2 2846.71 98.5919  31
   4  -1  -2 2845.80 185.591   4
   4  -1  -2 2755.20 111.166  30
   4  -1  -2 2980.98 120.011   7
   4  -1  -2 2757.01 116.367  11
   4  -1  -2 2980.03 108.546  34
   4  -1  -1 297.323 43.7499  33
   4  -1  -1 349.472 60.6750  31
   4  -1  -1 314.238 73.5575  30
   4  -1  -1 315.286 124.195   4
   4  -1  -1 259.242 76.7561  11
   4  -1   0 2196.00 119.398  31
   4  -1   0 2260.16 173.188   4
   4  -1   0 2141.39 95.8773  30
   4  -1   0 2264.28 92.1084  21
   4  -1   0 2250.97 82.9095  33
   4  -1   1 13631.1 325.791   7
   4  -1   1 13383.1 316.427  21
   4  -1   1 13713.0 312.547  33
   4  -1   2 5088.82 160.446   7
   4  -1   2 4872.71 144.984  24
   4  -1   2 5257.77 149.457  21
   4  -1   2 5256.27 142.983  33
   4  -1   3 32581.0 809.186   4
   4  -1   3 31503.5 697.727   7
   4  -1   3 32271.3 689.464  24
   4  -1   3 31846.9 698.212  11
   4  -1   3 32296.4 695.228  21
   4  -1   4-6.40501 114.437   4
   4  -1   4 17.6060 76.0656   7
   4  -1   4 59.8363 69.2688  24
   4  -1   4 91.8143 73.8363  11
   4  -1   5 226.826 49.1813  33
   4  -1   5 177.821 112.369   4
   4  -1   5 218.848 74.1136   7
   4  -1   5 125.590 71.4887  11
   4  -1   6 50.4117 47.4964  33
   4  -1   6 212.306 107.598   4
   4  -1   6 52.6380 68.5771   7
   4  -1   6 60.7471 67.4961  11
   4  -1   6-1.69192 64.5673  21
   4  -1   7 439.995 50.8873  33
   4  -1   7 376.605 64.9317   7
   4  -1   7 397.372 65.4176  11
   4  -1   7 328.624 69.9769  21
   4  -1   8 61.9146 44.9400  33
   4  -1   8 121.194 64.8967  21
   4  -1   9 6281.78 177.473  21
   4  -1   9 6484.12 165.763  33
   4  -1  10 5362.67 154.538  21
   4  -1  10 5351.97 139.763  33
   4  -1  11-11.1876 30.9110  33
   4  -1  11 31.9131 52.4529  21
   4  -1  12 111.437 47.2750  21
  -4   1 -13-33.7659 34.4024  27
   4  -1  13-14.1957 37.4832  21
   4   0 -12 3349.34 95.9470  30
   4   0 -12 3391.02 95.3096  34
   4   0 -11 7209.99 180.492  30
   4   0 -11 7490.18 181.684  34
   4   0 -10 1906.87 87.9770  30
   4   0 -10 1877.34 88.4485  34
   4   0  -9 5509.58 154.116  31
   4   0  -9 6762.93 171.976  34
   4   0  -8 13.7639 49.0399  31
   4   0  -8 82.5096 72.2039  34
   4   0  -7 28.7598 50.8634  31
   4   0  -7-16.1825 75.8517  30
   4   0  -7 4.99715 75.1824  34
   4   0  -6 2907.19 104.139  31
   4   0  -6 2641.02 114.898  30
   4   0  -6 2975.16 119.238  34
   4   0  -5 340.974 60.7221  31
   4   0  -5 321.994 77.6303  30
   4   0  -5 338.747 64.5834  11
   4   0  -5 445.896 79.9026  34
   4   0  -4 342.424 60.2373  31
   4   0  -4 337.418 76.5754  30
   4   0  -4 285.200 69.5346  11
   4   0  -4 327.142 78.5315  34
   4   0  -3 5013.03 234.064   4
   4   0  -3 5862.51 157.088  31
   4   0  -3 5115.92 156.410  30
   4   0  -3 5257.61 159.526   7
   4   0  -3 5333.17 157.053  11
   4   0  -3 5626.85 162.234  34
   4   0  -2 2469.77 173.584   4
   4   0  -2 2572.52 96.1962  31
   4   0  -2 2157.52 99.6854  30
   4   0  -2 2345.65 105.855   7
   4   0  -2 2193.21 103.517  11
   4   0  -2 2456.52 105.800  34
   4   0  -2 2213.59 75.0432  33
   4   0  -1 640.577 62.2545  31
   4   0  -1 577.780 73.3779  30
   4   0  -1 551.666 133.824   4
   4   0  -1 596.896 82.1805  11
   4   0  -1 542.734 53.5697  36
   4   0  -1 737.768 78.5291  34
   4   0  -1 601.041 48.7301  33
   4   0   0 2167.64 170.390   4
   4   0   0 2126.45 88.2004  31
   4   0   0 1999.38 102.543  11
   4   0   0 2015.05 89.3949  21
   4   0   0 1944.01 81.0212  36
   4   0   0 2288.18 101.023  34
   4   0   0 2131.08 78.4428  33
   4   0   1 3154.05 106.766  31
   4   0   1 2991.62 191.965   4
   4   0   1 3005.78 120.382   7
   4   0   1 2911.62 99.3420  36
   4   0   1 3009.62 98.4507  33
   4   0   2 5565.99 167.851  31
   4   0   2 5611.57 164.765   7
   4   0   2 5442.73 147.623  36
   4   0   2 5271.30 147.248  33
   4   0   3 5908.73 253.912   4
   4   0   3 5908.86 169.567   7
   4   0   3 5736.23 167.957  11
   4   0   3 5598.82 152.267  36
   4   0   3 5839.20 156.974  33
   4   0   4 176.608 118.512   4
   4   0   4 194.906 73.8197   7
   4   0   4 189.419 71.5382  11
   4   0   4 215.191 64.0595  21
   4   0   4 189.217 46.1612  36
   4   0   5 2080.98 98.9195   7
   4   0   5 2167.94 98.2104  11
   4   0   5 2004.55 94.8368  21
   4   0   5 2060.20 77.6462  36
   4   0   6 1428.97 72.9524  33
   4   0   6 1239.85 82.6394  11
   4   0   6 1275.98 81.1998  21
   4   0   6 1353.75 61.6385  36
   4   0   7 3071.56 106.018  33
   4   0   7 3129.55 106.703  11
   4   0   7 3045.76 113.569  21
   4   0   8 44260.8 942.217  11
   4   0   8 44936.8 956.631  21
   4   0   8 45569.6 954.350  33
   4   0   9 3499.50 121.166  21
   4   0   9 3798.25 115.092  33
   4   0  10 617.498 63.8865  21
   4   0  10 625.080 51.7261  33
   4   0  11 585.444 58.4978  21
   4   0  11 535.379 45.5946  33
   4   0  12 15.6453 30.3315  33
  -4   0 -12-30.7789 39.9982  27
   4   0  12-7.05053 44.3958  21
  -4   0 -13 65.6590 36.1378  27
   4   0  13 63.7244 36.8016  21
  -4   0 -14 2.03495 24.2379  29
   4   1 -11 952.416 52.1213  31
   4   1 -11 1307.02 65.8111  30
   4   1 -10 339.271 49.0653  31
   4   1 -10 479.487 65.0088  30
   4   1  -9 1139.92 68.3752  31
   4   1  -8 38.1726 54.2830  31
   4   1  -8 72.6285 72.3022  38
   4   1  -7-24.1767 57.6107  31
   4   1  -7 2.82710 74.5232  30
   4   1  -7 77.9176 70.9259  38
   4   1  -6 12890.3 311.840  31
   4   1  -6 12960.9 308.045  30
   4   1  -5 5147.51 150.692  31
   4   1  -5 4932.46 149.990  30
   4   1  -5 4619.62 135.003  11
   4   1  -4 4055.93 131.431  31
   4   1  -4 3840.10 130.227  30
   4   1  -4 3900.95 123.993  11
   4   1  -3 2057.10 96.5919  30
   4   1  -3 2149.31 94.6506  11
   4   1  -2 21.1328 68.1966  30
   4   1  -2 1.45728 41.9833  12
   4   1  -2 49.5406 71.2075  11
   4   1  -2 20.7350 44.7539  36
   4   1  -1 6178.22 163.191  30
   4   1  -1 6204.49 164.818  12
   4   1  -1 6098.95 172.515  11
   4   1  -1 6106.23 152.520  33
   4   1   0 747.862 52.8902  33
   4   1   0 882.105 82.2009  11
   4   1   1 2645.55 90.3629  33
   4   1   1 2652.60 100.480  31
   4   1   1 2304.03 92.5659  12
   4   1   1 2663.22 111.341  11
   4   1   1 2559.06 92.1345  36
   4   1   2 118.306 57.2037  31
   4   1   2 51.7617 45.2031  12
   4   1   2 159.338 49.0828  36
   4   1   2 126.543 62.3929  21
   4   1   3 777.125 87.9545  31
   4   1   3 646.543 55.2263  12
   4   1   3 764.034 70.6090  21
   4   1   3 722.461 57.9211  36
   4   1   4 7472.49 194.840  12
   4   1   4 7999.99 204.539  11
   4   1   4 7736.74 199.864  21
   4   1   4 7749.85 194.953  36
   4   1   5 426.733 74.4674  11
   4   1   5 331.856 62.1315  21
   4   1   5 348.067 50.6313  36
   4   1   6 2669.19 105.144  11
   4   1   6 2805.19 102.317  21
   4   1   6 2577.64 92.2218  36
   4   1   7 928.859 47.8332  26
   4   1   7 1126.68 74.1056  11
   4   1   7 1110.85 73.6187  21
   4   1   7 1094.04 58.9851  36
   4   1   8 5719.22 152.732  21
   4   1   8 5562.94 141.757  36
   4   1   9 3639.73 111.578  26
   4   1   9 4633.44 125.685  21
   4   1  10 95.0689 47.9764  33
   4   1  10 55.5447 31.2346  26
   4   1  10 115.677 50.9882  21
   4   1  11 2061.50 76.5812  33
   4   1  11 1875.40 75.3389  21
   4   1  12 1948.69 68.9093  33
   4   1  13 17.3947 27.2024  33
  -4  -1 -13-8.88806 30.1545  29
  -4  -1 -14 918.178 42.0770  29
   4   2 -12 70.0138 24.4588  31
   4   2 -12 89.3308 35.1551  34
   4   2 -11 967.430 50.7114  31
   4   2 -11 1179.64 61.4387  34
   4   2 -10 539.927 51.7723  31
   4   2 -10 684.115 64.5297  34
   4   2  -9 128.194 52.3375  31
   4   2  -9 180.622 70.3471  38
   4   2  -9 185.835 66.8291  34
   4   2  -8 1627.35 87.9643  30
   4   2  -8 1701.27 91.6932  38
   4   2  -8 1702.37 94.7370  34
   4   2  -7 17645.7 392.446  30
   4   2  -7 17361.8 388.460  38
   4   2  -7 16651.1 401.683  34
   4   2  -6 5577.45 157.692  30
   4   2  -6 5299.28 155.002  38
   4   2  -6 5089.84 165.960  34
   4   2  -5 1564.42 90.1604  31
   4   2  -5 1776.92 93.4155  30
   4   2  -5 1716.21 102.445  34
   4   2  -4 3694.24 129.546  31
   4   2  -4 3794.68 124.537  30
   4   2  -4 3633.23 109.942  12
   4   2  -4 3606.41 135.842  34
   4   2  -3 781.107 72.3609  31
   4   2  -3 786.130 75.3544  30
   4   2  -3 679.423 54.4005  12
   4   2  -3 748.593 55.3716  36
   4   2  -3 742.649 85.0061  34
   4   2  -2 6919.22 185.707  31
   4   2  -2 6438.67 172.506  30
   4   2  -2 6715.48 175.047  12
   4   2  -2 6481.72 171.369  36
   4   2  -2 6507.11 187.005  34
   4   2  -1 30.9574 58.2306  31
   4   2  -1 73.0979 61.4568  30
   4   2  -1 33.7882 44.5639  12
   4   2  -1-12.2496 69.1265  11
   4   2  -1 5.70666 45.5992  36
   4   2  -1 22.2066 75.0597  34
   4   2   0 2985.07 110.842  31
   4   2   0 2787.96 114.270  11
   4   2   0 2883.93 101.361  36
   4   2   0 2993.22 119.569  34
   4   2   1 59199.1 1222.13  31
   4   2   1 57504.3 1218.17  11
   4   2   1 56814.5 1220.38  34
   4   2   2 9556.22 231.240  31
   4   2   2 9103.77 214.434  26
   4   2   2 9314.55 231.559  12
   4   2   2 9154.47 228.269  36
   4   2   3 10212.3 239.749  26
   4   2   3 10331.2 255.054  12
   4   2   4 10201.8 238.217  26
   4   2   4 10456.2 251.482  12
   4   2   4 10465.6 253.491  11
   4   2   5 33146.3 712.585  26
   4   2   5 33983.0 722.552  12
   4   2   6 486.934 43.0565  26
   4   2   6 495.478 49.5482  12
   4   2   6 549.797 57.5704  21
   4   2   7 1183.10 57.9408  26
   4   2   7 1251.06 60.0668  12
   4   2   7 1390.81 69.9887  21
   4   2   8 5192.65 142.263  26
   4   2   8 5524.54 144.062  21
   4   2   9 25.1063 34.7052  26
   4   2   9 23.3161 44.4875  21
   4   2  10 765.674 50.3795  26
   4   2  10 913.377 50.7225  36
  -4  -2 -11 1961.43 69.3317  29
   4   2  11 1802.66 68.9861  26
   4   2  12-15.7264 36.8308  33
  -4  -2 -12 4.82278 33.6881  29
   4   2  12 58.1903 29.7132  26
  -4  -2 -13 1870.07 61.8715  29
   4   2  13 1905.36 60.0487  33
  -4  -2 -14 1950.90 60.2866  29
   4   3 -11 1937.79 59.8407  34
   4   3 -10 700.987 51.0399  34
   4   3  -9 1120.32 60.8038  31
   4   3  -9 1185.49 67.1371  34
   4   3  -8 31.9571 48.9047  31
   4   3  -8 85.6316 60.5864  34
   4   3  -7 308.152 58.6501  31
   4   3  -7 360.438 69.4889  34
   4   3  -6 6591.80 177.958  31
   4   3  -6 6151.56 176.582  34
   4   3  -5 159.604 59.3548  31
   4   3  -5 157.507 36.5238  12
   4   3  -5 110.538 70.8111  34
   4   3  -4 760.250 71.8424  31
   4   3  -4 946.927 55.2586  12
   4   3  -4 842.803 81.8494  34
   4   3  -3 5210.88 153.957  31
   4   3  -3 5401.85 141.931  12
   4   3  -3 5314.60 137.016  36
   4   3  -3 5081.91 154.531  34
   4   3  -2 94.4606 59.2110  31
   4   3  -2 3.20540 43.0003  12
   4   3  -2 79.8624 42.2063  36
   4   3  -2 40.6905 47.1791  35
   4   3  -2 83.1560 70.4633  34
   4   3  -1 6702.50 184.362  31
   4   3  -1 6817.78 180.609  12
   4   3  -1 6952.15 179.988   6
   4   3  -1 6750.56 174.431  36
   4   3  -1 6266.74 173.795  35
   4   3  -1 6800.30 185.466  34
   4   3   0 79811.9 1680.57  31
   4   3   0 80035.6 1682.78   6
   4   3   0 80752.2 1676.32  36
   4   3   0 80420.7 1677.06  34
   4   3   1 33011.8 700.355  31
   4   3   1 31608.7 703.937   6
   4   3   2 8266.45 205.334  31
   4   3   2 8044.15 209.921  12
   4   3   2 8061.93 209.369   6
   4   3   3 1489.39 81.2512  31
   4   3   3 1354.31 60.4911  26
   4   3   3 1335.94 73.9457  12
   4   3   4 2985.13 93.5844  26
   4   3   4 3046.22 104.922  12
   4   3   4 3095.56 106.521   6
   4   3   5 1004.05 54.6019  26
   4   3   5 992.483 62.5361  12
   4   3   5 1129.61 64.8931   6
   4   3   6 190.297 39.6825  26
   4   3   6 173.789 44.6580  12
   4   3   7 382.115 42.2214  26
   4   3   7 309.423 42.5361  12
   4   3   8 1477.82 63.3423  26
   4   3   8 1285.15 58.1955  12
   4   3   9 559.922 44.8651  26
  -4  -3 -10 6137.87 152.772  29
   4   3  10 6553.57 160.698  26
  -4  -3 -11 417.070 36.2791  29
   4   3  11 495.256 39.8182  26
  -4  -3 -12 16672.9 357.029  29
   4   3  12 16368.0 360.690  26
   4   3  13 2572.95 71.4923  33
   4   3  13 2312.72 68.8005  26
   4   4  -9 3555.35 93.5155  31
   4   4  -8 354.178 41.9060  31
   4   4  -8 413.655 43.8402  34
   4   4  -7 911.847 56.7515  31
   4   4  -7 1010.86 57.8360  34
   4   4  -6-8.42028 45.2958  31
   4   4  -6-36.2387 52.9886  34
   4   4  -5 484.338 54.0284  31
   4   4  -5 516.382 60.3190  34
   4   4  -4 393.203 54.9784  31
   4   4  -4 373.185 41.4122  12
   4   4  -4 298.787 48.0714  35
   4   4  -4 344.272 60.8271  34
   4   4  -3 3823.33 123.793  31
   4   4  -3 4248.10 118.799  12
   4   4  -3 4029.95 119.484  35
   4   4  -3 3978.56 122.711  34
   4   4  -2 60.6440 51.0296  31
   4   4  -2 103.416 44.3056  12
   4   4  -2 149.381 42.8963   6
   4   4  -2 80.8545 38.6132  36
   4   4  -2 69.8985 50.8052  35
   4   4  -1 2382.05 91.3548  31
   4   4  -1 2671.68 94.9098  12
   4   4  -1 2328.46 90.8469   6
   4   4  -1 2514.86 85.3248  36
   4   4  -1 2486.94 92.9274  35
   4   4   0 4330.26 128.678  31
   4   4   0 4443.04 135.743  12
   4   4   0 4662.89 135.246   6
   4   4   0 4454.16 126.839  36
   4   4   0 4384.97 132.891  35
   4   4   1 17449.1 393.334  31
   4   4   1 18046.0 406.036   6
   4   4   2 4515.00 127.665  31
   4   4   2 4378.62 135.841  12
   4   4   2 4207.72 133.929   6
   4   4   3 4986.32 147.827  12
   4   4   4 6711.34 168.948  26
   4   4   4 6414.53 178.234  12
   4   4   4 6748.34 179.115   6
   4   4   5 513.058 44.7676  26
   4   4   5 570.665 54.2534  12
   4   4   5 514.280 53.9528   6
   4   4   6 1315.01 59.7616  26
   4   4   6 1314.41 65.3485  12
   4   4   6 1422.82 67.5219   6
   4   4   7 2982.10 91.4483  26
   4   4   7 2780.82 91.1651  12
   4   4   8 7273.35 173.343  26
   4   4   8 6678.22 167.586  12
   4   4   9 9041.14 212.914  26
   4   4  10 947.336 46.9117  26
   4   4  11 2056.45 65.2712  26
   4   4  12 120.137 24.1939  26
   4   4  12 136.300 24.8803  36
   4   4  13 183.109 24.1674  33
   4   5  -6 126.657 27.8865  31
   4   5  -5 2109.60 64.9390  31
   4   5  -4 5187.96 130.218  31
   4   5  -4 5595.16 135.287  35
   4   5  -3 7086.78 170.902  31
   4   5  -3 7291.80 175.773  12
   4   5  -2 503.551 43.6344  12
   4   5  -2 443.097 42.5284   6
   4   5  -2 527.405 50.5938  35
   4   5  -1 336.583 45.3045  12
   4   5  -1 402.063 44.2006   6
   4   5  -1 392.985 51.0318  35
   4   5   0 8600.05 206.837  12
   4   5   0 8526.28 204.328   6
   4   5   1 319.991 45.5236   6
   4   5   1 225.563 38.9868  36
   4   5   2 43.4306 44.2722  12
   4   5   2 104.072 43.6074   6
   4   5   3 101.809 45.6444  12
   4   5   4 1237.46 65.7773  12
   4   5   4 1385.96 65.6910   6
   4   5   5 479.636 47.4176  12
   4   5   5 503.580 47.9296   6
   4   5   6 287.438 35.9032  26
   4   5   6 330.002 41.4674  12
   4   5   6 243.511 40.5588   6
   4   5   7 3338.01 93.8362  26
   4   5   7 3185.48 92.4204  12
   4   5   8 1335.79 51.2049  26
   4   5   8 1072.58 44.9598  12
   4   5   9 2181.23 66.9587  26
   4   5  10 67.7304 22.8544  26
   4   6  -2-7.13679 22.4696  12
   4   6  -1 760.763 39.7533  12
   4   6   0 4575.08 116.611  12
   4   6   0 4477.56 115.810   6
   4   6   1 904.427 45.4757   6
   4   6   2 858.085 46.3834  12
   4   6   2 841.035 45.0295   6
   4   6   3 174.139 34.5842  12
   4   6   4 32.7907 30.6228  12
   4   6   4 2.85665 29.5429   6
   4   6   4 29.5559 28.0580  36
   4   6   5 3839.35 100.660  12
   4   6   5 3857.12 102.063   6
   4   6   6 842.261 38.9020  12
   4   6   7 1783.49 50.6261  12
   4   6   9 388.373 24.9572  36
   5  -4  -3 5635.78 129.737  11
   5  -4  -2 2291.05 70.3739  11
   5  -4  -1 11471.1 252.829  11
   5  -4   0 270.228 44.8879  11
   5  -4   2 161.312 39.8537  11
   5  -4   3 80.1718 38.6562  11
   5  -3  -7 398.077 35.1713  30
   5  -3  -6 237.600 40.1584  30
   5  -3  -5 311.039 45.8814  30
   5  -3  -4 27062.6 568.720  30
   5  -3  -4 26818.2 567.614  11
   5  -3  -3 8562.70 206.996   7
   5  -3  -3 9135.63 206.339  11
   5  -3  -2 4214.61 121.715   7
   5  -3  -2 4369.68 121.830  11
   5  -3  -1 1018.26 69.2242  11
   5  -3   0 3627.55 114.559  11
   5  -3   1 102.517 59.9990   7
   5  -3   2 1306.93 73.0658   7
   5  -3   3 3145.05 100.938   7
   5  -3   3 3171.71 102.085  11
   5  -3   4 1326.30 67.2195   7
   5  -3   4 1290.95 67.1438  11
   5  -2  -8 5.18333 37.3558  30
   5  -2  -7 951.185 55.2280  30
   5  -2  -6 40.9380 49.8250  30
   5  -2  -5 1115.73 65.7767  30
   5  -2  -5 1061.41 56.8655  11
   5  -2  -4-34.5056 54.5137  30
   5  -2  -4 1.73654 54.9414  11
   5  -2  -3 2144.08 83.8001  30
   5  -2  -3 2204.46 86.8174   7
   5  -2  -3 2145.06 86.2333  11
   5  -2  -2 6834.96 178.773   7
   5  -2  -2 6861.82 176.845  11
   5  -2  -1 1012.64 74.9616  11
   5  -2   0-16.6483 65.8289  11
   5  -2   1 282.994 68.3442   7
   5  -2   2 128.125 65.5868   7
   5  -2   3 4157.14 129.774   7
   5  -2   3 4228.69 128.964  11
   5  -2   4 1694.49 83.3836   7
   5  -2   4 1629.39 81.4490  11
   5  -2   4 1712.93 70.7757  21
   5  -2   5 4786.60 132.766  11
   5  -2   5 4826.33 130.189  21
   5  -2   6 3299.74 99.6188  21
   5  -2   7 220.970 44.0237  21
   5  -1  -9 5571.32 130.870  30
   5  -1  -8 2095.44 72.0967  30
   5  -1  -7 2221.26 81.0988  30
   5  -1  -6 840.521 63.2109  30
   5  -1  -5 158.780 59.5475  30
   5  -1  -5 152.049 52.1762  11
   5  -1  -4 888.642 68.1639  30
   5  -1  -4 884.664 64.5990  11
   5  -1  -3 29.5833 56.8461  30
   5  -1  -3-15.8224 61.8187  11
   5  -1  -2 121.078 55.4352  30
   5  -1  -2-1.23932 64.1204  11
   5  -1  -1 99.0338 67.2778  11
   5  -1   0 7329.20 192.955  11
   5  -1   1 752.874 77.6395   7
   5  -1   2 329.306 43.9180  33
   5  -1   2 455.205 72.4038   7
   5  -1   3 58.4926 39.2080  33
   5  -1   3-1.33790 66.2752  11
   5  -1   3 30.8404 51.0044  21
   5  -1   4 436.885 68.5224  11
   5  -1   4 461.562 56.2166  21
   5  -1   4 465.110 47.5087  33
   5  -1   5 6767.87 175.639  11
   5  -1   6 77.2928 38.1950  33
   5  -1   6 78.3735 55.4378  11
   5  -1   7 80.1171 37.1370  33
   5  -1   7 53.8466 48.0394  21
   5  -1   8 20.8360 32.7670  33
   5  -1   8-11.6554 44.2581  21
   5  -1   9 50.4966 39.6910  21
   5  -1  10 5942.56 141.760  21
   5   0  -9 5438.25 129.734  30
   5   0  -8 772.212 53.4137  30
   5   0  -7 286.483 53.6373  30
   5   0  -7 295.595 51.1572  34
   5   0  -6 210.406 42.5423  31
   5   0  -6 181.990 57.0714  30
   5   0  -6 185.333 55.5088  34
   5   0  -5 369.116 47.6261  31
   5   0  -5 363.438 60.6860  30
   5   0  -5 355.045 61.5804  34
   5   0  -4 4234.42 123.359  31
   5   0  -4 4435.64 125.265  30
   5   0  -4 4365.71 123.633  11
   5   0  -3 9.93097 58.4190  31
   5   0  -3 76.8357 56.7363  30
   5   0  -3 1.15468 61.5426  11
   5   0  -2 1870.91 102.570  31
   5   0  -2 1867.15 88.7603  11
   5   0  -1 279.762 127.064  31
   5   0  -1 388.704 70.3867  11
   5   0   0 2056.05 95.5382  11
   5   0   0 1843.06 67.6046  33
   5   0   1 918.820 80.5502  11
   5   0   1 958.833 54.0890  33
   5   0   2 1297.42 62.4821  33
   5   0   3 1326.46 64.8118  33
   5   0   4 36.9991 40.6950  33
   5   0   4 47.5421 65.2924  11
   5   0   5-38.4580 43.5929  33
   5   0   5 1.21405 63.4437  11
   5   0   5 10.5891 50.9672  21
   5   0   6-23.4872 58.8043  11
   5   0   6-7.68636 50.8419  21
   5   0   7 2532.84 88.0610  11
   5   0   7 2624.10 92.1600  21
   5   0   7 2664.03 88.2299  33
   5   0   8 30.2578 36.8171  33
   5   0   8 13.1066 46.3645  21
   5   0   9 2746.29 85.7437  21
   5   0   9 2665.74 82.3431  33
   5   0  10 703.020 44.9656  21
   5   0  10 694.505 39.4837  33
   5   0  11 99.5243 23.3073  33
   5   1  -8 566.528 37.6220  31
   5   1  -8 647.413 51.3878  34
   5   1  -7 230.283 39.1146  31
   5   1  -7 245.286 51.2185  30
   5   1  -7 219.480 54.2598  34
   5   1  -6 345.546 46.8025  31
   5   1  -6 363.204 55.3521  30
   5   1  -6 347.372 61.9865  34
   5   1  -5 4404.22 124.935  31
   5   1  -5 4423.60 122.556  30
   5   1  -4 15484.9 348.495  31
   5   1  -4 15265.5 339.784  30
   5   1  -3 203.568 51.7250  31
   5   1  -2 2864.13 99.7886  31
   5   1  -2 2706.37 101.845  11
   5   1  -1 282.862 67.6208  11
   5   1   0 80.2559 30.3955  33
   5   1   0 76.4150 64.7540  11
   5   1   1 4246.10 134.037  11
   5   1   1 4178.04 120.684  36
   5   1   1 4059.90 113.859  33
   5   1   2 5766.80 151.732  36
   5   1   2 5571.00 147.312  33
   5   1   3 12399.3 287.009  36
   5   1   3 12343.4 285.531  33
   5   1   4 1602.86 85.5572  11
   5   1   4 1469.20 68.8207  36
   5   1   4 1488.87 68.7230  33
   5   1   5 26680.0 570.548  11
   5   1   5 26310.6 568.496  36
   5   1   5 26060.6 571.935  33
   5   1   6 1424.80 61.4501  36
   5   1   6 1434.92 68.8260  33
   5   1   7 15268.4 335.790  36
   5   1   8 2102.64 76.1097  33
   5   1   9 22.2228 36.2449  33
   5   1  10 68.6565 32.4623  33
  -5  -1 -10 62.9577 23.9191  29
   5   1  11 1013.49 41.5729  33
   5   1  12 26.2281 17.3795  33
   5   2  -8 103.915 29.6255  31
   5   2  -8 48.7591 39.1996  34
   5   2  -7 301.589 39.8836  31
   5   2  -7 375.384 49.3712  34
   5   2  -6 2551.34 89.3253  34
   5   2  -5 155.786 58.3454  34
   5   2  -4 6753.95 176.451  34
   5   2  -3 1813.40 79.4652  31
   5   2  -2 139.744 50.4780  31
   5   2  -1 336.321 54.9792  31
   5   2   0 1732.24 82.6013  31
   5   2   1 1428.18 108.599  31
   5   2   2 15304.1 339.588  36
   5   2   2 14575.3 330.950  33
   5   2   3 49698.9 1041.30  36
   5   2   3 49032.5 1037.10  33
   5   2   4 1807.40 74.1173  36
   5   2   4 1793.50 72.9966  33
   5   2   5 6102.47 159.543  33
   5   2   5 6138.12 157.639  36
   5   2   6 283.584 46.1795  33
   5   2   6 305.753 43.8393  36
   5   2   7 785.499 48.3329  36
   5   2   8 4096.30 107.268  36
   5   2   9 267.051 39.3108  33
   5   2   9 334.627 31.0394  36
   5   2  10 32.0339 30.3159  33
   5   2  11 1374.28 48.1122  33
   5   2  12 1431.52 42.0694  33
   5   3  -8 2798.55 70.5034  31
   5   3  -7 2740.12 74.8505  31
   5   3  -6 962.553 47.0910  31
   5   3  -5 492.601 44.2459  31
   5   3  -4 34.1406 40.5897  31
   5   3  -3 287.461 46.3367  31
   5   3  -2 66.0470 44.7224  31
   5   3  -1 844.980 56.6626  31
   5   3   0 1287.73 73.6772  31
   5   3   0 1207.74 59.3899  12
   5   3   0 1225.93 59.0903  36
   5   3   1 4727.83 156.197  31
   5   3   1 4475.30 124.739  36
   5   3   2 669.921 50.5001  12
   5   3   3 1687.64 70.1504  12
   5   3   3 1740.86 64.4267  33
   5   3   4 16965.5 379.870  33
   5   3   4 17613.2 384.776  36
   5   3   5 129.554 41.4711  33
   5   3   5 149.581 42.1024  36
   5   3   6 32.2492 40.0666  33
   5   3   6-3.34584 39.1474  36
   5   3   7 4677.06 126.698  33
   5   3   7 4744.53 123.781  36
   5   3   8 97.6259 33.4934  36
   5   3   9 63.4211 26.5292  36
   5   3  10 4015.93 97.0722  36
   5   3  10 4628.61 106.962  33
   5   3  11 545.074 29.7154  33
   5   4  -5 7141.30 159.208  31
   5   4  -4 711.506 39.0142  31
   5   4  -3 4248.22 107.817  31
   5   4  -2 2582.08 81.5351  31
   5   4  -1 8103.41 196.796  31
   5   4  -1 8290.05 191.359  12
   5   4   0 557.487 41.8554  12
   5   4   0 514.719 37.8930  36
   5   4   1 457.386 38.9530  36
   5   4   2 3660.30 105.168  12
   5   4   2 3662.64 101.555  36
   5   4   3 2192.17 74.6359  12
   5   4   3 2209.19 73.3340  36
   5   4   4 331.372 37.4948  12
   5   4   5 131.021 32.7292  33
   5   4   6 575.386 41.0430  33
   5   4   6 660.196 43.2445  36
   5   4   7 275.906 34.4178  33
   5   4   7 360.925 35.7431  36
   5   4   8 66.3909 29.1267  33
   5   4   8 27.6208 27.5522  36
   5   4   9 28.0487 24.6535  33
   5   4   9 65.4664 21.6316  36
   5   5   2 4699.02 111.151  12
   5   5   2 4375.09 105.067  36
   5   5   3 55.3825 25.0960  12
   5   5   3 27.3890 23.2761  36
   5   5   4 2044.22 58.8215  36
   5   5   5 217.721 25.4803  36
   5   5   7 1129.27 37.3141  36
   0   0   0    0.00    0.00   0

TITL naj6-3Dshape in P-1
REM P-1 (#2 in standard setting)
CELL 1.54184   4.966840   6.580910  14.768852  83.8369  85.0112  85.3405
ZERR    1.00   0.000190   0.000257   0.000566   0.0032   0.0031   0.0032
LATT  1
SFAC C H N O F
UNIT 18.00 16.00 4.00 4.00 6.00
REM  CrysAlisPro recorded range (K): Min=100.0; max=100.1; aver:100.0
TEMP -173
SIZE 0.03 0.03 0.18
TREF
HKLF 4
END
;
_shelx_hkl_checksum              11438
_symmetry_cell_setting           triclinic
_symmetry_space_group_name_h-m   'P -1'
_symmetry_int_tables_number      2
_chemical_absolute_configuration .
