# Supplementary material for: The Selection of the Best Derivatization Reagents for the Determination of Polyamines in Home-Made Wine Samples
Source: Materials (Basel). 2023 Feb 9;16(4):1474. doi: 10.3390/ma16041474 (PMC9960030; doi:10.3390/ma16041474)
Supplement: Supplementary file 1 [file materials-16-01474-s001.zip › materials-2144164-supplementary/materials-2144164-supplementary/Supplementary + cif/SPD-CNBF.cif]

 
data_14be55-p-1_a

_audit_creation_method           SHELXL-2018/1
_shelx_SHELXL_version_number     2018/1
_chemical_name_systematic        ?
_chemical_name_common            ?
_chemical_formula_moiety         'C28 H22 F9 N9 O12'
_chemical_formula_sum            'C28 H22 F9 N9 O12'
_chemical_melting_point          ?

_exptl_crystal_description       needle
_exptl_crystal_colour            yellow
_diffrn_ambient_temperature      100(2)
_chemical_formula_weight         847.54

loop_
_atom_type_symbol
_atom_type_description
_atom_type_scat_dispersion_real
_atom_type_scat_dispersion_imag
_atom_type_scat_source
C C 0.0033 0.0021 'International Tables Vol C Tables 4.2.6.8 and 6.1.1.4'
H H 0.0000 0.0000 'International Tables Vol C Tables 4.2.6.8 and 6.1.1.4'
N N 0.0063 0.0043 'International Tables Vol C Tables 4.2.6.8 and 6.1.1.4'
O O 0.0113 0.0079 'International Tables Vol C Tables 4.2.6.8 and 6.1.1.4'
F F 0.0186 0.0133 'International Tables Vol C Tables 4.2.6.8 and 6.1.1.4'

_space_group_crystal_system      triclinic
_space_group_IT_number           2
_space_group_name_H-M_alt        'P -1'
_space_group_name_Hall           '-P 1'

_shelx_space_group_comment       
;
The symmetry employed for this shelxl refinement is uniquely defined
by the following loop, which should always be used as a source of
symmetry information in preference to the above space-group names.
They are only intended as comments.
;

loop_
_space_group_symop_operation_xyz
'x, y, z'
'-x, -y, -z'

_cell_length_a                   7.9750(16)
_cell_length_b                   11.781(2)
_cell_length_c                   17.767(4)
_cell_angle_alpha                75.65(3)
_cell_angle_beta                 82.14(3)
_cell_angle_gamma                87.48(3)
_cell_volume                     1601.9(6)
_cell_formula_units_Z            2
_cell_measurement_temperature    100(2)
_cell_measurement_reflns_used    6614
_cell_measurement_theta_min      1.273
_cell_measurement_theta_max      35.425
_exptl_crystal_density_meas      ?
_exptl_crystal_density_method    ?
_exptl_crystal_density_diffrn    1.757
_exptl_crystal_F_000             860
_exptl_transmission_factor_min   ?
_exptl_transmission_factor_max   ?
_exptl_crystal_size_max          0.170
_exptl_crystal_size_mid          0.050
_exptl_crystal_size_min          0.030
_exptl_absorpt_coefficient_mu    0.232
_shelx_estimated_absorpt_T_min   0.962
_shelx_estimated_absorpt_T_max   0.993
_exptl_absorpt_correction_type   multi-scan
_exptl_absorpt_correction_T_min  0.962
_exptl_absorpt_correction_T_max  0.993
_exptl_absorpt_process_details   'WinGX v1.80.03, multiscan'
_exptl_absorpt_special_details   ?
_diffrn_radiation_probe          x-ray
_diffrn_radiation_type           synchrotron
_diffrn_radiation_wavelength     0.7999
_diffrn_source                   synchrotron
_diffrn_source_type              'MX14-2 beamline, Bessy II, HZB'
_diffrn_measurement_device_type  'nanodiffractometer'
_diffrn_measurement_method       'spindle axis rotation'
_diffrn_detector_area_resol_mean ?
_diffrn_reflns_number            20171
_diffrn_reflns_av_unetI/netI     0.0293
_diffrn_reflns_av_R_equivalents  0.0344
_diffrn_reflns_limit_h_min       -9
_diffrn_reflns_limit_h_max       9
_diffrn_reflns_limit_k_min       -14
_diffrn_reflns_limit_k_max       14
_diffrn_reflns_limit_l_min       -22
_diffrn_reflns_limit_l_max       22
_diffrn_reflns_theta_min         1.343
_diffrn_reflns_theta_max         29.995
_diffrn_reflns_theta_full        28.681
_diffrn_measured_fraction_theta_max 0.900
_diffrn_measured_fraction_theta_full 0.919
_diffrn_reflns_Laue_measured_fraction_max 0.900
_diffrn_reflns_Laue_measured_fraction_full 0.919
_diffrn_reflns_point_group_measured_fraction_max 0.900
_diffrn_reflns_point_group_measured_fraction_full 0.919
_reflns_number_total             5885
_reflns_number_gt                5436
_reflns_threshold_expression     'I > 2\s(I)'
_reflns_Friedel_coverage         0.000
_reflns_Friedel_fraction_max     .
_reflns_Friedel_fraction_full    .

_reflns_special_details          
;
 Reflections were merged by SHELXL according to the crystal
 class for the calculation of statistics and refinement.
 
 _reflns_Friedel_fraction is defined as the number of unique
 Friedel pairs measured divided by the number that would be
 possible theoretically, ignoring centric projections and
 systematic absences.
;

_computing_data_collection       'xdsapp3 (Sparta, J. Appl. Cryst. 2016)'
_computing_cell_refinement       'xdsapp3 (Sparta, J. Appl. Cryst. 2016)'
_computing_data_reduction        'xdsapp3 (Sparta, J. Appl. Cryst. 2016)'
_computing_structure_solution    'SHELXT 2014/5 (Sheldrick, 2014)'
_computing_structure_refinement  'SHELXL-2018/1 (Sheldrick, 2018)'
_computing_molecular_graphics    'WinGX v1.80.03 (Farrugia, J.Appl.Cryst. 1999)'
_computing_publication_material  ciftab
_refine_special_details          ?
_refine_ls_structure_factor_coef Fsqd
_refine_ls_matrix_type           full
_refine_ls_weighting_scheme      calc
_refine_ls_weighting_details     
'w=1/[\s^2^(Fo^2^)+(0.0616P)^2^+1.0534P] where P=(Fo^2^+2Fc^2^)/3'
_atom_sites_solution_primary     ?
_atom_sites_solution_secondary   ?
_atom_sites_solution_hydrogens   geom
_refine_ls_hydrogen_treatment    constr
_refine_ls_extinction_method     none
_refine_ls_extinction_coef       .
_refine_ls_number_reflns         5885
_refine_ls_number_parameters     550
_refine_ls_number_restraints     12
_refine_ls_R_factor_all          0.0453
_refine_ls_R_factor_gt           0.0426
_refine_ls_wR_factor_ref         0.1192
_refine_ls_wR_factor_gt          0.1164
_refine_ls_goodness_of_fit_ref   1.063
_refine_ls_restrained_S_all      1.079
_refine_ls_shift/su_max          0.002
_refine_ls_shift/su_mean         0.000

loop_
_atom_site_label
_atom_site_type_symbol
_atom_site_fract_x
_atom_site_fract_y
_atom_site_fract_z
_atom_site_U_iso_or_equiv
_atom_site_adp_type
_atom_site_occupancy
_atom_site_site_symmetry_order
_atom_site_calc_flag
_atom_site_refinement_flags_posn
_atom_site_refinement_flags_adp
_atom_site_refinement_flags_occupancy
_atom_site_disorder_assembly
_atom_site_disorder_group
C1 C 0.6848(2) 0.56636(14) 0.42420(9) 0.0188(3) Uani 1 1 d . . . . .
N1 N 0.78574(19) 0.47184(13) 0.40055(8) 0.0221(3) Uani 1 1 d . . . . .
O1 O 0.71200(17) 0.39431(11) 0.38212(8) 0.0285(3) Uani 1 1 d . . . . .
O2 O 0.93923(16) 0.47189(12) 0.40062(8) 0.0312(3) Uani 1 1 d . . . . .
C2 C 0.7558(2) 0.62114(15) 0.47280(9) 0.0212(3) Uani 1 1 d . . . . .
H2 H 0.860627 0.593670 0.490706 0.025 Uiso 1 1 calc R U . . .
C3 C 0.6739(2) 0.71574(15) 0.49513(10) 0.0224(4) Uani 1 1 d . . . . .
C3A C 0.7445(3) 0.76738(16) 0.55313(11) 0.0282(4) Uani 1 1 d . . . . .
F1 F 0.91051(15) 0.78069(11) 0.53837(7) 0.0372(3) Uani 1 1 d . . . . .
F2 F 0.67609(16) 0.87199(11) 0.55568(8) 0.0430(3) Uani 1 1 d . . . . .
F3 F 0.7164(2) 0.69756(13) 0.62566(7) 0.0581(4) Uani 1 1 d . . . . .
C4 C 0.5226(2) 0.75606(15) 0.46777(10) 0.0225(4) Uani 1 1 d . . . . .
H4 H 0.467886 0.823004 0.481082 0.027 Uiso 1 1 calc R U . . .
C5 C 0.4514(2) 0.69885(14) 0.42110(9) 0.0196(3) Uani 1 1 d . . . . .
N5 N 0.2794(2) 0.73816(13) 0.40610(9) 0.0245(3) Uani 1 1 d . . . . .
O5 O 0.16738(16) 0.66465(12) 0.42871(8) 0.0295(3) Uani 1 1 d . . . . .
O6 O 0.2571(2) 0.84159(12) 0.37544(10) 0.0419(4) Uani 1 1 d . . . . .
C6 C 0.5272(2) 0.60138(14) 0.39527(9) 0.0179(3) Uani 1 1 d . . . . .
N7 N 0.46439(19) 0.54912(12) 0.34587(8) 0.0208(3) Uani 1 1 d . . . . .
H7 H 0.508472 0.480093 0.343521 0.025 Uiso 1 1 calc R U . . .
C8 C 0.3329(2) 0.59171(14) 0.29569(10) 0.0211(3) Uani 1 1 d . . . . .
H8A H 0.337892 0.678139 0.277392 0.025 Uiso 1 1 calc R U . . .
H8B H 0.220023 0.570461 0.325702 0.025 Uiso 1 1 calc R U . . .
C9 C 0.3597(2) 0.53714(15) 0.22553(10) 0.0206(3) Uani 1 1 d . . . . .
H9A H 0.380644 0.451909 0.243818 0.025 Uiso 1 1 calc R U . . .
H9B H 0.460697 0.571869 0.189752 0.025 Uiso 1 1 calc R U . . .
C10 C 0.2052(2) 0.55745(14) 0.18104(10) 0.0213(3) Uani 1 1 d . . . . .
H10A H 0.104956 0.521796 0.217000 0.026 Uiso 1 1 calc R U . . .
H10B H 0.183273 0.642747 0.164079 0.026 Uiso 1 1 calc R U . . .
C11 C 0.2272(2) 0.50604(14) 0.10922(10) 0.0220(4) Uani 1 1 d . . . . .
H11A H 0.126463 0.526761 0.081477 0.026 Uiso 1 1 calc R U . . .
H11B H 0.326786 0.542417 0.073093 0.026 Uiso 1 1 calc R U . . .
N12 N 0.25022(18) 0.37768(12) 0.12810(8) 0.0199(3) Uani 1 1 d . . . . .
C13 C 0.3877(2) 0.33421(15) 0.07815(10) 0.0219(3) Uani 1 1 d . . . . .
H13A H 0.406884 0.249817 0.100954 0.026 Uiso 1 1 calc R U . . .
H13B H 0.493171 0.375960 0.077463 0.026 Uiso 1 1 calc R U . . .
C14 C 0.3495(2) 0.35100(15) -0.00598(10) 0.0234(4) Uani 1 1 d . . . . .
H14A H 0.329213 0.435304 -0.028616 0.028 Uiso 1 1 calc R U . . .
H14B H 0.449473 0.325877 -0.037710 0.028 Uiso 1 1 calc R U . . .
C15 C 0.1960(2) 0.28199(15) -0.01104(10) 0.0232(4) Uani 1 1 d . . . . .
H15A H 0.095230 0.305712 0.020915 0.028 Uiso 1 1 calc R U . . .
H15B H 0.172637 0.298415 -0.066047 0.028 Uiso 1 1 calc R U . . .
N16 N 0.2306(2) 0.15656(13) 0.01797(9) 0.0250(3) Uani 1 1 d . . . . .
H16 H 0.326284 0.130150 -0.002832 0.030 Uiso 1 1 calc R U . . .
C17 C 0.1354(2) 0.07699(14) 0.07206(9) 0.0191(3) Uani 1 1 d . . . . .
C18 C 0.2060(2) -0.02585(14) 0.11958(10) 0.0209(4) Uani 1 1 d . . . . .
N18 N 0.3880(2) -0.05190(13) 0.10950(9) 0.0264(3) Uani 1 1 d . . . . .
O18 O 0.48762(17) 0.02613(12) 0.07254(8) 0.0322(3) Uani 1 1 d . . . . .
O19 O 0.4364(2) -0.15077(13) 0.13814(11) 0.0464(4) Uani 1 1 d . . . . .
C19 C 0.1099(2) -0.10722(14) 0.17659(10) 0.0231(4) Uani 1 1 d . . . . .
H19 H 0.163585 -0.173800 0.206169 0.028 Uiso 1 1 calc R U . . .
C20 C -0.0635(2) -0.09315(15) 0.19123(10) 0.0233(4) Uani 1 1 d . . . . .
C20A C -0.1660(3) -0.18692(17) 0.24833(11) 0.0312(4) Uani 1 1 d . . . . .
F4 F -0.3154(2) -0.14988(12) 0.27527(9) 0.0555(4) Uani 1 1 d . . . . .
F5 F -0.1996(2) -0.27341(12) 0.21628(9) 0.0615(4) Uani 1 1 d . . . . .
F6 F -0.0864(2) -0.23760(16) 0.30868(9) 0.0725(5) Uani 1 1 d . . . . .
C21 C -0.1404(2) 0.00492(15) 0.14754(10) 0.0229(4) Uani 1 1 d . . . . .
H21 H -0.259106 0.016996 0.157700 0.028 Uiso 1 1 calc R U . . .
C22 C -0.0444(2) 0.08421(14) 0.08972(10) 0.0194(3) Uani 1 1 d . . . . .
N22 N -0.14356(19) 0.17139(12) 0.03911(9) 0.0247(3) Uani 1 1 d . . . . .
O22 O -0.10251(19) 0.19041(12) -0.03200(8) 0.0344(3) Uani 1 1 d . . . . .
O23 O -0.26585(18) 0.21599(13) 0.07017(10) 0.0412(4) Uani 1 1 d . . . . .
C31 C 0.1509(2) 0.30287(13) 0.18685(9) 0.0175(3) Uani 1 1 d . . . . .
C32 C 0.2120(2) 0.19847(14) 0.23519(9) 0.0175(3) Uani 1 1 d . . . . .
N32 N 0.39573(18) 0.17270(12) 0.23188(8) 0.0196(3) Uani 1 1 d . . . . .
O32 O 0.49010(16) 0.25255(11) 0.23100(8) 0.0260(3) Uani 1 1 d . . . . .
O33 O 0.44172(16) 0.07183(11) 0.23286(8) 0.0275(3) Uani 1 1 d . . . . .
C33 C 0.1134(2) 0.12005(14) 0.29294(9) 0.0187(3) Uani 1 1 d . . . . .
H33 H 0.161704 0.049228 0.320285 0.022 Uiso 1 1 calc R U . . .
C34 C -0.0573(2) 0.14522(14) 0.31098(10) 0.0195(3) Uani 1 1 d . . . . .
C34A C -0.1656(2) 0.06577(16) 0.37640(11) 0.0260(4) Uani 1 1 d . . . . .
F7 F -0.1855(5) 0.1001(4) 0.44216(19) 0.0603(12) Uani 0.7 1 d . . P A 1
F8 F -0.3263(3) 0.0604(3) 0.3604(2) 0.0577(10) Uani 0.7 1 d . . P A 1
F9 F -0.1124(4) -0.0433(2) 0.3909(2) 0.0606(9) Uani 0.7 1 d . . P A 1
F10 F -0.2424(12) 0.1214(8) 0.4236(5) 0.066(3) Uani 0.3 1 d . U P A 2
F11 F -0.2707(11) 0.0131(8) 0.3538(5) 0.070(2) Uani 0.3 1 d . U P A 2
F12 F -0.0688(10) -0.0110(7) 0.4199(5) 0.070(3) Uani 0.3 1 d . . P A 2
C35 C -0.1252(2) 0.24733(14) 0.26808(10) 0.0197(3) Uani 1 1 d . . . . .
H35 H -0.240491 0.267427 0.280710 0.024 Uiso 1 1 calc R U . . .
C36 C -0.0254(2) 0.31966(14) 0.20709(10) 0.0190(3) Uani 1 1 d . . . . .
N36 N -0.12062(18) 0.41231(12) 0.15749(9) 0.0223(3) Uani 1 1 d . . . . .
O36 O -0.09742(17) 0.42266(12) 0.08625(7) 0.0314(3) Uani 1 1 d . . . . .
O37 O -0.22310(17) 0.47052(12) 0.19023(8) 0.0322(3) Uani 1 1 d . . . . .

loop_
_atom_site_aniso_label
_atom_site_aniso_U_11
_atom_site_aniso_U_22
_atom_site_aniso_U_33
_atom_site_aniso_U_23
_atom_site_aniso_U_13
_atom_site_aniso_U_12
C1 0.0181(9) 0.0214(7) 0.0156(7) -0.0030(6) -0.0007(7) 0.0003(6)
N1 0.0218(8) 0.0262(7) 0.0175(7) -0.0037(6) -0.0049(6) 0.0044(6)
O1 0.0315(7) 0.0264(6) 0.0318(7) -0.0123(5) -0.0110(6) 0.0058(5)
O2 0.0190(7) 0.0386(7) 0.0356(7) -0.0089(6) -0.0045(6) 0.0057(6)
C2 0.0193(9) 0.0274(8) 0.0156(7) -0.0024(6) -0.0019(7) -0.0038(7)
C3 0.0253(9) 0.0262(8) 0.0160(7) -0.0051(6) -0.0007(7) -0.0074(7)
C3A 0.0343(11) 0.0304(9) 0.0211(8) -0.0083(7) -0.0021(8) -0.0082(8)
F1 0.0331(7) 0.0465(7) 0.0390(6) -0.0179(5) -0.0135(6) -0.0051(5)
F2 0.0404(7) 0.0483(7) 0.0542(8) -0.0357(6) -0.0124(6) 0.0028(6)
F3 0.0988(13) 0.0597(8) 0.0173(5) -0.0059(5) -0.0055(7) -0.0442(8)
C4 0.0256(10) 0.0223(8) 0.0184(8) -0.0054(6) 0.0030(7) -0.0025(7)
C5 0.0179(9) 0.0221(8) 0.0170(7) -0.0023(6) -0.0010(7) 0.0003(6)
N5 0.0237(8) 0.0278(7) 0.0240(7) -0.0101(6) -0.0046(7) 0.0056(6)
O5 0.0192(7) 0.0416(7) 0.0291(7) -0.0127(6) -0.0003(6) -0.0006(6)
O6 0.0419(9) 0.0270(7) 0.0568(10) -0.0064(7) -0.0176(8) 0.0127(6)
C6 0.0181(8) 0.0198(7) 0.0140(7) -0.0014(6) -0.0004(7) -0.0022(6)
N7 0.0228(8) 0.0202(6) 0.0216(7) -0.0064(5) -0.0090(6) 0.0039(6)
C8 0.0207(9) 0.0238(8) 0.0203(8) -0.0058(6) -0.0075(7) 0.0024(7)
C9 0.0192(9) 0.0242(8) 0.0193(8) -0.0059(6) -0.0048(7) 0.0016(7)
C10 0.0208(9) 0.0214(7) 0.0238(8) -0.0073(6) -0.0070(7) 0.0005(6)
C11 0.0254(9) 0.0191(7) 0.0216(8) -0.0030(6) -0.0074(7) 0.0000(7)
N12 0.0190(7) 0.0197(6) 0.0207(7) -0.0038(5) -0.0038(6) 0.0011(6)
C13 0.0167(8) 0.0234(8) 0.0238(8) -0.0036(6) -0.0012(7) 0.0004(7)
C14 0.0223(9) 0.0239(8) 0.0215(8) -0.0026(6) 0.0006(7) -0.0009(7)
C15 0.0240(9) 0.0236(8) 0.0208(8) -0.0031(6) -0.0028(7) 0.0010(7)
N16 0.0213(8) 0.0238(7) 0.0280(8) -0.0064(6) 0.0023(7) 0.0029(6)
C17 0.0194(9) 0.0208(7) 0.0198(8) -0.0099(6) -0.0032(7) 0.0020(6)
C18 0.0190(9) 0.0230(8) 0.0236(8) -0.0105(7) -0.0052(7) 0.0035(7)
N18 0.0217(8) 0.0286(8) 0.0324(8) -0.0131(7) -0.0072(7) 0.0064(7)
O18 0.0203(7) 0.0403(7) 0.0350(7) -0.0084(6) -0.0027(6) 0.0035(6)
O19 0.0324(8) 0.0302(7) 0.0736(11) -0.0065(7) -0.0131(8) 0.0145(6)
C19 0.0284(10) 0.0201(8) 0.0233(8) -0.0083(6) -0.0081(8) 0.0036(7)
C20 0.0272(10) 0.0230(8) 0.0206(8) -0.0067(7) -0.0029(8) -0.0021(7)
C20A 0.0360(11) 0.0276(9) 0.0280(9) -0.0040(7) -0.0015(9) -0.0023(8)
F4 0.0491(9) 0.0393(7) 0.0608(9) 0.0016(6) 0.0278(8) -0.0026(6)
F5 0.0850(12) 0.0391(7) 0.0593(9) -0.0213(7) 0.0211(9) -0.0302(7)
F6 0.0668(11) 0.0837(12) 0.0468(9) 0.0344(8) -0.0217(8) -0.0276(9)
C21 0.0209(9) 0.0249(8) 0.0256(8) -0.0103(7) -0.0044(7) 0.0001(7)
C22 0.0191(9) 0.0200(7) 0.0213(8) -0.0074(6) -0.0065(7) 0.0023(6)
N22 0.0196(8) 0.0217(7) 0.0342(8) -0.0053(6) -0.0112(7) -0.0005(6)
O22 0.0459(9) 0.0327(7) 0.0291(7) -0.0071(6) -0.0211(7) 0.0017(6)
O23 0.0201(7) 0.0334(7) 0.0608(10) 0.0016(7) 0.0004(7) 0.0077(6)
C31 0.0164(8) 0.0186(7) 0.0188(7) -0.0055(6) -0.0056(7) 0.0006(6)
C32 0.0146(8) 0.0205(7) 0.0194(7) -0.0074(6) -0.0056(7) 0.0028(6)
N32 0.0172(7) 0.0236(7) 0.0178(7) -0.0035(5) -0.0057(6) 0.0035(6)
O32 0.0189(6) 0.0289(6) 0.0315(7) -0.0064(5) -0.0098(6) 0.0002(5)
O33 0.0249(7) 0.0240(6) 0.0326(7) -0.0066(5) -0.0039(6) 0.0089(5)
C33 0.0215(9) 0.0178(7) 0.0183(7) -0.0062(6) -0.0058(7) 0.0026(6)
C34 0.0208(9) 0.0200(7) 0.0191(8) -0.0070(6) -0.0027(7) -0.0011(6)
C34A 0.0251(10) 0.0254(8) 0.0263(9) -0.0053(7) -0.0012(8) -0.0003(7)
F7 0.082(3) 0.075(3) 0.0257(12) -0.0214(14) 0.0168(14) -0.049(2)
F8 0.0262(13) 0.077(2) 0.0520(17) 0.0231(16) -0.0086(11) -0.0202(12)
F9 0.057(2) 0.0255(11) 0.074(2) 0.0126(12) 0.0331(16) 0.0083(11)
F10 0.080(5) 0.043(3) 0.058(5) -0.016(3) 0.050(4) 0.002(3)
F11 0.078(5) 0.088(5) 0.049(3) -0.016(4) -0.003(4) -0.066(4)
F12 0.038(4) 0.067(5) 0.067(5) 0.047(4) 0.008(3) 0.013(3)
C35 0.0168(8) 0.0234(8) 0.0214(8) -0.0100(6) -0.0040(7) 0.0013(6)
C36 0.0174(8) 0.0189(7) 0.0221(8) -0.0058(6) -0.0072(7) 0.0028(6)
N36 0.0158(7) 0.0250(7) 0.0260(7) -0.0050(6) -0.0058(6) 0.0027(6)
O36 0.0308(8) 0.0420(7) 0.0229(6) -0.0085(6) -0.0115(6) 0.0112(6)
O37 0.0277(7) 0.0312(7) 0.0347(7) -0.0059(6) -0.0027(6) 0.0135(6)

_geom_special_details            
;
 All esds (except the esd in the dihedral angle between two l.s. planes)
 are estimated using the full covariance matrix.  The cell esds are taken
 into account individually in the estimation of esds in distances, angles
 and torsion angles; correlations between esds in cell parameters are only
 used when they are defined by crystal symmetry.  An approximate (isotropic)
 treatment of cell esds is used for estimating esds involving l.s. planes.
;

loop_
_geom_bond_atom_site_label_1
_geom_bond_atom_site_label_2
_geom_bond_distance
_geom_bond_site_symmetry_2
_geom_bond_publ_flag
C1 C2 1.387(2) . ?
C1 C6 1.429(2) . ?
C1 N1 1.458(2) . ?
N1 O2 1.224(2) . ?
N1 O1 1.239(2) . ?
C2 C3 1.382(2) . ?
C2 H2 0.9500 . ?
C3 C4 1.383(3) . ?
C3 C3A 1.500(2) . ?
C3A F1 1.322(2) . ?
C3A F2 1.334(2) . ?
C3A F3 1.341(2) . ?
C4 C5 1.380(2) . ?
C4 H4 0.9500 . ?
C5 C6 1.421(2) . ?
C5 N5 1.467(2) . ?
N5 O6 1.221(2) . ?
N5 O5 1.227(2) . ?
C6 N7 1.347(2) . ?
N7 C8 1.461(2) . ?
N7 H7 0.8800 . ?
C8 C9 1.525(2) . ?
C8 H8A 0.9900 . ?
C8 H8B 0.9900 . ?
C9 C10 1.532(2) . ?
C9 H9A 0.9900 . ?
C9 H9B 0.9900 . ?
C10 C11 1.529(2) . ?
C10 H10A 0.9900 . ?
C10 H10B 0.9900 . ?
C11 N12 1.474(2) . ?
C11 H11A 0.9900 . ?
C11 H11B 0.9900 . ?
N12 C31 1.368(2) . ?
N12 C13 1.470(2) . ?
C13 C14 1.529(2) . ?
C13 H13A 0.9900 . ?
C13 H13B 0.9900 . ?
C14 C15 1.524(2) . ?
C14 H14A 0.9900 . ?
C14 H14B 0.9900 . ?
C15 N16 1.467(2) . ?
C15 H15A 0.9900 . ?
C15 H15B 0.9900 . ?
N16 C17 1.340(2) . ?
N16 H16 0.8800 . ?
C17 C22 1.429(2) . ?
C17 C18 1.436(2) . ?
C18 C19 1.380(3) . ?
C18 N18 1.466(2) . ?
N18 O19 1.219(2) . ?
N18 O18 1.237(2) . ?
C19 C20 1.382(3) . ?
C19 H19 0.9500 . ?
C20 C21 1.392(2) . ?
C20 C20A 1.488(3) . ?
C20A F4 1.319(3) . ?
C20A F6 1.321(2) . ?
C20A F5 1.337(2) . ?
C21 C22 1.373(3) . ?
C21 H21 0.9500 . ?
C22 N22 1.468(2) . ?
N22 O23 1.218(2) . ?
N22 O22 1.227(2) . ?
C31 C36 1.421(2) . ?
C31 C32 1.423(2) . ?
C32 C33 1.378(3) . ?
C32 N32 1.479(2) . ?
N32 O33 1.2248(18) . ?
N32 O32 1.226(2) . ?
C33 C34 1.392(2) . ?
C33 H33 0.9500 . ?
C34 C35 1.387(2) . ?
C34 C34A 1.493(3) . ?
C34A F11 1.229(7) . ?
C34A F10 1.267(8) . ?
C34A F7 1.316(4) . ?
C34A F9 1.309(3) . ?
C34A F12 1.330(7) . ?
C34A F8 1.358(3) . ?
C35 C36 1.378(3) . ?
C35 H35 0.9500 . ?
C36 N36 1.476(2) . ?
N36 O37 1.223(2) . ?
N36 O36 1.230(2) . ?

loop_
_geom_angle_atom_site_label_1
_geom_angle_atom_site_label_2
_geom_angle_atom_site_label_3
_geom_angle
_geom_angle_site_symmetry_1
_geom_angle_site_symmetry_3
_geom_angle_publ_flag
C2 C1 C6 123.61(15) . . ?
C2 C1 N1 115.60(14) . . ?
C6 C1 N1 120.74(14) . . ?
O2 N1 O1 122.96(15) . . ?
O2 N1 C1 118.56(14) . . ?
O1 N1 C1 118.47(14) . . ?
C3 C2 C1 119.92(15) . . ?
C3 C2 H2 120.0 . . ?
C1 C2 H2 120.0 . . ?
C2 C3 C4 119.54(15) . . ?
C2 C3 C3A 119.23(16) . . ?
C4 C3 C3A 121.09(16) . . ?
F1 C3A F2 107.26(15) . . ?
F1 C3A F3 105.30(17) . . ?
F2 C3A F3 107.52(16) . . ?
F1 C3A C3 113.06(15) . . ?
F2 C3A C3 112.12(15) . . ?
F3 C3A C3 111.19(15) . . ?
C5 C4 C3 119.85(15) . . ?
C5 C4 H4 120.1 . . ?
C3 C4 H4 120.1 . . ?
C4 C5 C6 124.20(15) . . ?
C4 C5 N5 114.61(14) . . ?
C6 C5 N5 120.89(14) . . ?
O6 N5 O5 125.11(16) . . ?
O6 N5 C5 118.01(16) . . ?
O5 N5 C5 116.80(14) . . ?
N7 C6 C5 124.87(15) . . ?
N7 C6 C1 122.23(14) . . ?
C5 C6 C1 112.82(14) . . ?
C6 N7 C8 128.68(14) . . ?
C6 N7 H7 115.7 . . ?
C8 N7 H7 115.7 . . ?
N7 C8 C9 109.38(13) . . ?
N7 C8 H8A 109.8 . . ?
C9 C8 H8A 109.8 . . ?
N7 C8 H8B 109.8 . . ?
C9 C8 H8B 109.8 . . ?
H8A C8 H8B 108.2 . . ?
C8 C9 C10 111.19(14) . . ?
C8 C9 H9A 109.4 . . ?
C10 C9 H9A 109.4 . . ?
C8 C9 H9B 109.4 . . ?
C10 C9 H9B 109.4 . . ?
H9A C9 H9B 108.0 . . ?
C11 C10 C9 113.13(14) . . ?
C11 C10 H10A 109.0 . . ?
C9 C10 H10A 109.0 . . ?
C11 C10 H10B 109.0 . . ?
C9 C10 H10B 109.0 . . ?
H10A C10 H10B 107.8 . . ?
N12 C11 C10 113.73(14) . . ?
N12 C11 H11A 108.8 . . ?
C10 C11 H11A 108.8 . . ?
N12 C11 H11B 108.8 . . ?
C10 C11 H11B 108.8 . . ?
H11A C11 H11B 107.7 . . ?
C31 N12 C13 121.58(13) . . ?
C31 N12 C11 123.34(14) . . ?
C13 N12 C11 115.07(14) . . ?
N12 C13 C14 112.67(13) . . ?
N12 C13 H13A 109.1 . . ?
C14 C13 H13A 109.1 . . ?
N12 C13 H13B 109.1 . . ?
C14 C13 H13B 109.1 . . ?
H13A C13 H13B 107.8 . . ?
C15 C14 C13 112.66(15) . . ?
C15 C14 H14A 109.1 . . ?
C13 C14 H14A 109.1 . . ?
C15 C14 H14B 109.1 . . ?
C13 C14 H14B 109.1 . . ?
H14A C14 H14B 107.8 . . ?
N16 C15 C14 108.95(14) . . ?
N16 C15 H15A 109.9 . . ?
C14 C15 H15A 109.9 . . ?
N16 C15 H15B 109.9 . . ?
C14 C15 H15B 109.9 . . ?
H15A C15 H15B 108.3 . . ?
C17 N16 C15 128.36(15) . . ?
C17 N16 H16 115.8 . . ?
C15 N16 H16 115.8 . . ?
N16 C17 C22 124.83(15) . . ?
N16 C17 C18 122.65(15) . . ?
C22 C17 C18 112.52(16) . . ?
C19 C18 C17 123.26(16) . . ?
C19 C18 N18 115.33(15) . . ?
C17 C18 N18 121.41(16) . . ?
O19 N18 O18 121.95(16) . . ?
O19 N18 C18 118.46(17) . . ?
O18 N18 C18 119.59(14) . . ?
C18 C19 C20 120.87(15) . . ?
C18 C19 H19 119.6 . . ?
C20 C19 H19 119.6 . . ?
C19 C20 C21 118.94(17) . . ?
C19 C20 C20A 119.77(16) . . ?
C21 C20 C20A 121.11(17) . . ?
F4 C20A F6 108.33(18) . . ?
F4 C20A F5 105.01(18) . . ?
F6 C20A F5 105.39(18) . . ?
F4 C20A C20 113.37(16) . . ?
F6 C20A C20 112.26(17) . . ?
F5 C20A C20 111.91(16) . . ?
C22 C21 C20 119.87(16) . . ?
C22 C21 H21 120.1 . . ?
C20 C21 H21 120.1 . . ?
C21 C22 C17 124.50(15) . . ?
C21 C22 N22 114.24(15) . . ?
C17 C22 N22 120.83(15) . . ?
O23 N22 O22 124.26(15) . . ?
O23 N22 C22 117.88(16) . . ?
O22 N22 C22 117.77(15) . . ?
N12 C31 C36 124.28(14) . . ?
N12 C31 C32 124.02(15) . . ?
C36 C31 C32 111.71(15) . . ?
C33 C32 C31 124.97(15) . . ?
C33 C32 N32 114.11(13) . . ?
C31 C32 N32 120.62(15) . . ?
O33 N32 O32 124.77(14) . . ?
O33 N32 C32 117.35(14) . . ?
O32 N32 C32 117.83(13) . . ?
C32 C33 C34 119.60(15) . . ?
C32 C33 H33 120.2 . . ?
C34 C33 H33 120.2 . . ?
C35 C34 C33 118.76(16) . . ?
C35 C34 C34A 120.16(16) . . ?
C33 C34 C34A 121.06(15) . . ?
F11 C34A F10 108.5(7) . . ?
F7 C34A F9 108.7(3) . . ?
F11 C34A F12 109.4(6) . . ?
F10 C34A F12 104.1(6) . . ?
F7 C34A F8 103.7(3) . . ?
F9 C34A F8 104.4(2) . . ?
F11 C34A C34 113.3(4) . . ?
F10 C34A C34 111.4(5) . . ?
F7 C34A C34 113.7(2) . . ?
F9 C34A C34 113.3(2) . . ?
F12 C34A C34 109.8(4) . . ?
F8 C34A C34 112.24(19) . . ?
C36 C35 C34 119.97(15) . . ?
C36 C35 H35 120.0 . . ?
C34 C35 H35 120.0 . . ?
C35 C36 C31 124.74(14) . . ?
C35 C36 N36 114.00(14) . . ?
C31 C36 N36 120.98(15) . . ?
O37 N36 O36 124.14(14) . . ?
O37 N36 C36 117.75(14) . . ?
O36 N36 C36 118.03(14) . . ?

loop_
_geom_torsion_atom_site_label_1
_geom_torsion_atom_site_label_2
_geom_torsion_atom_site_label_3
_geom_torsion_atom_site_label_4
_geom_torsion
_geom_torsion_site_symmetry_1
_geom_torsion_site_symmetry_2
_geom_torsion_site_symmetry_3
_geom_torsion_site_symmetry_4
_geom_torsion_publ_flag
C2 C1 N1 O2 -24.4(2) . . . . ?
C6 C1 N1 O2 152.95(16) . . . . ?
C2 C1 N1 O1 154.80(15) . . . . ?
C6 C1 N1 O1 -27.9(2) . . . . ?
C6 C1 C2 C3 -0.6(3) . . . . ?
N1 C1 C2 C3 176.67(15) . . . . ?
C1 C2 C3 C4 -0.9(3) . . . . ?
C1 C2 C3 C3A 174.75(16) . . . . ?
C2 C3 C3A F1 44.6(2) . . . . ?
C4 C3 C3A F1 -139.78(18) . . . . ?
C2 C3 C3A F2 166.00(16) . . . . ?
C4 C3 C3A F2 -18.4(3) . . . . ?
C2 C3 C3A F3 -73.6(2) . . . . ?
C4 C3 C3A F3 102.0(2) . . . . ?
C2 C3 C4 C5 2.6(3) . . . . ?
C3A C3 C4 C5 -173.02(16) . . . . ?
C3 C4 C5 C6 -2.9(3) . . . . ?
C3 C4 C5 N5 170.84(16) . . . . ?
C4 C5 N5 O6 57.8(2) . . . . ?
C6 C5 N5 O6 -128.26(18) . . . . ?
C4 C5 N5 O5 -119.12(17) . . . . ?
C6 C5 N5 O5 54.8(2) . . . . ?
C4 C5 C6 N7 -175.73(17) . . . . ?
N5 C5 C6 N7 10.9(3) . . . . ?
C4 C5 C6 C1 1.3(2) . . . . ?
N5 C5 C6 C1 -172.02(15) . . . . ?
C2 C1 C6 N7 177.56(16) . . . . ?
N1 C1 C6 N7 0.4(3) . . . . ?
C2 C1 C6 C5 0.4(2) . . . . ?
N1 C1 C6 C5 -176.69(15) . . . . ?
C5 C6 N7 C8 14.4(3) . . . . ?
C1 C6 N7 C8 -162.33(17) . . . . ?
C6 N7 C8 C9 153.58(17) . . . . ?
N7 C8 C9 C10 167.62(14) . . . . ?
C8 C9 C10 C11 179.01(14) . . . . ?
C9 C10 C11 N12 62.2(2) . . . . ?
C10 C11 N12 C31 46.5(2) . . . . ?
C10 C11 N12 C13 -134.28(15) . . . . ?
C31 N12 C13 C14 110.27(17) . . . . ?
C11 N12 C13 C14 -68.92(18) . . . . ?
N12 C13 C14 C15 -63.03(18) . . . . ?
C13 C14 C15 N16 -62.28(18) . . . . ?
C14 C15 N16 C17 128.72(18) . . . . ?
C15 N16 C17 C22 27.0(3) . . . . ?
C15 N16 C17 C18 -152.44(16) . . . . ?
N16 C17 C18 C19 178.61(15) . . . . ?
C22 C17 C18 C19 -0.9(2) . . . . ?
N16 C17 C18 N18 -2.2(2) . . . . ?
C22 C17 C18 N18 178.32(13) . . . . ?
C19 C18 N18 O19 15.3(2) . . . . ?
C17 C18 N18 O19 -163.95(16) . . . . ?
C19 C18 N18 O18 -164.72(15) . . . . ?
C17 C18 N18 O18 16.0(2) . . . . ?
C17 C18 C19 C20 -0.2(2) . . . . ?
N18 C18 C19 C20 -179.41(14) . . . . ?
C18 C19 C20 C21 -0.1(2) . . . . ?
C18 C19 C20 C20A 174.95(15) . . . . ?
C19 C20 C20A F4 159.95(17) . . . . ?
C21 C20 C20A F4 -25.1(2) . . . . ?
C19 C20 C20A F6 36.8(2) . . . . ?
C21 C20 C20A F6 -148.27(18) . . . . ?
C19 C20 C20A F5 -81.5(2) . . . . ?
C21 C20 C20A F5 93.5(2) . . . . ?
C19 C20 C21 C22 1.6(2) . . . . ?
C20A C20 C21 C22 -173.44(15) . . . . ?
C20 C21 C22 C17 -2.9(2) . . . . ?
C20 C21 C22 N22 169.58(14) . . . . ?
N16 C17 C22 C21 -177.06(15) . . . . ?
C18 C17 C22 C21 2.4(2) . . . . ?
N16 C17 C22 N22 11.0(2) . . . . ?
C18 C17 C22 N22 -169.56(14) . . . . ?
C21 C22 N22 O23 43.5(2) . . . . ?
C17 C22 N22 O23 -143.73(17) . . . . ?
C21 C22 N22 O22 -133.06(16) . . . . ?
C17 C22 N22 O22 39.7(2) . . . . ?
C13 N12 C31 C36 -142.69(15) . . . . ?
C11 N12 C31 C36 36.4(2) . . . . ?
C13 N12 C31 C32 37.3(2) . . . . ?
C11 N12 C31 C32 -143.59(15) . . . . ?
N12 C31 C32 C33 -177.82(14) . . . . ?
C36 C31 C32 C33 2.2(2) . . . . ?
N12 C31 C32 N32 8.8(2) . . . . ?
C36 C31 C32 N32 -171.20(13) . . . . ?
C33 C32 N32 O33 48.09(19) . . . . ?
C31 C32 N32 O33 -137.86(15) . . . . ?
C33 C32 N32 O32 -129.52(15) . . . . ?
C31 C32 N32 O32 44.5(2) . . . . ?
C31 C32 C33 C34 -4.7(2) . . . . ?
N32 C32 C33 C34 169.09(13) . . . . ?
C32 C33 C34 C35 2.3(2) . . . . ?
C32 C33 C34 C34A -176.31(14) . . . . ?
C35 C34 C34A F11 71.2(5) . . . . ?
C33 C34 C34A F11 -110.2(5) . . . . ?
C35 C34 C34A F10 -51.4(5) . . . . ?
C33 C34 C34A F10 127.1(5) . . . . ?
C35 C34 C34A F7 -80.7(3) . . . . ?
C33 C34 C34A F7 97.9(3) . . . . ?
C35 C34 C34A F9 154.5(2) . . . . ?
C33 C34 C34A F9 -26.9(3) . . . . ?
C35 C34 C34A F12 -166.1(5) . . . . ?
C33 C34 C34A F12 12.4(5) . . . . ?
C35 C34 C34A F8 36.6(3) . . . . ?
C33 C34 C34A F8 -144.8(2) . . . . ?
C33 C34 C35 C36 2.2(2) . . . . ?
C34A C34 C35 C36 -179.17(14) . . . . ?
C34 C35 C36 C31 -4.9(2) . . . . ?
C34 C35 C36 N36 168.98(13) . . . . ?
N12 C31 C36 C35 -177.35(15) . . . . ?
C32 C31 C36 C35 2.7(2) . . . . ?
N12 C31 C36 N36 9.2(2) . . . . ?
C32 C31 C36 N36 -170.83(13) . . . . ?
C35 C36 N36 O37 48.7(2) . . . . ?
C31 C36 N36 O37 -137.13(17) . . . . ?
C35 C36 N36 O36 -128.15(17) . . . . ?
C31 C36 N36 O36 46.0(2) . . . . ?

_refine_diff_density_max         0.620
_refine_diff_density_min         -0.556
_refine_diff_density_rms         0.054

_shelx_res_file                  
;
TITL 14be55-p-1_a.res in P-1
    14be55-p-1_a.res
    created by SHELXL-2018/1 at 13:31:31 on 27-Apr-2022
CELL  0.79990   7.9750  11.7810  17.7670   75.654   82.136   87.483
ZERR     2.00   0.0016   0.0024   0.0036    0.030    0.030    0.030
LATT   1
SFAC  C    H    N    O    F
DISP C 0.0033 0.0021 14.9814
DISP F 0.0186 0.0133 72.0073
DISP H 0 0 0.6287
DISP N 0.0063 0.0043 26.5137
DISP O 0.0113 0.0079 44.8187
UNIT  56   44   18   24   18
MERG   2
SHEL 18 0.80

TEMP -173
SIZE 0.170 0.050 0.030
ACTA
CONF

OMIT -2

ISOR 0.004 F10 F11
ISOR 0.003 F10

FMAP   2
PLAN    15
BOND   $H
LIST   6
L.S.   10
WGHT    0.061600    1.053400
FVAR       0.43384
C1    1    0.684826    0.566363    0.424201    11.00000    0.01808    0.02142 =
         0.01556   -0.00301   -0.00074    0.00026
N1    3    0.785737    0.471839    0.400546    11.00000    0.02184    0.02616 =
         0.01754   -0.00372   -0.00489    0.00444
O1    4    0.711997    0.394308    0.382115    11.00000    0.03153    0.02640 =
         0.03179   -0.01230   -0.01102    0.00580
O2    4    0.939229    0.471894    0.400621    11.00000    0.01900    0.03861 =
         0.03559   -0.00889   -0.00448    0.00569
C2    1    0.755827    0.621144    0.472797    11.00000    0.01933    0.02741 =
         0.01559   -0.00240   -0.00185   -0.00381
AFIX  43
H2    2    0.860627    0.593670    0.490706    11.00000   -1.20000
AFIX   0
C3    1    0.673917    0.715735    0.495125    11.00000    0.02525    0.02616 =
         0.01595   -0.00507   -0.00069   -0.00745
C3A   1    0.744509    0.767380    0.553129    11.00000    0.03434    0.03043 =
         0.02110   -0.00830   -0.00205   -0.00823
F1    5    0.910512    0.780693    0.538373    11.00000    0.03310    0.04653 =
         0.03905   -0.01791   -0.01352   -0.00511
F2    5    0.676090    0.871988    0.555679    11.00000    0.04043    0.04833 =
         0.05418   -0.03567   -0.01236    0.00282
F3    5    0.716406    0.697560    0.625659    11.00000    0.09882    0.05967 =
         0.01728   -0.00591   -0.00552   -0.04423
C4    1    0.522640    0.756063    0.467769    11.00000    0.02563    0.02232 =
         0.01837   -0.00544    0.00296   -0.00255
AFIX  43
H4    2    0.467886    0.823004    0.481082    11.00000   -1.20000
AFIX   0
C5    1    0.451436    0.698846    0.421099    11.00000    0.01786    0.02210 =
         0.01697   -0.00225   -0.00100    0.00026
N5    3    0.279351    0.738163    0.406102    11.00000    0.02366    0.02782 =
         0.02400   -0.01009   -0.00458    0.00555
O5    4    0.167384    0.664649    0.428715    11.00000    0.01918    0.04156 =
         0.02909   -0.01271   -0.00026   -0.00062
O6    4    0.257149    0.841587    0.375440    11.00000    0.04189    0.02704 =
         0.05681   -0.00642   -0.01765    0.01267
C6    1    0.527202    0.601381    0.395270    11.00000    0.01815    0.01982 =
         0.01397   -0.00135   -0.00044   -0.00225
N7    3    0.464391    0.549125    0.345869    11.00000    0.02279    0.02019 =
         0.02158   -0.00640   -0.00902    0.00389
AFIX  43
H7    2    0.508472    0.480093    0.343521    11.00000   -1.20000
AFIX   0
C8    1    0.332939    0.591707    0.295694    11.00000    0.02067    0.02376 =
         0.02030   -0.00582   -0.00755    0.00241
AFIX  23
H8A   2    0.337892    0.678139    0.277392    11.00000   -1.20000
H8B   2    0.220023    0.570461    0.325702    11.00000   -1.20000
AFIX   0
C9    1    0.359705    0.537139    0.225528    11.00000    0.01916    0.02421 =
         0.01931   -0.00593   -0.00478    0.00162
AFIX  23
H9A   2    0.380644    0.451909    0.243818    11.00000   -1.20000
H9B   2    0.460697    0.571869    0.189752    11.00000   -1.20000
AFIX   0
C10   1    0.205172    0.557446    0.181041    11.00000    0.02085    0.02144 =
         0.02380   -0.00732   -0.00702    0.00054
AFIX  23
H10A  2    0.104956    0.521796    0.217000    11.00000   -1.20000
H10B  2    0.183273    0.642747    0.164079    11.00000   -1.20000
AFIX   0
C11   1    0.227240    0.506037    0.109223    11.00000    0.02539    0.01913 =
         0.02155   -0.00299   -0.00738    0.00003
AFIX  23
H11A  2    0.126463    0.526761    0.081477    11.00000   -1.20000
H11B  2    0.326786    0.542417    0.073093    11.00000   -1.20000
AFIX   0
N12   3    0.250220    0.377676    0.128104    11.00000    0.01896    0.01970 =
         0.02066   -0.00380   -0.00384    0.00112
C13   1    0.387702    0.334212    0.078146    11.00000    0.01669    0.02344 =
         0.02383   -0.00356   -0.00117    0.00043
AFIX  23
H13A  2    0.406884    0.249817    0.100954    11.00000   -1.20000
H13B  2    0.493171    0.375960    0.077463    11.00000   -1.20000
AFIX   0
C14   1    0.349494    0.350999   -0.005979    11.00000    0.02230    0.02392 =
         0.02145   -0.00262    0.00055   -0.00091
AFIX  23
H14A  2    0.329213    0.435304   -0.028616    11.00000   -1.20000
H14B  2    0.449473    0.325877   -0.037710    11.00000   -1.20000
AFIX   0
C15   1    0.195980    0.281993   -0.011041    11.00000    0.02396    0.02363 =
         0.02076   -0.00310   -0.00280    0.00098
AFIX  23
H15A  2    0.095230    0.305712    0.020915    11.00000   -1.20000
H15B  2    0.172637    0.298415   -0.066047    11.00000   -1.20000
AFIX   0
N16   3    0.230620    0.156558    0.017969    11.00000    0.02128    0.02383 =
         0.02801   -0.00641    0.00235    0.00287
AFIX  43
H16   2    0.326284    0.130150   -0.002832    11.00000   -1.20000
AFIX   0
C17   1    0.135378    0.076992    0.072061    11.00000    0.01935    0.02080 =
         0.01978   -0.00990   -0.00320    0.00200
C18   1    0.206041   -0.025853    0.119584    11.00000    0.01899    0.02299 =
         0.02360   -0.01048   -0.00515    0.00355
N18   3    0.388031   -0.051903    0.109505    11.00000    0.02172    0.02857 =
         0.03237   -0.01306   -0.00716    0.00641
O18   4    0.487623    0.026130    0.072540    11.00000    0.02031    0.04031 =
         0.03499   -0.00844   -0.00269    0.00352
O19   4    0.436419   -0.150772    0.138135    11.00000    0.03242    0.03023 =
         0.07359   -0.00653   -0.01312    0.01450
C19   1    0.109895   -0.107224    0.176591    11.00000    0.02844    0.02008 =
         0.02335   -0.00833   -0.00814    0.00362
AFIX  43
H19   2    0.163585   -0.173800    0.206169    11.00000   -1.20000
AFIX   0
C20   1   -0.063544   -0.093146    0.191231    11.00000    0.02719    0.02300 =
         0.02056   -0.00669   -0.00286   -0.00211
C20A  1   -0.165987   -0.186915    0.248334    11.00000    0.03605    0.02758 =
         0.02795   -0.00398   -0.00148   -0.00230
F4    5   -0.315386   -0.149877    0.275266    11.00000    0.04909    0.03926 =
         0.06080    0.00160    0.02778   -0.00265
F5    5   -0.199592   -0.273411    0.216279    11.00000    0.08501    0.03910 =
         0.05933   -0.02130    0.02112   -0.03020
F6    5   -0.086435   -0.237601    0.308683    11.00000    0.06683    0.08366 =
         0.04679    0.03440   -0.02168   -0.02757
C21   1   -0.140444    0.004924    0.147542    11.00000    0.02088    0.02488 =
         0.02560   -0.01031   -0.00437    0.00006
AFIX  43
H21   2   -0.259106    0.016996    0.157700    11.00000   -1.20000
AFIX   0
C22   1   -0.044443    0.084207    0.089717    11.00000    0.01908    0.02005 =
         0.02126   -0.00742   -0.00649    0.00230
N22   3   -0.143563    0.171393    0.039110    11.00000    0.01958    0.02166 =
         0.03423   -0.00529   -0.01124   -0.00051
O22   4   -0.102514    0.190409   -0.032001    11.00000    0.04588    0.03265 =
         0.02906   -0.00709   -0.02114    0.00171
O23   4   -0.265846    0.215993    0.070174    11.00000    0.02006    0.03340 =
         0.06081    0.00164    0.00038    0.00768
C31   1    0.150942    0.302867    0.186847    11.00000    0.01643    0.01859 =
         0.01883   -0.00551   -0.00556    0.00064
C32   1    0.212023    0.198467    0.235192    11.00000    0.01459    0.02050 =
         0.01941   -0.00738   -0.00563    0.00282
N32   3    0.395728    0.172701    0.231876    11.00000    0.01720    0.02361 =
         0.01775   -0.00348   -0.00575    0.00352
O32   4    0.490104    0.252547    0.230997    11.00000    0.01887    0.02891 =
         0.03147   -0.00643   -0.00981    0.00016
O33   4    0.441715    0.071835    0.232863    11.00000    0.02492    0.02399 =
         0.03263   -0.00660   -0.00393    0.00895
C33   1    0.113440    0.120054    0.292939    11.00000    0.02154    0.01779 =
         0.01827   -0.00619   -0.00577    0.00265
AFIX  43
H33   2    0.161704    0.049228    0.320285    11.00000   -1.20000
AFIX   0
C34   1   -0.057301    0.145224    0.310976    11.00000    0.02081    0.02001 =
         0.01910   -0.00701   -0.00271   -0.00112
C34A  1   -0.165608    0.065774    0.376402    11.00000    0.02510    0.02541 =
         0.02630   -0.00526   -0.00123   -0.00030
PART    1 10.70
F7    5   -0.185464    0.100142    0.442155    10.70000    0.08210    0.07545 =
         0.02566   -0.02136    0.01678   -0.04854
F8    5   -0.326338    0.060430    0.360355    10.70000    0.02618    0.07723 =
         0.05196    0.02310   -0.00864   -0.02023
F9    5   -0.112358   -0.043257    0.390895    10.70000    0.05681    0.02551 =
         0.07359    0.01260    0.03305    0.00826
PART    2 10.30
F10   5   -0.242403    0.121389    0.423627    10.30000    0.08008    0.04266 =
         0.05837   -0.01563    0.05029    0.00168
F11   5   -0.270732    0.013064    0.353848    10.30000    0.07798    0.08847 =
         0.04880   -0.01635   -0.00335   -0.06555
F12   5   -0.068766   -0.011017    0.419922    10.30000    0.03769    0.06728 =
         0.06687    0.04746    0.00841    0.01275
PART    0
C35   1   -0.125205    0.247329    0.268077    11.00000    0.01682    0.02344 =
         0.02139   -0.00995   -0.00404    0.00128
AFIX  43
H35   2   -0.240491    0.267427    0.280710    11.00000   -1.20000
AFIX   0
C36   1   -0.025366    0.319663    0.207092    11.00000    0.01745    0.01891 =
         0.02215   -0.00581   -0.00724    0.00280
N36   3   -0.120616    0.412311    0.157492    11.00000    0.01583    0.02500 =
         0.02600   -0.00502   -0.00579    0.00270
O36   4   -0.097423    0.422657    0.086246    11.00000    0.03077    0.04204 =
         0.02288   -0.00850   -0.01153    0.01117
O37   4   -0.223103    0.470524    0.190229    11.00000    0.02771    0.03124 =
         0.03475   -0.00593   -0.00273    0.01351
HKLF    4


REM  14be55-p-1_a.res in P-1
REM R1 =  0.0426 for    5436 Fo > 4sig(Fo)  and  0.0453 for all    5885 data
REM    550 parameters refined using     12 restraints

END

WGHT      0.0591      1.1369

REM Highest difference peak  0.620,  deepest hole -0.556,  1-sigma level  0.054
Q1    1   0.6173  0.7443  0.6227  11.00000  0.05    0.62
Q2    1  -0.1138 -0.2886  0.2500  11.00000  0.05    0.49
Q3    1  -0.1423 -0.1808  0.3275  11.00000  0.05    0.44
Q4    1   0.3555  0.1457  0.0249  11.00000  0.05    0.37
Q5    1  -0.3211  0.1028  0.3979  11.00000  0.05    0.37
Q6    1  -0.0798  0.0536  0.4388  11.00000  0.05    0.36
Q7    1  -0.0752  0.4824  0.1174  11.00000  0.05    0.33
Q8    1  -0.2357  0.4732  0.2372  11.00000  0.05    0.28
Q9    1   0.2325  0.4117  0.1679  11.00000  0.05    0.28
Q10   1  -0.1794 -0.0248  0.3604  11.00000  0.05    0.26
Q11   1   0.3801  0.7168  0.4078  11.00000  0.05    0.26
Q12   1   0.0245  0.1423  0.3039  11.00000  0.05    0.26
Q13   1   0.3473  0.3165  0.0455  11.00000  0.05    0.26
Q14   1   0.1869  0.2441  0.2126  11.00000  0.05    0.24
Q15   1   0.7034  0.7353  0.5171  11.00000  0.05    0.24
;
_shelx_res_checksum              28971

_shelx_hkl_file                  
;
   0   0  -1   84.56    3.92
   0   0   1   87.51    4.06
   0   0  -2   15.74    0.76
   0   0   2   14.57    0.69
   0   0  -3   66.58    3.09
   0   0  -3   68.26    3.20
   0   0   3   59.16    2.78
   0   0   3   71.94    3.37
   0   0  -4  208.61    9.69
   0   0  -4  189.60    8.80
   0   0   4  211.46    9.83
   0   0   4  198.16    9.18
   0   0  -5 1383.84   63.97
   0   0  -5 1483.52   68.50
   0   0   5 1326.10   61.29
   0   0   5 1416.15   65.41
   0   0  -6 1291.38   59.71
   0   0  -6 1348.78   62.32
   0   0   6 1316.13   60.84
   0   0   6 1337.78   61.80
   0   0  -7   33.24    1.65
   0   0  -7   29.53    1.44
   0   0   7   31.00    1.58
   0   0   7   30.42    1.48
   0   0  -8   -0.03    0.21
   0   0  -8    0.07    0.14
   0   0   8    0.17    0.21
   0   0   8    0.00    0.14
   0   0  -9   12.92    0.79
   0   0  -9   11.93    0.65
   0   0   9   12.13    0.76
   0   0   9   12.37    0.69
   0   0 -10  132.99    6.32
   0   0 -10  119.89    5.64
   0   0  10  124.29    5.91
   0   0  10  128.86    6.05
   0   0 -11   16.50    1.00
   0   0 -11   18.60    1.00
   0   0  11   16.67    1.00
   0   0  11   19.66    1.03
   0   0 -12   17.94    1.10
   0   0 -12   19.15    1.03
   0   0  12   15.81    1.03
   0   0  12   18.22    0.96
   0   0 -13  197.33    9.25
   0   0  13  181.63    8.63
   0   0 -14    1.24    0.38
   0   0 -14    0.72    0.24
   0   0  14    0.72    0.21
   0   0  14    0.93    0.34
   0   0 -15   24.30    1.44
   0   0  15   21.59    1.17
   0   0 -16    9.80    0.82
   0   0 -16    8.94    0.62
   0   0  16    9.59    0.62
   0   0  16    9.11    0.76
   0   0 -17    9.80    0.93
   0   0  17   12.86    0.79
   0   0  17   11.86    0.89
   0   0 -18    6.98    0.55
   0   0 -18    6.70    0.69
   0   0 -19   47.98    2.44
   0   0 -19   47.40    2.58
   0   0  19   49.19    2.51
   0   0  19   46.33    2.54
   0   0 -20   18.87    1.27
   0   0 -20   18.73    1.13
   0   0  20   17.08    1.20
   0   0  20   18.90    1.13
   0   0 -21    0.96    0.48
   0   0  21    1.37    0.55
   0   0  24    2.37    0.82
   0  -1  24   17.29    1.75
   0   1 -24   19.83    1.72
   0  -1  20   25.50    1.58
   0  -1  20   25.61    1.44
   0   1 -20   23.27    1.51
   0   1 -20   27.05    1.51
   0  -1  19    0.03    0.21
   0  -1  19    0.00    0.38
   0   1 -19    0.03    0.45
   0   1 -19    0.17    0.24
   0  -1  18    1.00    0.24
   0  -1  18    0.17    0.34
   0   1 -18    0.93    0.41
   0   1 -18    1.10    0.27
   0  -1  17   13.30    0.82
   0  -1  17   15.09    1.07
   0   1 -17   12.75    1.00
   0   1 -17   14.16    0.86
   0  -1  16   94.35    4.54
   0  -1  16   99.41    4.92
   0   1 -16  100.33    4.81
   0   1 -16   94.39    4.71
   0  -1  15  128.42    6.08
   0   1 -15  126.63    6.19
   0  -1  14  221.63   10.52
   0  -1  14  248.45   11.62
   0   1 -14  234.01   10.96
   0   1 -14  235.04   11.14
   0  -1  13   31.38    1.72
   0   1 -13   31.79    1.62
   0  -1  12   68.57    3.40
   0  -1  12   68.23    3.27
   0   1 -12   77.37    3.82
   0   1 -12   67.71    3.27
   0  -1  11   16.64    0.89
   0  -1  11   17.98    1.07
   0   1 -11   17.53    1.03
   0   1 -11   16.22    0.89
   0  -1  10  715.98   33.17
   0  -1  10  721.14   33.48
   0   1 -10  678.17   31.49
   0   1 -10  672.33   31.14
   0  -1   9  104.22    4.92
   0  -1   9  108.38    5.16
   0   1  -9   95.32    4.57
   0   1  -9  102.74    4.85
   0  -1   8  384.63   17.84
   0  -1   8  400.44   18.63
   0   1  -8  393.91   18.32
   0   1  -8  374.66   17.39
   0  -1   7   24.89    1.24
   0  -1   7   26.40    1.37
   0   1  -7   25.50    1.31
   0   1  -7   24.44    1.20
   0  -1   6   16.09    0.82
   0  -1   6   16.77    0.89
   0   1  -6   16.53    0.82
   0   1  -6   14.20    0.79
   0  -1   5   15.19    0.82
   0  -1   5   16.02    0.79
   0   1  -5   14.71    0.76
   0   1  -5   14.71    0.79
   0  -1   4  210.67    9.76
   0  -1   4  195.82    9.14
   0   1  -4  237.82   11.07
   0   1  -4  218.16   10.11
   0  -1   3  300.66   13.92
   0  -1   3  316.13   14.64
   0   1  -3  292.34   13.54
   0   1  -3  301.38   13.96
   0  -1   2  268.66   12.44
   0  -1   2  239.71   11.10
   0   1  -2  275.50   12.75
   0   1  -2  282.37   13.06
   0  -1   1  799.51   36.92
   0   1  -1  828.72   38.29
   0  -1   0  108.62    5.02
   0   1   0  100.85    4.67
   0  -1  -1    5.43    0.27
   0   1   1    6.08    0.31
   0  -1  -2  290.41   13.44
   0   1   2  281.48   13.03
   0  -1  -3    0.24    0.17
   0  -1  -3    0.10    0.10
   0   1   3    0.17    0.10
   0   1   3    0.45    0.17
   0  -1  -4    1.34    0.24
   0  -1  -4    1.27    0.17
   0   1   4    1.13    0.17
   0   1   4    1.37    0.24
   0  -1  -5 1586.64   73.32
   0  -1  -5 1613.45   74.52
   0   1   5 1659.85   76.69
   0   1   5 1702.82   78.64
   0  -1  -6  243.53   11.34
   0  -1  -6  244.70   11.34
   0   1   6  240.23   11.14
   0   1   6  235.18   10.96
   0  -1  -7   74.00    3.57
   0  -1  -7   78.99    3.71
   0   1   7   84.28    4.02
   0   1   7   71.67    3.37
   0  -1  -8  545.49   25.33
   0  -1  -8  572.65   26.50
   0   1   8  534.49   24.75
   0   1   8  592.24   27.46
   0  -1  -9    1.58    0.31
   0  -1  -9    1.82    0.21
   0   1   9    1.75    0.27
   0   1   9    1.62    0.21
   0  -1 -10  105.97    5.09
   0  -1 -10   95.59    4.54
   0   1  10   92.43    4.47
   0   1  10   91.84    4.33
   0  -1 -11  172.48    8.18
   0  -1 -11  158.01    7.42
   0   1  11  151.41    7.12
   0   1  11  150.04    7.15
   0  -1 -12   42.21    2.17
   0  -1 -12   42.31    2.10
   0   1  12   38.19    1.89
   0   1  12   40.77    2.10
   0  -1 -13  199.43    9.35
   0   1  13  221.53   10.45
   0  -1 -14  146.56    6.94
   0  -1 -14  167.94    8.01
   0   1  14  161.17    7.60
   0   1  14  163.20    7.80
   0  -1 -15    0.03    0.31
   0   1  15    0.10    0.21
   0  -1 -16   -0.24    0.21
   0  -1 -16    0.10    0.31
   0   1  16   -0.17    0.31
   0   1  16    0.00    0.21
   0  -1 -17    1.20    0.38
   0  -1 -17    1.17    0.27
   0   1  17    0.89    0.38
   0   1  17    0.79    0.24
   0  -1 -18    3.20    0.52
   0  -1 -18    3.75    0.41
   0   1  18    4.57    0.45
   0   1  18    3.71    0.52
   0  -1 -19    5.81    0.62
   0  -1 -19    6.29    0.55
   0   1  19    6.67    0.69
   0   1  19    6.67    0.55
   0  -1 -20    5.22    0.62
   0  -1 -20    4.85    0.48
   0   1  20    5.36    0.65
   0   1  20    5.88    0.55
   0  -1 -21    2.47    0.41
   0   1  21    1.75    0.48
   0  -1 -25    0.62    1.03
   0   1  25    3.30    1.10
   0  -2  23   12.61    1.24
   0  -2  23   11.17    1.20
   0   2 -23    9.83    1.24
   0  -2  20    3.61    0.72
   0  -2  19    1.44    0.48
   0  -2  19    1.41    0.31
   0   2 -19    0.17    0.48
   0   2 -19    1.37    0.34
   0  -2  18   41.66    2.30
   0  -2  18   39.53    2.03
   0   2 -18   40.08    2.10
   0   2 -18   39.05    2.27
   0  -2  17   12.00    0.93
   0  -2  17   11.76    0.76
   0   2 -17   13.06    0.82
   0   2 -17   10.38    0.89
   0  -2  16   85.48    4.26
   0  -2  16   83.87    4.06
   0   2 -16   81.46    3.95
   0   2 -16   77.68    3.95
   0  -2  15   85.73    4.12
   0   2 -15   90.40    4.50
   0  -2  14   54.48    2.78
   0  -2  14   53.72    2.65
   0   2 -14   50.42    2.51
   0   2 -14   59.64    3.02
   0  -2  13   51.63    2.65
   0   2 -13   42.93    2.27
   0   2 -13   47.19    2.34
   0  -2  12   14.16    0.79
   0  -2  12   16.67    1.03
   0   2 -12   14.23    0.82
   0  -2  11   29.59    1.48
   0  -2  11   30.97    1.65
   0   2 -11   28.36    1.55
   0   2 -11   29.49    1.51
   0  -2  10  523.84   24.30
   0  -2  10  482.94   22.48
   0   2 -10  528.65   24.51
   0   2 -10  552.71   25.68
   0  -2   9   99.17    4.67
   0  -2   9  100.33    4.81
   0   2  -9  103.91    4.98
   0   2  -9   97.62    4.61
   0  -2   8  101.54    4.85
   0  -2   8   93.84    4.43
   0   2  -8   99.37    4.67
   0   2  -8   90.92    4.37
   0  -2   7  171.14    8.04
   0  -2   7  173.44    8.08
   0   2  -7  173.99    8.18
   0   2  -7  166.74    7.77
   0  -2   6  142.37    6.70
   0  -2   6  136.97    6.39
   0   2  -6  141.99    6.63
   0   2  -6  148.52    6.98
   0  -2   5 1901.49   87.82
   0  -2   5 1672.57   77.27
   0   2  -5 1681.85   77.68
   0   2  -5 1764.69   81.53
   0  -2   4 3784.43  174.68
   0  -2   4 3382.61  156.15
   0   2  -4 3512.88  162.20
   0   2  -4 3743.18  172.72
   0  -2   3    0.31    0.21
   0  -2   3    0.21    0.14
   0   2  -3    0.24    0.14
   0   2  -3    0.07    0.21
   0  -2   2 1769.85   81.70
   0  -2   2 1747.50   80.71
   0   2  -2 2035.20   93.97
   0   2  -2 1915.59   88.44
   0  -2   1  153.03    7.12
   0  -2   1  158.77    7.39
   0   2  -1  171.79    7.97
   0   2  -1  180.49    8.39
   0  -2   0  148.73    6.91
   0  -2   0  157.39    7.29
   0   2   0  155.50    7.22
   0   2   0  153.10    7.12
   0  -2  -1  139.93    6.50
   0   2   1  143.16    6.67
   0   2   1  155.33    7.22
   0  -2  -2  851.75   39.36
   0  -2  -2  764.45   35.34
   0   2   2  787.13   36.37
   0   2   2  706.70   32.65
   0  -2  -3  304.03   14.09
   0  -2  -3  311.48   14.44
   0   2   3  280.76   13.03
   0  -2  -4 4750.30  219.30
   0  -2  -4 4925.60  227.38
   0   2   4 4544.06  209.74
   0   2   4 4090.34  188.77
   0  -2  -5 3011.73  139.07
   0  -2  -5 3036.82  140.21
   0   2   5 3122.41  144.16
   0   2   5 3243.40  149.80
   0  -2  -6   82.36    3.92
   0  -2  -6   91.88    4.33
   0   2   6   89.85    4.23
   0   2   6   83.35    3.99
   0  -2  -7  694.33   32.14
   0  -2  -7  738.67   34.17
   0   2   7  816.35   37.81
   0   2   7  707.39   32.72
   0  -2  -8  120.58    5.71
   0  -2  -8  136.60    6.39
   0   2   8  138.80    6.57
   0   2   8  143.44    6.70
   0  -2  -9    3.57    0.27
   0  -2  -9    3.71    0.38
   0   2   9    2.96    0.38
   0   2   9    3.57    0.31
   0  -2 -10  156.36    7.32
   0  -2 -10  140.34    6.67
   0   2  10  144.02    6.84
   0   2  10  135.63    6.36
   0  -2 -11  244.91   11.41
   0  -2 -11  253.02   11.86
   0   2  11  273.37   12.82
   0   2  11  274.29   12.79
   0  -2 -12  101.16    4.81
   0  -2 -12   90.50    4.37
   0   2  12   96.59    4.71
   0   2  12  104.42    4.95
   0  -2 -13    6.77    0.48
   0   2  13    6.60    0.58
   0  -2 -14  118.31    5.64
   0  -2 -14  107.86    5.22
   0   2  14  102.95    4.92
   0   2  14  108.62    5.29
   0  -2 -15   28.74    1.58
   0   2  15   30.97    1.62
   0  -2 -16   32.96    1.72
   0  -2 -16   31.00    1.68
   0   2  16   31.04    1.65
   0   2  16   34.13    1.89
   0  -2 -17    7.70    0.58
   0  -2 -17    7.70    0.65
   0   2  17    8.59    0.72
   0   2  17    7.25    0.55
   0  -2 -18    6.39    0.62
   0  -2 -18    5.43    0.48
   0   2  18    5.98    0.52
   0   2  18    4.47    0.55
   0  -2 -19   35.99    1.96
   0  -2 -19   38.88    2.03
   0   2  19   30.73    1.68
   0   2  19   32.83    1.92
   0  -2 -20    7.56    0.72
   0  -2 -20    8.56    0.65
   0   2  20    7.73    0.62
   0   2  20    7.05    0.72
   0  -2 -21    8.18    0.65
   0  -2 -21    8.35    0.82
   0   2  21    7.15    0.76
   0  -3  23    0.38    1.37
   0  -3  22   20.55    1.44
   0   3 -22   16.88    1.51
   0  -3  19    5.43    0.69
   0   3 -19    4.95    0.76
   0   3 -19    5.53    0.55
   0  -3  18   10.38    0.72
   0  -3  18   11.93    0.96
   0   3 -18   10.21    0.96
   0   3 -18   10.79    0.76
   0  -3  17    2.03    0.31
   0  -3  17    3.30    0.52
   0   3 -17    2.85    0.55
   0   3 -17    3.06    0.38
   0  -3  16   61.32    3.02
   0  -3  16   57.16    2.99
   0   3 -16   66.79    3.27
   0  -3  15   83.22    4.02
   0  -3  15   90.61    4.50
   0   3 -15   89.13    4.33
   0  -3  14  333.04   15.54
   0   3 -14  326.44   15.36
   0  -3  13    0.86    0.34
   0  -3  13    1.48    0.24
   0   3 -13    1.51    0.27
   0   3 -13    0.48    0.34
   0  -3  12   15.36    0.96
   0   3 -12   15.91    0.89
   0  -3  11    4.61    0.38
   0  -3  11    4.12    0.45
   0   3 -11    3.85    0.34
   0   3 -11    3.37    0.45
   0  -3  10   99.75    4.81
   0  -3  10  108.38    5.12
   0   3 -10  101.02    4.88
   0   3 -10  106.35    5.02
   0  -3   9   48.36    2.34
   0  -3   9   48.02    2.41
   0   3  -9   48.33    2.44
   0   3  -9   44.86    2.17
   0  -3   8   67.85    3.23
   0  -3   8   67.61    3.30
   0   3  -8   66.75    3.20
   0   3  -8   74.83    3.64
   0  -3   7   83.87    4.02
   0  -3   7   80.26    3.82
   0   3  -7   84.73    3.99
   0   3  -7   76.34    3.68
   0  -3   6   11.45    0.62
   0  -3   6   11.45    0.69
   0   3  -6   12.13    0.72
   0   3  -6   11.00    0.62
   0  -3   5    4.47    0.38
   0  -3   5    4.78    0.31
   0   3  -5    4.85    0.34
   0   3  -5    4.54    0.38
   0  -3   4  140.07    6.60
   0  -3   4  147.29    6.87
   0   3  -4  161.28    7.56
   0   3  -4  138.52    6.46
   0  -3   3  141.41    6.63
   0  -3   3  136.91    6.39
   0   3  -3  123.71    5.77
   0  -3   2   83.01    3.88
   0  -3   2   82.87    3.92
   0   3  -2   80.54    3.82
   0   3  -2   78.99    3.71
   0  -3   1   18.70    0.93
   0  -3   1   19.59    1.03
   0   3  -1   17.36    0.93
   0   3  -1   18.49    0.93
   0  -3   0  512.50   23.72
   0  -3   0  623.52   28.87
   0   3   0  541.37   25.06
   0   3   0  533.46   24.68
   0  -3  -1   10.31    0.55
   0   3   1   10.00    0.58
   0   3   1   10.59    0.58
   0  -3  -2  559.93   25.88
   0   3   2  563.71   26.09
   0   3   2  575.05   26.60
   0  -3  -3 1236.73   57.13
   0  -3  -3 1226.42   56.65
   0   3   3 1274.19   58.88
   0   3   3 1092.71   50.49
   0  -3  -4 1515.15   69.98
   0  -3  -4 1268.35   58.61
   0   3   4 1349.81   62.39
   0   3   4 1463.59   67.61
   0  -3  -5   37.05    1.79
   0  -3  -5   35.85    1.75
   0   3   5   32.14    1.58
   0  -3  -6    0.14    0.17
   0  -3  -6    0.27    0.14
   0   3   6    0.07    0.17
   0   3   6    0.24    0.21
   0  -3  -7   10.66    0.62
   0  -3  -7    9.86    0.55
   0   3   7   11.48    0.72
   0   3   7    9.76    0.58
   0  -3  -8   26.16    1.34
   0  -3  -8   26.23    1.31
   0   3   8   28.84    1.44
   0   3   8   26.78    1.44
   0  -3  -9   25.47    1.34
   0  -3  -9   24.44    1.24
   0   3   9   23.30    1.20
   0   3   9   25.02    1.34
   0  -3 -10   11.27    0.69
   0  -3 -10   10.90    0.62
   0   3  10    9.56    0.65
   0   3  10   11.41    0.65
   0  -3 -11   30.45    1.58
   0  -3 -11   30.01    1.51
   0   3  11   32.31    1.62
   0   3  11   28.46    1.55
   0  -3 -12  172.14    8.08
   0   3  12  148.21    7.08
   0  -3 -13    0.55    0.21
   0  -3 -13    0.03    0.27
   0   3  13    0.34    0.27
   0   3  13    0.24    0.24
   0  -3 -14   20.31    1.10
   0  -3 -14   20.80    1.20
   0   3  14   21.35    1.27
   0   3  14   20.76    1.13
   0  -3 -15    3.64    0.48
   0   3  15    4.47    0.41
   0  -3 -16    0.65    0.27
   0  -3 -16    0.24    0.21
   0   3  16    0.14    0.24
   0   3  16    0.58    0.34
   0  -3 -17   33.62    1.75
   0  -3 -17   33.17    1.79
   0   3  17   31.55    1.79
   0   3  17   34.58    1.82
   0  -3 -18    5.53    0.55
   0  -3 -18    4.81    0.45
   0   3  18    5.77    0.62
   0   3  18    5.77    0.48
   0   3  19   95.93    4.78
   0   3  19  100.71    4.88
   0  -3 -20   13.10    0.86
   0  -3 -20   14.16    1.00
   0   3  20   14.09    0.93
   0   3  20   14.16    1.07
   0  -3 -21    0.14    0.34
   0  -3 -21   -0.17    0.24
   0   3  21   -0.03    0.38
   0  -4  22    1.96    1.10
   0  -4  22    2.03    1.00
   0   4 -22    1.92    1.34
   0  -4  18    0.07    0.38
   0  -4  18   -0.10    0.24
   0   4 -18   -0.38    0.27
   0   4 -18    0.24    0.48
   0  -4  17   34.54    1.99
   0  -4  17   35.89    1.89
   0   4 -17   41.59    2.34
   0   4 -17   38.50    2.03
   0  -4  16    8.28    0.76
   0  -4  16    8.32    0.62
   0   4 -16    9.59    0.69
   0   4 -16    7.39    0.76
   0  -4  14    0.34    0.21
   0  -4  13   84.90    4.09
   0   4 -13   91.57    4.50
   0  -4  12   24.54    1.41
   0  -4  12   24.58    1.31
   0   4 -12   21.17    1.17
   0   4 -12   24.20    1.41
   0  -4  11   97.86    4.78
   0   4 -11   93.73    4.47
   0  -4  10   46.95    2.41
   0   4 -10   53.24    2.61
   0   4 -10   52.49    2.68
   0  -4   9   91.91    4.47
   0  -4   9   97.41    4.64
   0   4  -9  107.11    5.16
   0   4  -9  100.30    4.78
   0  -4   8   36.16    1.86
   0  -4   8   37.60    1.86
   0   4  -8   38.57    1.89
   0   4  -8   36.68    1.92
   0  -4   7  198.95    9.28
   0  -4   7  192.45    9.07
   0   4  -7  194.96    9.11
   0   4  -7  196.78    9.25
   0  -4   6   -0.07    0.21
   0  -4   6    0.21    0.14
   0   4  -6   -0.07    0.21
   0   4  -6   -0.07    0.14
   0  -4   5   55.37    2.72
   0  -4   5   48.29    2.34
   0   4  -5   47.19    2.34
   0   4  -5   47.67    2.30
   0  -4   4  317.71   14.81
   0  -4   4  315.85   14.64
   0   4  -4  324.62   15.06
   0   4  -4  324.10   15.09
   0  -4   3  267.90   12.48
   0  -4   3  289.83   13.44
   0   4  -3  316.06   14.71
   0   4  -3  288.97   13.41
   0  -4   2  193.21    9.04
   0  -4   2  187.95    8.73
   0   4  -2  175.68    8.18
   0   4  -2  172.07    8.08
   0  -4   1   75.76    3.57
   0  -4   1   74.38    3.54
   0   4  -1   82.32    3.88
   0   4  -1   80.29    3.82
   0  -4   0   26.91    1.34
   0  -4   0   29.15    1.48
   0   4   0   28.67    1.44
   0   4   0   28.19    1.37
   0  -4  -1  287.08   13.34
   0  -4  -1  308.08   14.30
   0   4   1  280.86   13.06
   0   4   1  299.80   13.92
   0  -4  -2   13.85    0.72
   0   4   2   15.02    0.79
   0   4   2   14.95    0.82
   0  -4  -3   24.44    1.24
   0  -4  -3   24.03    1.20
   0   4   3   23.03    1.17
   0   4   3   22.14    1.13
   0  -4  -4  252.12   11.72
   0  -4  -4  269.79   12.55
   0   4   4  306.12   14.23
   0   4   4  285.53   13.27
   0  -4  -5  215.14   10.04
   0  -4  -5  227.55   10.59
   0   4   5  225.48   10.52
   0   4   5  196.47    9.18
   0  -4  -6  415.22   19.28
   0  -4  -6  449.25   20.83
   0   4   6  432.75   20.07
   0  -4  -7  458.87   21.28
   0  -4  -7  501.50   23.24
   0   4   7  510.43   23.68
   0  -4  -8  202.66    9.45
   0  -4  -8  203.25    9.49
   0   4   8  209.54    9.86
   0   4   8  205.96    9.62
   0  -4  -9    3.82    0.34
   0  -4  -9    2.99    0.27
   0   4   9    3.57    0.41
   0   4   9    2.89    0.31
   0  -4 -10  241.30   11.27
   0  -4 -10  239.13   11.17
   0   4  10  233.70   10.93
   0   4  10  210.09    9.93
   0  -4 -11   29.18    1.48
   0   4  11   31.97    1.72
   0  -4 -12    0.62    0.21
   0   4  12    0.86    0.31
   0  -4 -13   76.75    3.75
   0  -4 -13   72.80    3.51
   0   4  13   72.97    3.54
   0   4  13   72.35    3.61
   0  -4 -14   48.36    2.44
   0   4  14   44.86    2.27
   0  -4 -15   41.83    2.10
   0  -4 -15   44.00    2.27
   0   4  15   43.45    2.20
   0   4  15   39.22    2.10
   0  -4 -16   58.74    2.89
   0  -4 -16   64.72    3.23
   0   4  16   61.53    3.13
   0   4  16   57.95    2.89
   0  -4 -17    0.27    0.31
   0  -4 -17   -0.07    0.21
   0   4  17    0.31    0.24
   0   4  17   -0.03    0.31
   0  -4 -18   16.88    1.00
   0  -4 -18   14.95    0.96
   0   4  18   13.03    0.96
   0   4  18   14.92    0.93
   0  -4 -19    7.36    0.62
   0  -4 -19    7.80    0.58
   0   4  19    7.73    0.62
   0   4  19    8.49    0.76
   0  -4 -20   29.77    1.72
   0  -4 -20   32.41    1.75
   0   4  20   32.07    1.89
   0  -4 -21    7.63    0.62
   0  -4 -21    6.57    0.65
   0   4  21    6.67    0.62
   0   4  21    7.60    0.79
   0  -4 -25    1.62    0.65
   0   4  25    1.27    0.65
   0  -5  21    0.14    1.03
   0  -5  21    0.41    0.86
   0   5 -21    1.51    1.31
   0  -5  17    0.31    0.24
   0  -5  17    0.55    0.45
   0   5 -17    0.82    0.52
   0   5 -17    0.41    0.31
   0  -5  16    0.10    0.38
   0  -5  16    0.21    0.24
   0   5 -16    0.00    0.45
   0   5 -16   -0.14    0.27
   0  -5  15    3.75    0.52
   0  -5  15    3.78    0.41
   0   5 -15    4.02    0.45
   0   5 -15    3.85    0.58
   0   5 -14    8.77    0.79
   0   5 -14    9.11    0.65
   0  -5  13   38.57    1.96
   0  -5  12    2.03    0.31
   0  -5  12    1.79    0.41
   0   5 -12    2.61    0.48
   0  -5  11  231.84   10.96
   0  -5  11  264.94   12.41
   0   5 -11  249.30   11.79
   0   5 -11  242.53   11.34
   0  -5  10  785.41   36.47
   0   5 -10  751.04   34.82
   0  -5   9   11.10    0.76
   0  -5   9    9.31    0.58
   0   5  -9    9.97    0.62
   0  -5   8   59.46    2.96
   0  -5   8   56.54    2.75
   0   5  -8   53.42    2.61
   0   5  -8   57.61    2.89
   0  -5   7   26.64    1.37
   0  -5   7   29.53    1.58
   0   5  -7   27.36    1.41
   0   5  -7   26.95    1.48
   0  -5   6   16.81    0.89
   0  -5   6   17.05    1.00
   0   5  -6   15.91    0.86
   0   5  -6   15.23    0.93
   0  -5   5  130.68    6.15
   0  -5   5  128.69    6.12
   0   5  -5  140.76    6.60
   0   5  -5  148.04    7.01
   0  -5   4    6.63    0.41
   0  -5   4    6.57    0.48
   0   5  -4    5.74    0.41
   0   5  -4    5.77    0.48
   0  -5   3   62.76    2.99
   0  -5   3   66.65    3.23
   0   5  -3   59.36    2.85
   0   5  -3   64.38    3.13
   0  -5   2   58.19    2.78
   0  -5   2   52.18    2.54
   0   5  -2   55.99    2.68
   0   5  -2   53.48    2.61
   0  -5   1  183.93    8.59
   0  -5   1  194.48    9.11
   0   5  -1  175.09    8.18
   0   5  -1  180.94    8.49
   0  -5   0    3.57    0.31
   0  -5   0    3.37    0.34
   0   5   0    3.71    0.31
   0   5   0    3.02    0.34
   0  -5  -1   41.73    2.03
   0  -5  -1   43.72    2.13
   0   5   1   39.43    1.92
   0   5   1   42.79    2.13
   0  -5  -2   78.16    3.71
   0   5   2   78.71    3.75
   0   5   2   76.82    3.68
   0  -5  -3   37.05    1.82
   0  -5  -3   35.89    1.79
   0   5   3   36.30    1.79
   0   5   3   37.02    1.86
   0  -5  -4    3.16    0.27
   0  -5  -4    3.06    0.31
   0   5   4    3.92    0.34
   0   5   4    3.51    0.34
   0  -5  -5  664.77   30.80
   0  -5  -5  719.76   33.34
   0   5   5  737.98   34.20
   0   5   5  678.86   31.45
   0  -5  -6    1.00    0.21
   0  -5  -6    1.55    0.24
   0   5   6    0.86    0.27
   0   5   6    0.76    0.24
   0  -5  -7  316.71   14.75
   0  -5  -7  326.92   15.23
   0   5   7  328.33   15.30
   0   5   7  320.73   14.92
   0  -5  -8   72.66    3.47
   0  -5  -8   74.11    3.54
   0   5   8   70.91    3.40
   0  -5  -9  189.77    8.90
   0  -5  -9  215.48   10.07
   0   5   9  218.75   10.31
   0   5   9  199.09    9.35
   0  -5 -10   11.51    0.69
   0   5  10   13.06    0.86
   0  -5 -11   11.03    0.65
   0   5  11   11.45    0.82
   0  -5 -12    3.92    0.34
   0  -5 -12    3.88    0.41
   0   5  12    4.54    0.52
   0   5  12    4.74    0.45
   0  -5 -13  140.93    6.67
   0   5  13  135.98    6.46
   0  -5 -14   61.46    2.99
   0  -5 -14   70.64    3.47
   0   5  14   66.68    3.37
   0   5  14   74.93    3.68
   0  -5 -15    1.48    0.27
   0  -5 -15    1.13    0.31
   0   5  15    0.38    0.34
   0   5  15    0.96    0.31
   0  -5 -16  168.67    8.01
   0  -5 -16  162.93    7.70
   0   5  16  163.89    7.87
   0   5  16  162.62    7.73
   0  -5 -17    0.58    0.27
   0  -5 -17    0.10    0.21
   0   5  17    0.41    0.34
   0   5  17    0.55    0.27
   0  -5 -18    1.65    0.34
   0  -5 -18    1.20    0.27
   0   5  18    1.51    0.41
   0   5  18    0.65    0.31
   0  -5 -19   -0.17    0.31
   0  -5 -19    0.21    0.21
   0   5  19   -0.10    0.34
   0   5  19   -0.10    0.27
   0  -5 -20    2.65    0.38
   0   5  20    1.55    0.45
   0  -5 -21    3.75    0.48
   0   5  21    2.82    0.45
   0  -5 -24    8.87    0.93
   0  -5 -25    5.09    0.86
   0  -6  20    0.24    0.76
   0  -6  20   -0.93    1.07
   0   6 -20   -0.38    1.20
   0  -6  16    0.55    0.41
   0  -6  16   -0.07    0.24
   0   6 -16   -0.62    0.48
   0   6 -16   -0.24    0.31
   0  -6  15   32.38    1.72
   0  -6  15   35.09    2.03
   0   6 -15   31.62    1.72
   0   6 -15   34.51    2.03
   0  -6  14    2.54    0.34
   0  -6  14    2.41    0.48
   0   6 -14    2.34    0.38
   0   6 -14    2.61    0.55
   0   6 -13  119.65    5.74
   0   6 -13  118.21    5.81
   0  -6  12    2.92    0.48
   0  -6  12    2.58    0.31
   0  -6  11  271.44   12.68
   0   6 -11  292.99   13.82
   0  -6  10    5.36    0.45
   0  -6  10    5.64    0.58
   0   6 -10    5.36    0.58
   0   6 -10    5.05    0.45
   0  -6   9   56.78    2.78
   0  -6   9   53.14    2.72
   0   6  -9   52.18    2.58
   0   6  -9   49.91    2.58
   0  -6   8    3.20    0.41
   0   6  -8    3.06    0.34
   0  -6   7   24.27    1.34
   0  -6   7   23.72    1.24
   0   6  -7   27.22    1.41
   0  -6   6   36.92    1.89
   0  -6   6   33.41    1.68
   0   6  -6   39.70    2.06
   0   6  -6   36.85    1.86
   0  -6   5   62.35    3.06
   0  -6   5   60.50    2.92
   0   6  -5   55.99    2.72
   0   6  -5   55.79    2.78
   0  -6   4    5.50    0.38
   0  -6   4    5.98    0.48
   0   6  -4    5.40    0.48
   0   6  -4    5.95    0.45
   0  -6   3   20.00    1.10
   0  -6   3   20.62    1.07
   0   6  -3   23.17    1.27
   0   6  -3   21.55    1.13
   0  -6   2  338.67   15.78
   0  -6   2  337.75   15.71
   0   6  -2  325.54   15.16
   0   6  -2  317.64   14.85
   0  -6   1  433.10   20.14
   0  -6   1  399.41   18.53
   0   6  -1  412.13   19.11
   0   6  -1  448.56   20.86
   0  -6   0   23.30    1.24
   0  -6   0   24.30    1.24
   0   6   0   21.96    1.20
   0   6   0   24.75    1.27
   0  -6  -1   69.57    3.33
   0  -6  -1   65.38    3.13
   0   6   1   61.36    2.96
   0   6   1   67.16    3.27
   0  -6  -2   50.67    2.47
   0  -6  -2   53.21    2.58
   0   6   2   51.52    2.51
   0   6   2   50.91    2.51
   0  -6  -3  201.22    9.38
   0   6   3  207.89    9.73
   0   6   3  217.37   10.17
   0  -6  -4    7.67    0.48
   0  -6  -4    8.25    0.55
   0   6   4    6.77    0.48
   0   6   4    7.08    0.52
   0  -6  -5   41.93    2.06
   0  -6  -5   42.90    2.13
   0   6   5   40.32    1.99
   0   6   5   37.53    1.89
   0  -6  -6    2.78    0.31
   0  -6  -6    3.47    0.31
   0   6   6    2.54    0.34
   0   6   6    3.23    0.34
   0  -6  -7  122.37    5.77
   0  -6  -7  117.42    5.53
   0   6   7  114.60    5.47
   0   6   7  117.00    5.53
   0  -6  -8  380.16   17.70
   0  -6  -8  343.18   15.98
   0   6   8  324.48   15.12
   0  -6  -9   48.91    2.41
   0   6   9   43.45    2.23
   0  -6 -10    1.34    0.24
   0  -6 -10    1.48    0.27
   0   6  10    0.72    0.31
   0   6  10    1.03    0.27
   0  -6 -11   31.31    1.58
   0  -6 -11   30.76    1.58
   0   6  11   35.23    1.92
   0   6  11   37.60    1.92
   0  -6 -12    9.45    0.65
   0   6  12   10.96    0.72
   0  -6 -13   14.61    0.86
   0  -6 -13   14.13    0.86
   0   6  13   15.98    0.96
   0   6  13   13.03    0.93
   0  -6 -14    6.63    0.55
   0  -6 -14    6.81    0.52
   0   6  14    5.84    0.55
   0   6  14    6.05    0.62
   0  -6 -15   59.26    2.96
   0  -6 -15   60.81    2.99
   0   6  15   62.70    3.20
   0   6  15   57.92    2.89
   0  -6 -16   16.64    0.96
   0  -6 -16   17.46    1.03
   0   6  16   16.74    1.10
   0  -6 -17    3.47    0.41
   0  -6 -17    3.95    0.41
   0   6  17    3.57    0.45
   0   6  17    3.44    0.52
   0  -6 -18   27.88    1.51
   0  -6 -18   24.37    1.37
   0   6  18   27.81    1.55
   0   6  18   25.09    1.51
   0  -6 -19    4.95    0.48
   0   6  19    6.02    0.65
   0   6  19    4.95    0.55
   0  -6 -20    0.24    0.34
   0   6  20    0.89    0.34
   0   6  20    0.55    0.38
   0  -6 -21   30.76    1.72
   0  -6 -21   30.42    1.68
   0   6  21   29.80    1.72
   0   6  21   27.33    1.82
   0  -6 -25    3.47    0.82
   0  -7  19    9.25    1.31
   0  -7  19   10.52    1.17
   0   7 -19    9.25    1.41
   0  -7  15    7.36    0.76
   0  -7  15    8.08    0.62
   0   7 -15    8.56    0.89
   0   7 -15    7.77    0.69
   0  -7  14   12.72    0.82
   0  -7  14   13.27    1.00
   0   7 -14   13.68    0.93
   0   7 -14   12.03    1.03
   0  -7  13    0.55    0.34
   0  -7  13   -0.07    0.21
   0   7 -13    0.69    0.45
   0   7 -13   -0.03    0.27
   0  -7  12   14.75    1.07
   0  -7  12   17.84    1.03
   0   7 -12   18.29    1.24
   0   7 -12   19.73    1.17
   0  -7  11   15.30    0.89
   0  -7  11   15.26    1.03
   0   7 -11   11.69    1.00
   0   7 -11   13.51    0.89
   0  -7  10    9.25    0.62
   0   7 -10    8.08    0.62
   0   7 -10   10.21    0.93
   0  -7   9  189.60    8.90
   0   7  -9  200.77    9.56
   0  -7   8    1.82    0.38
   0  -7   8    1.92    0.27
   0   7  -8    2.06    0.45
   0   7  -8    1.51    0.34
   0  -7   7  333.72   15.64
   0  -7   7  329.70   15.36
   0   7  -7  326.61   15.26
   0   7  -7  327.64   15.40
   0  -7   6  388.75   18.15
   0   7  -6  396.32   18.46
   0  -7   5   11.17    0.76
   0   7  -5   12.27    0.76
   0  -7   4    9.11    0.65
   0  -7   4    7.49    0.52
   0   7  -4    9.14    0.62
   0  -7   3   21.07    1.17
   0  -7   3   19.90    1.07
   0   7  -3   20.31    1.17
   0   7  -3   19.28    1.07
   0  -7   2   31.73    1.65
   0  -7   2   33.10    1.65
   0   7  -2   29.25    1.51
   0   7  -2   32.24    1.72
   0  -7   1   33.75    1.68
   0  -7   1   32.04    1.65
   0   7  -1   37.53    1.96
   0   7  -1   35.58    1.79
   0  -7   0  109.79    5.19
   0  -7   0  114.63    5.47
   0   7   0  116.94    5.53
   0   7   0  107.59    5.16
   0  -7  -1    0.82    0.21
   0  -7  -1    1.07    0.27
   0   7   1    0.86    0.24
   0   7   1    0.58    0.24
   0  -7  -2   92.32    4.40
   0  -7  -2   96.72    4.61
   0   7   2   98.44    4.67
   0   7   2   94.77    4.57
   0  -7  -3  134.23    6.32
   0  -7  -3  118.21    5.60
   0   7   3  120.89    5.71
   0   7   3  119.51    5.71
   0  -7  -4    0.55    0.24
   0  -7  -4    0.21    0.17
   0   7   4    0.24    0.21
   0   7   4    0.52    0.27
   0  -7  -5  105.15    5.02
   0   7   5  103.77    4.95
   0  -7  -6   65.82    3.20
   0   7   6   70.60    3.44
   0  -7  -7    0.07    0.21
   0   7   7    0.38    0.27
   0  -7  -8    3.30    0.34
   0   7   8    2.30    0.38
   0   7   8    3.16    0.38
   0  -7  -9    9.86    0.65
   0  -7  -9    8.87    0.58
   0   7   9    8.77    0.62
   0  -7 -10  164.23    7.73
   0   7  10  150.45    7.12
   0  -7 -11  176.98    8.32
   0   7  11  170.25    8.04
   0  -7 -12  177.40    8.35
   0  -7 -12  170.56    8.04
   0   7  12  161.79    7.77
   0   7  12  169.70    8.04
   0  -7 -13  160.14    7.56
   0  -7 -13  170.01    8.01
   0   7  13  162.58    7.84
   0   7  13  156.40    7.42
   0  -7 -14  226.83   10.62
   0  -7 -14  216.51   10.17
   0   7  14  205.51    9.83
   0   7  14  204.07    9.62
   0  -7 -15   43.41    2.20
   0  -7 -15   40.77    2.10
   0   7  15   44.93    2.41
   0   7  15   39.25    2.06
   0  -7 -16    5.50    0.45
   0  -7 -16    6.02    0.52
   0   7  16    5.57    0.62
   0   7  16    5.33    0.52
   0  -7 -17   30.69    1.65
   0  -7 -17   33.38    1.79
   0   7  17   32.38    1.86
   0   7  17   33.89    1.82
   0  -7 -18   44.00    2.23
   0  -7 -18   44.17    2.30
   0   7  18   41.25    2.30
   0   7  18   48.95    2.54
   0  -7 -19   53.83    2.72
   0  -7 -19   47.33    2.44
   0   7  19   47.16    2.54
   0   7  19   50.73    2.65
   0  -7 -20   -0.07    0.27
   0   7  20    0.58    0.34
   0  -7 -21    0.34    0.34
   0  -7 -21    0.14    0.27
   0   7  21    0.03    0.41
   0  -8  18   -0.24    0.96
   0  -8  18   -0.03    0.93
   0   8 -18    0.38    1.20
   0  -8  14    5.43    0.65
   0   8 -14    4.92    0.76
   0   8 -14    5.43    0.62
   0  -8  13   12.41    0.96
   0  -8  13   12.37    0.82
   0   8 -13   11.79    1.03
   0   8 -13   12.48    0.89
   0  -8  12    1.68    0.41
   0  -8  12    1.07    0.27
   0   8 -12    1.62    0.48
   0   8 -12    1.13    0.34
   0  -8  11   26.47    1.55
   0  -8  11   23.34    1.31
   0   8 -11   21.69    1.41
   0   8 -11   25.95    1.48
   0  -8  10   28.32    1.62
   0  -8  10   29.49    1.55
   0   8 -10   28.67    1.58
   0   8 -10   26.33    1.62
   0  -8   9   13.44    0.93
   0  -8   9   11.93    0.76
   0   8  -9   13.41    0.86
   0   8  -9   13.34    1.03
   0  -8   8    2.13    0.41
   0  -8   8    2.17    0.31
   0   8  -8    2.51    0.38
   0   8  -8    1.62    0.45
   0  -8   7  584.68   27.15
   0   8  -7  609.08   28.43
   0  -8   6   45.30    2.27
   0   8  -6   47.95    2.51
   0  -8   5  279.76   13.13
   0  -8   5  285.81   13.34
   0   8  -5  269.62   12.72
   0   8  -5  270.65   12.65
   0  -8   4   29.29    1.58
   0  -8   4   29.29    1.51
   0   8  -4   28.46    1.51
   0   8  -4   28.32    1.58
   0  -8   3  176.85    8.32
   0  -8   3  185.99    8.80
   0   8  -3  177.19    8.35
   0   8  -3  196.61    9.31
   0  -8   2   54.10    2.65
   0  -8   2   57.78    2.89
   0   8  -2   60.50    2.96
   0   8  -2   49.22    2.54
   0  -8   1  263.60   12.37
   0   8  -1  264.70   12.37
   0  -8   0   14.64    0.89
   0   8   0   13.44    0.79
   0  -8  -1    0.38    0.24
   0   8   1    0.03    0.21
   0  -8  -2   24.92    1.34
   0   8   2   25.33    1.34
   0  -8  -3    3.78    0.41
   0   8   3    3.61    0.38
   0   8   3    2.92    0.41
   0  -8  -4   37.71    1.89
   0   8   4   37.71    1.92
   0   8   4   39.63    2.06
   0  -8  -5    4.64    0.41
   0  -8  -5    5.26    0.41
   0   8   5    4.33    0.41
   0   8   5    4.40    0.48
   0  -8  -6    5.26    0.48
   0  -8  -6    6.43    0.48
   0   8   6    5.16    0.48
   0   8   6    4.95    0.48
   0  -8  -7   35.13    1.79
   0  -8  -7   35.20    1.79
   0   8   7   36.81    1.92
   0   8   7   31.76    1.68
   0  -8  -8    1.92    0.31
   0   8   8    1.55    0.34
   0  -8  -9   11.03    0.69
   0   8   9    8.59    0.65
   0  -8 -10    2.30    0.34
   0  -8 -10    2.44    0.34
   0   8  10    2.27    0.38
   0   8  10    1.62    0.38
   0  -8 -11   58.95    2.89
   0  -8 -11   55.58    2.75
   0   8  11   58.61    2.92
   0   8  11   52.32    2.72
   0  -8 -12  151.65    7.18
   0  -8 -12  152.31    7.22
   0   8  12  160.90    7.73
   0   8  12  147.22    7.01
   0  -8 -13    6.39    0.52
   0  -8 -13    5.64    0.45
   0   8  13    4.06    0.55
   0   8  13    5.74    0.52
   0  -8 -14   29.70    1.58
   0  -8 -14   29.59    1.58
   0   8  14   28.63    1.72
   0   8  14   31.31    1.68
   0  -8 -15   79.50    3.85
   0  -8 -15   79.26    3.85
   0   8  15   81.50    4.02
   0   8  15   79.33    4.06
   0  -8 -16    7.94    0.58
   0  -8 -16    7.08    0.58
   0   8  16    8.39    0.79
   0   8  16    7.56    0.65
   0  -8 -17    4.61    0.48
   0  -8 -17    5.33    0.48
   0   8  17    5.19    0.62
   0   8  17    3.47    0.48
   0  -8 -18   89.16    4.37
   0  -8 -18   87.31    4.26
   0   8  18   89.82    4.54
   0   8  18   82.80    4.16
   0  -8 -19    0.82    0.31
   0   8  19    0.27    0.34
   0  -8 -20   17.46    1.07
   0  -8 -20   16.46    1.03
   0   8  20   16.19    1.17
   0   8  20   15.12    1.03
   0  -9  17    3.95    1.20
   0  -9  17    4.16    1.07
   0   9 -17    2.51    1.41
   0  -9  13    0.14    0.38
   0   9 -13    0.31    0.34
   0  -9  12   55.20    2.78
   0  -9  12   53.83    2.89
   0   9 -12   55.65    3.02
   0   9 -12   54.93    2.82
   0  -9  11   16.57    1.13
   0  -9  11   17.22    1.03
   0   9 -11   20.45    1.20
   0   9 -11   19.21    1.34
   0  -9  10    0.03    0.21
   0  -9  10   -0.27    0.31
   0   9 -10    0.38    0.31
   0   9 -10   -0.17    0.45
   0  -9   9    0.96    0.38
   0  -9   9    0.58    0.27
   0   9  -9    1.03    0.48
   0   9  -9    1.34    0.34
   0  -9   8   74.62    3.75
   0  -9   8   67.75    3.33
   0  -9   7   49.81    2.47
   0  -9   7   52.07    2.68
   0   9  -7   50.25    2.54
   0   9  -7   47.37    2.54
   0  -9   6   -0.34    0.27
   0  -9   6   -0.21    0.21
   0   9  -6    0.07    0.27
   0   9  -6   -0.10    0.38
   0  -9   5    0.58    0.21
   0  -9   5    0.55    0.34
   0   9  -5    0.45    0.27
   0   9  -5    0.72    0.41
   0  -9   4    0.48    0.21
   0  -9   4    0.41    0.34
   0   9  -4    0.89    0.31
   0   9  -4    1.13    0.41
   0  -9   3   74.55    3.61
   0   9  -3   78.78    3.92
   0  -9   2   16.12    0.89
   0   9  -2   14.47    1.00
   0  -9   1   38.05    1.92
   0   9  -1   35.34    1.92
   0  -9   0   40.70    2.03
   0   9   0   42.93    2.27
   0  -9  -1    2.23    0.31
   0   9   1    2.23    0.41
   0  -9  -2   71.32    3.47
   0   9   2   68.40    3.40
   0  -9  -3   28.77    1.51
   0   9   3   27.91    1.55
   0  -9  -4   12.34    0.76
   0   9   4   12.82    0.86
   0  -9  -5   80.54    3.88
   0   9   5   74.69    3.71
   0  -9  -6   13.16    0.79
   0  -9  -6   11.45    0.79
   0   9   6   13.44    0.89
   0   9   6   11.45    0.79
   0  -9  -7    1.58    0.31
   0  -9  -7    1.24    0.31
   0   9   7    1.41    0.38
   0   9   7    1.51    0.34
   0  -9  -8 1308.57   60.53
   0  -9  -8 1407.90   65.14
   0   9   8 1460.49   67.61
   0   9   8 1446.06   66.96
   0  -9  -9  128.97    6.12
   0  -9  -9  120.17    5.74
   0   9   9  116.56    5.64
   0   9   9  121.99    5.88
   0  -9 -10  223.18   10.48
   0  -9 -10  210.33    9.90
   0   9  10  194.48    9.21
   0   9  10  213.28   10.11
   0  -9 -11  146.56    6.94
   0  -9 -11  144.74    6.87
   0   9  11  141.07    6.81
   0   9  11  148.35    7.08
   0  -9 -12    3.57    0.41
   0  -9 -12    4.16    0.41
   0   9  12    3.82    0.48
   0   9  12    3.64    0.55
   0  -9 -13   15.50    0.96
   0  -9 -13   15.33    0.89
   0   9  13   17.43    1.17
   0   9  13   14.99    0.96
   0  -9 -14  115.87    5.57
   0  -9 -14  102.77    4.95
   0   9  14  122.74    6.05
   0   9  14  115.94    5.60
   0  -9 -15   26.54    1.48
   0  -9 -15   25.85    1.41
   0   9  15   25.85    1.48
   0  -9 -16    1.75    0.31
   0   9  16    1.41    0.48
   0   9  16    1.31    0.45
   0  -9 -17    5.43    0.55
   0  -9 -17    5.53    0.48
   0   9  17    6.15    0.69
   0   9  17    5.12    0.58
   0  -9 -18   17.77    1.10
   0   9  18   15.98    1.07
   0  -9 -19   -0.03    0.31
   0  -9 -19   -0.17    0.24
   0   9  19    0.48    0.41
   0   9  19   -0.41    0.31
   0  -9 -20    5.84    0.55
   0  -9 -20    5.47    0.58
   0   9  20    5.88    0.69
   0 -10  16   15.47    1.68
   0 -10  16   12.61    1.51
   0 -10  15    3.06    0.79
   0  10 -15    1.99    0.89
   0 -10  11    1.07    0.31
   0 -10  11    1.55    0.45
   0  10 -11    1.58    0.41
   0 -10  10    9.86    0.86
   0 -10  10   11.89    0.79
   0  10 -10   10.17    0.79
   0  10 -10   10.14    1.00
   0 -10   9   11.48    0.79
   0 -10   9   11.86    0.93
   0  10  -9   10.38    0.79
   0  10  -9   11.69    1.03
   0 -10   8   42.93    2.41
   0 -10   8   38.50    2.03
   0  10  -8   42.69    2.23
   0  10  -8   41.66    2.37
   0 -10   7   12.89    0.93
   0 -10   7   13.23    0.82
   0  10  -7   11.14    0.82
   0  10  -7   10.79    1.03
   0 -10   6    5.09    0.55
   0 -10   6    5.29    0.45
   0  10  -6    5.09    0.52
   0  10  -6    6.19    0.72
   0 -10   5   25.54    1.48
   0 -10   5   25.02    1.34
   0  10  -5   27.60    1.51
   0  10  -5   23.82    1.48
   0 -10   4    0.72    0.31
   0 -10   4    0.69    0.24
   0  10  -4    0.65    0.31
   0  10  -4    0.79    0.41
   0 -10   3   46.85    2.41
   0 -10   3   46.85    2.34
   0  10  -3   45.68    2.34
   0  10  -3   48.12    2.54
   0 -10   2   21.55    1.24
   0 -10   2   21.72    1.20
   0  10  -2   18.77    1.10
   0  10  -2   18.15    1.20
   0 -10   1    2.54    0.41
   0 -10   1    2.85    0.34
   0  10  -1    2.06    0.38
   0  10  -1    1.89    0.45
   0 -10   0   15.23    0.93
   0 -10   0   14.75    0.86
   0  10   0   15.30    0.93
   0  10   0   15.40    1.03
   0 -10  -1    9.62    0.72
   0 -10  -1   10.00    0.65
   0  10   1   11.21    0.76
   0  10   1   11.31    0.86
   0 -10  -2    0.07    0.27
   0 -10  -2    0.55    0.24
   0  10   2   -0.03    0.27
   0  10   2    0.27    0.31
   0 -10  -3   43.69    2.23
   0 -10  -3   44.00    2.20
   0  10   3   40.97    2.10
   0  10   3   40.22    2.17
   0 -10  -4    7.60    0.62
   0 -10  -4    6.84    0.55
   0  10   4    5.43    0.52
   0  10   4    6.60    0.62
   0 -10  -5   26.64    1.44
   0 -10  -5   27.05    1.44
   0  10   5   27.46    1.51
   0  10   5   24.85    1.44
   0 -10  -6   34.82    1.82
   0 -10  -6   38.02    1.92
   0  10   6   41.14    2.13
   0 -10  -7  109.65    5.26
   0 -10  -7  105.11    5.02
   0  10   7  115.15    5.57
   0  10   7  105.28    5.12
   0 -10  -8   19.32    1.10
   0 -10  -8   19.45    1.10
   0  10   8   19.56    1.20
   0  10   8   19.18    1.17
   0 -10  -9   40.22    2.06
   0 -10  -9   40.11    2.06
   0  10   9   44.17    2.34
   0  10   9   43.86    2.30
   0 -10 -10   32.04    1.68
   0 -10 -10   33.44    1.75
   0  10  10   30.08    1.68
   0  10  10   34.58    1.89
   0 -10 -11    1.75    0.34
   0 -10 -11    2.68    0.38
   0  10  11    1.89    0.45
   0  10  11    1.44    0.38
   0 -10 -12    1.79    0.34
   0 -10 -12    1.51    0.31
   0  10  12    2.10    0.45
   0  10  12    1.34    0.38
   0 -10 -13   18.49    1.07
   0 -10 -13   18.39    1.07
   0  10  13   17.32    1.10
   0  10  13   17.70    1.20
   0 -10 -14   38.39    1.96
   0 -10 -14   41.87    2.17
   0  10  14   41.76    2.34
   0  10  14   43.07    2.30
   0 -10 -15   58.43    2.92
   0  10  15   58.61    3.13
   0 -10 -16   13.30    0.86
   0 -10 -16   15.91    1.00
   0  10  16   14.47    1.10
   0  10  16   13.89    0.96
   0 -10 -17    0.38    0.27
   0 -10 -17    0.00    0.31
   0  10  17    0.07    0.41
   0  10  17    0.96    0.38
   0 -10 -18    1.55    0.31
   0 -10 -18    1.79    0.41
   0  10  18    1.58    0.41
   0  10  18    2.44    0.55
   0 -10 -19    0.07    0.27
   0 -10 -19    0.38    0.34
   0  10  19   -0.62    0.41
   0 -11  14    3.44    0.96
   0 -11  14    4.61    0.96
   0  11 -14    4.09    1.27
   0 -11   9    0.27    0.38
   0  11  -9    0.82    0.38
   0 -11   8   42.28    2.34
   0 -11   8   41.49    2.17
   0  11  -8   44.38    2.34
   0  11  -8   34.99    2.13
   0 -11   7    7.91    0.72
   0 -11   7    9.69    0.69
   0  11  -7   10.55    0.79
   0  11  -7    8.08    0.89
   0 -11   6    0.34    0.27
   0 -11   6   -0.31    0.34
   0  11  -6    0.10    0.48
   0  11  -6    0.34    0.31
   0 -11   5    2.75    0.34
   0 -11   5    2.75    0.45
   0 -11   4    3.13    0.48
   0 -11   4    3.13    0.38
   0  11  -4    2.85    0.58
   0  11  -4    3.44    0.48
   0 -11   3    4.19    0.41
   0 -11   3    4.78    0.52
   0  11  -3    3.75    0.48
   0  11  -3    5.02    0.65
   0 -11   2   61.05    3.02
   0 -11   2   61.63    3.09
   0  11  -2   62.39    3.13
   0  11  -2   65.34    3.37
   0 -11   1   60.08    2.96
   0 -11   1   61.53    3.06
   0  11  -1   58.16    3.06
   0  11  -1   65.62    3.27
   0 -11   0    0.58    0.24
   0 -11   0    0.24    0.31
   0  11   0    0.00    0.38
   0  11   0    0.14    0.27
   0 -11  -1   12.31    0.79
   0 -11  -1   12.00    0.82
   0  11   1   13.10    0.86
   0  11   1   12.00    0.93
   0 -11  -2   24.37    1.31
   0 -11  -2   23.61    1.34
   0  11   2   21.59    1.24
   0  11   2   20.97    1.34
   0 -11  -3   55.06    2.75
   0 -11  -3   56.68    2.85
   0  11   3   51.87    2.72
   0  11   3   47.47    2.41
   0 -11  -4  214.86   10.11
   0 -11  -4  229.33   10.83
   0  11   4  218.82   10.41
   0  11   4  212.49   10.04
   0 -11  -5  198.88    9.38
   0  11   5  214.11   10.11
   0  11   5  221.57   10.52
   0 -11  -6   41.21    2.10
   0 -11  -6   36.71    1.92
   0  11   6   41.38    2.23
   0  11   6   41.38    2.17
   0 -11  -7   64.65    3.20
   0 -11  -7   62.52    3.09
   0  11   7   59.05    2.99
   0  11   7   62.80    3.23
   0 -11  -8    1.10    0.27
   0 -11  -8    0.31    0.27
   0  11   8    0.69    0.38
   0  11   8    0.41    0.34
   0 -11  -9   32.69    1.72
   0 -11  -9   31.00    1.65
   0  11   9   31.42    1.75
   0  11   9   31.55    1.79
   0 -11 -10    3.68    0.45
   0 -11 -10    4.61    0.48
   0  11  10    5.16    0.58
   0  11  10    4.43    0.55
   0 -11 -11   52.83    2.65
   0 -11 -11   52.49    2.65
   0  11  11   54.03    2.82
   0  11  11   62.11    3.16
   0 -11 -12   30.66    1.68
   0 -11 -12   34.61    1.82
   0  11  12   32.65    1.89
   0  11  12   33.03    1.89
   0 -11 -13    4.74    0.45
   0  11  13    4.50    0.62
   0 -11 -14   23.99    1.31
   0 -11 -14   25.06    1.41
   0  11  14   23.44    1.51
   0  11  14   23.17    1.41
   0 -11 -15   21.21    1.20
   0  11  15   19.52    1.27
   0 -11 -16   11.14    0.76
   0 -11 -16   12.00    0.82
   0  11  16   11.82    0.93
   0  11  16   12.48    1.07
   0 -11 -17    3.85    0.48
   0 -11 -17    4.23    0.48
   0  11  17    3.47    0.55
   0  11  17    3.30    0.58
   0 -11 -18   13.34    0.89
   0 -11 -18   12.37    0.82
   0 -11 -22    2.89    0.52
   0 -12  13    1.37    1.13
   0 -12  13   -1.03    1.03
   0  12 -13    1.75    1.44
   0 -12  12    6.15    0.86
   0  12 -12    3.82    1.10
   0 -12   7    9.42    0.86
   0  12  -7    7.73    0.79
   0  12  -7    9.21    1.00
   0 -12   6  102.98    5.09
   0  12  -6  103.53    5.09
   0  12  -6  112.02    5.60
   0 -12   5    0.21    0.34
   0  12  -5    0.55    0.34
   0 -12   4   45.30    2.30
   0 -12   4   50.53    2.61
   0  12  -4   43.45    2.51
   0  12  -4   47.61    2.47
   0 -12   3    0.96    0.27
   0 -12   3    1.20    0.38
   0  12  -3    1.20    0.38
   0  12  -3    1.65    0.55
   0 -12   2   -0.10    0.31
   0 -12   2   -0.03    0.24
   0  12  -2   -0.07    0.31
   0  12  -2   -0.07    0.45
   0 -12   1    1.72    0.38
   0 -12   1    1.72    0.31
   0  12  -1    1.86    0.38
   0  12  -1    1.92    0.52
   0 -12   0    5.53    0.58
   0 -12   0    5.84    0.52
   0  12   0    6.32    0.76
   0  12   0    5.33    0.55
   0 -12  -1  170.45    8.08
   0 -12  -1  162.82    7.77
   0  12   1  174.58    8.42
   0  12   1  157.74    7.53
   0 -12  -2   13.58    0.86
   0 -12  -2   14.88    0.96
   0  12   2   13.44    0.93
   0  12   2   15.47    1.13
   0 -12  -3    6.67    0.55
   0 -12  -3    9.38    0.72
   0  12   3    6.98    0.62
   0  12   3    7.77    0.79
   0 -12  -4   39.08    2.03
   0 -12  -4   39.08    2.06
   0  12   4   37.12    2.10
   0  12   4   39.91    2.10
   0 -12  -5    4.30    0.45
   0 -12  -5    4.30    0.48
   0  12   5    4.40    0.62
   0  12   5    4.33    0.52
   0 -12  -6   26.23    1.44
   0 -12  -6   28.01    1.58
   0  12   6   28.67    1.68
   0  12   6   29.25    1.65
   0 -12  -7   24.44    1.37
   0 -12  -7   23.58    1.34
   0  12   7   25.68    1.55
   0  12   7   25.16    1.48
   0 -12  -8    1.00    0.31
   0 -12  -8    1.31    0.31
   0  12   8    1.03    0.38
   0  12   8    1.68    0.45
   0 -12  -9   10.72    0.76
   0  12   9    9.73    0.79
   0 -12 -10    0.17    0.27
   0  12  10    0.65    0.38
   0 -12 -11   11.89    0.79
   0 -12 -11   12.10    0.82
   0  12  11   11.38    0.93
   0  12  11   10.79    0.89
   0 -12 -12   38.53    2.03
   0  12  12   42.52    2.30
   0 -12 -13   51.83    2.61
   0 -12 -13   47.78    2.44
   0  12  13   53.66    2.82
   0  12  13   47.78    2.61
   0 -12 -14    0.76    0.27
   0 -12 -14    0.62    0.31
   0  12  14    0.72    0.41
   0  12  14    0.72    0.45
   0 -12 -15   27.29    1.51
   0 -12 -15   27.67    1.55
   0  12  15   28.56    1.68
   0  12  15   30.52    1.86
   0 -12 -16    0.89    0.27
   0 -12 -16    1.27    0.34
   0  12  16    1.79    0.45
   0  12  16    1.00    0.48
   0 -12 -17    0.45    0.34
   0 -13  11    2.82    0.76
   0  13 -11    5.67    1.37
   0 -13   5    6.98    0.76
   0  13  -5    7.67    0.93
   0  13  -4    7.91    0.79
   0  13  -4    8.35    0.89
   0 -13   3    0.55    0.27
   0  13  -3    1.10    0.52
   0 -13   2    2.27    0.34
   0 -13   2    1.68    0.41
   0  13  -2    0.89    0.45
   0  13  -2    1.79    0.58
   0 -13   1    1.17    0.38
   0 -13   1    2.06    0.34
   0  13  -1    1.34    0.52
   0  13  -1    2.41    0.41
   0 -13   0   22.41    1.34
   0 -13   0   22.41    1.27
   0  13   0   22.27    1.51
   0  13   0   22.24    1.34
   0 -13  -1   23.79    1.37
   0 -13  -1   27.60    1.55
   0  13   1   24.68    1.62
   0  13   1   24.44    1.41
   0 -13  -2   19.56    1.20
   0  13   2   16.77    1.10
   0  13   2   18.56    1.34
   0 -13  -3    0.55    0.31
   0 -13  -3    0.45    0.34
   0  13   3    0.24    0.31
   0  13   3    0.10    0.48
   0 -13  -4   10.35    0.79
   0 -13  -4    8.97    0.69
   0  13   4   10.28    0.93
   0  13   4   10.79    0.82
   0 -13  -5    0.03    0.24
   0 -13  -5    0.38    0.31
   0  13   5    0.31    0.34
   0  13   5    0.31    0.45
   0 -13  -6    9.49    0.72
   0  13   6    9.90    0.79
   0  13   6   10.45    0.93
   0 -13  -7    2.23    0.38
   0 -13  -7    2.72    0.38
   0  13   7    2.30    0.52
   0  13   7    2.68    0.52
   0 -13  -8    0.41    0.27
   0  13   8    0.82    0.41
   0 -13  -9    9.21    0.69
   0  13   9    9.66    0.86
   0 -13 -10    5.09    0.52
   0 -13 -10    4.50    0.48
   0  13  10    4.23    0.58
   0  13  10    3.85    0.55
   0 -13 -11   10.55    0.76
   0 -13 -11   10.66    0.76
   0  13  11    9.49    0.86
   0  13  11    9.11    0.82
   0 -13 -12   25.23    1.41
   0 -13 -12   24.44    1.37
   0  13  12   24.13    1.51
   0  13  12   23.92    1.51
   0 -13 -13    0.24    0.27
   0 -13 -13    0.03    0.31
   0  13  13    0.76    0.45
   0  13  13   -0.24    0.38
   0 -13 -14    0.62    0.27
   0 -13 -14   -0.03    0.31
   0  13  14    0.27    0.41
   0  13  14    0.10    0.41
   0 -13 -15    0.31    0.34
   0  14  -7    0.07    0.72
   0 -14   1    2.99    0.55
   0  14  -1    2.75    0.62
   0 -14   0    3.06    0.48
   0 -14   0    4.37    0.55
   0  14   0    3.71    0.69
   0  14   0    3.44    0.55
   0 -14  -1   18.63    1.17
   0 -14  -1   19.52    1.17
   0  14   1   17.26    1.17
   0  14   1   19.08    1.37
   0 -14  -2    1.10    0.38
   0 -14  -2    0.24    0.27
   0  14   2    0.41    0.45
   0  14   2    0.45    0.38
   0 -14  -3    0.65    0.34
   0 -14  -3    0.76    0.31
   0  14   3    0.48    0.41
   0  14   3    0.52    0.34
   0 -14  -4   11.14    0.79
   0 -14  -4   10.31    0.79
   0  14   4   10.11    0.86
   0  14   4   11.89    1.03
   0 -14  -5   59.91    3.06
   0 -14  -5   55.99    2.82
   0  14   5   59.53    3.20
   0  14   5   65.48    3.37
   0 -14  -6    5.26    0.52
   0 -14  -6    4.88    0.52
   0  14   6    5.29    0.65
   0  14   6    3.54    0.62
   0 -14  -7    9.59    0.72
   0 -14  -7    8.87    0.69
   0  14   7    7.53    0.82
   0  14   7    7.22    0.76
   0 -14  -8    0.58    0.27
   0 -14  -8    0.27    0.31
   0  14   8   -0.03    0.41
   0  14   8    0.41    0.45
   0 -14  -9    4.67    0.52
   0 -14  -9    4.81    0.52
   0  14   9    4.12    0.62
   0  14   9    6.12    0.72
   0 -14 -10   14.23    0.96
   0 -14 -10   13.61    0.93
   0  14  10   12.37    1.00
   0  14  10   12.65    1.03
   0 -14 -11    1.44    0.34
   0 -14 -11    1.68    0.38
   0  14  11    1.68    0.52
   0  14  11    1.03    0.48
   0  14  12    9.80    0.89
   0 -15   6    2.89    0.72
   0  15  -6    3.33    1.07
   0  15  -5    3.02    1.03
   0  15  -4    0.93    0.69
  -1  16   0   -0.03    0.58
  -1  14  11   20.59    1.37
   1 -14 -11   22.00    1.31
  -1  14  10    3.99    0.72
  -1  14  10    6.19    0.72
   1 -14 -10    5.95    0.69
   1 -14 -10    5.84    0.55
  -1  14   9    0.17    0.41
  -1  14   9    0.00    0.41
   1 -14  -9    0.00    0.27
   1 -14  -9   -0.24    0.27
  -1  14   8   -0.21    0.38
  -1  14   8    0.41    0.41
   1 -14  -8    0.48    0.31
   1 -14  -8    0.45    0.31
  -1  14   7    7.29    0.72
  -1  14   7    6.43    0.79
   1 -14  -7    6.91    0.62
   1 -14  -7    7.49    0.62
  -1  14   6   -0.27    0.45
  -1  14   6    0.14    0.34
   1 -14  -6   -0.10    0.31
   1 -14  -6    0.27    0.24
  -1  14   5   19.01    1.34
  -1  14   5   18.49    1.24
   1 -14  -5   19.11    1.17
   1 -14  -5   18.18    1.10
  -1  14   4   23.00    1.41
  -1  14   4   21.96    1.48
   1 -14  -4   22.31    1.34
   1 -14  -4   20.21    1.20
  -1  14   3    4.12    0.55
  -1  14   3    3.68    0.62
   1 -14  -3    4.54    0.55
   1 -14  -3    4.67    0.48
  -1  14   2    4.67    0.58
  -1  14   2    4.57    0.65
   1 -14  -2    4.47    0.55
   1 -14  -2    5.50    0.52
  -1  14   1    2.82    0.48
  -1  14   1    4.16    0.65
   1 -14  -1    3.40    0.55
   1 -14  -1    2.41    0.38
  -1  14   0    7.70    0.72
  -1  14   0    8.42    0.89
   1 -14   0    8.35    0.72
  -1  14  -1    0.14    0.48
   1 -14   1    0.14    0.38
  -1  14  -8    4.40    0.82
   1 -13 -14    3.78    0.48
  -1  13  13   -0.45    0.38
  -1  13  13   -0.76    0.41
   1 -13 -13    0.41    0.34
   1 -13 -13   -0.10    0.27
  -1  13  12   16.09    1.13
  -1  13  12   20.66    1.34
   1 -13 -12   18.63    1.13
   1 -13 -12   19.66    1.17
  -1  13  11    1.44    0.45
  -1  13  11    1.34    0.41
   1 -13 -11    1.79    0.38
   1 -13 -11    1.82    0.34
  -1  13  10   31.38    1.82
  -1  13  10   28.29    1.68
   1 -13 -10   30.52    1.65
   1 -13 -10   28.80    1.58
  -1  13   9   -0.17    0.38
  -1  13   9    0.41    0.38
   1 -13  -9    0.52    0.31
   1 -13  -9    0.79    0.31
  -1  13   8  110.71    5.43
  -1  13   8  118.00    5.81
   1 -13  -8  111.57    5.40
   1 -13  -8   99.58    4.85
  -1  13   7   23.41    1.51
   1 -13  -7   22.96    1.31
  -1  13   6    8.52    0.82
   1 -13  -6    8.77    0.65
  -1  13   5   10.90    0.96
   1 -13  -5   11.79    0.79
  -1  13   4    0.62    0.48
   1 -13  -4    0.48    0.24
   1 -13  -4    1.51    0.41
  -1  13   3   -0.10    0.38
  -1  13   3   -0.34    0.45
   1 -13  -3    0.03    0.24
   1 -13  -3   -0.72    0.27
  -1  13   2    5.26    0.72
   1 -13  -2    4.47    0.55
   1 -13  -2    4.23    0.45
  -1  13   1   14.71    1.13
   1 -13  -1   15.06    0.93
  -1  13   0   83.73    4.30
   1 -13   0   87.86    4.30
  -1  13  -1    4.40    0.69
   1 -13   1    4.74    0.48
  -1  13  -2    0.17    0.34
  -1  13  -2    0.07    0.48
   1 -13   2   -0.07    0.34
   1 -13   2    0.62    0.27
  -1  13  -3    1.72    0.55
  -1  13  -3    1.82    0.41
   1 -13   3    1.72    0.41
   1 -13   3    1.89    0.34
  -1  13  -4    0.58    0.52
  -1  13  -4    0.00    0.38
   1 -13   4    0.21    0.24
   1 -13   4    0.10    0.34
  -1  13  -5    6.08    0.79
   1 -13   5    6.53    0.72
  -1  13 -10    5.50    1.10
   1 -12 -16    8.52    0.69
   1 -12 -16    8.22    0.69
  -1  12  15    0.27    0.48
  -1  12  15    1.31    0.41
   1 -12 -15    0.82    0.31
   1 -12 -15    1.10    0.34
  -1  12  14   21.21    1.37
  -1  12  14   18.49    1.31
   1 -12 -14   18.90    1.13
   1 -12 -14   19.49    1.13
  -1  12  13    7.18    0.76
  -1  12  13    7.42    0.76
   1 -12 -13    8.11    0.65
   1 -12 -13    7.91    0.62
  -1  12  12    0.21    0.31
   1 -12 -12    0.24    0.27
  -1  12  11   19.66    1.31
  -1  12  11   18.32    1.27
   1 -12 -11   20.80    1.20
   1 -12 -11   19.04    1.20
  -1  12  10    0.79    0.41
  -1  12  10    0.93    0.38
   1 -12 -10    0.65    0.31
   1 -12 -10    1.03    0.31
  -1  12   9   27.33    1.58
   1 -12  -9   28.12    1.55
  -1  12   8    9.62    0.79
   1 -12  -8    8.80    0.65
  -1  12   7   16.22    1.27
  -1  12   7   21.31    1.31
   1 -12  -7   19.15    1.17
   1 -12  -7   18.84    1.13
  -1  12   6    6.57    0.72
  -1  12   6    7.39    0.65
   1 -12  -6    7.63    0.62
   1 -12  -6    7.12    0.62
  -1  12   5    9.59    0.76
  -1  12   5    8.32    0.79
   1 -12  -5    9.86    0.69
   1 -12  -5    9.56    0.76
  -1  12   4   42.11    2.23
  -1  12   4   46.20    2.51
   1 -12  -4   47.16    2.41
   1 -12  -4   49.15    2.54
  -1  12   3   54.24    2.75
  -1  12   3   62.52    3.27
   1 -12  -3   55.17    2.75
   1 -12  -3   55.10    2.82
  -1  12   2    4.23    0.52
  -1  12   2    3.82    0.62
   1 -12  -2    4.30    0.45
   1 -12  -2    4.30    0.48
  -1  12   1   38.36    2.03
  -1  12   1   39.91    2.27
   1 -12  -1   39.29    2.03
   1 -12  -1   37.98    2.03
  -1  12   0   15.95    1.03
  -1  12   0   16.05    1.17
   1 -12   0   17.70    1.03
   1 -12   0   15.71    1.00
  -1  12  -1   10.55    0.79
  -1  12  -1    8.97    0.89
   1 -12   1   10.79    0.72
   1 -12   1   10.66    0.79
  -1  12  -2    1.00    0.34
   1 -12   2    1.37    0.38
  -1  12  -3    8.28    0.69
   1 -12   3    8.97    0.76
  -1  12  -4    1.92    0.58
  -1  12  -4    2.34    0.41
   1 -12   4    2.23    0.38
   1 -12   4    2.41    0.45
  -1  12  -5    7.46    0.86
  -1  12  -5    5.88    0.62
   1 -12   5    5.77    0.52
   1 -12   5    6.26    0.65
  -1  12  -6   35.06    2.06
   1 -12   6   29.87    1.65
  -1  12  -7    4.43    0.55
  -1  12  -7    3.47    0.65
   1 -12   7    3.16    0.55
  -1  12 -12   17.19    1.48
  -1  11  17    0.48    0.48
  -1  11  17    0.89    0.41
   1 -11 -17    0.27    0.31
   1 -11 -17    0.55    0.31
  -1  11  16   30.76    1.89
  -1  11  16   30.04    1.75
   1 -11 -16   28.15    1.58
   1 -11 -16   27.67    1.51
  -1  11  15    0.00    0.34
  -1  11  15    0.48    0.45
   1 -11 -15   -0.10    0.24
   1 -11 -15    0.27    0.27
  -1  11  14   31.69    1.82
   1 -11 -14   29.49    1.62
  -1  11  13    0.07    0.34
  -1  11  13    0.10    0.38
   1 -11 -13    0.03    0.31
   1 -11 -13    0.38    0.24
  -1  11  12   15.54    1.10
   1 -11 -12   17.74    1.07
  -1  11  11    0.03    0.31
  -1  11  11    0.38    0.38
   1 -11 -11   -0.21    0.24
   1 -11 -11   -0.62    0.27
  -1  11  10   77.13    3.85
  -1  11  10   74.73    3.78
   1 -11 -10   78.13    3.82
   1 -11 -10   81.39    3.95
  -1  11   9    9.11    0.76
  -1  11   9   10.66    0.82
   1 -11  -9   10.38    0.72
   1 -11  -9   10.59    0.72
  -1  11   8   17.36    1.10
  -1  11   8   17.32    1.13
   1 -11  -8   16.81    1.03
   1 -11  -8   17.08    1.03
  -1  11   7    0.72    0.34
  -1  11   7    0.72    0.38
   1 -11  -7    0.52    0.27
   1 -11  -7    0.62    0.31
  -1  11   6    6.77    0.62
  -1  11   6    8.01    0.72
   1 -11  -6    7.80    0.58
   1 -11  -6    7.08    0.62
  -1  11   5   42.76    2.20
  -1  11   5   46.02    2.44
   1 -11  -5   52.59    2.68
   1 -11  -5   49.43    2.51
  -1  11   4   25.71    1.44
  -1  11   4   26.71    1.58
   1 -11  -4   31.11    1.68
   1 -11  -4   30.32    1.62
  -1  11   3    2.03    0.38
  -1  11   3    2.51    0.48
   1 -11  -3    2.61    0.41
   1 -11  -3    3.02    0.38
  -1  11   2   33.55    1.79
  -1  11   2   37.91    2.10
   1 -11  -2   36.47    1.89
  -1  11   1    2.06    0.38
  -1  11   1    2.65    0.52
   1 -11  -1    1.89    0.38
   1 -11  -1    2.03    0.31
  -1  11   0    2.61    0.41
  -1  11   0    3.13    0.55
   1 -11   0    3.44    0.38
   1 -11   0    1.79    0.41
  -1  11  -1    0.03    0.38
  -1  11  -1    0.00    0.27
   1 -11   1    0.76    0.24
   1 -11   1    0.27    0.31
  -1  11  -2    0.62    0.31
  -1  11  -2    0.79    0.45
   1 -11   2    0.82    0.34
   1 -11   2    0.62    0.24
  -1  11  -3   23.37    1.34
  -1  11  -3   23.44    1.48
   1 -11   3   22.72    1.24
   1 -11   3   22.82    1.34
  -1  11  -4   76.14    3.92
  -1  11  -4   73.21    3.61
   1 -11   4   70.09    3.54
   1 -11   4   77.72    3.78
  -1  11  -5    2.96    0.41
  -1  11  -5    3.02    0.58
   1 -11   5    2.72    0.34
   1 -11   5    3.06    0.48
  -1  11  -6    3.09    0.45
  -1  11  -6    2.58    0.58
   1 -11   6    2.82    0.38
   1 -11   6    2.85    0.48
   1 -11   7    0.79    0.38
  -1  11  -8    0.62    0.38
  -1  11  -8    0.69    0.52
  -1  11  -9   33.00    1.99
   1 -11   9   31.93    1.72
  -1  11 -10    5.26    0.82
   1 -11  10    5.12    0.69
   1 -10 -19    2.72    0.55
  -1  10  18    1.34    0.48
  -1  10  18    1.44    0.45
   1 -10 -18    1.92    0.34
   1 -10 -18    1.31    0.34
  -1  10  17    0.55    0.48
  -1  10  17    1.51    0.41
   1 -10 -17    0.79    0.34
   1 -10 -17    0.89    0.31
  -1  10  16   37.29    2.30
  -1  10  16   44.10    2.41
   1 -10 -16   43.93    2.27
  -1  10  15   10.07    0.96
  -1  10  15   14.02    1.10
   1 -10 -15   12.06    0.79
   1 -10 -15   13.65    0.89
  -1  10  14   86.89    4.40
  -1  10  14   75.31    3.82
   1 -10 -14   83.56    4.06
  -1  10  13   -0.10    0.34
  -1  10  13   -0.17    0.31
   1 -10 -13    0.17    0.24
   1 -10 -13    0.17    0.27
  -1  10  12    1.48    0.41
  -1  10  12    1.44    0.41
   1 -10 -12    1.24    0.31
   1 -10 -12    1.55    0.34
  -1  10  11   52.21    2.72
  -1  10  11   46.51    2.44
   1 -10 -11   52.07    2.65
   1 -10 -11   51.56    2.58
  -1  10  10   90.06    4.43
  -1  10  10   87.79    4.37
   1 -10 -10   87.58    4.26
   1 -10 -10   84.93    4.12
  -1  10   9   12.20    0.86
  -1  10   9   11.55    0.86
   1 -10  -9   13.47    0.86
   1 -10  -9   12.55    0.79
  -1  10   8    2.30    0.45
  -1  10   8    1.96    0.41
   1 -10  -8    3.09    0.38
   1 -10  -8    2.20    0.34
  -1  10   7   13.58    0.93
  -1  10   7   12.92    0.86
   1 -10  -7   16.12    0.96
   1 -10  -7   14.57    0.93
  -1  10   6    0.24    0.31
  -1  10   6    0.00    0.31
   1 -10  -6    0.24    0.31
   1 -10  -6   -0.07    0.24
  -1  10   5   37.53    1.96
  -1  10   5   38.74    2.06
   1 -10  -5   44.51    2.27
   1 -10  -5   38.50    1.99
  -1  10   4   19.52    1.20
  -1  10   4   21.38    1.24
   1 -10  -4   21.14    1.20
   1 -10  -4   20.73    1.17
  -1  10   3    0.48    0.27
  -1  10   3    0.24    0.31
   1 -10  -3    0.31    0.31
   1 -10  -3    0.38    0.24
  -1  10   2    1.82    0.41
  -1  10   2    1.75    0.34
   1 -10  -2    1.86    0.38
   1 -10  -2    2.20    0.31
  -1  10   1    9.38    0.76
  -1  10   1    8.52    0.65
   1 -10  -1   10.28    0.72
   1 -10  -1   10.07    0.65
  -1  10   0   93.60    4.64
  -1  10   0   84.08    4.09
   1 -10   0   93.18    4.54
   1 -10   0   87.03    4.19
  -1  10  -1    3.95    0.52
  -1  10  -1    4.74    0.48
   1 -10   1    4.40    0.41
   1 -10   1    5.53    0.55
  -1  10  -2   14.71    0.93
  -1  10  -2   14.99    1.03
   1 -10   2   13.96    0.82
   1 -10   2   15.40    1.00
  -1  10  -3   22.93    1.27
  -1  10  -3   23.82    1.44
   1 -10   3   23.20    1.24
   1 -10   3   22.00    1.31
  -1  10  -4   71.63    3.64
  -1  10  -4   71.56    3.51
   1 -10   4   75.83    3.78
   1 -10   4   76.89    3.75
  -1  10  -5   39.87    2.06
  -1  10  -5   37.16    2.10
   1 -10   5   37.98    1.96
   1 -10   5   39.39    2.10
  -1  10  -6    0.31    0.31
  -1  10  -6    0.21    0.45
   1 -10   6    0.17    0.24
   1 -10   6    0.10    0.31
  -1  10  -7    0.17    0.31
  -1  10  -7    0.24    0.45
   1 -10   7    0.14    0.21
   1 -10   7   -0.14    0.31
  -1  10  -8   23.72    1.37
  -1  10  -8   25.57    1.62
   1 -10   8   25.85    1.41
   1 -10   8   24.06    1.44
  -1  10  -9   40.53    2.13
  -1  10  -9   38.36    2.23
   1 -10   9   41.80    2.27
   1 -10   9   43.21    2.23
  -1  10 -10    0.72    0.31
   1 -10  10    0.69    0.38
  -1  10 -11    6.60    0.82
  -1  10 -11    4.61    0.62
   1 -10  11    4.78    0.52
   1 -10  11    5.50    0.65
  -1   9  19    3.40    0.58
  -1   9  19    2.78    0.55
  -1   9  18    0.07    0.34
   1  -9 -18    1.00    0.34
  -1   9  17    7.67    0.72
  -1   9  17    8.56    0.82
   1  -9 -17    8.90    0.65
   1  -9 -17    7.97    0.65
  -1   9  16    1.82    0.52
   1  -9 -16    2.10    0.34
  -1   9  15    9.01    0.86
  -1   9  15   10.93    0.86
   1  -9 -15   11.72    0.79
   1  -9 -15    9.62    0.65
  -1   9  14   66.75    3.37
  -1   9  14   76.62    3.92
   1  -9 -14   70.70    3.47
   1  -9 -14   75.55    3.68
  -1   9  13    0.93    0.34
  -1   9  13    0.34    0.38
   1  -9 -13    0.34    0.24
   1  -9 -13    0.52    0.27
  -1   9  12   25.57    1.48
  -1   9  12   25.68    1.51
   1  -9 -12   28.56    1.55
   1  -9 -12   29.66    1.58
  -1   9  11    0.10    0.31
  -1   9  11    0.00    0.27
   1  -9 -11    0.07    0.24
   1  -9 -11    0.48    0.24
  -1   9  10   86.48    4.26
  -1   9  10   90.26    4.43
   1  -9 -10   83.42    4.02
   1  -9 -10   86.45    4.19
  -1   9   9   28.43    1.58
  -1   9   9   31.42    1.72
   1  -9  -9   27.22    1.44
   1  -9  -9   29.94    1.58
  -1   9   8  111.85    5.40
  -1   9   8   98.17    4.78
   1  -9  -8  106.35    5.12
   1  -9  -8   94.35    4.54
  -1   9   7  222.73   10.48
  -1   9   7  207.58    9.83
   1  -9  -7  210.53    9.90
   1  -9  -7  203.62    9.59
  -1   9   6   36.26    1.96
  -1   9   6   36.26    1.89
   1  -9  -6   38.43    1.96
   1  -9  -6   42.18    2.17
  -1   9   5    0.14    0.27
  -1   9   5   -0.17    0.27
   1  -9  -5    0.10    0.24
   1  -9  -5    0.17    0.27
  -1   9   4    0.76    0.27
  -1   9   4    0.00    0.31
   1  -9  -4    0.58    0.24
   1  -9  -4    0.45    0.31
  -1   9   3    0.41    0.31
  -1   9   3    0.07    0.27
   1  -9  -3   -0.07    0.21
   1  -9  -3    0.17    0.31
  -1   9   2    1.20    0.34
  -1   9   2    1.07    0.31
   1  -9  -2    1.58    0.27
  -1   9   1    0.72    0.27
  -1   9   1   -0.03    0.31
   1  -9  -1    0.55    0.24
  -1   9   0    8.46    0.62
  -1   9   0   10.11    0.79
   1  -9   0    8.70    0.69
   1  -9   0    9.38    0.62
  -1   9  -1   10.00    0.69
  -1   9  -1    7.84    0.69
   1  -9   1   10.04    0.65
   1  -9   1    9.21    0.72
  -1   9  -2   19.39    1.20
  -1   9  -2   20.38    1.13
   1  -9   2   22.93    1.31
   1  -9   2   20.49    1.10
  -1   9  -3   30.32    1.62
  -1   9  -3   34.27    1.89
   1  -9   3   34.24    1.75
   1  -9   3   34.06    1.82
  -1   9  -4   33.51    1.75
  -1   9  -4   30.42    1.72
   1  -9   4   38.63    2.03
   1  -9   4   32.93    1.68
  -1   9  -5   99.17    4.88
  -1   9  -5   96.07    4.64
   1  -9   5   97.00    4.64
   1  -9   5   99.89    4.88
  -1   9  -6    0.14    0.27
  -1   9  -6    0.45    0.38
   1  -9   6   -0.10    0.21
   1  -9   6    0.38    0.31
  -1   9  -7   15.23    1.10
  -1   9  -7   16.88    1.03
   1  -9   7   16.71    0.96
   1  -9   7   16.22    1.07
  -1   9  -8   -0.34    0.27
  -1   9  -8   -0.07    0.41
   1  -9   8   -0.21    0.21
   1  -9   8    0.58    0.34
  -1   9  -9   15.74    1.17
  -1   9  -9   18.46    1.10
   1  -9   9   18.25    1.17
   1  -9   9   17.22    1.03
   1  -9  10   64.52    3.30
   1  -9  10   67.06    3.30
  -1   9 -11   10.66    0.79
  -1   9 -12   10.35    0.82
   1  -9  12   10.38    0.86
  -1   9 -13    9.59    0.96
  -1   9 -13    7.36    0.76
   1  -9  13    8.97    0.82
   1  -8 -24   33.10    1.99
  -1   8  20    0.93    0.48
   1  -8 -20    0.96    0.31
   1  -8 -20    1.07    0.38
  -1   8  19    0.58    0.38
  -1   8  18   55.51    2.96
   1  -8 -18   54.62    2.78
   1  -8 -18   50.01    2.54
  -1   8  17    2.10    0.41
  -1   8  17    2.44    0.52
   1  -8 -17    1.79    0.41
   1  -8 -17    2.65    0.34
  -1   8  16   10.38    0.79
  -1   8  16    8.80    0.82
   1  -8 -16   11.45    0.72
   1  -8 -16   10.28    0.72
  -1   8  15    6.12    0.69
  -1   8  15    7.05    0.62
   1  -8 -15    6.77    0.52
   1  -8 -15    7.94    0.62
  -1   8  14   32.59    1.79
  -1   8  14   34.13    1.96
   1  -8 -14   33.93    1.75
   1  -8 -14   33.62    1.79
  -1   8  13  164.71    7.84
  -1   8  13  173.17    8.32
   1  -8 -13  160.97    7.63
   1  -8 -13  166.29    7.87
  -1   8  12   60.91    3.06
  -1   8  12   63.49    3.27
   1  -8 -12   63.11    3.09
   1  -8 -12   62.97    3.09
  -1   8  11    9.90    0.79
  -1   8  11   10.76    0.79
   1  -8 -11   12.10    0.79
   1  -8 -11   11.93    0.76
  -1   8  10   53.79    2.72
  -1   8  10   53.07    2.72
   1  -8 -10   55.24    2.75
   1  -8 -10   55.65    2.72
  -1   8   9   16.19    1.03
  -1   8   9   14.47    0.93
   1  -8  -9   17.60    1.00
   1  -8  -9   15.36    0.89
  -1   8   8   82.01    4.02
   1  -8  -8   77.10    3.71
  -1   8   7   10.52    0.72
   1  -8  -7   11.34    0.72
  -1   8   6    4.16    0.41
  -1   8   6    4.06    0.45
   1  -8  -6    5.43    0.48
   1  -8  -6    4.88    0.41
  -1   8   5   86.17    4.23
  -1   8   5   90.85    4.37
   1  -8  -5   99.23    4.74
   1  -8  -5   97.31    4.64
  -1   8   4   54.96    2.75
  -1   8   4   45.37    2.27
   1  -8  -4   46.75    2.34
   1  -8  -4   47.71    2.37
  -1   8   3  124.70    5.91
  -1   8   3  131.68    6.32
   1  -8  -3  126.29    6.02
   1  -8  -3  125.39    5.95
  -1   8   2  188.88    8.97
  -1   8   2  211.70    9.93
   1  -8  -2  212.97    9.97
   1  -8  -2  214.76   10.07
  -1   8   1  167.64    7.91
  -1   8   1  170.45    8.11
   1  -8  -1  181.11    8.56
   1  -8  -1  167.60    7.87
  -1   8   0   20.21    1.20
  -1   8   0   19.76    1.10
   1  -8   0   22.96    1.20
   1  -8   0   19.08    1.10
  -1   8  -1    4.19    0.48
  -1   8  -1    3.95    0.38
   1  -8   1    4.64    0.45
   1  -8   1    5.47    0.41
  -1   8  -2    4.23    0.41
  -1   8  -2    3.82    0.48
   1  -8   2    4.67    0.48
   1  -8   2    4.78    0.38
  -1   8  -3  106.28    5.16
   1  -8   3   96.97    4.61
  -1   8  -4   22.17    1.31
   1  -8   4   20.38    1.10
  -1   8  -5    0.52    0.34
   1  -8   5    0.00    0.21
  -1   8  -6    0.69    0.27
  -1   8  -6    0.41    0.34
   1  -8   6    0.65    0.24
   1  -8   6    0.48    0.31
  -1   8  -7   83.73    4.06
  -1   8  -7   88.17    4.40
   1  -8   7   86.86    4.26
   1  -8   7   81.15    3.92
  -1   8  -8   12.58    0.82
  -1   8  -8   12.61    1.00
   1  -8   8   14.02    0.86
   1  -8   8   15.67    1.03
  -1   8  -9    1.65    0.48
  -1   8  -9    1.99    0.38
   1  -8   9    2.30    0.34
   1  -8   9    1.75    0.38
  -1   8 -10    2.75    0.55
  -1   8 -10    2.96    0.45
   1  -8  10    3.02    0.38
   1  -8  10    3.13    0.45
  -1   8 -11    4.12    0.52
  -1   8 -11    4.26    0.65
   1  -8  11    5.29    0.48
   1  -8  11    5.02    0.58
  -1   8 -12   11.65    0.82
  -1   8 -12   10.31    0.93
   1  -8  12   10.11    0.89
  -1   8 -13    8.63    0.69
  -1   8 -13    9.21    0.89
   1  -8  13    8.46    0.79
   1  -8  13    9.14    0.65
  -1   8 -14   17.77    1.13
  -1   8 -14   15.67    1.27
   1  -8  14   18.32    1.24
  -1   8 -19    0.27    1.41
   1  -8  19   -0.96    0.62
   1  -7 -24   -0.34    0.65
  -1   7  20    1.00    0.41
   1  -7 -20    0.93    0.34
  -1   7  19    1.72    0.48
   1  -7 -19    1.17    0.34
   1  -7 -19    1.92    0.34
  -1   7  18   14.06    0.96
  -1   7  18   14.09    1.03
   1  -7 -18   13.58    0.86
   1  -7 -18   13.71    0.89
  -1   7  17    7.73    0.65
  -1   7  17    7.08    0.72
   1  -7 -17    7.73    0.58
   1  -7 -17    8.80    0.65
  -1   7  16   26.19    1.58
  -1   7  16   25.44    1.44
   1  -7 -16   22.24    1.24
   1  -7 -16   25.64    1.37
  -1   7  15   59.67    3.13
  -1   7  15   62.49    3.13
   1  -7 -15   61.94    3.06
   1  -7 -15   62.59    3.06
  -1   7  14   15.61    0.96
  -1   7  14   13.65    1.00
   1  -7 -14   14.61    0.86
   1  -7 -14   14.23    0.86
  -1   7  13  146.53    7.08
  -1   7  13  121.61    5.84
   1  -7 -13  129.83    6.15
   1  -7 -13  130.65    6.22
  -1   7  12  107.17    5.16
  -1   7  12  113.43    5.53
   1  -7 -12  104.66    4.98
   1  -7 -12  103.53    4.95
  -1   7  11   15.88    0.96
   1  -7 -11   14.16    0.86
  -1   7  10  237.27   11.17
   1  -7 -10  236.14   11.07
  -1   7   9   25.85    1.41
  -1   7   9   27.02    1.48
   1  -7  -9   27.81    1.44
   1  -7  -9   29.39    1.51
  -1   7   8  138.69    6.60
   1  -7  -8  138.28    6.53
   1  -7  -8  158.46    7.46
  -1   7   7    2.30    0.38
  -1   7   7    2.30    0.34
   1  -7  -7    2.89    0.34
   1  -7  -7    2.82    0.31
  -1   7   6   12.44    0.76
   1  -7  -6   13.82    0.82
  -1   7   5    0.17    0.24
   1  -7  -5   -0.07    0.21
  -1   7   4  235.59   11.00
   1  -7  -4  204.83    9.62
  -1   7   3  456.81   21.24
   1  -7  -3  452.69   21.04
  -1   7   2  605.99   28.12
   1  -7  -2  598.08   27.77
  -1   7   1   11.17    0.69
   1  -7  -1   11.34    0.72
   1  -7  -1    8.97    0.58
  -1   7  -1  157.77    7.42
   1  -7   1  183.07    8.63
  -1   7  -2    2.06    0.31
   1  -7   2    2.34    0.34
  -1   7  -3    5.22    0.45
   1  -7   3    5.71    0.52
  -1   7  -4   -0.21    0.21
  -1   7  -4    0.07    0.27
   1  -7   4    0.10    0.24
   1  -7   4    0.14    0.17
  -1   7  -5    7.73    0.58
  -1   7  -5    8.63    0.69
   1  -7   5    8.56    0.65
   1  -7   5    8.04    0.52
  -1   7  -6   21.35    1.20
  -1   7  -6   21.62    1.27
   1  -7   6   23.61    1.24
   1  -7   6   24.44    1.37
  -1   7  -7    0.89    0.34
   1  -7   7    1.31    0.27
  -1   7  -8    0.93    0.31
  -1   7  -8    0.69    0.38
   1  -7   8    0.96    0.24
  -1   7  -9   20.90    1.31
  -1   7  -9   18.80    1.10
   1  -7   9   19.42    1.20
   1  -7   9   18.29    1.03
  -1   7 -10  169.42    8.15
  -1   7 -10  165.02    7.80
   1  -7  10  153.20    7.36
   1  -7  10  160.69    7.60
  -1   7 -11    1.20    0.45
  -1   7 -11    1.07    0.31
   1  -7  11    0.96    0.24
   1  -7  11    0.82    0.34
  -1   7 -12   80.95    3.95
  -1   7 -12   85.31    4.30
   1  -7  12   82.53    4.16
   1  -7  12   81.29    3.95
  -1   7 -13   35.85    2.06
  -1   7 -13   35.37    1.86
   1  -7  13   34.51    1.96
   1  -7  13   38.60    2.03
  -1   7 -14    1.31    0.34
  -1   7 -14    1.99    0.55
   1  -7  14    1.58    0.31
   1  -7  14    0.86    0.41
  -1   7 -15    0.27    0.31
   1  -7  15    0.03    0.34
   1  -7  15    0.17    0.27
  -1   7 -16    3.68    0.65
  -1   7 -16    3.02    0.58
   1  -7  16    3.30    0.58
  -1   7 -20    1.31    1.24
   1  -7  20    0.27    0.69
  -1   6  24   10.21    1.07
   1  -6 -21    1.92    0.41
  -1   6  20    1.13    0.48
  -1   6  20    0.10    0.38
   1  -6 -20    0.93    0.34
   1  -6 -20    0.52    0.27
  -1   6  19    9.59    0.86
   1  -6 -19   10.62    0.76
   1  -6 -19   11.51    0.76
  -1   6  18   59.91    3.06
  -1   6  18   55.27    2.92
   1  -6 -18   61.56    3.06
   1  -6 -18   56.10    2.82
  -1   6  17  234.97   11.17
  -1   6  17  231.05   10.93
   1  -6 -17  225.07   10.59
   1  -6 -17  225.86   10.66
  -1   6  16   45.37    2.44
  -1   6  16   43.65    2.27
   1  -6 -16   42.66    2.17
   1  -6 -16   42.35    2.17
  -1   6  15  119.69    5.84
  -1   6  15  104.08    5.02
   1  -6 -15  109.85    5.26
   1  -6 -15  112.74    5.40
  -1   6  14   63.80    3.16
  -1   6  14   66.85    3.40
   1  -6 -14   73.76    3.57
   1  -6 -14   68.54    3.33
  -1   6  13    7.46    0.58
   1  -6 -13    8.08    0.58
   1  -6 -13    6.02    0.48
  -1   6  12    0.76    0.31
   1  -6 -12    0.69    0.27
  -1   6  11  347.16   16.19
  -1   6  11  369.85   17.32
   1  -6 -11  364.35   16.95
   1  -6 -11  344.76   16.05
  -1   6  10   30.04    1.65
  -1   6  10   33.62    1.72
   1  -6 -10   31.55    1.62
   1  -6 -10   35.37    1.79
  -1   6   9   43.34    2.20
   1  -6  -9   41.80    2.10
  -1   6   8    0.38    0.27
   1  -6  -8    0.38    0.21
  -1   6   7   67.89    3.30
  -1   6   7   75.00    3.64
   1  -6  -7   73.45    3.51
   1  -6  -7   72.11    3.47
  -1   6   6   86.48    4.16
   1  -6  -6   90.13    4.30
   1  -6  -6   88.23    4.23
  -1   6   5  335.89   15.64
  -1   6   5  408.00   18.97
   1  -6  -5  372.94   17.36
   1  -6  -5  342.01   15.91
  -1   6   4   73.80    3.57
  -1   6   4   81.67    3.88
   1  -6  -4   79.26    3.78
   1  -6  -4   67.58    3.27
  -1   6   3   37.78    1.92
  -1   6   3   37.91    1.89
   1  -6  -3   36.16    1.79
   1  -6  -3   38.60    1.92
  -1   6   2  235.25   11.03
  -1   6   2  227.72   10.62
   1  -6  -2  229.02   10.72
   1  -6  -2  211.12    9.86
  -1   6   1    8.77    0.62
  -1   6   1   10.48    0.62
   1  -6  -1   10.28    0.65
   1  -6  -1   10.96    0.65
  -1   6   0    0.69    0.24
  -1   6   0    0.55    0.21
   1  -6   0    0.65    0.24
   1  -6   0    0.41    0.17
  -1   6  -1 1498.65   69.26
  -1   6  -1 1488.34   68.85
   1  -6   1 1451.56   67.16
   1  -6   1 1451.90   67.10
  -1   6  -2    0.07    0.21
  -1   6  -2    0.21    0.24
   1  -6   2    0.10    0.24
   1  -6   2   -0.07    0.14
  -1   6  -3  497.37   23.10
  -1   6  -3  560.96   26.09
   1  -6   3  512.15   23.75
   1  -6   3  547.90   25.47
  -1   6  -4    1.99    0.34
  -1   6  -4    1.68    0.27
   1  -6   4    1.99    0.24
   1  -6   4    2.20    0.34
  -1   6  -5  274.98   12.82
   1  -6   5  255.66   12.03
  -1   6  -6  204.41    9.59
   1  -6   6  194.38    9.21
  -1   6  -7   97.07    4.64
  -1   6  -7   97.55    4.78
   1  -6   7   98.20    4.78
   1  -6   7   92.05    4.40
  -1   6  -8    9.66    0.76
  -1   6  -8    8.66    0.58
   1  -6   8    9.52    0.72
   1  -6   8   10.83    0.69
  -1   6  -9   81.74    4.06
   1  -6   9   80.36    3.88
  -1   6 -10   33.24    1.89
  -1   6 -10   32.00    1.68
   1  -6  10   31.83    1.65
  -1   6 -11  200.84    9.59
  -1   6 -11  192.04    9.04
   1  -6  11  180.97    8.52
   1  -6  11  222.25   10.55
  -1   6 -12    1.20    0.45
  -1   6 -12    0.72    0.27
   1  -6  12    1.41    0.38
   1  -6  12    1.20    0.27
  -1   6 -13    1.58    0.34
  -1   6 -13    1.10    0.45
   1  -6  13    1.55    0.41
   1  -6  13    1.55    0.27
  -1   6 -14  160.28    7.63
  -1   6 -14  152.79    7.46
   1  -6  14  173.20    8.35
   1  -6  14  159.80    7.60
  -1   6 -15    1.48    0.52
  -1   6 -15    1.65    0.34
   1  -6  15    1.65    0.45
   1  -6  15    1.79    0.31
  -1   6 -16    5.05    0.55
   1  -6  16    4.98    0.48
   1  -6  16    5.91    0.69
  -1   6 -17    2.30    0.58
  -1   6 -17    2.03    0.45
   1  -6  17    2.61    0.55
  -1   6 -21    3.85    1.41
   1  -6  21    2.41    0.76
   1  -5 -25    3.99    0.76
  -1   5  21   11.45    1.00
   1  -5 -21   10.31    0.76
   1  -5 -21   10.07    0.79
  -1   5  20    4.67    0.65
  -1   5  20    4.98    0.52
   1  -5 -20    3.95    0.45
  -1   5  19   53.14    2.75
   1  -5 -19   59.33    2.96
   1  -5 -19   63.62    3.20
  -1   5  18   11.62    0.82
  -1   5  18   11.31    0.89
  -1   5  17   18.77    1.10
  -1   5  17   19.32    1.24
   1  -5 -17   16.91    1.00
   1  -5 -17   18.80    1.07
  -1   5  16    1.44    0.34
  -1   5  16    1.00    0.38
   1  -5 -16    1.55    0.31
   1  -5 -16    1.82    0.27
  -1   5  15  185.03    8.83
  -1   5  15  196.65    9.28
   1  -5 -15  190.29    8.97
   1  -5 -15  175.51    8.28
  -1   5  14    6.46    0.55
   1  -5 -14    6.98    0.55
  -1   5  13   19.04    1.20
  -1   5  13   23.82    1.31
   1  -5 -13   21.10    1.13
   1  -5 -13   20.04    1.13
  -1   5  12   23.75    1.31
  -1   5  12   21.93    1.31
   1  -5 -12   23.79    1.24
   1  -5 -12   23.34    1.27
  -1   5  11    2.99    0.45
   1  -5 -11    2.41    0.27
  -1   5  10   -0.07    0.27
   1  -5 -10    0.31    0.17
  -1   5   9   88.48    4.30
  -1   5   9   90.47    4.33
   1  -5  -9   89.03    4.26
   1  -5  -9  102.12    4.85
  -1   5   8   11.24    0.69
  -1   5   8   10.35    0.69
   1  -5  -8   10.48    0.65
   1  -5  -8   11.00    0.65
  -1   5   7   65.03    3.16
  -1   5   7   58.61    2.85
   1  -5  -7   62.87    3.02
   1  -5  -7   61.70    2.96
  -1   5   6   80.47    3.88
  -1   5   6   84.28    4.02
   1  -5  -6   80.57    3.85
   1  -5  -6   86.76    4.12
  -1   5   5    6.53    0.48
  -1   5   5    6.08    0.41
   1  -5  -5    7.22    0.48
   1  -5  -5    6.70    0.45
  -1   5   4   94.32    4.50
  -1   5   4   89.30    4.23
   1  -5  -4   92.39    4.37
   1  -5  -4   89.58    4.26
  -1   5   3 1056.27   48.88
  -1   5   3 1168.33   54.00
   1  -5  -3 1116.42   51.59
   1  -5  -3 1074.49   49.70
  -1   5   2  521.78   24.23
  -1   5   2  471.59   21.86
   1  -5  -2  459.22   21.31
   1  -5  -2  487.75   22.62
  -1   5   1  218.16   10.17
  -1   5   1  204.04    9.56
   1  -5  -1  212.11    9.90
   1  -5  -1  219.54   10.28
  -1   5   0  499.43   23.20
  -1   5   0  523.50   24.27
   1  -5   0  514.56   23.82
   1  -5   0  520.06   24.13
  -1   5  -1  239.03   11.21
  -1   5  -1  250.30   11.65
   1  -5   1  233.08   10.86
  -1   5  -2   81.77    3.95
  -1   5  -2   88.34    4.19
   1  -5   2   89.27    4.23
   1  -5   2   94.73    4.54
  -1   5  -3  825.29   38.19
  -1   5  -3  865.85   40.11
   1  -5   3  826.66   38.22
   1  -5   3  787.13   36.47
  -1   5  -4   21.04    1.10
  -1   5  -4   20.18    1.13
   1  -5   4   20.69    1.07
   1  -5   4   20.93    1.17
  -1   5  -5    1.27    0.21
  -1   5  -5    0.93    0.27
   1  -5   5    1.55    0.21
   1  -5   5    1.72    0.31
  -1   5  -6    2.61    0.38
  -1   5  -6    3.06    0.31
   1  -5   6    3.37    0.31
   1  -5   6    4.12    0.41
  -1   5  -7    2.85    0.31
   1  -5   7    2.61    0.34
   1  -5   7    1.99    0.27
  -1   5  -8   21.83    1.17
   1  -5   8   23.61    1.34
  -1   5  -9   11.69    0.72
  -1   5  -9   10.17    0.76
   1  -5   9    9.83    0.72
   1  -5   9   11.38    0.69
  -1   5 -10  740.04   34.41
  -1   5 -10  790.91   36.68
   1  -5  10  737.64   34.20
   1  -5  10  752.42   34.99
  -1   5 -11  503.22   23.51
   1  -5  11  454.41   21.14
  -1   5 -12    4.19    0.58
  -1   5 -12    3.88    0.41
   1  -5  12    4.78    0.41
   1  -5  12    3.95    0.52
  -1   5 -13   32.89    1.72
  -1   5 -13   33.75    1.92
   1  -5  13   32.21    1.68
   1  -5  13   30.32    1.72
  -1   5 -14    0.10    0.24
  -1   5 -14    0.38    0.38
   1  -5  14    0.17    0.21
   1  -5  14    0.03    0.27
  -1   5 -15   34.96    1.86
  -1   5 -15   36.64    2.06
   1  -5  15   32.10    1.68
   1  -5  15   32.45    1.86
  -1   5 -16    0.21    0.27
  -1   5 -16    0.07    0.41
   1  -5  16    0.72    0.38
   1  -5  16    0.17    0.21
  -1   5 -17   70.40    3.51
   1  -5  17   72.08    3.75
   1  -5  17   69.43    3.44
  -1   5 -18   30.66    1.72
  -1   5 -18   30.73    1.89
   1  -5  18   30.63    1.86
  -1   4  25    9.25    1.41
   1  -4 -25    9.73    1.20
  -1   4  21    8.11    0.82
   1  -4 -21    6.43    0.65
   1  -4 -21    6.46    0.58
  -1   4  20   12.00    0.86
  -1   4  20   11.96    0.96
   1  -4 -20   10.96    0.82
   1  -4 -20   11.14    0.76
  -1   4  19   17.29    1.10
  -1   4  19   18.18    1.24
   1  -4 -19   17.43    1.07
   1  -4 -19   19.70    1.13
  -1   4  18   11.21    0.89
  -1   4  18   10.66    0.79
   1  -4 -18   10.66    0.76
   1  -4 -18   10.86    0.72
  -1   4  17  125.77    6.05
  -1   4  17  128.31    6.26
   1  -4 -17  127.52    6.12
   1  -4 -17  122.64    5.84
  -1   4  16    0.82    0.34
  -1   4  16    0.93    0.27
   1  -4 -16    0.96    0.24
   1  -4 -16    0.72    0.27
  -1   4  15   53.11    2.65
   1  -4 -15   56.54    2.82
  -1   4  14    2.34    0.41
  -1   4  14    2.10    0.38
   1  -4 -14    1.96    0.27
   1  -4 -14    2.41    0.34
  -1   4  13  133.81    6.36
  -1   4  13  144.74    6.94
   1  -4 -13  116.94    5.57
   1  -4 -13  135.08    6.39
  -1   4  12  132.20    6.36
   1  -4 -12  126.42    5.98
  -1   4  11    4.54    0.41
  -1   4  11    3.64    0.45
   1  -4 -11    3.54    0.38
   1  -4 -11    3.37    0.31
  -1   4  10   36.47    1.92
  -1   4  10   37.40    1.89
   1  -4 -10   32.31    1.62
   1  -4 -10   36.64    1.82
  -1   4   9  325.58   15.16
  -1   4   9  287.32   13.47
   1  -4  -9  294.81   13.71
   1  -4  -9  263.16   12.27
  -1   4   8    0.79    0.24
  -1   4   8    1.75    0.27
   1  -4  -8    1.51    0.24
   1  -4  -8    1.37    0.21
  -1   4   7  190.39    8.90
  -1   4   7  173.10    8.15
   1  -4  -7  165.37    7.73
   1  -4  -7  189.74    8.87
  -1   4   6   34.17    1.72
  -1   4   6   31.21    1.55
   1  -4  -6   31.38    1.55
   1  -4  -6   31.14    1.55
  -1   4   5  354.38   16.46
  -1   4   5  419.00   19.42
   1  -4  -5  379.82   17.63
   1  -4  -5  409.72   19.01
  -1   4   4  273.78   12.72
  -1   4   4  295.40   13.75
   1  -4  -4  299.83   13.92
   1  -4  -4  306.71   14.26
  -1   4   3  659.27   30.52
   1  -4  -3  645.86   29.87
   1  -4  -3  676.11   31.31
  -1   4   2  145.33    6.84
  -1   4   2  148.32    6.94
   1  -4  -2  140.79    6.60
   1  -4  -2  140.24    6.57
  -1   4   1  280.41   13.03
  -1   4   1  284.85   13.27
   1  -4  -1  264.53   12.31
   1  -4  -1  291.20   13.54
  -1   4   0  603.93   27.94
  -1   4   0  552.71   25.64
   1  -4   0  550.65   25.47
   1  -4   0  570.59   26.47
  -1   4  -1   49.84    2.41
  -1   4  -1   53.45    2.61
   1  -4   1   51.77    2.47
  -1   4  -2  228.68   10.69
  -1   4  -2  263.84   12.27
   1  -4   2  245.76   11.41
  -1   4  -3   10.93    0.69
  -1   4  -3   11.72    0.65
   1  -4   3   11.41    0.62
   1  -4   3   11.82    0.72
  -1   4  -4   32.52    1.62
  -1   4  -4   33.17    1.72
   1  -4   4   38.29    1.92
   1  -4   4   33.99    1.68
  -1   4  -5  164.27    7.77
  -1   4  -5  170.94    8.01
   1  -4   5  159.28    7.46
   1  -4   5  171.31    8.08
  -1   4  -6  126.70    5.98
  -1   4  -6  107.28    5.16
   1  -4   6  102.74    4.92
   1  -4   6  110.03    5.19
  -1   4  -7   11.03    0.65
  -1   4  -7   13.71    0.86
   1  -4   7   10.48    0.62
   1  -4   7   11.79    0.76
  -1   4  -8  102.64    4.95
  -1   4  -8   91.64    4.37
   1  -4   8   83.15    3.95
   1  -4   8   88.37    4.30
  -1   4  -9  476.40   22.14
   1  -4   9  472.62   22.03
  -1   4 -10  297.91   13.99
  -1   4 -10  320.73   14.95
   1  -4  10  331.01   15.50
  -1   4 -11   -0.03    0.31
  -1   4 -11    0.45    0.21
   1  -4  11    0.76    0.21
   1  -4  11    0.48    0.31
  -1   4 -12    1.79    0.45
   1  -4  12    2.96    0.34
  -1   4 -13    5.71    0.48
  -1   4 -13    5.64    0.62
   1  -4  13    5.98    0.48
   1  -4  13    5.47    0.58
  -1   4 -14    5.98    0.48
  -1   4 -14    7.12    0.69
   1  -4  14    5.71    0.48
   1  -4  14    5.91    0.62
  -1   4 -15   74.07    3.61
  -1   4 -15   70.70    3.61
   1  -4  15   74.90    3.78
   1  -4  15   72.01    3.51
  -1   4 -16    6.53    0.72
  -1   4 -16    7.05    0.58
   1  -4  16    6.84    0.69
   1  -4  16    6.91    0.55
  -1   4 -17    5.57    0.52
  -1   4 -17    3.54    0.62
   1  -4  17    6.22    0.69
   1  -4  17    4.95    0.48
  -1   4 -18    0.27    0.27
   1  -4  18    0.17    0.24
   1  -4  18    0.14    0.38
  -1   4 -19    5.67    0.82
  -1   3  25    0.17    1.17
   1  -3 -25   -0.14    1.07
  -1   3  24    8.73    1.03
   1  -3 -24    9.97    1.00
   1  -3 -21   21.45    1.27
  -1   3  20    3.20    0.45
  -1   3  20    3.44    0.55
   1  -3 -20    2.99    0.41
   1  -3 -20    3.23    0.48
  -1   3  19    1.44    0.34
  -1   3  19    1.48    0.41
   1  -3 -19    1.68    0.31
   1  -3 -19    1.00    0.34
  -1   3  17   51.87    2.61
  -1   3  17   48.67    2.58
  -1   3  16   29.66    1.58
   1  -3 -16   32.62    1.72
   1  -3 -16   31.76    1.65
  -1   3  15    0.41    0.24
   1  -3 -15    0.52    0.27
  -1   3  14  107.38    5.12
  -1   3  14  104.39    5.09
   1  -3 -14  108.21    5.19
   1  -3 -14  110.27    5.26
  -1   3  13  100.02    4.88
   1  -3 -13  108.69    5.16
  -1   3  12   86.52    4.16
  -1   3  12   90.98    4.43
   1  -3 -12   94.04    4.47
   1  -3 -12  103.70    4.95
  -1   3  11  223.49   10.52
   1  -3 -11  198.95    9.31
   1  -3 -11  215.96   10.11
  -1   3  10  503.22   23.44
  -1   3  10  488.78   22.69
   1  -3 -10  517.31   23.99
   1  -3 -10  520.40   24.13
  -1   3   9   61.11    3.02
  -1   3   9   68.78    3.30
   1  -3  -9   70.91    3.40
   1  -3  -9   62.32    2.99
  -1   3   8  134.36    6.32
  -1   3   8  139.14    6.60
   1  -3  -8  130.82    6.15
   1  -3  -8  128.31    6.02
  -1   3   7  290.31   13.54
  -1   3   7  320.11   14.88
   1  -3  -7  290.65   13.51
   1  -3  -7  298.18   13.85
  -1   3   6  235.25   10.96
  -1   3   6  219.26   10.21
   1  -3  -6  213.90    9.97
   1  -3  -6  234.77   10.93
  -1   3   5   18.22    0.96
  -1   3   5   18.22    0.93
   1  -3  -5   16.19    0.82
   1  -3  -5   18.77    0.96
  -1   3   4   93.01    4.37
  -1   3   4   94.35    4.43
   1  -3  -4   98.24    4.61
   1  -3  -4  110.10    5.16
  -1   3   3  125.53    5.88
  -1   3   3  129.79    6.08
   1  -3  -3  135.84    6.32
   1  -3  -3  124.46    5.84
  -1   3   2   21.31    1.10
   1  -3  -2   23.65    1.17
   1  -3  -2   23.27    1.17
  -1   3   1  174.82    8.15
   1  -3  -1  172.14    8.01
   1  -3  -1  191.46    8.94
  -1   3   0 2145.88   99.10
  -1   3   0 1960.27   90.57
   1  -3   0 1917.31   88.54
   1  -3   0 2062.70   95.28
  -1   3  -1  247.59   11.51
  -1   3  -1  222.67   10.38
   1  -3   1  249.30   11.62
   1  -3   1  242.81   11.27
  -1   3  -2    4.09    0.34
  -1   3  -2    4.37    0.31
   1  -3   2    3.33    0.31
   1  -3   2    4.30    0.27
  -1   3  -3   72.35    3.40
  -1   3  -3   61.84    2.99
   1  -3   3   65.24    3.09
   1  -3   3   58.67    2.85
  -1   3  -4  670.27   31.00
  -1   3  -4  688.83   31.90
   1  -3   4  583.30   27.05
   1  -3   4  613.90   28.39
  -1   3  -5  156.09    7.29
   1  -3   5  161.48    7.56
   1  -3   5  176.23    8.28
  -1   3  -6    5.02    0.34
  -1   3  -6    5.67    0.48
   1  -3   6    5.71    0.48
   1  -3   6    5.40    0.38
  -1   3  -7  140.86    6.60
  -1   3  -7  138.28    6.57
   1  -3   7  125.70    5.98
   1  -3   7  145.26    6.81
  -1   3  -8   23.75    1.31
  -1   3  -8   26.19    1.34
   1  -3   8   23.61    1.31
   1  -3   8   24.40    1.24
  -1   3  -9  187.81    8.87
  -1   3  -9  181.21    8.49
   1  -3   9  181.83    8.52
   1  -3   9  155.81    7.42
  -1   3 -10    0.27    0.17
   1  -3  10    0.27    0.27
  -1   3 -11    4.85    0.41
   1  -3  11    5.12    0.52
  -1   3 -12   11.76    0.72
  -1   3 -12   14.02    0.96
   1  -3  12   12.13    0.82
   1  -3  12   13.58    0.79
  -1   3 -13   52.01    2.68
   1  -3  13   53.17    2.61
  -1   3 -14  711.51   33.00
  -1   3 -14  703.95   32.76
   1  -3  14  688.48   32.07
   1  -3  14  735.57   34.10
  -1   3 -15  305.50   14.30
  -1   3 -15  299.08   14.13
   1  -3  15  286.87   13.54
   1  -3  15  298.53   13.96
  -1   3 -16   29.94    1.58
  -1   3 -16   29.73    1.75
   1  -3  16   30.66    1.75
   1  -3  16   28.22    1.51
  -1   3 -17   13.61    0.86
  -1   3 -17   16.19    1.17
   1  -3  17   16.12    1.13
   1  -3  17   14.71    0.89
  -1   3 -18    0.24    0.45
  -1   3 -18    0.31    0.24
   1  -3  18    0.31    0.38
   1  -3  18   -0.34    0.21
  -1   3 -19   15.74    1.00
   1  -3  19   13.51    1.07
  -1   2  24   -0.69    0.65
  -1   2  24   -0.76    0.86
   1  -2 -24    0.76    0.72
  -1   2  21   35.44    2.10
   1  -2 -21   37.19    2.06
   1  -2 -21   37.71    2.06
  -1   2  20   25.88    1.62
  -1   2  20   25.71    1.48
   1  -2 -20   29.63    1.68
   1  -2 -20   26.71    1.48
  -1   2  19    1.37    0.31
  -1   2  19    1.68    0.45
   1  -2 -19    1.58    0.34
   1  -2 -19    1.17    0.38
  -1   2  18   24.54    1.37
  -1   2  18   24.68    1.48
   1  -2 -18   27.91    1.58
   1  -2 -18   25.20    1.37
  -1   2  17    6.50    0.52
  -1   2  17    5.26    0.58
   1  -2 -17    5.53    0.48
   1  -2 -17    5.64    0.55
  -1   2  16   83.46    4.06
   1  -2 -16   85.07    4.16
  -1   2  15    1.20    0.38
  -1   2  15    0.96    0.24
   1  -2 -15    1.48    0.34
   1  -2 -15    1.17    0.27
  -1   2  14   32.72    1.79
   1  -2 -14   35.61    1.82
  -1   2  13  193.72    9.18
  -1   2  13  180.97    8.49
   1  -2 -13  186.54    8.77
  -1   2  12  117.83    5.57
  -1   2  12  124.39    5.95
   1  -2 -12  117.97    5.60
   1  -2 -12  125.53    5.91
  -1   2  11    0.72    0.21
  -1   2  11    0.38    0.24
   1  -2 -11    0.82    0.24
   1  -2 -11    0.96    0.17
  -1   2  10  289.25   13.54
  -1   2  10  316.33   14.71
   1  -2 -10  312.86   14.57
   1  -2 -10  304.64   14.16
  -1   2   9  259.24   12.13
  -1   2   9  246.07   11.45
   1  -2  -9  238.68   11.14
   1  -2  -9  229.51   10.69
  -1   2   8  253.43   11.86
  -1   2   8  246.00   11.45
   1  -2  -8  262.85   12.24
   1  -2  -8  263.88   12.27
  -1   2   7  246.80   11.55
  -1   2   7  246.07   11.45
   1  -2  -7  265.87   12.37
   1  -2  -7  233.91   10.86
  -1   2   6  291.24   13.58
  -1   2   6  278.56   12.92
   1  -2  -6  287.49   13.34
   1  -2  -6  295.57   13.71
  -1   2   5  488.09   22.62
  -1   2   5  536.21   24.82
   1  -2  -5  514.90   23.82
   1  -2  -5  497.03   23.00
  -1   2   4  266.32   12.37
  -1   2   4  246.66   11.45
   1  -2  -4  271.06   12.58
   1  -2  -4  260.54   12.10
  -1   2   3 3411.14  157.46
  -1   2   3 3554.13  164.13
   1  -2  -3 3667.56  169.29
   1  -2  -3 3653.81  168.67
  -1   2   2  491.53   22.72
  -1   2   2  444.09   20.55
   1  -2  -2  461.28   21.35
   1  -2  -2  436.53   20.18
  -1   2   1  113.29    5.29
  -1   2   1  110.99    5.19
   1  -2  -1  106.97    4.98
   1  -2  -1  117.80    5.50
  -1   2   0   14.57    0.79
   1  -2   0   16.40    0.86
   1  -2   0   13.41    0.69
  -1   2  -1  604.61   27.94
  -1   2  -1  579.87   26.85
   1  -2   1  628.68   29.04
   1  -2   1  668.20   30.94
  -1   2  -2 2637.41  121.75
  -1   2  -2 2497.17  115.32
   1  -2   2 2412.62  111.37
  -1   2  -3  488.78   22.62
  -1   2  -3  495.31   22.96
   1  -2   3  482.94   22.34
   1  -2   3  411.44   19.11
  -1   2  -4  209.64    9.76
  -1   2  -4  196.61    9.21
   1  -2   4  185.03    8.66
   1  -2   4  202.63    9.42
  -1   2  -5    2.13    0.21
  -1   2  -5    1.86    0.27
   1  -2   5    2.51    0.21
   1  -2   5    2.68    0.31
  -1   2  -6  693.30   32.14
  -1   2  -6  817.73   37.81
   1  -2   6  814.98   37.74
   1  -2   6  754.48   34.92
  -1   2  -7   97.82    4.67
  -1   2  -7   91.12    4.30
   1  -2   7   87.13    4.12
   1  -2   7   94.28    4.50
  -1   2  -8   67.71    3.30
  -1   2  -8   57.64    2.78
   1  -2   8   59.46    2.92
  -1   2  -9   17.15    1.00
   1  -2   9   18.56    1.00
   1  -2   9   20.07    1.13
  -1   2 -10    3.16    0.41
  -1   2 -10    3.47    0.31
   1  -2  10    3.61    0.31
   1  -2  10    3.54    0.41
  -1   2 -11    0.48    0.17
   1  -2  11    0.69    0.31
  -1   2 -12  138.35    6.63
  -1   2 -12  127.52    6.05
   1  -2  12  129.17    6.12
   1  -2  12  136.91    6.57
  -1   2 -13    7.46    0.65
  -1   2 -13    7.63    0.55
   1  -2  13    7.70    0.65
   1  -2  13    8.46    0.55
  -1   2 -14   36.54    1.99
   1  -2  14   34.30    1.75
  -1   2 -15    2.61    0.48
  -1   2 -15    3.23    0.38
   1  -2  15    3.71    0.48
   1  -2  15    2.92    0.34
  -1   2 -16    3.16    0.52
  -1   2 -16    1.86    0.31
   1  -2  16    2.06    0.45
   1  -2  16    2.34    0.31
  -1   2 -17   12.51    1.00
  -1   2 -17   11.62    0.79
   1  -2  17   12.58    0.93
   1  -2  17   11.86    0.76
  -1   2 -18    2.65    0.58
  -1   2 -18    3.23    0.41
  -1   2 -19   85.73    4.19
  -1   2 -19   80.64    4.23
   1  -2  19   88.58    4.50
   1  -2  19   84.90    4.16
  -1   2 -20    0.79    0.31
  -1   2 -20   -0.31    0.52
   1  -2  20    0.79    0.45
  -1   2 -24    4.02    0.96
  -1   1  24    1.41    1.07
  -1   1  24    1.31    1.17
   1  -1 -24    1.55    0.96
  -1   1  20    2.13    0.52
  -1   1  20    1.65    0.34
   1  -1 -20    1.55    0.34
   1  -1 -20    1.41    0.41
  -1   1  19    0.41    0.38
  -1   1  19    0.17    0.27
   1  -1 -19    0.38    0.24
   1  -1 -19    0.38    0.34
  -1   1  18   17.46    1.17
  -1   1  18   18.05    1.07
   1  -1 -18   18.87    1.17
   1  -1 -18   16.84    1.00
   1  -1 -17    8.83    0.62
   1  -1 -17    8.90    0.69
  -1   1  16   16.71    0.96
  -1   1  15    5.19    0.55
  -1   1  15    5.88    0.48
   1  -1 -15    5.60    0.45
   1  -1 -15    5.22    0.52
  -1   1  14   76.69    3.78
   1  -1 -14   75.38    3.64
  -1   1  13  231.64   10.83
  -1   1  13  244.15   11.51
   1  -1 -13  236.31   11.03
   1  -1 -13  214.11   10.07
  -1   1  12  141.89    6.77
  -1   1  12  149.28    7.01
   1  -1 -12  141.86    6.74
   1  -1 -12  152.86    7.18
  -1   1  11   34.75    1.72
  -1   1  11   32.96    1.72
   1  -1 -11   32.62    1.68
   1  -1 -11   32.59    1.62
  -1   1  10  137.08    6.43
  -1   1  10  143.64    6.81
   1  -1 -10  134.84    6.36
   1  -1 -10  142.13    6.67
  -1   1   9  151.65    7.15
  -1   1   9  137.08    6.43
   1  -1  -9  141.24    6.60
   1  -1  -9  133.92    6.32
  -1   1   8    3.20    0.27
  -1   1   8    3.02    0.34
   1  -1  -8    3.37    0.24
   1  -1  -8    3.47    0.31
  -1   1   7   26.19    1.34
  -1   1   7   24.30    1.20
   1  -1  -7   23.58    1.20
   1  -1  -7   25.40    1.24
  -1   1   6 2147.95   99.23
  -1   1   6 2012.52   92.94
   1  -1  -6 1953.05   90.19
   1  -1  -6 2057.89   95.01
  -1   1   5  125.91    5.91
  -1   1   5  131.99    6.15
   1  -1  -5  139.59    6.50
   1  -1  -5  124.53    5.81
  -1   1   4  968.96   44.79
  -1   1   4 1081.36   49.94
   1  -1  -4 1116.77   51.59
   1  -1  -4 1065.21   49.19
  -1   1   3    0.03    0.17
  -1   1   3   -0.03    0.17
   1  -1  -3    0.14    0.14
   1  -1  -3    0.00    0.14
  -1   1   2   72.01    3.37
  -1   1   2   66.37    3.09
   1  -1  -2   73.18    3.40
   1  -1  -2   62.87    2.96
  -1   1   1  489.12   22.58
  -1   1   1  487.40   22.55
   1  -1  -1  481.56   22.24
   1  -1  -1  428.63   19.83
  -1   1   0  805.69   37.19
  -1   1   0  784.04   36.23
   1  -1   0  783.70   36.19
   1  -1   1   16.57    0.79
   1  -1   1   17.81    0.89
  -1   1  -2  130.27    6.05
  -1   1  -2  145.50    6.81
   1  -1   2  149.90    6.98
   1  -1   2  140.31    6.57
  -1   1  -3  234.39   10.86
  -1   1  -3  240.54   11.21
   1  -1   3  236.24   10.96
  -1   1  -4 2089.86   96.52
  -1   1  -4 1932.43   89.27
   1  -1   4 1988.11   91.81
  -1   1  -5  174.37    8.15
  -1   1  -5  158.22    7.39
   1  -1   5  158.49    7.42
   1  -1   5  164.30    7.67
  -1   1  -6   22.00    1.17
  -1   1  -6   19.42    1.00
   1  -1   6   19.90    1.00
   1  -1   6   21.45    1.13
  -1   1  -7   49.94    2.47
  -1   1  -7   46.57    2.23
   1  -1   7   51.83    2.54
   1  -1   7   48.47    2.34
  -1   1  -8  104.91    5.02
  -1   1  -8  105.25    4.95
   1  -1   8  102.88    4.85
   1  -1   8  106.69    5.09
  -1   1  -9  258.21   12.10
  -1   1  -9  243.36   11.34
   1  -1   9  227.41   10.69
   1  -1   9  243.39   11.34
  -1   1 -10   45.20    2.30
  -1   1 -10   44.41    2.20
   1  -1  10   43.48    2.13
   1  -1  10   45.68    2.30
  -1   1 -11    9.49    0.69
  -1   1 -11    9.97    0.62
   1  -1  11   10.21    0.62
   1  -1  11    9.90    0.72
  -1   1 -12    5.64    0.45
   1  -1  12    6.02    0.55
  -1   1 -13    0.34    0.21
  -1   1 -13    0.69    0.31
   1  -1  13    0.24    0.21
   1  -1  13    0.79    0.31
  -1   1 -14   43.24    2.30
   1  -1  14   40.01    2.03
  -1   1 -15   10.90    0.72
  -1   1 -15   10.96    0.82
   1  -1  15    9.42    0.76
   1  -1  15   11.21    0.69
  -1   1 -16   44.79    2.41
  -1   1 -16   48.60    2.44
   1  -1  16   49.19    2.44
   1  -1  16   44.89    2.41
  -1   1 -17    0.03    0.21
  -1   1 -17    0.10    0.41
   1  -1  17    0.38    0.21
   1  -1  17    0.31    0.34
   1  -1  18   22.55    1.24
   1  -1  18   23.10    1.41
  -1   1 -19   72.66    3.82
  -1   1 -19   70.57    3.51
   1  -1  19   61.91    3.09
  -1   1 -20    3.54    0.45
  -1   1 -20    2.99    0.65
   1  -1  20    3.44    0.58
  -1   0  23    0.07    1.00
  -1   0  23    0.41    0.79
   1   0 -23   -0.34    0.76
  -1   0  20    2.51    0.55
  -1   0  20    1.79    0.38
   1   0 -20    1.92    0.48
   1   0 -20    2.65    0.38
  -1   0  19   29.32    1.75
  -1   0  19   29.11    1.62
   1   0 -19   29.70    1.62
   1   0 -19   29.39    1.68
  -1   0  18   14.16    1.03
  -1   0  18   16.29    1.00
   1   0 -18   15.23    1.03
   1   0 -18   15.67    0.96
  -1   0  17   57.61    2.99
  -1   0  17   54.76    2.75
   1   0 -17   50.97    2.65
   1   0 -17   54.31    2.72
  -1   0  16   35.64    1.86
  -1   0  16   31.69    1.82
   1   0 -16   35.06    1.89
  -1   0  15   36.74    1.99
  -1   0  15   37.36    1.89
   1   0 -15   33.62    1.72
   1   0 -15   32.17    1.75
  -1   0  14    4.54    0.52
   1   0 -14    4.81    0.41
  -1   0  13   46.02    2.37
  -1   0  13   45.96    2.27
   1   0 -13   45.37    2.23
   1   0 -13   50.08    2.54
  -1   0  12    1.27    0.31
  -1   0  12    1.72    0.24
   1   0 -12    1.68    0.24
   1   0 -12    1.99    0.34
  -1   0  11   56.65    2.82
  -1   0  11   61.60    2.96
   1   0 -11   57.16    2.75
   1   0 -11   66.55    3.27
  -1   0  10  643.46   29.80
  -1   0  10  652.05   30.25
   1   0 -10  690.20   32.04
   1   0 -10  633.83   29.35
  -1   0   9   44.41    2.13
  -1   0   9   47.57    2.34
   1   0  -9   48.98    2.41
   1   0  -9   41.63    2.03
  -1   0   8 1068.99   49.39
  -1   0   8 1210.60   55.99
   1   0  -8 1066.24   49.29
   1   0  -8 1115.05   51.59
  -1   0   7  132.58    6.22
  -1   0   7  136.91    6.39
   1   0  -7  136.12    6.36
   1   0  -7  144.64    6.81
  -1   0   6    0.10    0.10
  -1   0   6    0.17    0.17
   1   0  -6    0.10    0.10
   1   0  -6    0.03    0.17
  -1   0   5   15.98    0.82
  -1   0   5   17.98    0.89
   1   0  -5   16.91    0.82
   1   0  -5   19.15    0.96
  -1   0   4   96.59    4.50
  -1   0   4   88.96    4.16
   1   0  -4   95.59    4.47
   1   0  -4   92.67    4.30
  -1   0   3   48.57    2.27
   1   0  -3   46.33    2.17
  -1   0   2  334.89   15.47
   1   0  -2  333.07   15.40
  -1   0   1  161.96    7.49
   1   0  -1  178.22    8.25
   1   0  -1  152.48    7.05
  -1   0   0  198.81    9.21
   1   0   0  212.22    9.80
  -1   0  -1   77.82    3.64
   1   0   1   81.22    3.78
  -1   0  -2  537.93   24.89
   1   0   2  532.09   24.58
   1   0   2  479.50   22.20
  -1   0  -3   96.28    4.50
  -1   0  -3  109.58    5.16
   1   0   3  101.74    4.74
   1   0   3  106.18    4.98
  -1   0  -4   18.22    0.96
  -1   0  -4   18.60    0.93
   1   0   4   19.35    0.96
  -1   0  -5   28.98    1.48
  -1   0  -5   26.91    1.31
   1   0   5   25.68    1.27
   1   0   5   23.99    1.24
  -1   0  -6  764.79   35.37
  -1   0  -6  856.91   39.67
   1   0   6  788.51   36.47
   1   0   6  781.98   36.19
  -1   0  -7  282.13   13.10
  -1   0  -7  295.36   13.78
   1   0   7  300.45   13.96
   1   0   7  303.41   14.16
  -1   0  -8  186.06    8.77
  -1   0  -8  184.86    8.63
   1   0   8  208.02    9.69
   1   0   8  209.57    9.83
  -1   0  -9  270.79   12.61
  -1   0  -9  283.54   13.27
   1   0   9  276.18   12.92
   1   0   9  288.56   13.41
  -1   0 -10    5.47    0.41
  -1   0 -10    6.60    0.52
   1   0  10    6.74    0.45
   1   0  10    5.57    0.48
  -1   0 -11   19.32    1.03
  -1   0 -11   20.07    1.17
   1   0  11   18.87    1.10
   1   0  11   17.67    0.96
  -1   0 -12   96.86    4.61
   1   0  12   97.03    4.74
  -1   0 -13    4.92    0.41
  -1   0 -13    5.77    0.58
   1   0  13    5.77    0.41
   1   0  13    5.36    0.55
  -1   0 -14  259.82   12.27
   1   0  14  256.42   12.00
  -1   0 -15   59.60    3.09
  -1   0 -15   65.10    3.20
   1   0  15   71.12    3.57
   1   0  15   63.28    3.09
  -1   0 -16   79.37    3.85
  -1   0 -16   72.70    3.71
   1   0  16   74.83    3.64
   1   0  16   84.56    4.23
  -1   0 -17   71.43    3.68
  -1   0 -17   71.43    3.51
   1   0  17   71.94    3.64
   1   0  17   67.51    3.30
  -1   0 -18  232.22   10.93
  -1   0 -18  237.48   11.34
   1   0  18  230.40   10.83
   1   0  18  208.95    9.97
  -1   0 -19    6.50    0.76
  -1   0 -19    5.36    0.52
   1   0  19    5.95    0.48
   1   0  19    5.40    0.62
  -1   0 -20   23.82    1.34
   1   0  20   23.48    1.51
  -1   0 -21    5.19    0.69
  -1   0 -24    9.86    1.03
  -1  -1  23    4.57    1.37
   1   1 -23    3.75    1.13
  -1  -1  22   -0.07    0.82
  -1  -1  20   16.16    1.24
   1   1 -20   17.08    1.20
  -1  -1  19    1.10    0.45
  -1  -1  19    1.03    0.31
   1   1 -19    0.62    0.41
   1   1 -19    0.76    0.31
  -1  -1  18    0.34    0.34
  -1  -1  18   -0.10    0.24
   1   1 -18    0.45    0.27
   1   1 -18    0.21    0.38
  -1  -1  17   35.47    1.96
  -1  -1  17   34.48    1.79
   1   1 -17   32.31    1.86
   1   1 -17   32.52    1.72
  -1  -1  16   10.35    0.65
   1   1 -16   11.14    0.86
  -1  -1  15    4.43    0.38
  -1  -1  15    3.95    0.52
   1   1 -15    3.75    0.52
   1   1 -15    5.02    0.41
  -1  -1  14   79.30    3.92
   1   1 -14   79.09    3.82
  -1  -1  13    1.00    0.34
  -1  -1  13    0.86    0.21
   1   1 -13    1.13    0.24
   1   1 -13    1.24    0.34
  -1  -1  12    3.16    0.27
  -1  -1  12    2.96    0.38
   1   1 -12    2.72    0.27
   1   1 -12    2.20    0.38
  -1  -1  11   63.56    3.13
  -1  -1  11   62.59    2.99
   1   1 -11   59.64    2.89
   1   1 -11   59.43    2.96
  -1  -1  10   50.53    2.51
  -1  -1  10   51.22    2.47
   1   1 -10   50.77    2.44
   1   1 -10   46.47    2.34
  -1  -1   9  399.75   18.60
  -1  -1   9  404.22   18.73
   1   1  -9  402.85   18.66
   1   1  -9  428.28   19.90
  -1  -1   8  101.33    4.81
  -1  -1   8   99.61    4.67
   1   1  -8  104.15    4.88
   1   1  -8  107.00    5.05
  -1  -1   7  158.70    7.39
  -1  -1   7  163.00    7.63
   1   1  -7  164.85    7.70
   1   1  -7  158.77    7.39
  -1  -1   6  175.27    8.18
  -1  -1   6  173.55    8.08
   1   1  -6  164.85    7.70
   1   1  -6  177.88    8.25
  -1  -1   5  222.77   10.31
  -1  -1   5  219.81   10.21
   1   1  -5  204.10    9.49
   1   1  -5  205.72    9.56
  -1  -1   4 2969.45  137.08
   1   1  -4 2773.87  128.04
   1   1  -4 3179.13  146.77
  -1  -1   3 3025.48  139.69
   1   1  -3 2760.47  127.45
  -1  -1   2   23.92    1.13
   1   1  -2   25.33    1.20
  -1  -1   1  109.85    5.09
  -1  -1   1   99.96    4.64
   1   1  -1  104.36    4.85
   1   1  -1   99.20    4.61
  -1  -1   0   85.93    3.99
   1   1   0   79.88    3.71
  -1  -1  -1   83.46    3.88
   1   1   1   88.85    4.12
  -1  -1  -2   25.99    1.24
  -1  -1  -2   25.68    1.27
   1   1   2   27.53    1.31
   1   1   2   25.64    1.27
  -1  -1  -3    0.96    0.14
  -1  -1  -3    1.31    0.21
   1   1   3    1.17    0.21
   1   1   3    1.34    0.14
  -1  -1  -4  807.41   37.36
  -1  -1  -4  790.91   36.57
   1   1   4  819.10   37.88
   1   1   4  800.54   36.98
  -1  -1  -5    0.96    0.17
  -1  -1  -5    0.96    0.24
   1   1   5    1.13    0.24
   1   1   5    0.96    0.14
  -1  -1  -6  339.22   15.74
  -1  -1  -6  355.07   16.50
   1   1   6  335.92   15.57
  -1  -1  -7    0.52    0.14
  -1  -1  -7    0.21    0.24
   1   1   7    0.21    0.21
   1   1   7    0.21    0.14
  -1  -1  -8  555.81   25.81
  -1  -1  -8  526.25   24.37
   1   1   8  504.25   23.44
   1   1   8  525.90   24.37
  -1  -1  -9  308.46   14.33
  -1  -1  -9  332.66   15.54
   1   1   9  304.58   14.16
   1   1   9  310.93   14.54
  -1  -1 -10  113.02    5.43
  -1  -1 -10  105.04    4.98
   1   1  10  117.35    5.60
   1   1  10  115.56    5.43
  -1  -1 -11  252.78   11.79
  -1  -1 -11  226.45   10.66
   1   1  11  272.33   12.68
   1   1  11  267.38   12.55
  -1  -1 -12    6.60    0.48
   1   1  12    6.60    0.58
  -1  -1 -13  383.25   17.84
  -1  -1 -13  371.22   17.43
   1   1  13  360.91   16.81
   1   1  13  422.78   19.76
  -1  -1 -14   20.97    1.31
   1   1  14   20.97    1.13
   1   1  14   17.43    1.13
  -1  -1 -15   41.66    2.10
  -1  -1 -15   46.61    2.47
   1   1  15   43.41    2.17
   1   1  15   38.05    2.06
  -1  -1 -16  128.52    6.12
  -1  -1 -16  130.93    6.36
   1   1  16  121.82    5.81
   1   1  16  120.89    5.88
  -1  -1 -17    0.00    0.21
  -1  -1 -17    0.58    0.38
   1   1  17    0.17    0.21
   1   1  17   -0.10    0.31
  -1  -1 -18   20.97    1.20
  -1  -1 -18   21.83    1.37
   1   1  18   20.35    1.27
   1   1  18   19.45    1.10
  -1  -1 -19   14.20    0.89
  -1  -1 -19   14.23    1.07
   1   1  19   14.71    1.03
   1   1  19   14.92    0.89
  -1  -1 -20   10.45    0.76
   1   1  20    9.52    0.89
  -1  -1 -21    2.89    0.55
   1   1  21    3.47    0.41
   1   1  21    3.64    0.58
  -1  -1 -24    0.62    0.69
  -1  -1 -25    5.91    0.93
   1   1  25    6.36    0.89
  -1  -2  22    2.27    0.86
  -1  -2  22   -1.03    1.10
   1   2 -22   -0.14    0.96
  -1  -2  19   67.51    3.51
  -1  -2  19   69.05    3.44
   1   2 -19   68.06    3.40
   1   2 -19   67.58    3.54
  -1  -2  18   16.36    1.00
  -1  -2  18   14.57    1.07
   1   2 -18   15.43    0.96
   1   2 -18   15.36    1.13
  -1  -2  17    0.38    0.34
  -1  -2  17   -0.03    0.21
   1   2 -17   -0.07    0.21
   1   2 -17    0.00    0.38
  -1  -2  16    3.54    0.38
   1   2 -16    3.75    0.55
   1   2 -15    0.10    0.34
   1   2 -15    0.62    0.24
  -1  -2  14    2.20    0.41
  -1  -2  13   33.27    1.68
  -1  -2  13   32.72    1.75
   1   2 -13   30.28    1.55
   1   2 -13   31.11    1.72
  -1  -2  12    0.14    0.17
  -1  -2  12    0.38    0.27
   1   2 -12    0.45    0.31
   1   2 -12    0.07    0.17
  -1  -2  11    0.65    0.24
  -1  -2  11    0.55    0.17
   1   2 -11    0.45    0.27
   1   2 -11    0.48    0.17
  -1  -2  10   22.69    1.17
  -1  -2  10   24.58    1.31
   1   2 -10   21.76    1.10
   1   2 -10   21.79    1.20
  -1  -2   9   37.88    1.82
  -1  -2   9   37.40    1.89
   1   2  -9   34.68    1.75
   1   2  -9   39.32    1.92
  -1  -2   8   31.14    1.51
  -1  -2   8   34.75    1.75
   1   2  -8   35.47    1.79
   1   2  -8   31.97    1.58
  -1  -2   7    6.39    0.45
  -1  -2   7    5.19    0.34
   1   2  -7    5.71    0.34
   1   2  -7    5.64    0.41
  -1  -2   6  903.66   41.80
  -1  -2   6  959.00   44.31
   1   2  -6  911.22   42.11
   1   2  -6  896.09   41.45
  -1  -2   5  257.07   11.96
  -1  -2   5  258.31   11.96
   1   2  -5  266.08   12.37
   1   2  -5  251.40   11.65
  -1  -2   4  319.42   14.78
  -1  -2   4  297.39   13.78
   1   2  -4  312.28   14.47
   1   2  -4  337.20   15.64
  -1  -2   3 1947.21   89.92
  -1  -2   3 1707.98   78.85
   1   2  -3 1840.65   85.00
   1   2  -3 1812.81   83.70
  -1  -2   2 5475.56  252.81
  -1  -2   2 5448.06  251.40
   1   2  -2 5609.61  258.93
   1   2  -2 5372.44  247.96
  -1  -2   1  456.12   21.10
  -1  -2   1  409.38   18.94
   1   2  -1  443.06   20.49
   1   2  -1  455.09   21.04
  -1  -2   0   13.06    0.65
  -1  -2   0   14.30    0.72
   1   2   0   13.30    0.65
   1   2   0   13.23    0.65
  -1  -2  -1  559.24   25.85
  -1  -2  -1  562.34   25.99
   1   2   1  559.93   25.88
   1   2   1  605.65   28.01
  -1  -2  -2   27.36    1.34
  -1  -2  -2   27.98    1.34
   1   2   2   26.26    1.27
   1   2   2   26.50    1.31
  -1  -2  -3   55.61    2.61
  -1  -2  -3   60.60    2.89
   1   2   3   61.25    2.89
   1   2   3   67.40    3.23
  -1  -2  -4 9504.03  438.59
   1   2   4 9999.00  461.28
   1   2   4 9050.32  417.63
  -1  -2  -5   12.10    0.65
  -1  -2  -5   11.62    0.69
   1   2   5   12.86    0.69
   1   2   5   12.37    0.72
  -1  -2  -6 2649.44  122.37
   1   2   6 2398.52  110.82
   1   2   6 2294.72  105.97
  -1  -2  -7   60.91    2.99
  -1  -2  -7   56.10    2.68
   1   2   7   58.98    2.82
  -1  -2  -8 1258.38   58.23
  -1  -2  -8 1230.20   56.85
   1   2   8 1227.79   56.75
  -1  -2  -9   72.56    3.47
  -1  -2  -9   79.50    3.85
   1   2   9   69.30    3.30
   1   2   9   76.03    3.71
  -1  -2 -10    9.45    0.65
  -1  -2 -10    8.28    0.52
   1   2  10    9.11    0.65
   1   2  10    9.04    0.55
  -1  -2 -11   49.53    2.51
  -1  -2 -11   44.44    2.20
   1   2  11   43.96    2.17
   1   2  11   48.16    2.44
  -1  -2 -12    2.23    0.27
   1   2  12    2.34    0.38
  -1  -2 -13   29.87    1.55
  -1  -2 -13   31.11    1.72
   1   2  13   30.63    1.55
   1   2  13   26.78    1.51
  -1  -2 -14   22.03    1.31
   1   2  14   23.27    1.24
  -1  -2 -15    6.22    0.48
  -1  -2 -15    7.84    0.69
   1   2  15    6.39    0.62
   1   2  15    7.29    0.52
  -1  -2 -16   27.15    1.58
  -1  -2 -16   29.25    1.55
   1   2  16   30.76    1.72
   1   2  16   34.34    1.75
  -1  -2 -17    4.16    0.52
  -1  -2 -17    4.30    0.41
   1   2  17    4.23    0.55
   1   2  17    4.19    0.41
  -1  -2 -18    0.96    0.38
  -1  -2 -18    1.17    0.27
   1   2  18    0.89    0.34
   1   2  18    0.82    0.24
  -1  -2 -19    5.22    0.58
  -1  -2 -19    3.78    0.41
   1   2  19    4.61    0.58
   1   2  19    4.02    0.41
   1   2  20  100.13    4.88
   1   2  20  113.26    5.60
  -1  -2 -21    1.10    0.34
  -1  -2 -21    0.93    0.41
   1   2  21    1.48    0.34
   1   2  21    1.24    0.48
  -1  -2 -24    1.07    0.82
  -1  -2 -25   -0.14    0.79
  -1  -3  21    7.84    1.27
  -1  -3  18    8.25    0.79
  -1  -3  18    9.62    0.69
   1   3 -18    9.04    0.89
   1   3 -18    7.91    0.65
  -1  -3  17    1.62    0.27
  -1  -3  17    1.20    0.45
   1   3 -17    1.48    0.52
   1   3 -17    1.34    0.31
  -1  -3  16    7.12    0.55
   1   3 -16    5.74    0.69
   1   3 -16    7.32    0.62
  -1  -3  15   57.51    2.82
  -1  -3  15   65.14    3.30
   1   3 -15   56.96    2.99
   1   3 -15   54.93    2.72
   1   3 -14    0.82    0.24
   1   3 -14    1.34    0.41
  -1  -3  12   59.29    2.89
  -1  -3  12   57.81    2.92
   1   3 -12   55.79    2.72
   1   3 -12   53.14    2.72
  -1  -3  11    2.75    0.38
  -1  -3  11    2.85    0.27
   1   3 -11    2.68    0.27
   1   3 -11    1.89    0.34
  -1  -3  10    0.17    0.17
  -1  -3  10    0.03    0.21
   1   3 -10    0.38    0.24
   1   3 -10    0.45    0.17
  -1  -3   9  145.19    6.81
  -1  -3   9  162.89    7.70
   1   3  -9  144.26    6.77
   1   3  -9  152.37    7.22
  -1  -3   8  364.69   16.91
  -1  -3   8  363.66   16.91
   1   3  -8  341.32   15.85
   1   3  -8  336.58   15.67
  -1  -3   7  469.19   21.72
  -1  -3   7  440.66   20.49
   1   3  -7  509.40   23.65
   1   3  -7  493.93   22.89
  -1  -3   6   39.08    1.89
  -1  -3   6   36.09    1.79
   1   3  -6   42.04    2.03
  -1  -3   5  162.41    7.60
  -1  -3   5  162.58    7.56
   1   3  -5  161.83    7.56
   1   3  -5  152.82    7.12
  -1  -3   4  198.85    9.28
  -1  -3   4  205.62    9.56
   1   3  -4  214.07    9.97
   1   3  -4  201.63    9.35
  -1  -3   3  226.45   10.52
  -1  -3   3  200.87    9.31
   1   3  -3  204.55    9.52
   1   3  -3  208.64    9.69
  -1  -3   2  615.61   28.46
  -1  -3   2  676.11   31.24
   1   3  -2  633.83   29.32
   1   3  -2  635.55   29.39
  -1  -3   1   10.72    0.55
  -1  -3   1    9.93    0.55
   1   3  -1   10.14    0.55
   1   3  -1   10.59    0.55
  -1  -3   0  530.37   24.54
  -1  -3   0  500.12   23.13
   1   3   0  557.87   25.81
   1   3   0  559.93   25.88
  -1  -3  -1 1103.36   50.97
  -1  -3  -1 1001.96   46.30
   1   3   1 1129.14   52.18
   1   3   1 1092.02   50.46
  -1  -3  -2 1353.94   62.52
  -1  -3  -2 1427.84   65.96
   1   3   2 1505.87   69.57
  -1  -3  -3 1613.80   74.52
  -1  -3  -3 1889.12   87.24
   1   3   3 1675.32   77.37
   1   3   3 1815.22   83.87
  -1  -3  -4 2559.39  118.17
   1   3   4 2391.30  110.47
   1   3   4 2487.55  114.84
  -1  -3  -5  635.55   29.42
   1   3   5  617.33   28.56
   1   3   5  660.64   30.63
  -1  -3  -6  788.51   36.47
  -1  -3  -6  781.98   36.19
   1   3   6  741.42   34.37
   1   3   6  745.54   34.48
  -1  -3  -7   76.93    3.68
  -1  -3  -7   87.72    4.12
   1   3   7   74.31    3.61
   1   3   7   80.23    3.82
  -1  -3  -8   23.41    1.20
   1   3   8   25.44    1.37
   1   3   8   22.27    1.13
  -1  -3  -9 1822.09   84.25
  -1  -3  -9 1925.56   88.96
   1   3   9 2067.17   95.52
  -1  -3 -10   81.77    3.88
  -1  -3 -10   79.74    3.88
   1   3  10   85.66    4.16
   1   3  10   87.79    4.19
  -1  -3 -11  166.40    7.80
   1   3  11  144.02    6.77
   1   3  11  166.67    7.91
  -1  -3 -12   29.90    1.51
   1   3  12   34.48    1.82
  -1  -3 -13   19.52    1.13
  -1  -3 -13   21.86    1.17
   1   3  13   24.30    1.37
   1   3  13   20.83    1.13
  -1  -3 -14   45.34    2.34
   1   3  14   45.58    2.27
  -1  -3 -15   75.10    3.64
  -1  -3 -15   72.80    3.61
   1   3  15   76.55    3.71
   1   3  15   81.26    4.06
  -1  -3 -16   20.90    1.24
  -1  -3 -16   20.59    1.13
   1   3  16   22.48    1.34
   1   3  16   19.56    1.10
  -1  -3 -17   39.05    2.10
  -1  -3 -17   38.63    1.99
   1   3  17   40.01    2.17
   1   3  17   37.81    1.96
  -1  -3 -18   89.13    4.40
  -1  -3 -18   88.37    4.30
   1   3  18   89.13    4.33
   1   3  18   90.92    4.54
  -1  -3 -19    5.81    0.52
  -1  -3 -19    6.08    0.62
   1   3  19    6.46    0.55
   1   3  19    6.22    0.65
  -1  -3 -20   30.14    1.62
   1   3  20   28.60    1.72
  -1  -3 -21    6.94    0.65
   1   3  21    5.16    0.69
   1   3  21    5.22    0.55
  -1  -3 -22   41.76    2.27
   1   3  22   43.55    2.44
  -1  -3 -25   20.38    1.51
  -1  -4  21   -0.27    1.17
  -1  -4  21   -0.62    1.34
   1   4 -21    0.14    1.27
  -1  -4  20    7.60    0.86
  -1  -4  20    6.19    1.20
  -1  -4  18   16.26    1.20
   1   4 -18   17.19    1.37
   1   4 -18   15.78    1.10
  -1  -4  17    2.89    0.38
  -1  -4  17    3.02    0.55
   1   4 -17    2.68    0.58
   1   4 -17    2.89    0.45
  -1  -4  16   10.45    0.69
  -1  -4  16    9.01    0.79
   1   4 -16   11.65    0.79
   1   4 -16    9.69    0.89
  -1  -4  15   14.99    0.89
   1   4 -15   15.74    1.10
  -1  -4  14    3.54    0.48
  -1  -4  14    4.19    0.38
   1   4 -14    4.40    0.55
   1   4 -14    3.99    0.41
   1   4 -13    1.17    0.27
  -1  -4  12   30.21    1.55
  -1  -4  12   27.70    1.55
  -1  -4  11    0.41    0.27
  -1  -4  11    0.14    0.17
   1   4 -11   -0.07    0.17
   1   4 -11   -0.03    0.27
  -1  -4  10   22.62    1.17
  -1  -4  10   23.27    1.31
   1   4 -10   22.34    1.27
   1   4 -10   23.13    1.20
  -1  -4   9  173.41    8.11
  -1  -4   9  185.20    8.73
   1   4  -9  187.30    8.83
   1   4  -9  175.37    8.22
  -1  -4   8   22.65    1.24
  -1  -4   8   20.66    1.07
   1   4  -8   20.76    1.07
   1   4  -8   22.03    1.20
  -1  -4   7  661.67   30.63
  -1  -4   7  697.42   32.34
   1   4  -7  657.89   30.45
   1   4  -7  647.92   30.08
  -1  -4   6  271.10   12.58
  -1  -4   6  270.65   12.61
   1   4  -6  300.35   13.99
   1   4  -6  279.11   12.96
  -1  -4   5   10.66    0.58
  -1  -4   5    9.86    0.62
   1   4  -5   10.28    0.58
   1   4  -5   11.07    0.65
  -1  -4   4   10.07    0.58
  -1  -4   4    9.42    0.52
   1   4  -4    9.45    0.55
   1   4  -4    8.97    0.55
  -1  -4   3    4.71    0.31
  -1  -4   3    4.06    0.34
   1   4  -3    3.71    0.31
   1   4  -3    4.47    0.31
  -1  -4   2    0.86    0.21
  -1  -4   2    0.41    0.14
   1   4  -2    0.82    0.21
   1   4  -2    0.34    0.17
  -1  -4   1 2652.19  122.47
  -1  -4   1 2742.94  126.66
   1   4  -1 2570.04  118.69
   1   4  -1 2763.90  127.59
  -1  -4   0  297.98   13.82
  -1  -4   0  291.20   13.51
   1   4   0  296.43   13.75
   1   4   0  288.04   13.41
  -1  -4  -1    0.69    0.14
  -1  -4  -1    0.79    0.17
   1   4   1    0.82    0.21
   1   4   1    0.82    0.17
  -1  -4  -2    6.08    0.41
  -1  -4  -2    5.84    0.38
   1   4   2    6.19    0.41
   1   4   2    6.12    0.41
  -1  -4  -3    0.96    0.17
  -1  -4  -3    0.58    0.17
   1   4   3    0.41    0.17
   1   4   3    0.86    0.21
  -1  -4  -4    1.13    0.17
  -1  -4  -4    1.17    0.21
   1   4   4    1.20    0.24
   1   4   4    1.00    0.21
  -1  -4  -5  152.10    7.12
   1   4   5  141.65    6.63
   1   4   5  137.97    6.50
  -1  -4  -6   88.54    4.19
  -1  -4  -6   82.22    3.92
   1   4   6   84.69    4.02
   1   4   6   87.68    4.23
  -1  -4  -7 1897.03   87.65
  -1  -4  -7 2187.13  101.06
   1   4   7 2178.19  100.68
   1   4   7 2046.20   94.52
  -1  -4  -8  436.88   20.28
  -1  -4  -8  433.44   20.11
   1   4   8  392.88   18.35
   1   4   8  433.44   20.11
  -1  -4  -9  244.08   11.41
  -1  -4  -9  262.13   12.20
   1   4   9  237.82   11.21
   1   4   9  264.57   12.34
  -1  -4 -10  203.80    9.56
  -1  -4 -10  197.23    9.25
   1   4  10  205.48    9.62
   1   4  10  219.92   10.38
  -1  -4 -11  114.32    5.43
   1   4  11   98.13    4.78
  -1  -4 -12  103.70    4.98
  -1  -4 -12  101.19    4.81
   1   4  12   97.79    4.67
   1   4  12  102.05    4.95
  -1  -4 -13   94.18    4.50
  -1  -4 -13  107.66    5.19
   1   4  13  111.78    5.33
   1   4  13   97.89    4.78
  -1  -4 -14    1.07    0.34
   1   4  14    1.99    0.31
  -1  -4 -15  124.05    5.98
  -1  -4 -15  115.73    5.50
   1   4  15  130.55    6.32
   1   4  15  115.18    5.50
  -1  -4 -16    8.15    0.65
  -1  -4 -16    7.46    0.55
   1   4  16    8.25    0.69
   1   4  16    7.70    0.58
  -1  -4 -17   11.17    0.72
  -1  -4 -17   10.38    0.76
   1   4  17    9.42    0.79
   1   4  17   10.24    0.69
  -1  -4 -18  122.68    5.88
  -1  -4 -18  118.59    5.74
   1   4  18  115.01    5.64
   1   4  18  116.15    5.57
  -1  -4 -19    4.98    0.45
  -1  -4 -19    4.92    0.55
   1   4  19    4.67    0.48
   1   4  19    4.54    0.58
  -1  -4 -20    0.24    0.24
   1   4  20    0.65    0.38
   1   4  21    0.55    0.27
  -1  -4 -22   28.46    1.65
   1   4  22   24.89    1.58
  -1  -5  20   12.31    1.68
   1   5 -20   16.16    1.92
  -1  -5  19    1.17    0.93
  -1  -5  17    0.86    0.45
   1   5 -17   -0.17    0.52
   1   5 -17    0.79    0.34
  -1  -5  16    2.78    0.52
  -1  -5  16    2.75    0.38
   1   5 -16    3.27    0.45
   1   5 -16    3.44    0.62
  -1  -5  15    4.61    0.45
  -1  -5  15    5.88    0.65
   1   5 -15    5.05    0.48
   1   5 -15    4.23    0.62
  -1  -5  14   16.71    0.96
   1   5 -14   15.61    1.13
  -1  -5  13    0.45    0.31
  -1  -5  13   -0.03    0.21
   1   5 -13    0.21    0.24
   1   5 -13    0.21    0.38
   1   5 -12   90.57    4.37
   1   5 -12   93.84    4.67
  -1  -5  10    3.33    0.45
  -1  -5  10    3.02    0.31
   1   5 -10    3.13    0.34
   1   5 -10    3.37    0.45
  -1  -5   9   11.72    0.79
  -1  -5   9   11.45    0.69
   1   5  -9   12.20    0.72
   1   5  -9   12.44    0.82
  -1  -5   8   23.20    1.27
  -1  -5   8   25.50    1.31
   1   5  -8   23.92    1.34
   1   5  -8   23.27    1.20
  -1  -5   7   59.02    2.85
  -1  -5   7   53.35    2.65
   1   5  -7   54.62    2.65
   1   5  -7   56.30    2.78
  -1  -5   6   15.71    0.89
  -1  -5   6   16.53    0.86
   1   5  -6   17.15    0.93
   1   5  -6   13.89    0.82
  -1  -5   5    1.41    0.21
  -1  -5   5    1.17    0.24
   1   5  -5    1.03    0.24
   1   5  -5    1.27    0.21
  -1  -5   4   64.45    3.13
  -1  -5   4   76.27    3.61
   1   5  -4   69.91    3.37
   1   5  -4   72.42    3.44
  -1  -5   3   26.23    1.31
  -1  -5   3   25.20    1.31
   1   5  -3   23.96    1.20
  -1  -5   2    4.43    0.38
  -1  -5   2    5.50    0.34
   1   5  -2    4.78    0.38
   1   5  -2    5.05    0.34
  -1  -5   1    4.74    0.38
  -1  -5   1    3.88    0.31
   1   5  -1    4.47    0.34
   1   5  -1    3.68    0.34
  -1  -5   0  258.21   12.00
  -1  -5   0  268.93   12.51
   1   5   0  270.38   12.61
   1   5   0  261.89   12.17
  -1  -5  -1  454.06   21.07
  -1  -5  -1  479.84   22.20
   1   5   1  479.15   22.20
   1   5   1  483.28   22.41
  -1  -5  -2   20.66    1.07
  -1  -5  -2   18.94    1.00
   1   5   2   17.84    0.96
   1   5   2   18.01    0.96
  -1  -5  -3   28.25    1.41
  -1  -5  -3   27.29    1.37
   1   5   3   28.80    1.44
   1   5   3   29.66    1.48
  -1  -5  -4  280.96   13.06
  -1  -5  -4  296.33   13.78
   1   5   4  287.80   13.41
   1   5   4  266.49   12.41
  -1  -5  -5  427.60   19.83
   1   5   5  426.91   19.80
   1   5   5  452.69   21.04
  -1  -5  -6   89.03    4.23
  -1  -5  -6   87.93    4.16
   1   5   6   92.53    4.40
   1   5   6   86.89    4.19
  -1  -5  -7   51.18    2.47
  -1  -5  -7   52.32    2.54
   1   5   7   50.08    2.51
   1   5   7   50.39    2.47
  -1  -5  -8  729.39   33.79
  -1  -5  -8  675.08   31.28
   1   5   8  708.42   32.89
   1   5   8  670.27   31.07
  -1  -5  -9    0.38    0.17
  -1  -5  -9    0.48    0.24
   1   5   9    0.31    0.21
   1   5   9    0.38    0.27
  -1  -5 -10  251.99   11.76
   1   5  10  215.86   10.21
  -1  -5 -11    0.79    0.21
  -1  -5 -11    0.82    0.27
   1   5  11    1.24    0.24
   1   5  11    0.82    0.31
  -1  -5 -12   26.78    1.44
  -1  -5 -12   24.85    1.31
   1   5  12   23.89    1.27
  -1  -5 -13   36.43    1.89
   1   5  13   36.02    1.86
  -1  -5 -14    1.48    0.34
  -1  -5 -14    1.79    0.27
   1   5  14    1.44    0.41
   1   5  14    1.68    0.31
  -1  -5 -15    3.20    0.41
  -1  -5 -15    2.41    0.31
   1   5  15    2.92    0.38
   1   5  15    2.10    0.45
  -1  -5 -16   99.03    4.74
  -1  -5 -16  100.30    4.88
   1   5  16   98.00    4.85
   1   5  16   89.75    4.33
  -1  -5 -17   84.59    4.16
  -1  -5 -17   75.69    3.68
   1   5  17   79.40    3.99
   1   5  17   76.62    3.75
  -1  -5 -18   43.86    2.30
  -1  -5 -18   37.88    1.96
   1   5  18   39.46    2.17
   1   5  18   40.94    2.13
  -1  -5 -19    0.62    0.34
  -1  -5 -19    0.62    0.24
   1   5  19    0.58    0.34
   1   5  19    0.89    0.31
  -1  -5 -20    0.52    0.31
  -1  -5 -20    0.34    0.24
   1   5  20   -0.45    0.34
   1   5  20   -0.07    0.27
  -1  -5 -21    3.99    0.52
  -1  -5 -21    3.71    0.45
   1   5  21    3.40    0.48
   1   5  21    3.33    0.62
  -1  -5 -22   56.20    2.92
  -1  -6  19   58.81    3.44
  -1  -6  19   57.54    3.33
   1   6 -19   51.59    3.57
  -1  -6  18    4.92    1.03
  -1  -6  16    0.07    0.38
   1   6 -16   -0.48    0.48
   1   6 -16    0.48    0.34
  -1  -6  15   52.32    2.78
  -1  -6  15   51.94    2.61
   1   6 -15   52.56    2.85
   1   6 -15   54.48    2.78
  -1  -6  14   66.00    3.27
  -1  -6  14   61.94    3.20
   1   6 -14   68.81    3.57
   1   6 -14   68.20    3.37
  -1  -6  13   40.39    2.06
   1   6 -13   37.40    2.06
  -1  -6  12    7.87    0.69
  -1  -6  12   10.28    0.69
   1   6 -12    9.80    0.69
   1   6 -12    8.46    0.79
   1   6 -11    0.27    0.24
   1   6 -11   -0.07    0.34
  -1  -6  10    7.91    0.65
  -1  -6   9   35.37    1.79
  -1  -6   9   39.63    2.06
   1   6  -9   39.36    1.99
  -1  -6   8    0.03    0.17
  -1  -6   8    0.00    0.24
   1   6  -8   -0.21    0.27
   1   6  -8    0.34    0.24
  -1  -6   7   21.31    1.17
  -1  -6   7   20.97    1.10
   1   6  -7   17.91    1.07
   1   6  -7   20.18    1.10
  -1  -6   6    8.97    0.55
  -1  -6   6    9.14    0.65
   1   6  -6    9.69    0.69
   1   6  -6    8.15    0.55
  -1  -6   5   30.01    1.58
  -1  -6   5   32.59    1.62
   1   6  -5   32.14    1.62
   1   6  -5   32.62    1.72
  -1  -6   4    4.95    0.41
  -1  -6   4    5.88    0.38
   1   6  -4    5.36    0.48
   1   6  -4    5.43    0.41
  -1  -6   3  445.81   20.73
  -1  -6   3  444.78   20.62
   1   6  -3  447.19   20.80
   1   6  -3  442.72   20.55
  -1  -6   2   69.50    3.30
  -1  -6   2   70.88    3.40
   1   6  -2   78.78    3.82
   1   6  -2   69.71    3.33
  -1  -6   1   93.53    4.43
  -1  -6   1   92.46    4.40
   1   6  -1   86.86    4.19
   1   6  -1   87.41    4.16
  -1  -6   0   -0.10    0.17
  -1  -6   0   -0.03    0.21
   1   6   0   -0.07    0.21
   1   6   0    0.00    0.17
  -1  -6  -1    0.48    0.21
  -1  -6  -1    0.41    0.17
   1   6   1    0.14    0.21
   1   6   1    0.14    0.21
  -1  -6  -2   -0.03    0.17
  -1  -6  -2    0.00    0.21
   1   6   2    0.03    0.21
   1   6   2    0.10    0.21
  -1  -6  -3   28.43    1.44
  -1  -6  -3   30.56    1.51
   1   6   3   26.85    1.41
   1   6   3   29.32    1.48
  -1  -6  -4  284.57   13.27
  -1  -6  -4  300.55   13.99
   1   6   4  286.60   13.37
   1   6   4  305.50   14.23
  -1  -6  -5   93.22    4.43
  -1  -6  -5   93.70    4.43
   1   6   5   95.01    4.54
   1   6   5   94.66    4.50
  -1  -6  -6   10.83    0.65
  -1  -6  -6   12.31    0.69
   1   6   6   11.51    0.69
   1   6   6   11.58    0.72
  -1  -6  -7    2.44    0.27
  -1  -6  -7    2.78    0.31
   1   6   7    2.58    0.31
   1   6   7    2.03    0.31
  -1  -6  -8  547.90   25.40
   1   6   8  506.65   23.61
  -1  -6  -9   81.50    3.88
   1   6   9   89.27    4.37
  -1  -6 -10   18.29    1.03
  -1  -6 -10   17.60    0.96
   1   6  10   17.98    1.13
   1   6  10   19.18    1.07
  -1  -6 -11  155.33    7.32
  -1  -6 -11  167.19    7.87
   1   6  11  171.04    8.08
   1   6  11  162.17    7.77
  -1  -6 -12  507.68   23.61
   1   6  12  476.75   22.20
  -1  -6 -13   21.21    1.20
  -1  -6 -13   21.62    1.17
   1   6  13   21.41    1.20
   1   6  13   24.40    1.44
  -1  -6 -14   82.73    3.99
  -1  -6 -14   89.37    4.33
   1   6  14   80.29    3.92
  -1  -6 -15   32.83    1.72
  -1  -6 -15   36.68    1.92
   1   6  15   30.59    1.65
   1   6  15   33.07    1.86
  -1  -6 -16    0.89    0.24
  -1  -6 -16    0.96    0.31
   1   6  16    0.79    0.31
   1   6  16    1.03    0.38
  -1  -6 -17   25.71    1.37
  -1  -6 -17   24.10    1.37
   1   6  17   22.10    1.27
   1   6  17   26.64    1.58
  -1  -6 -18  119.44    5.77
  -1  -6 -18  111.92    5.36
   1   6  18  115.05    5.64
   1   6  18  105.49    5.12
  -1  -6 -19   16.91    1.00
   1   6  19   15.54    1.10
  -1  -6 -20   -0.10    0.31
   1   6  20   -0.07    0.31
  -1  -6 -21    4.09    0.52
  -1  -6 -21    4.74    0.48
   1   6  21    3.75    0.48
   1   6  21    3.68    0.58
  -1  -6 -22  118.48    5.77
  -1  -7  18    0.48    1.13
   1   7 -18    2.47    1.55
  -1  -7  17   28.91    1.96
  -1  -7  15   20.25    1.34
   1   7 -15   18.70    1.20
   1   7 -15   19.97    1.44
  -1  -7  14    4.98    0.62
  -1  -7  14    5.19    0.48
   1   7 -14    4.61    0.69
   1   7 -14    4.88    0.55
  -1  -7  13    2.65    0.34
  -1  -7  13    3.23    0.48
   1   7 -13    2.41    0.52
   1   7 -13    3.33    0.45
  -1  -7  12    8.97    0.65
   1   7 -12    8.39    0.82
   1   7 -12    8.59    0.69
  -1  -7  11   11.34    0.72
   1   7 -11   10.72    0.89
   1   7 -10    1.20    0.41
   1   7 -10    1.17    0.31
  -1  -7   9   25.99    1.48
  -1  -7   9   26.02    1.37
   1   7  -9   26.95    1.48
   1   7  -9   22.51    1.44
  -1  -7   8    6.02    0.55
   1   7  -8    6.19    0.52
  -1  -7   7    9.83    0.65
  -1  -7   7   11.41    0.79
   1   7  -7   12.72    0.79
  -1  -7   6  429.66   19.97
  -1  -7   6  419.35   19.56
   1   7  -6  436.53   20.38
   1   7  -6  435.50   20.25
  -1  -7   5  213.83   10.07
  -1  -7   5  204.35    9.56
   1   7  -5  193.83    9.11
   1   7  -5  201.77    9.52
  -1  -7   4   19.45    1.03
  -1  -7   4   20.25    1.13
   1   7  -4   18.84    1.03
   1   7  -4   18.94    1.10
  -1  -7   3  118.14    5.64
  -1  -7   3  126.53    5.95
   1   7  -3  117.31    5.64
   1   7  -3  123.67    5.84
  -1  -7   2   97.52    4.61
  -1  -7   2   92.05    4.40
   1   7  -2  100.75    4.78
   1   7  -2  103.53    4.98
  -1  -7   1  223.28   10.41
  -1  -7   1  230.37   10.76
   1   7  -1  207.61    9.73
   1   7  -1  232.53   10.93
  -1  -7   0    2.65    0.27
  -1  -7   0    2.47    0.31
   1   7   0    1.99    0.31
   1   7   0    2.27    0.27
  -1  -7  -1   69.40    3.33
  -1  -7  -1   68.26    3.30
   1   7   1   70.98    3.40
   1   7   1   75.48    3.68
  -1  -7  -2   89.23    4.23
  -1  -7  -2   91.36    4.37
   1   7   2   87.24    4.16
   1   7   2   86.28    4.16
  -1  -7  -3   16.43    0.89
  -1  -7  -3   17.22    0.96
   1   7   3   19.63    1.07
   1   7   3   19.32    1.07
  -1  -7  -4   83.08    3.99
  -1  -7  -4   83.49    3.99
   1   7   4   82.56    3.99
   1   7   4   90.50    4.33
  -1  -7  -5  202.21    9.49
  -1  -7  -5  203.07    9.49
   1   7   5  205.45    9.66
   1   7   5  189.50    8.90
  -1  -7  -7   45.85    2.27
   1   7   7   47.71    2.41
  -1  -7  -8   19.11    1.03
  -1  -7  -8   19.11    1.03
   1   7   8   18.87    1.07
   1   7   8   17.22    1.03
  -1  -7  -9  196.92    9.25
  -1  -7  -9  197.54    9.28
   1   7   9  194.82    9.25
   1   7   9  179.05    8.46
  -1  -7 -10   34.20    1.75
   1   7  10   36.37    1.86
  -1  -7 -11  186.51    8.77
   1   7  11  198.71    9.35
  -1  -7 -12  142.06    6.74
  -1  -7 -12  154.44    7.29
   1   7  12  161.07    7.63
   1   7  12  146.36    7.08
  -1  -7 -13    7.87    0.55
  -1  -7 -13    6.87    0.55
   1   7  13    7.46    0.58
  -1  -7 -14    3.44    0.41
  -1  -7 -14    3.54    0.38
   1   7  14    3.37    0.41
   1   7  14    4.09    0.55
  -1  -7 -15   72.18    3.54
  -1  -7 -15   68.64    3.37
   1   7  15   74.90    3.78
   1   7  15   75.72    3.71
  -1  -7 -16    0.03    0.27
  -1  -7 -16    0.00    0.21
   1   7  16    0.27    0.31
   1   7  16   -0.07    0.27
  -1  -7 -17    0.89    0.31
  -1  -7 -17    1.68    0.27
   1   7  17    1.24    0.34
   1   7  17    1.24    0.41
  -1  -7 -18    3.82    0.41
   1   7  18    3.09    0.52
  -1  -7 -19    2.23    0.41
  -1  -7 -19    2.54    0.34
   1   7  19    2.61    0.41
   1   7  19    2.51    0.48
  -1  -7 -20    7.73    0.65
  -1  -7 -20    8.22    0.62
   1   7  20    9.25    0.76
   1   7  20    7.73    0.79
  -1  -7 -21    4.30    0.52
  -1  -7 -21    4.23    0.45
   1   7  21    3.68    0.52
   1   7  21    5.02    0.65
  -1  -8  17   18.39    1.82
   1   8 -17   19.66    1.96
  -1  -8  16    0.96    0.89
   1   8 -14    0.45    0.55
  -1  -8  13    0.82    0.41
  -1  -8  13    0.93    0.31
   1   8 -13    1.24    0.55
   1   8 -13    1.24    0.38
  -1  -8  12    3.54    0.55
  -1  -8  12    3.64    0.41
   1   8 -12    3.57    0.45
   1   8 -12    2.68    0.58
  -1  -8  11    6.70    0.65
  -1  -8  11    7.05    0.55
   1   8 -11    7.29    0.76
   1   8 -11    7.97    0.65
  -1  -8  10   -0.10    0.21
   1   8 -10   -0.07    0.27
   1   8 -10   -0.34    0.38
  -1  -8   9   -0.21    0.21
   1   8  -9    0.17    0.41
  -1  -8   8   48.98    2.51
  -1  -8   8   48.95    2.44
   1   8  -8   48.53    2.58
   1   8  -8   42.97    2.20
  -1  -8   7   55.10    2.72
  -1  -8   7   55.65    2.82
   1   8  -7   54.79    2.85
   1   8  -7   52.38    2.61
  -1  -8   6   25.71    1.44
  -1  -8   6   23.24    1.24
   1   8  -6   22.31    1.24
   1   8  -6   24.95    1.44
  -1  -8   5  325.10   15.23
   1   8  -5  325.96   15.19
  -1  -8   4   33.99    1.79
   1   8  -4   35.30    1.79
  -1  -8   3   83.63    4.06
   1   8  -3   85.00    4.09
  -1  -8   2    0.76    0.27
   1   8  -2    0.58    0.27
  -1  -8   1   43.31    2.17
   1   8  -1   43.00    2.17
  -1  -8   0   82.08    3.95
   1   8   0   91.74    4.40
  -1  -8  -1    1.34    0.27
   1   8   1    0.93    0.27
  -1  -8  -2  197.61    9.28
   1   8   2  183.00    8.59
  -1  -8  -3    1.07    0.27
   1   8   3    0.72    0.24
  -1  -8  -4  169.22    7.97
   1   8   4  184.31    8.66
  -1  -8  -5   66.27    3.23
  -1  -8  -5   57.61    2.82
   1   8   5   70.74    3.47
   1   8   5   62.52    3.09
  -1  -8  -6  303.06   14.16
  -1  -8  -6  303.03   14.13
   1   8   6  297.67   13.96
   1   8   6  302.75   14.16
  -1  -8  -7   37.43    1.89
  -1  -8  -7   35.16    1.79
   1   8   7   32.79    1.75
   1   8   7   36.64    1.89
  -1  -8  -8   51.25    2.54
   1   8   8   52.49    2.61
  -1  -8  -9   33.62    1.72
   1   8   9   32.48    1.72
  -1  -8 -10  115.08    5.47
  -1  -8 -10  101.47    4.85
   1   8  10  104.11    5.12
   1   8  10  100.88    4.85
  -1  -8 -11    0.21    0.21
  -1  -8 -11    0.24    0.24
   1   8  11    0.21    0.27
   1   8  11    0.27    0.38
  -1  -8 -12   67.13    3.27
  -1  -8 -12   58.40    2.89
   1   8  12   63.66    3.27
   1   8  12   59.57    2.96
  -1  -8 -13   12.44    0.76
  -1  -8 -13   13.65    0.82
   1   8  13   13.82    0.89
   1   8  13   12.17    0.93
  -1  -8 -14    5.47    0.48
  -1  -8 -14    5.12    0.45
   1   8  14    4.33    0.48
   1   8  14    5.05    0.62
  -1  -8 -15    2.37    0.38
  -1  -8 -15    2.34    0.31
   1   8  15    1.55    0.45
   1   8  15    1.92    0.38
  -1  -8 -16   10.52    0.69
  -1  -8 -16    9.01    0.69
   1   8  16   10.45    0.86
   1   8  16   10.04    0.76
  -1  -8 -17   14.26    0.86
   1   8  17   13.85    0.96
  -1  -8 -18    6.46    0.58
  -1  -8 -18    7.87    0.58
   1   8  18    8.59    0.72
   1   8  18    6.32    0.69
  -1  -8 -19   46.33    2.41
   1   8  19   51.18    2.68
  -1  -8 -20   10.45    0.72
  -1  -8 -20   10.41    0.79
   1   8  20    9.28    0.76
   1   8  20    9.83    0.89
  -1  -8 -21   10.04    0.76
  -1  -8 -21   10.24    0.79
   1   8  21    9.38    0.86
  -1  -9  16    4.61    1.31
  -1  -9  16    6.32    1.44
   1   9 -16    7.73    1.62
  -1  -9  15    9.80    1.00
  -1  -9  15    9.35    1.17
  -1  -9  12    5.36    0.55
  -1  -9  12    5.57    0.65
   1   9 -12    5.77    0.62
   1   9 -12    5.81    0.79
  -1  -9  11   -0.03    0.21
  -1  -9  11    0.55    0.38
   1   9 -11    0.34    0.34
   1   9 -11    0.24    0.48
  -1  -9  10    0.27    0.34
  -1  -9  10    0.96    0.27
   1   9 -10    0.27    0.31
  -1  -9   9   57.78    2.89
  -1  -9   9   56.16    2.89
   1   9  -9   56.34    2.99
   1   9  -9   55.58    2.82
  -1  -9   8   13.47    0.93
  -1  -9   8   11.76    0.76
   1   9  -8   11.76    0.79
   1   9  -8   10.69    0.93
  -1  -9   7    8.63    0.62
   1   9  -7    7.22    0.76
   1   9  -7    9.21    0.69
  -1  -9   6    9.25    0.62
  -1  -9   5   50.77    2.51
   1   9  -5   48.81    2.58
  -1  -9   4   60.08    2.92
  -1  -9   4   54.24    2.75
   1   9  -4   54.82    2.78
   1   9  -4   62.59    3.20
  -1  -9   3  407.66   19.01
  -1  -9   3  395.63   18.39
   1   9  -3  400.44   18.66
   1   9  -3  448.22   20.97
  -1  -9   2  386.00   18.01
  -1  -9   2  395.29   18.39
   1   9  -2  374.66   17.46
   1   9  -2  408.35   19.11
  -1  -9   1    7.87    0.58
  -1  -9   1    8.25    0.55
   1   9  -1    7.39    0.55
   1   9  -1    7.18    0.65
  -1  -9   0   90.85    4.40
  -1  -9   0  103.77    4.95
   1   9   0   99.85    4.78
   1   9   0   99.89    4.88
  -1  -9  -1   58.85    2.92
  -1  -9  -1   59.43    2.89
   1   9   1   55.86    2.75
   1   9   1   54.38    2.78
  -1  -9  -2    3.92    0.45
  -1  -9  -2    3.57    0.38
   1   9   2    3.92    0.45
   1   9   2    3.64    0.45
  -1  -9  -3    0.82    0.31
  -1  -9  -3    0.82    0.24
   1   9   3    0.79    0.27
   1   9   3    0.65    0.31
  -1  -9  -4    0.34    0.27
  -1  -9  -4    0.17    0.21
   1   9   4    0.21    0.27
  -1  -9  -5   14.57    0.86
   1   9   5   15.09    0.96
  -1  -9  -6   70.19    3.40
   1   9   6   75.93    3.75
  -1  -9  -7  157.32    7.42
   1   9   7  160.00    7.63
   1   9   7  147.18    7.01
  -1  -9  -8    9.11    0.65
  -1  -9  -8    9.25    0.62
   1   9   8    7.36    0.62
   1   9   8    7.84    0.65
  -1  -9  -9  165.61    7.84
  -1  -9  -9  172.86    8.15
   1   9   9  167.05    7.97
   1   9   9  160.35    7.63
  -1  -9 -10  115.87    5.53
  -1  -9 -10  109.61    5.26
   1   9  10  108.17    5.29
   1   9  10  118.83    5.71
  -1  -9 -11  154.02    7.29
  -1  -9 -11  148.70    7.05
   1   9  11  161.24    7.77
   1   9  11  145.74    6.94
  -1  -9 -12    4.12    0.41
  -1  -9 -12    3.64    0.41
   1   9  12    3.68    0.55
   1   9  12    3.16    0.45
  -1  -9 -13   12.65    0.82
  -1  -9 -13   13.30    0.82
   1   9  13   13.51    0.89
   1   9  13   11.45    0.93
  -1  -9 -14   12.72    0.79
  -1  -9 -14   14.13    0.89
   1   9  14   11.69    0.96
   1   9  14   12.20    0.86
  -1  -9 -15   39.36    2.03
  -1  -9 -15   38.39    1.96
   1   9  15   35.78    1.92
   1   9  15   35.89    2.06
  -1  -9 -16    7.84    0.58
   1   9  16    7.60    0.76
  -1  -9 -17   81.36    3.99
  -1  -9 -17   79.78    3.88
   1   9  17   79.92    3.95
   1   9  17   92.60    4.64
  -1  -9 -18    0.38    0.27
  -1  -9 -18    0.31    0.31
   1   9  18    0.31    0.31
  -1  -9 -19    4.78    0.52
  -1  -9 -19    4.85    0.48
   1   9  19    3.99    0.52
   1   9  19    2.89    0.52
  -1  -9 -20    0.62    0.34
  -1  -9 -20    0.34    0.24
   1   9  20    0.89    0.45
   1   9  20    0.86    0.41
  -1 -10  14   13.75    1.24
  -1 -10  14   14.02    1.44
   1  10 -14   10.48    1.37
   1  10 -11   37.67    2.27
  -1 -10  10   14.71    0.96
  -1 -10  10   14.51    1.07
   1  10 -10   13.54    1.17
   1  10 -10   16.29    1.07
  -1 -10   9   77.79    3.82
  -1 -10   9   77.34    3.92
   1  10  -9   81.88    4.23
   1  10  -9   78.27    3.88
  -1 -10   8   10.11    0.72
  -1 -10   8    9.01    0.79
   1  10  -8    8.77    0.89
   1  10  -8   10.55    0.79
  -1 -10   7    4.30    0.41
  -1 -10   7    4.78    0.55
   1  10  -7    4.06    0.65
   1  10  -7    5.47    0.55
  -1 -10   6    4.06    0.48
   1  10  -6    5.60    0.55
   1  10  -6    5.50    0.65
  -1 -10   5    6.39    0.52
  -1 -10   5    7.67    0.62
   1  10  -5    6.43    0.72
   1  10  -5    6.19    0.58
  -1 -10   4   57.75    2.92
  -1 -10   4   50.77    2.51
   1  10  -4   51.08    2.58
   1  10  -4   47.23    2.54
  -1 -10   3  631.43   29.29
  -1 -10   3  663.39   30.83
   1  10  -3  724.92   33.75
   1  10  -3  676.80   31.45
  -1 -10   2   34.82    1.86
  -1 -10   2   37.98    1.92
   1  10  -2   35.89    1.89
   1  10  -2   34.27    1.92
  -1 -10   1  379.13   17.67
  -1 -10   1  377.07   17.60
   1  10  -1  375.35   17.63
   1  10  -1  395.29   18.42
  -1 -10   0   92.87    4.50
  -1 -10   0   94.73    4.54
   1  10   0   98.03    4.74
   1  10   0  109.51    5.36
  -1 -10  -1  135.36    6.43
  -1 -10  -1  143.95    6.84
   1  10   1  140.14    6.77
   1  10   1  136.36    6.50
  -1 -10  -2   18.60    1.10
  -1 -10  -2   17.22    1.00
   1  10   2   16.36    1.00
   1  10   2   15.43    1.03
  -1 -10  -3   12.75    0.79
  -1 -10  -3   13.06    0.86
   1  10   3   12.31    0.86
   1  10   3   12.24    0.82
  -1 -10  -4   51.25    2.58
  -1 -10  -4   48.09    2.41
   1  10   4   50.36    2.54
   1  10   4   47.98    2.51
  -1 -10  -5   74.24    3.61
  -1 -10  -5   73.97    3.61
   1  10   5   68.99    3.47
   1  10   5   76.93    3.78
  -1 -10  -6   72.46    3.54
  -1 -10  -6   70.29    3.44
   1  10   6   74.24    3.68
   1  10   6   67.85    3.40
  -1 -10  -7   64.28    3.16
  -1 -10  -7   72.22    3.54
   1  10   7   76.99    3.82
   1  10   7   70.19    3.51
  -1 -10  -8   47.43    2.41
  -1 -10  -8   48.47    2.41
   1  10   8   45.27    2.37
   1  10   8   46.64    2.41
  -1 -10  -9   55.72    2.75
  -1 -10  -9   52.35    2.61
   1  10   9   52.21    2.68
   1  10   9   46.09    2.41
  -1 -10 -10   49.53    2.47
  -1 -10 -10   50.80    2.54
   1  10  10   42.79    2.30
   1  10  10   45.17    2.37
  -1 -10 -11   55.79    2.78
  -1 -10 -11   52.49    2.61
   1  10  11   54.03    2.78
   1  10  11   45.75    2.44
  -1 -10 -12   22.51    1.24
  -1 -10 -12   23.85    1.34
   1  10  12   24.20    1.51
   1  10  12   22.07    1.31
  -1 -10 -13    7.70    0.62
  -1 -10 -13    7.29    0.55
   1  10  13    7.67    0.65
   1  10  13    6.26    0.69
  -1 -10 -14   26.12    1.41
  -1 -10 -14   27.22    1.51
   1  10  14   25.75    1.62
   1  10  14   29.77    1.68
  -1 -10 -15    1.27    0.27
   1  10  15    1.13    0.41
  -1 -10 -16   17.01    1.00
  -1 -10 -16   17.77    1.07
   1  10  16   16.50    1.20
   1  10  16   16.71    1.07
  -1 -10 -17   54.21    2.75
  -1 -10 -17   50.25    2.54
   1  10  17   57.23    3.06
   1  10  17   47.37    2.47
  -1 -10 -18    2.72    0.38
  -1 -10 -18    2.23    0.38
   1  10  18    2.89    0.55
   1  10  18    2.41    0.45
  -1 -10 -19    4.57    0.48
  -1 -10 -19    2.89    0.45
   1  10  19    4.67    0.55
   1  10  19    4.43    0.62
  -1 -10 -23    5.05    0.69
  -1 -11  13    4.16    1.10
  -1 -11  13    1.68    1.27
   1  11 -13    2.23    1.27
  -1 -11  12   10.86    1.20
  -1 -11   9    8.39    0.79
   1  11  -9    7.46    0.76
   1  11  -9    8.11    0.93
  -1 -11   8    6.50    0.58
  -1 -11   8    7.60    0.72
   1  11  -8    6.81    0.86
   1  11  -8    6.84    0.69
  -1 -11   7    1.24    0.31
  -1 -11   7    1.31    0.41
   1  11  -7    0.96    0.55
   1  11  -7    1.20    0.38
  -1 -11   6    0.03    0.21
  -1 -11   6    0.31    0.34
   1  11  -6    0.14    0.31
   1  11  -6   -0.34    0.48
  -1 -11   5    0.14    0.24
  -1 -11   5    0.10    0.34
   1  11  -5   -0.03    0.31
   1  11  -5    0.72    0.45
  -1 -11   4   10.35    0.82
   1  11  -4   12.79    0.86
   1  11  -4   11.27    1.00
  -1 -11   3   32.79    1.79
  -1 -11   3   33.93    1.75
  -1 -11   2    0.52    0.31
  -1 -11   2    0.82    0.27
   1  11  -2    0.93    0.31
   1  11  -2    1.10    0.45
  -1 -11   1   61.77    3.06
  -1 -11   1   59.02    2.96
   1  11  -1   61.32    3.20
   1  11  -1   60.43    3.02
  -1 -11   0    0.69    0.27
  -1 -11   0    1.31    0.34
   1  11   0    0.14    0.38
   1  11   0    0.69    0.31
  -1 -11  -1   74.97    3.64
  -1 -11  -1   82.56    4.02
   1  11   1   82.67    4.16
   1  11   1   74.14    3.64
  -1 -11  -2   93.29    4.50
  -1 -11  -2   99.68    4.81
   1  11   2   87.31    4.37
   1  11   2   97.45    4.71
  -1 -11  -3   59.43    2.96
  -1 -11  -3   60.46    3.02
   1  11   3   58.50    3.02
   1  11   3   65.72    3.27
  -1 -11  -4    0.86    0.31
  -1 -11  -4    1.13    0.34
   1  11   4    1.44    0.41
   1  11   4    0.58    0.34
  -1 -11  -5   16.36    0.96
  -1 -11  -5   15.19    0.93
   1  11   5   14.44    1.00
   1  11   5   14.23    0.96
  -1 -11  -6  195.03    9.18
  -1 -11  -6  194.07    9.18
   1  11   6  177.84    8.52
   1  11   6  195.06    9.28
  -1 -11  -7  118.17    5.64
  -1 -11  -7  118.24    5.67
   1  11   7  109.79    5.36
   1  11   7  116.35    5.64
  -1 -11  -8   34.20    1.79
   1  11   8   39.49    2.13
   1  11   8   33.96    1.86
  -1 -11  -9    0.58    0.27
  -1 -11  -9    1.03    0.31
   1  11   9    1.41    0.38
   1  11   9    0.69    0.38
  -1 -11 -10    0.10    0.27
  -1 -11 -10    0.24    0.27
   1  11  10    0.00    0.31
   1  11  10    0.38    0.34
  -1 -11 -11   12.48    0.82
  -1 -11 -11   13.27    0.86
   1  11  11   12.27    0.93
   1  11  11   11.07    0.89
  -1 -11 -12  148.42    7.05
  -1 -11 -12  153.68    7.29
   1  11  12  171.55    8.28
   1  11  12  150.62    7.29
  -1 -11 -13   11.07    0.72
   1  11  13   12.48    1.00
  -1 -11 -14    1.34    0.31
  -1 -11 -14    0.96    0.31
   1  11  14    1.10    0.48
   1  11  14    1.17    0.41
  -1 -11 -15    0.03    0.27
   1  11  15    0.21    0.38
  -1 -11 -16   16.33    1.00
  -1 -11 -16   15.98    1.00
   1  11  16   15.23    1.07
   1  11  16   13.61    1.10
  -1 -11 -17    1.92    0.41
  -1 -11 -17    1.99    0.34
   1  11  17    1.72    0.48
   1  11  17    1.75    0.48
  -1 -11 -18   17.67    1.10
  -1 -11 -18   18.80    1.13
   1  11  18   19.01    1.31
   1  11  18   19.04    1.24
  -1 -11 -22    5.09    0.65
   1  12 -12    0.38    1.48
  -1 -12  11    4.78    0.89
  -1 -12  11    2.06    0.79
   1  12 -11    3.02    1.00
  -1 -12   6   12.68    0.93
  -1 -12   6   11.89    0.82
   1  12  -6   11.45    1.07
   1  12  -6   12.82    0.96
  -1 -12   5    6.08    0.55
  -1 -12   5    6.70    0.65
   1  12  -5    7.05    0.82
   1  12  -5    7.25    0.69
  -1 -12   4    0.27    0.24
  -1 -12   4    0.45    0.34
   1  12  -4    1.00    0.48
   1  12  -4    0.14    0.31
  -1 -12   3   -0.07    0.21
  -1 -12   3    0.10    0.31
   1  12  -3    0.72    0.48
   1  12  -3   -0.07    0.31
  -1 -12   2    0.86    0.27
  -1 -12   2    1.27    0.38
   1  12  -2    0.93    0.48
   1  12  -2    0.79    0.34
  -1 -12   1   18.11    1.07
  -1 -12   1   18.15    1.13
  -1 -12   0    3.06    0.45
  -1 -12   0    2.27    0.34
   1  12   0    1.68    0.52
   1  12   0    1.86    0.38
  -1 -12  -1  161.93    7.73
  -1 -12  -1  158.39    7.53
   1  12   1  175.16    8.46
   1  12   1  157.80    7.53
  -1 -12  -2  109.65    5.26
  -1 -12  -2  109.30    5.29
   1  12   2  116.21    5.60
   1  12   2  115.22    5.71
  -1 -12  -3   16.05    0.96
  -1 -12  -3   16.40    1.03
   1  12   3   16.29    1.17
   1  12   3   17.36    1.10
  -1 -12  -4   74.49    3.68
  -1 -12  -4   71.98    3.54
   1  12   4   73.39    3.75
   1  12   4   76.34    3.78
  -1 -12  -5   37.40    1.96
  -1 -12  -5   36.95    1.96
   1  12   5   38.57    2.06
   1  12   5   43.41    2.37
  -1 -12  -6   -0.07    0.27
  -1 -12  -6    0.10    0.24
   1  12   6    0.48    0.34
   1  12   6    1.10    0.41
  -1 -12  -7   36.19    1.89
  -1 -12  -7   36.61    1.92
   1  12   7   37.40    2.06
   1  12   7   36.37    2.06
  -1 -12  -8   27.50    1.48
  -1 -12  -8   26.09    1.44
   1  12   8   26.81    1.58
   1  12   8   23.65    1.48
  -1 -12  -9    0.07    0.27
  -1 -12  -9    0.27    0.24
   1  12   9   -0.41    0.34
   1  12   9    0.27    0.41
  -1 -12 -10   34.99    1.86
   1  12  10   31.49    1.79
  -1 -12 -11   60.19    2.99
  -1 -12 -11   54.34    2.75
   1  12  11   56.44    2.99
   1  12  11   60.36    3.13
  -1 -12 -12   10.52    0.76
  -1 -12 -12   11.07    0.76
   1  12  12    9.73    0.96
   1  12  12    9.73    0.82
  -1 -12 -13   99.06    4.81
   1  12  13  113.67    5.77
   1  12  13  100.95    5.02
  -1 -12 -14    0.24    0.24
  -1 -12 -14   -0.14    0.27
   1  12  14    0.03    0.41
   1  12  14   -0.14    0.34
  -1 -12 -15   19.76    1.13
  -1 -12 -15   21.69    1.24
   1  12  15   18.25    1.31
   1  12  15   20.42    1.31
  -1 -12 -16    0.17    0.24
  -1 -12 -16    0.31    0.31
   1  12  16    0.41    0.38
   1  12  16   -0.48    0.38
  -1 -12 -17   60.19    3.02
   1  12  17   53.07    2.89
  -1 -13  10   16.95    1.58
  -1 -13  10   15.85    1.55
   1  13 -10   13.54    1.75
  -1 -13   9    6.84    0.86
   1  13  -9    7.70    1.13
  -1 -13   4    4.71    0.58
   1  13  -4    4.54    0.76
   1  13  -4    3.95    0.58
  -1 -13   3   -0.07    0.38
   1  13  -3    0.07    0.38
   1  13  -3   -0.69    0.48
  -1 -13   2   10.41    0.82
   1  13  -2    9.04    0.79
  -1 -13   1    7.46    0.69
   1  13  -1    6.87    0.69
  -1 -13   0   36.74    1.99
   1  13   0   34.89    1.92
  -1 -13  -1    4.09    0.52
  -1 -13  -2   13.85    0.93
   1  13   2   16.19    1.07
  -1 -13  -3    1.68    0.38
   1  13   3    1.58    0.41
  -1 -13  -4    6.36    0.58
   1  13   4    6.39    0.65
  -1 -13  -5    1.75    0.34
   1  13   5    1.51    0.41
  -1 -13  -6   13.82    0.89
   1  13   6   12.20    0.93
   1  13   6   11.27    0.96
  -1 -13  -7    7.84    0.65
  -1 -13  -7    8.39    0.65
   1  13   7    8.83    0.79
   1  13   7    7.87    0.79
  -1 -13  -8    2.61    0.38
  -1 -13  -8    2.44    0.38
   1  13   8    3.02    0.55
   1  13   8    2.96    0.55
  -1 -13  -9   17.53    1.03
   1  13   9   16.19    1.17
  -1 -13 -10   12.37    0.89
  -1 -13 -10   13.85    0.89
   1  13  10   10.59    0.93
   1  13  10   11.79    0.96
  -1 -13 -11    1.89    0.34
  -1 -13 -11    1.89    0.34
   1  13  11    1.86    0.48
   1  13  11    1.96    0.52
  -1 -13 -12    3.47    0.45
  -1 -13 -12    4.02    0.45
   1  13  12    3.33    0.62
   1  13  12    3.51    0.55
  -1 -13 -13    3.71    0.48
  -1 -13 -13    3.68    0.41
   1  13  13    3.64    0.62
   1  13  13    3.95    0.62
  -1 -13 -14    1.10    0.34
  -1 -13 -14    1.00    0.31
   1  13  14    1.34    0.48
   1  13  14    1.00    0.48
  -1 -13 -15   -0.27    0.31
   1  13  15    0.45    0.41
  -1 -14   8   -1.31    0.93
  -1 -14   8   -0.55    0.93
   1  14  -8   -0.93    1.24
  -1 -14   7   17.74    1.34
   1  14  -7   14.95    1.41
  -1 -14   0    4.30    0.58
   1  14   0    5.09    0.65
   1  14   0    4.33    0.72
  -1 -14  -1    1.10    0.38
  -1 -14  -1    1.55    0.45
   1  14   1    1.07    0.55
   1  14   1    1.75    0.45
  -1 -14  -2    0.10    0.34
   1  14   2    0.03    0.38
   1  14   2    0.38    0.48
  -1 -14  -3    2.47    0.38
  -1 -14  -3    2.30    0.41
  -1 -14  -4    2.44    0.41
  -1 -14  -4    1.75    0.34
   1  14   4    2.44    0.52
   1  14   4    2.41    0.58
  -1 -14  -5   29.80    1.62
  -1 -14  -5   30.04    1.65
   1  14   5   28.05    1.75
   1  14   5   29.42    1.75
  -1 -14  -6    6.36    0.58
  -1 -14  -6    5.71    0.55
   1  14   6    6.05    0.76
   1  14   6    6.15    0.69
  -1 -14  -7   52.87    2.72
  -1 -14  -7   50.67    2.61
   1  14   7   51.83    2.75
   1  14   7   55.75    2.99
  -1 -14  -8    5.81    0.58
  -1 -14  -8    6.08    0.58
   1  14   8    6.94    0.72
   1  14   8    7.29    0.79
  -1 -14  -9   -0.14    0.27
  -1 -14  -9    0.17    0.27
   1  14   9    0.79    0.41
   1  14   9   -0.27    0.41
  -1 -14 -10    2.72    0.41
  -1 -14 -10    2.96    0.41
   1  14  10    2.37    0.55
   1  14  10    2.96    0.55
  -1 -14 -11    2.68    0.41
  -1 -14 -11    1.86    0.38
   1  14  11    2.54    0.58
   1  14  11    2.54    0.52
   1  14  12    2.20    0.55
  -1 -16   2    1.24    0.62
   1  16  -2    0.34    1.00
   1  16  -1    1.34    1.13
   1  16   0   -1.07    0.65
  -1 -17  -5    7.70    0.96
   2 -16   0    0.69    0.69
  -2  15  -4    0.41    0.69
  -2  14  17    1.99    0.89
   2 -14 -16    6.74    0.76
   2 -14 -10    1.41    0.45
  -2  14   9    0.76    0.48
   2 -14  -9    0.45    0.31
  -2  14   8    4.26    0.65
   2 -14  -8    4.67    0.52
  -2  14   7    1.27    0.48
  -2  14   7    0.69    0.41
   2 -14  -7    0.79    0.38
   2 -14  -7    0.76    0.31
  -2  14   6    2.20    0.55
  -2  14   6    2.06    0.48
   2 -14  -6    1.72    0.38
   2 -14  -6    1.89    0.41
  -2  14   5   41.52    2.37
  -2  14   5   46.20    2.47
   2 -14  -5   46.68    2.44
   2 -14  -5   42.48    2.20
  -2  14   4    9.66    0.82
  -2  14   4   11.21    1.00
   2 -14  -4   12.13    0.82
   2 -14  -4   11.21    0.82
  -2  14   3    4.06    0.65
  -2  14   3    4.67    0.58
   2 -14  -3    4.64    0.55
   2 -14  -3    4.78    0.52
  -2  14   2    1.51    0.45
  -2  14   2    1.20    0.52
   2 -14  -2    1.03    0.34
   2 -14  -2    1.24    0.38
  -2  14   1    0.31    0.48
  -2  14   1    0.58    0.38
  -2  14   0    1.82    0.58
  -2  13  19    0.21    0.69
   2 -13 -18    0.00    0.45
   2 -13 -13    6.05    0.62
  -2  13  12   11.79    0.96
  -2  13  12   10.66    0.89
   2 -13 -12   11.00    0.82
   2 -13 -12   11.51    0.86
  -2  13  11    2.51    0.52
  -2  13  11    1.96    0.48
   2 -13 -11    2.58    0.45
   2 -13 -11    1.96    0.38
  -2  13  10   34.61    1.96
  -2  13  10   33.48    1.96
   2 -13 -10   32.59    1.79
   2 -13 -10   34.65    1.86
  -2  13   9   11.10    0.89
  -2  13   9    9.93    0.89
   2 -13  -9   10.04    0.76
   2 -13  -9   10.48    0.76
  -2  13   8    1.00    0.41
  -2  13   8    0.96    0.45
   2 -13  -8    1.03    0.34
   2 -13  -8    1.41    0.38
  -2  13   7   36.16    2.10
  -2  13   7   35.64    1.96
   2 -13  -7   37.43    2.03
   2 -13  -7   37.74    1.96
  -2  13   6   -0.07    0.31
  -2  13   6   -0.76    0.41
   2 -13  -6    0.03    0.27
   2 -13  -6    0.00    0.31
  -2  13   5    0.21    0.34
  -2  13   5    0.27    0.38
   2 -13  -5    0.24    0.27
   2 -13  -5    0.07    0.31
  -2  13   4    0.48    0.31
  -2  13   4    0.89    0.41
   2 -13  -4    0.27    0.31
   2 -13  -4    0.69    0.31
  -2  13   3   -0.03    0.31
  -2  13   3   -0.17    0.38
   2 -13  -3    0.10    0.27
   2 -13  -3   -0.27    0.31
  -2  13   2   13.54    0.93
  -2  13   2   11.00    0.96
   2 -13  -2   12.13    0.86
   2 -13  -2   12.99    0.86
  -2  13   1   70.43    3.68
  -2  13   1   78.85    3.92
   2 -13  -1   72.25    3.61
   2 -13  -1   77.82    3.82
  -2  13   0   16.77    1.10
  -2  13   0   16.88    1.24
   2 -13   0   17.67    1.07
   2 -13   0   14.20    0.96
  -2  13  -1    0.24    0.34
  -2  13  -1   -0.17    0.38
   2 -13   1    0.31    0.34
   2 -13   1    0.10    0.21
  -2  13  -2    0.17    0.34
  -2  13  -2    1.24    0.52
   2 -13   2    0.03    0.24
   2 -13   2    0.31    0.34
  -2  13  -3    0.38    0.34
  -2  13  -3   -0.24    0.45
   2 -13   3   -0.52    0.34
   2 -13   3    0.38    0.24
  -2  13  -4   10.90    0.86
  -2  13  -4   11.45    1.03
   2 -13   4   10.45    0.86
  -2  12  15    6.60    0.82
   2 -12 -15    8.66    0.72
   2 -12 -15    8.08    0.65
  -2  12  14    6.63    0.79
  -2  12  14    7.08    0.72
   2 -12 -14    7.39    0.62
   2 -12 -14    6.98    0.62
  -2  12  13   11.31    0.93
  -2  12  13    9.14    0.86
   2 -12 -13   10.90    0.79
   2 -12 -13   11.27    0.79
  -2  12  12   -0.17    0.34
  -2  12  12    0.24    0.38
   2 -12 -12    0.03    0.27
   2 -12 -12   -0.17    0.31
  -2  12  11   14.02    1.03
   2 -12 -11   13.37    0.89
   2 -12 -11   14.64    0.96
  -2  12  10   35.37    1.99
   2 -12 -10   32.07    1.75
  -2  12   9    3.13    0.55
  -2  12   9    2.99    0.52
   2 -12  -9    3.68    0.45
   2 -12  -9    3.88    0.48
  -2  12   8    4.88    0.58
  -2  12   8    4.85    0.58
   2 -12  -8    5.02    0.52
   2 -12  -8    5.74    0.55
  -2  12   7   29.04    1.62
   2 -12  -7   24.89    1.44
   2 -12  -7   24.75    1.41
  -2  12   6   20.76    1.24
   2 -12  -6   21.21    1.27
  -2  12   5    0.52    0.31
   2 -12  -5    0.89    0.34
  -2  12   4   30.76    1.68
   2 -12  -4   33.75    1.82
  -2  12   3   60.15    3.02
   2 -12  -3   52.83    2.72
  -2  12   2  172.93    8.22
   2 -12  -2  170.66    8.15
  -2  12   1   89.37    4.37
   2 -12  -1   88.44    4.33
  -2  12   0    2.06    0.41
  -2  12   0    1.41    0.55
   2 -12   0    2.37    0.41
  -2  12  -1   30.25    1.82
  -2  12  -1   27.50    1.55
   2 -12   1   27.64    1.51
  -2  12  -2    1.17    0.38
  -2  12  -2    1.10    0.48
   2 -12   2    1.34    0.27
   2 -12   2    1.03    0.38
  -2  12  -3    0.24    0.45
   2 -12   3    0.82    0.41
   2 -12   3    0.72    0.27
  -2  12  -4   12.34    1.03
   2 -12   4   12.89    0.82
  -2  12  -5    0.45    0.34
  -2  12  -5    0.41    0.48
   2 -12   5    0.48    0.38
   2 -12   5    0.14    0.24
  -2  12  -6    6.77    0.62
  -2  12  -6    5.88    0.79
   2 -12   6    6.60    0.69
   2 -12   6    5.71    0.55
  -2  12  -7   10.96    1.07
  -2  12  -7   11.62    0.86
   2 -12   7   11.76    0.93
  -2  11  16    3.33    0.58
  -2  11  16    4.19    0.69
   2 -11 -16    4.30    0.48
   2 -11 -16    4.02    0.48
  -2  11  15   79.57    4.06
  -2  11  15   84.83    4.37
   2 -11 -15   74.24    3.68
   2 -11 -15   79.74    3.92
  -2  11  14   34.54    1.99
   2 -11 -14   38.08    1.99
  -2  11  13    0.24    0.34
  -2  11  13   -0.24    0.41
   2 -11 -13    0.17    0.31
   2 -11 -13    0.07    0.27
  -2  11  12    0.69    0.41
  -2  11  12    1.44    0.41
   2 -11 -12    1.24    0.34
   2 -11 -12    1.89    0.38
  -2  11  10   12.37    0.93
  -2  11  10   12.82    0.96
   2 -11 -10   12.96    0.89
   2 -11 -10   14.16    0.89
  -2  11   9   44.34    2.37
  -2  11   9   42.35    2.27
   2 -11  -9   41.49    2.17
   2 -11  -9   41.93    2.17
  -2  11   8    9.62    0.79
  -2  11   8   10.55    0.79
   2 -11  -8    9.93    0.72
   2 -11  -8    9.49    0.69
  -2  11   7   27.43    1.55
  -2  11   7   27.22    1.62
   2 -11  -7   29.35    1.62
   2 -11  -7   27.84    1.51
  -2  11   6   11.45    0.82
  -2  11   6    9.80    0.82
   2 -11  -6   11.86    0.82
   2 -11  -6   12.13    0.79
  -2  11   5   11.24    0.93
  -2  11   5   11.96    0.82
   2 -11  -5   13.23    0.86
   2 -11  -5   11.96    0.79
  -2  11   4    1.17    0.31
  -2  11   4    0.27    0.34
   2 -11  -4    0.69    0.34
   2 -11  -4    1.07    0.27
  -2  11   3   95.62    4.64
  -2  11   3   97.76    4.85
   2 -11  -3   86.10    4.16
   2 -11  -3   83.80    4.09
  -2  11   2   24.61    1.51
  -2  11   2   24.58    1.37
   2 -11  -2   24.89    1.41
   2 -11  -2   23.96    1.31
  -2  11   1   32.89    1.75
  -2  11   1   33.69    1.92
   2 -11  -1   34.44    1.79
   2 -11  -1   34.06    1.82
  -2  11   0   23.85    1.51
  -2  11   0   25.85    1.44
   2 -11   0   26.54    1.44
   2 -11   0   27.22    1.51
  -2  11  -1   47.40    2.58
  -2  11  -1   43.62    2.23
   2 -11   1   42.04    2.13
   2 -11   1   41.83    2.20
  -2  11  -2   -0.07    0.38
  -2  11  -2    0.14    0.31
   2 -11   2    0.07    0.21
   2 -11   2    0.34    0.31
  -2  11  -3    3.27    0.55
  -2  11  -3    4.67    0.52
   2 -11   3    3.78    0.52
   2 -11   3    4.02    0.41
  -2  11  -4   35.78    1.89
   2 -11   4   35.37    1.92
  -2  11  -5    0.65    0.31
   2 -11   5    0.27    0.34
  -2  11  -6   74.66    3.71
  -2  11  -6   76.44    3.95
   2 -11   6   76.17    3.75
   2 -11   6   83.28    4.16
  -2  11  -7    3.75    0.69
   2 -11   7    4.64    0.65
   2 -11   7    4.57    0.45
  -2  11  -8   25.02    1.65
  -2  11  -8   24.03    1.41
   2 -11   8   25.64    1.58
   2 -11   8   23.99    1.37
  -2  11  -9   76.79    3.85
  -2  11  -9   79.92    4.19
   2 -11   9   79.47    4.02
   2 -11   9   67.78    3.40
  -2  11 -14   -0.96    0.69
   2 -10 -18    0.10    0.38
  -2  10  17   37.16    2.20
  -2  10  17   41.35    2.27
  -2  10  16   30.94    1.79
   2 -10 -16   25.37    1.44
  -2  10  15    6.39    0.69
  -2  10  15    6.87    0.76
   2 -10 -15    6.50    0.55
   2 -10 -15    6.32    0.58
  -2  10  14    0.14    0.41
   2 -10 -14    0.14    0.24
  -2  10  13    1.37    0.41
  -2  10  13    1.55    0.41
   2 -10 -13    1.51    0.34
   2 -10 -13    1.68    0.38
  -2  10  12   52.49    2.75
  -2  10  12   51.63    2.72
   2 -10 -12   54.14    2.72
   2 -10 -12   48.88    2.47
  -2  10  11    0.89    0.34
  -2  10  11    1.27    0.41
   2 -10 -11    0.72    0.31
   2 -10 -11    0.93    0.31
  -2  10  10   38.91    2.13
  -2  10  10   43.62    2.30
   2 -10 -10   41.83    2.17
   2 -10 -10   41.76    2.13
  -2  10   9   16.05    1.03
  -2  10   9   17.77    1.17
   2 -10  -9   18.22    1.07
   2 -10  -9   16.36    1.00
  -2  10   8   37.95    2.06
  -2  10   8   38.12    2.03
   2 -10  -8   36.50    1.92
   2 -10  -8   36.71    1.89
  -2  10   7    1.07    0.34
  -2  10   7    1.17    0.34
   2 -10  -7    1.37    0.31
   2 -10  -7    1.24    0.34
  -2  10   6   31.52    1.75
  -2  10   6   27.26    1.51
   2 -10  -6   30.21    1.62
   2 -10  -6   28.25    1.55
  -2  10   5  160.76    7.73
  -2  10   5  165.78    7.87
   2 -10  -5  171.00    8.08
   2 -10  -5  170.73    8.11
  -2  10   4   12.17    0.89
  -2  10   4   12.51    0.82
   2 -10  -4   13.41    0.82
   2 -10  -4   12.68    0.86
  -2  10   3   38.70    1.99
   2 -10  -3   40.11    2.10
   2 -10  -3   41.01    2.10
  -2  10   2    3.27    0.52
  -2  10   2    1.82    0.38
   2 -10  -2    2.51    0.41
   2 -10  -2    2.61    0.34
  -2  10   1    0.34    0.27
  -2  10   1    0.48    0.34
   2 -10  -1    0.21    0.31
   2 -10  -1    0.55    0.24
  -2  10   0    4.12    0.45
  -2  10   0    4.19    0.55
   2 -10   0    4.02    0.48
   2 -10   0    4.98    0.45
  -2  10  -1   70.22    3.44
  -2  10  -1   65.27    3.33
   2 -10   1   69.64    3.51
   2 -10   1   68.02    3.33
  -2  10  -2   32.45    1.86
  -2  10  -2   28.80    1.55
   2 -10   2   30.04    1.58
  -2  10  -3   10.83    0.89
  -2  10  -3   10.38    0.76
   2 -10   3    9.80    0.76
   2 -10   3   11.34    0.72
  -2  10  -4    2.23    0.38
  -2  10  -4    1.58    0.48
   2 -10   4    1.82    0.31
   2 -10   4    2.06    0.41
  -2  10  -5   10.62    0.76
  -2  10  -5   11.72    0.93
   2 -10   5   11.00    0.72
   2 -10   5   11.34    0.86
  -2  10  -6    5.22    0.55
  -2  10  -6    5.19    0.69
   2 -10   6    5.53    0.48
   2 -10   6    5.67    0.58
  -2  10  -7   38.22    2.20
  -2  10  -7   41.66    2.17
   2 -10   7   42.28    2.17
   2 -10   7   39.46    2.17
  -2  10  -8    9.45    0.72
   2 -10   8    8.28    0.76
  -2  10  -9   54.03    2.92
  -2  10  -9   53.83    2.75
   2 -10   9   50.18    2.68
   2 -10   9   46.61    2.37
  -2  10 -10   35.20    2.10
   2 -10  10   32.59    1.75
  -2  10 -11    5.57    0.58
  -2  10 -11    5.16    0.76
  -2  10 -15    0.31    0.69
  -2  10 -16    1.00    1.13
  -2   9  23    1.03    0.82
   2  -9 -23    1.75    0.72
   2  -9 -22    0.89    0.62
  -2   9  18    0.76    0.58
  -2   9  18    0.89    0.41
   2  -9 -18    0.65    0.31
   2  -9 -18    0.48    0.31
  -2   9  17    8.42    0.79
  -2   9  17    7.39    0.82
  -2   9  16  146.77    7.22
   2  -9 -16  149.21    7.12
  -2   9  15   15.54    1.17
  -2   9  15   16.33    1.10
   2  -9 -15   15.26    0.96
   2  -9 -15   14.57    0.89
  -2   9  14    3.33    0.52
  -2   9  14    3.54    0.58
   2  -9 -14    5.05    0.45
   2  -9 -14    3.78    0.45
  -2   9  13   12.27    0.93
  -2   9  13   12.61    0.93
   2  -9 -13   12.92    0.86
   2  -9 -13   12.79    0.82
  -2   9  12    4.95    0.55
  -2   9  12    3.64    0.52
   2  -9 -12    5.36    0.48
   2  -9 -12    4.78    0.48
  -2   9  11    0.03    0.34
  -2   9  11    0.38    0.31
   2  -9 -11    0.34    0.27
   2  -9 -11    0.00    0.24
  -2   9  10   86.89    4.30
  -2   9  10   77.68    3.88
   2  -9 -10   79.99    3.88
   2  -9 -10   80.26    3.92
  -2   9   9    2.41    0.41
  -2   9   9    2.30    0.45
   2  -9  -9    2.27    0.34
   2  -9  -9    1.89    0.34
  -2   9   8  152.86    7.32
   2  -9  -8  149.38    7.12
   2  -9  -8  157.39    7.46
  -2   9   7    9.14    0.69
  -2   9   7    8.83    0.72
   2  -9  -7    9.07    0.65
   2  -9  -7    9.18    0.65
  -2   9   6    3.16    0.45
  -2   9   6    2.51    0.41
   2  -9  -6    3.75    0.41
   2  -9  -6    3.75    0.45
  -2   9   5   13.89    0.86
  -2   9   5   12.86    0.89
   2  -9  -5   12.10    0.79
   2  -9  -5   13.71    0.82
  -2   9   4  144.71    6.98
  -2   9   4  169.15    7.97
   2  -9  -4  154.47    7.32
   2  -9  -4  156.98    7.42
  -2   9   3    7.63    0.65
  -2   9   3    5.77    0.52
   2  -9  -3    7.08    0.58
   2  -9  -3    7.67    0.55
  -2   9   2   23.03    1.27
  -2   9   2   23.89    1.41
   2  -9  -2   22.38    1.20
   2  -9  -2   26.91    1.48
  -2   9   1   22.24    1.34
  -2   9   1   21.38    1.20
   2  -9  -1   20.86    1.20
   2  -9  -1   21.86    1.17
  -2   9   0   30.49    1.58
  -2   9   0   28.53    1.62
   2  -9   0   30.83    1.58
   2  -9   0   31.76    1.72
  -2   9  -1    0.72    0.34
  -2   9  -1    0.69    0.27
   2  -9   1    0.24    0.27
   2  -9   1    0.82    0.24
  -2   9  -2    0.52    0.31
  -2   9  -2    1.27    0.38
   2  -9   2    0.58    0.24
   2  -9   2    0.62    0.31
  -2   9  -3   20.14    1.13
  -2   9  -3   19.94    1.24
   2  -9   3   22.48    1.31
   2  -9   3   20.97    1.13
  -2   9  -4    4.26    0.58
  -2   9  -4    3.40    0.41
   2  -9   4    3.85    0.38
   2  -9   4    4.43    0.52
  -2   9  -5    5.50    0.62
  -2   9  -5    5.29    0.52
   2  -9   5    6.08    0.48
   2  -9   5    5.05    0.58
  -2   9  -6  109.17    5.36
  -2   9  -6  111.75    5.36
   2  -9   6  114.77    5.47
   2  -9   6  105.83    5.19
  -2   9  -7  109.41    5.43
  -2   9  -7  120.82    5.81
   2  -9   7  110.92    5.29
   2  -9   7  114.22    5.57
  -2   9  -8   33.17    1.92
  -2   9  -8   33.93    1.82
   2  -9   8   34.75    1.82
   2  -9   8   35.71    1.96
  -2   9  -9    0.72    0.45
  -2   9  -9    0.76    0.34
   2  -9   9    0.48    0.34
   2  -9   9    0.58    0.27
  -2   9 -10    3.09    0.45
   2  -9  10    3.02    0.48
   2  -9  10    2.92    0.38
  -2   9 -11    8.39    0.72
  -2   9 -11    7.91    0.89
   2  -9  11    9.62    0.79
   2  -9  11    8.77    0.69
  -2   9 -12   50.15    2.78
   2  -9  12   52.59    2.68
  -2   9 -13   -0.10    0.48
  -2   9 -13   -0.07    0.34
   2  -9  13   -0.27    0.38
  -2   9 -17    1.68    1.07
  -2   8  23    8.04    1.03
   2  -8 -23    8.73    0.93
   2  -8 -19    0.07    0.34
  -2   8  18   12.20    1.00
  -2   8  18   12.51    1.03
   2  -8 -18   12.79    0.86
   2  -8 -18   14.02    0.93
  -2   8  17    1.58    0.45
  -2   8  17    1.55    0.48
   2  -8 -17    1.51    0.34
  -2   8  16    3.92    0.55
  -2   8  16    3.92    0.62
   2  -8 -16    4.23    0.45
   2  -8 -16    4.71    0.48
  -2   8  15    0.79    0.45
  -2   8  15    0.82    0.38
   2  -8 -15    0.58    0.31
   2  -8 -15    0.58    0.24
  -2   8  14    9.62    0.76
  -2   8  14   11.10    0.93
   2  -8 -14   10.66    0.72
   2  -8 -14   10.90    0.72
  -2   8  13   50.70    2.68
  -2   8  13   54.58    2.82
   2  -8 -13   63.86    3.13
   2  -8 -13   54.65    2.72
  -2   8  12    1.99    0.41
  -2   8  12    1.48    0.41
   2  -8 -12    1.89    0.31
   2  -8 -12    2.44    0.34
  -2   8  11   66.51    3.33
  -2   8  11   74.66    3.71
   2  -8 -11   66.24    3.27
   2  -8 -11   67.37    3.30
  -2   8  10   49.74    2.58
  -2   8  10   45.78    2.37
   2  -8 -10   41.04    2.10
   2  -8 -10   48.88    2.44
  -2   8   9    1.62    0.38
  -2   8   9    1.68    0.38
   2  -8  -9    2.13    0.34
   2  -8  -9    2.06    0.34
  -2   8   8    0.38    0.31
  -2   8   8    0.21    0.31
   2  -8  -8   -0.07    0.24
   2  -8  -8   -0.03    0.27
  -2   8   7  119.55    5.77
   2  -8  -7  123.05    5.84
  -2   8   6    5.67    0.55
   2  -8  -6    4.92    0.45
  -2   8   5   54.38    2.75
   2  -8  -5   46.75    2.34
  -2   8   4    0.48    0.27
   2  -8  -4    0.58    0.24
  -2   8   3   48.19    2.47
   2  -8  -3   55.10    2.68
  -2   8   2    1.31    0.34
   2  -8  -2    1.62    0.24
  -2   8   1   23.13    1.34
   2  -8  -1   21.79    1.17
  -2   8   0    0.21    0.27
   2  -8   0    0.38    0.21
  -2   8  -1    4.81    0.52
   2  -8   1    4.67    0.38
  -2   8  -2    1.92    0.38
   2  -8   2    2.34    0.31
  -2   8  -3   20.59    1.24
  -2   8  -3   20.00    1.13
   2  -8   3   22.65    1.20
  -2   8  -4    3.92    0.52
  -2   8  -4    4.37    0.45
   2  -8   4    5.33    0.41
   2  -8   4    4.67    0.52
  -2   8  -5  159.18    7.53
  -2   8  -5  160.14    7.67
   2  -8   5  168.67    8.04
   2  -8   5  165.50    7.80
  -2   8  -6    1.96    0.45
  -2   8  -6    1.27    0.34
   2  -8   6    1.37    0.27
   2  -8   6    2.03    0.38
  -2   8  -7  160.83    7.73
  -2   8  -7  164.23    7.80
   2  -8   7  172.17    8.11
   2  -8   7  179.29    8.52
  -2   8  -8    1.37    0.34
  -2   8  -8    1.17    0.45
   2  -8   8    1.20    0.38
   2  -8   8    1.34    0.27
  -2   8  -9   77.37    3.95
  -2   8  -9   75.65    3.71
   2  -8   9   81.84    3.99
   2  -8   9   79.09    3.95
  -2   8 -10    6.77    0.58
  -2   8 -10    6.57    0.76
   2  -8  10    7.60    0.69
   2  -8  10    7.67    0.58
  -2   8 -11    0.07    0.31
   2  -8  11    0.00    0.31
   2  -8  11    0.00    0.21
  -2   8 -12   14.26    0.93
   2  -8  12   13.10    0.86
   2  -8  12   15.64    1.10
  -2   8 -13   -0.14    0.34
  -2   8 -13    0.27    0.55
   2  -8  13   -0.21    0.34
   2  -8  13    0.03    0.24
  -2   8 -14   26.33    1.68
  -2   8 -14   29.63    1.72
   2  -8  14   26.12    1.48
  -2   8 -18    0.62    0.93
   2  -7 -24    9.28    0.96
   2  -7 -20    7.25    0.69
  -2   7  19    0.48    0.45
   2  -7 -19   -0.45    0.31
   2  -7 -19    0.65    0.27
  -2   7  18   16.50    1.10
  -2   7  18   13.71    1.03
   2  -7 -18   16.64    1.07
   2  -7 -18   15.81    0.96
  -2   7  17    0.79    0.38
  -2   7  17    0.93    0.45
   2  -7 -17    0.72    0.24
   2  -7 -17    0.45    0.34
  -2   7  16   34.44    1.99
  -2   7  16   35.03    1.92
   2  -7 -16   32.69    1.75
   2  -7 -16   31.83    1.68
  -2   7  15   14.95    1.00
  -2   7  15   15.54    1.13
   2  -7 -15   16.12    0.96
   2  -7 -15   18.77    1.10
  -2   7  14   57.85    3.02
  -2   7  14   54.76    2.82
   2  -7 -14   53.38    2.65
   2  -7 -14   52.04    2.58
  -2   7  13   77.68    3.92
  -2   7  13   74.21    3.68
   2  -7 -13   77.10    3.75
   2  -7 -13   77.10    3.75
  -2   7  12  110.58    5.40
  -2   7  12  103.22    5.02
   2  -7 -12  107.86    5.16
   2  -7 -12  114.29    5.47
  -2   7  11   63.42    3.16
   2  -7 -11   64.45    3.13
   2  -7 -11   53.79    2.68
  -2   7  10  128.21    6.15
   2  -7 -10  124.91    5.91
  -2   7   9    9.62    0.72
  -2   7   9   12.20    0.82
   2  -7  -9   11.48    0.72
   2  -7  -9    9.93    0.69
  -2   7   8    6.29    0.55
  -2   7   8    6.19    0.55
   2  -7  -8    7.42    0.55
   2  -7  -8    6.77    0.52
  -2   7   7   32.17    1.68
  -2   7   7   28.67    1.55
   2  -7  -7   31.00    1.62
   2  -7  -7   31.86    1.62
  -2   7   6   62.90    3.09
  -2   7   6   63.01    3.13
   2  -7  -6   69.47    3.33
   2  -7  -6   64.07    3.13
  -2   7   5  207.75    9.80
  -2   7   5  189.91    8.94
   2  -7  -5  197.71    9.28
   2  -7  -5  208.68    9.80
  -2   7   4   68.20    3.30
   2  -7  -4   62.70    3.06
  -2   7   3  767.54   35.58
   2  -7  -3  823.22   38.15
  -2   7   2   23.72    1.24
   2  -7  -2   22.55    1.24
  -2   7   1   10.59    0.65
   2  -7  -1   10.35    0.69
  -2   7   0   67.34    3.33
  -2   7   0   75.62    3.64
   2  -7   0   69.91    3.37
   2  -7   0   78.44    3.82
  -2   7  -1   28.19    1.55
  -2   7  -1   32.28    1.65
   2  -7   1   33.34    1.75
   2  -7   1   31.00    1.58
  -2   7  -2    0.86    0.31
  -2   7  -2    0.52    0.24
   2  -7   2    0.48    0.17
   2  -7   2    0.34    0.27
  -2   7  -3   34.06    1.82
  -2   7  -3   32.62    1.68
   2  -7   3   34.61    1.82
   2  -7   3   35.85    1.79
  -2   7  -4  128.86    6.15
  -2   7  -4  142.47    6.84
   2  -7   4  135.84    6.50
   2  -7   4  153.27    7.22
  -2   7  -5   41.66    2.20
   2  -7   5   39.80    1.99
  -2   7  -6   80.19    3.99
  -2   7  -6   71.60    3.51
   2  -7   6   71.15    3.57
   2  -7   6   80.09    3.85
  -2   7  -7    1.55    0.41
  -2   7  -7    2.06    0.34
   2  -7   7    2.17    0.31
   2  -7   7    1.99    0.38
  -2   7  -8    3.06    0.41
  -2   7  -8    3.44    0.52
   2  -7   8    3.68    0.48
   2  -7   8    3.88    0.38
  -2   7  -9   33.51    1.75
  -2   7  -9   40.73    2.23
   2  -7   9   36.78    1.99
   2  -7   9   38.88    1.99
  -2   7 -10   60.91    3.16
  -2   7 -10   58.91    2.92
   2  -7  10   56.58    2.92
   2  -7  10   63.25    3.09
  -2   7 -11    0.24    0.41
  -2   7 -11    0.45    0.27
   2  -7  11    0.62    0.34
   2  -7  11    0.79    0.24
  -2   7 -12    6.12    0.55
  -2   7 -12    6.67    0.72
   2  -7  12    6.32    0.65
   2  -7  12    7.67    0.58
  -2   7 -13   33.58    1.79
  -2   7 -13   36.81    2.10
   2  -7  13   33.82    1.79
   2  -7  13   36.81    2.06
   2  -7  14    7.29    0.72
  -2   7 -15    3.44    0.65
   2  -7  15    3.54    0.45
   2  -7  15    2.30    0.62
  -2   7 -16   20.66    1.48
   2  -7  16   20.04    1.37
  -2   7 -19    5.67    1.10
  -2   7 -20    9.73    1.37
   2  -7  20   10.90    1.03
  -2   6  24    8.97    1.13
   2  -6 -24   10.24    1.13
  -2   6  20    5.71    0.72
   2  -6 -20    5.71    0.58
   2  -6 -20    6.53    0.58
  -2   6  19   13.54    0.96
  -2   6  19   13.44    1.07
   2  -6 -19   12.44    0.86
   2  -6 -19   12.17    0.82
  -2   6  18    4.61    0.55
  -2   6  18    2.78    0.52
   2  -6 -18    2.99    0.45
  -2   6  17   57.68    3.02
  -2   6  17   64.31    3.23
   2  -6 -17   58.67    2.92
   2  -6 -17   63.83    3.20
  -2   6  16   40.28    2.10
  -2   6  16   40.01    2.20
   2  -6 -16   39.08    2.03
   2  -6 -16   36.92    1.92
  -2   6  15   15.61    1.07
  -2   6  15   15.54    1.00
   2  -6 -15   15.64    0.96
   2  -6 -15   14.37    0.86
  -2   6  14   18.25    1.10
  -2   6  14   14.99    1.07
   2  -6 -14   18.08    1.03
   2  -6 -14   17.67    1.00
  -2   6  13    0.79    0.31
   2  -6 -13    0.79    0.24
   2  -6 -13    0.48    0.27
  -2   6  12   19.39    1.13
   2  -6 -12   18.25    1.03
  -2   6  11   69.98    3.44
  -2   6  11   63.01    3.16
   2  -6 -11   69.33    3.37
  -2   6  10   14.71    0.93
  -2   6  10   15.12    0.93
   2  -6 -10   14.51    0.86
   2  -6 -10   16.74    0.93
  -2   6   9  113.77    5.47
   2  -6  -9  115.29    5.47
  -2   6   8   56.54    2.82
   2  -6  -8   61.05    2.99
  -2   6   7   51.66    2.54
   2  -6  -7   46.40    2.30
  -2   6   6   34.96    1.82
  -2   6   6   38.15    1.92
   2  -6  -6   38.53    1.92
   2  -6  -6   41.18    2.06
  -2   6   5   14.20    0.82
  -2   6   5   15.23    0.89
   2  -6  -5   14.30    0.79
   2  -6  -5   14.71    0.86
  -2   6   4    1.62    0.27
  -2   6   4    2.27    0.31
   2  -6  -4    2.20    0.27
   2  -6  -4    2.10    0.31
  -2   6   3  161.31    7.63
   2  -6  -3  165.02    7.77
   2  -6  -3  171.90    8.04
  -2   6   2  119.62    5.71
  -2   6   2  134.57    6.32
   2  -6  -2  126.53    5.95
   2  -6  -2  129.10    6.12
  -2   6   1  162.07    7.67
  -2   6   1  140.45    6.60
   2  -6  -1  155.05    7.32
   2  -6  -1  138.93    6.53
  -2   6   0   -0.07    0.21
  -2   6   0   -0.03    0.21
   2  -6   0    0.24    0.24
   2  -6   0    0.41    0.17
  -2   6  -1  832.85   38.57
  -2   6  -1  721.83   33.51
   2  -6   1  829.07   38.36
   2  -6   1  778.54   36.13
  -2   6  -2   68.02    3.30
   2  -6   2   68.44    3.37
  -2   6  -3   14.95    0.86
   2  -6   3   16.60    0.96
  -2   6  -5   18.39    1.00
  -2   6  -5   17.81    1.07
   2  -6   5   16.43    1.03
   2  -6   5   17.91    0.96
  -2   6  -6    4.19    0.48
  -2   6  -6    4.19    0.38
   2  -6   6    3.78    0.34
   2  -6   6    3.78    0.45
  -2   6  -7   49.57    2.58
   2  -6   7   56.37    2.75
  -2   6  -8  160.00    7.67
   2  -6   8  161.52    7.63
  -2   6  -9    8.32    0.72
   2  -6   9   10.00    0.79
   2  -6   9   10.62    0.69
  -2   6 -10    2.68    0.34
  -2   6 -10    2.72    0.52
   2  -6  10    2.47    0.45
   2  -6  10    2.47    0.31
  -2   6 -11   61.73    3.06
  -2   6 -11   60.32    3.13
   2  -6  11   55.72    2.75
   2  -6  11   64.62    3.27
  -2   6 -12    1.68    0.48
  -2   6 -12    2.10    0.34
   2  -6  12    1.75    0.31
   2  -6  12    1.55    0.38
  -2   6 -13    1.65    0.48
  -2   6 -13    0.86    0.31
   2  -6  13    1.24    0.41
   2  -6  13    1.20    0.27
  -2   6 -14   15.23    1.13
  -2   6 -14   15.19    0.96
   2  -6  14   15.02    0.93
   2  -6  14   16.81    1.13
   2  -6  15    3.68    0.55
  -2   6 -16    6.94    0.79
  -2   6 -16    7.56    0.69
   2  -6  16    7.12    0.62
  -2   6 -17    1.41    0.52
  -2   6 -17    1.00    0.38
   2  -6  17    0.96    0.45
  -2   6 -20   -0.10    0.82
  -2   6 -21   28.39    2.17
   2  -6  21   33.55    1.99
  -2   5  24    7.25    1.31
  -2   5  24    3.99    1.20
  -2   5  20   15.95    1.20
   2  -5 -20   17.26    1.07
   2  -5 -20   16.50    1.07
  -2   5  19    0.52    0.41
  -2   5  19    1.03    0.38
   2  -5 -19    0.96    0.34
   2  -5 -19    1.27    0.31
  -2   5  18    6.57    0.69
  -2   5  18    6.08    0.58
   2  -5 -18    5.53    0.52
   2  -5 -18    6.12    0.52
   2  -5 -17    6.46    0.52
   2  -5 -17    6.22    0.52
  -2   5  16   26.74    1.58
  -2   5  16   29.53    1.62
  -2   5  15   34.92    1.86
  -2   5  15   42.21    2.27
   2  -5 -15   37.95    1.96
   2  -5 -15   40.42    2.06
  -2   5  14    0.34    0.27
   2  -5 -14    0.65    0.24
  -2   5  13    6.91    0.55
  -2   5  13    5.71    0.62
   2  -5 -13    6.46    0.48
   2  -5 -13    6.70    0.52
  -2   5  12   12.41    0.89
  -2   5  12   13.68    0.86
   2  -5 -12   11.45    0.69
   2  -5 -12   13.51    0.82
  -2   5  11  111.99    5.43
   2  -5 -11  110.85    5.26
  -2   5  10   21.31    1.24
   2  -5 -10   23.61    1.24
  -2   5   9  104.63    5.02
  -2   5   9  110.27    5.29
   2  -5  -9  103.67    4.92
   2  -5  -9  110.30    5.22
  -2   5   8  395.97   18.42
  -2   5   8  412.13   19.18
   2  -5  -8  426.56   19.83
   2  -5  -8  386.00   17.94
  -2   5   7   23.03    1.24
  -2   5   7   24.10    1.27
   2  -5  -7   21.24    1.13
   2  -5  -7   21.65    1.13
  -2   5   6   33.24    1.72
  -2   5   6   32.52    1.65
   2  -5  -6   31.76    1.58
   2  -5  -6   36.02    1.82
  -2   5   5   73.18    3.51
  -2   5   5   69.30    3.37
   2  -5  -5   70.22    3.37
   2  -5  -5   72.80    3.47
  -2   5   4    2.23    0.31
  -2   5   4    2.51    0.27
   2  -5  -4    2.85    0.31
   2  -5  -4    2.06    0.24
  -2   5   3  319.15   14.88
  -2   5   3  320.56   14.92
   2  -5  -3  295.57   13.78
   2  -5  -3  303.61   14.13
  -2   5   2  232.63   10.83
  -2   5   2  240.92   11.27
   2  -5  -2  259.27   12.10
   2  -5  -2  273.12   12.72
  -2   5   1   85.18    4.09
  -2   5   1   82.12    3.92
   2  -5  -1   82.12    3.95
   2  -5  -1   76.03    3.61
  -2   5   0  135.50    6.36
  -2   5   0  142.06    6.74
   2  -5   0  121.58    5.77
   2  -5   0  133.88    6.29
  -2   5  -1   23.30    1.27
  -2   5  -1   26.60    1.37
   2  -5   1   24.40    1.24
  -2   5  -2 2015.96   93.22
  -2   5  -2 1850.62   85.52
   2  -5   2 1960.62   90.64
   2  -5   2 1883.96   87.03
  -2   5  -3   70.19    3.37
  -2   5  -3   70.05    3.44
   2  -5   3   62.97    3.09
   2  -5   3   71.25    3.40
  -2   5  -4   61.01    3.02
  -2   5  -4   57.44    2.78
   2  -5   4   57.99    2.78
   2  -5   4   59.74    2.96
  -2   5  -5    7.53    0.52
   2  -5   5    6.22    0.45
  -2   5  -6   26.47    1.37
   2  -5   6   29.80    1.62
  -2   5  -7   11.86    0.82
  -2   5  -7   15.33    0.86
   2  -5   7   13.30    0.86
   2  -5   7   14.78    0.82
  -2   5  -8    0.38    0.31
  -2   5  -8    0.10    0.21
   2  -5   8    0.27    0.17
   2  -5   8   -0.07    0.27
  -2   5  -9   11.65    0.86
   2  -5   9   13.58    0.79
  -2   5 -10   92.02    4.43
  -2   5 -10   84.11    4.19
   2  -5  10   83.97    4.16
   2  -5  10   87.31    4.19
  -2   5 -11   21.86    1.20
  -2   5 -11   20.38    1.27
   2  -5  11   20.62    1.27
   2  -5  11   20.62    1.13
  -2   5 -12   29.08    1.68
  -2   5 -12   25.57    1.37
   2  -5  12   26.09    1.37
   2  -5  12   23.48    1.41
  -2   5 -13   19.87    1.31
  -2   5 -13   20.93    1.17
   2  -5  13   20.45    1.27
   2  -5  13   21.45    1.20
  -2   5 -14    5.47    0.52
  -2   5 -14    5.12    0.65
   2  -5  14    5.95    0.48
   2  -5  14    5.33    0.58
  -2   5 -15    5.77    0.69
  -2   5 -15    4.98    0.48
   2  -5  15    4.95    0.45
   2  -5  15    4.43    0.58
   2  -5  16   16.91    1.03
   2  -5  16   17.12    1.20
  -2   5 -17    1.44    0.38
  -2   5 -17    1.10    0.52
   2  -5  17    1.27    0.55
   2  -5  17    1.37    0.31
  -2   5 -18   33.86    1.89
  -2   5 -18   29.66    1.82
   2  -5  18   31.00    1.86
  -2   5 -21   14.02    1.44
  -2   4  24    4.74    1.48
  -2   4  24    4.95    1.17
   2  -4 -24    4.43    1.03
  -2   4  23    3.54    0.86
  -2   4  20   46.20    2.58
   2  -4 -20   43.86    2.30
   2  -4 -20   47.30    2.44
  -2   4  19    3.30    0.48
  -2   4  19    4.26    0.62
   2  -4 -19    3.61    0.41
   2  -4 -19    3.85    0.45
  -2   4  18   71.01    3.64
  -2   4  18   76.17    3.82
   2  -4 -18   75.89    3.75
   2  -4 -18   69.95    3.44
  -2   4  17   24.65    1.41
  -2   4  17   26.05    1.55
   2  -4 -17   28.12    1.51
   2  -4 -17   25.81    1.41
  -2   4  16  109.00    5.36
  -2   4  16   99.30    4.81
   2  -4 -16   99.96    4.81
   2  -4 -16   97.48    4.71
  -2   4  15   60.43    3.02
   2  -4 -15   60.46    2.99
  -2   4  14    0.69    0.34
  -2   4  14    1.55    0.31
   2  -4 -14    1.00    0.24
   2  -4 -14    1.07    0.27
  -2   4  13   57.71    2.92
   2  -4 -13   54.69    2.68
   2  -4 -13   53.83    2.65
  -2   4  12    7.39    0.65
   2  -4 -12    8.73    0.55
  -2   4  11    0.82    0.27
  -2   4  11    0.69    0.31
   2  -4 -11    0.89    0.24
   2  -4 -11    1.07    0.21
  -2   4  10  125.63    6.02
  -2   4  10  115.11    5.47
   2  -4 -10  125.67    5.91
   2  -4 -10  130.79    6.19
  -2   4   9    1.86    0.27
  -2   4   9    1.27    0.27
   2  -4  -9    1.27    0.24
   2  -4  -9    1.72    0.24
  -2   4   8  198.19    9.28
  -2   4   8  192.21    9.04
   2  -4  -8  196.37    9.18
   2  -4  -8  193.21    9.04
  -2   4   7  405.25   18.84
  -2   4   7  351.63   16.36
   2  -4  -7  400.10   18.56
   2  -4  -7  385.32   17.91
  -2   4   6  486.72   22.58
  -2   4   6  512.84   23.82
   2  -4  -6  445.13   20.66
   2  -4  -6  457.84   21.24
  -2   4   5   -0.03    0.21
  -2   4   5   -0.14    0.21
   2  -4  -5    0.17    0.17
   2  -4  -5    0.03    0.21
  -2   4   4   20.62    1.07
  -2   4   4   20.21    1.10
   2  -4  -4   21.17    1.07
   2  -4  -4   20.49    1.07
  -2   4   3  385.66   17.91
  -2   4   3  405.25   18.84
   2  -4  -3  351.29   16.29
   2  -4  -3  379.47   17.63
  -2   4   2   47.02    2.27
  -2   4   2   41.76    2.10
   2  -4  -2   45.58    2.20
   2  -4  -2   51.25    2.51
  -2   4   1  357.13   16.64
   2  -4  -1  335.48   15.57
   2  -4  -1  337.16   15.71
  -2   4   0  304.58   14.20
   2  -4   0  305.44   14.20
   2  -4   0  314.92   14.68
  -2   4  -1  185.41    8.66
  -2   4  -1  162.79    7.67
   2  -4   1  183.55    8.56
   2  -4   1  184.27    8.66
  -2   4  -2  321.07   14.92
  -2   4  -2  333.00   15.54
   2  -4   2  315.64   14.64
   2  -4   2  325.44   15.19
  -2   4  -3   27.77    1.41
  -2   4  -3   28.53    1.51
   2  -4   3   29.63    1.48
   2  -4   3   30.42    1.58
  -2   4  -4   41.32    2.03
  -2   4  -4   44.58    2.23
   2  -4   4   38.57    1.89
   2  -4   4   43.83    2.20
  -2   4  -5  193.59    9.04
  -2   4  -5  185.27    8.73
   2  -4   5  187.61    8.77
   2  -4   5  160.49    7.60
  -2   4  -6   74.07    3.54
  -2   4  -6   69.98    3.44
   2  -4   6   70.57    3.47
   2  -4   6   71.74    3.44
  -2   4  -7    0.27    0.17
   2  -4   7    0.14    0.24
  -2   4  -8   19.15    1.03
   2  -4   8   17.84    1.07
  -2   4  -9   90.09    4.30
  -2   4  -9   86.03    4.23
   2  -4   9   95.52    4.64
   2  -4   9   90.92    4.33
  -2   4 -10   21.79    1.31
   2  -4  10   18.11    1.13
   2  -4  10   17.15    0.96
  -2   4 -11   15.57    1.03
   2  -4  11   17.12    0.96
  -2   4 -12   52.07    2.58
  -2   4 -12   48.33    2.54
   2  -4  12   51.63    2.54
   2  -4  12   55.41    2.85
  -2   4 -13    0.17    0.38
  -2   4 -13    0.34    0.24
   2  -4  13    0.21    0.21
   2  -4  13   -0.10    0.31
  -2   4 -14   22.69    1.41
  -2   4 -14   22.62    1.24
   2  -4  14   20.86    1.17
   2  -4  14   23.68    1.41
  -2   4 -15   40.15    2.20
  -2   4 -15   35.78    1.86
   2  -4  15   40.77    2.06
   2  -4  15   40.22    2.20
  -2   4 -16    1.13    0.48
  -2   4 -16    0.55    0.27
   2  -4  16    0.96    0.38
   2  -4  16    0.82    0.24
   2  -4  17    0.72    0.41
  -2   4 -18    0.41    0.45
   2  -4  18    0.07    0.21
   2  -4  18   -0.27    0.41
  -2   4 -19   13.13    1.10
   2  -4  19   15.06    1.20
  -2   4 -22    9.80    1.34
  -2   3  23    4.81    1.03
   2  -3 -23    4.98    0.82
  -2   3  20    3.51    0.58
   2  -3 -20    4.09    0.48
   2  -3 -20    3.71    0.48
  -2   3  19    1.41    0.38
  -2   3  19    1.62    0.45
   2  -3 -19    1.58    0.38
   2  -3 -19    1.55    0.31
  -2   3  18   20.86    1.34
  -2   3  18   21.79    1.27
   2  -3 -18   19.76    1.17
   2  -3 -18   21.65    1.20
  -2   3  17    3.30    0.48
  -2   3  17    3.92    0.45
   2  -3 -17    3.85    0.41
   2  -3 -17    4.12    0.41
   2  -3 -16    4.37    0.45
  -2   3  15   30.83    1.72
  -2   3  15   29.22    1.55
  -2   3  14    3.30    0.45
   2  -3 -14    2.37    0.31
   2  -3 -14    3.82    0.34
  -2   3  13   65.10    3.23
  -2   3  13   69.19    3.44
   2  -3 -13   72.15    3.47
  -2   3  12    3.47    0.38
  -2   3  12    4.85    0.48
   2  -3 -12    3.78    0.38
   2  -3 -12    3.47    0.34
  -2   3  11    7.60    0.62
  -2   3  11    7.32    0.52
   2  -3 -11    7.18    0.52
   2  -3 -11    7.42    0.48
  -2   3  10  457.50   21.35
  -2   3  10  463.34   21.52
   2  -3 -10  492.90   22.86
   2  -3 -10  494.28   22.93
  -2   3   9   32.17    1.68
  -2   3   9   31.93    1.62
   2  -3  -9   35.09    1.72
   2  -3  -9   33.75    1.65
  -2   3   8    0.79    0.24
  -2   3   8    1.03    0.24
   2  -3  -8    1.07    0.21
   2  -3  -8    1.37    0.21
  -2   3   7  273.43   12.75
  -2   3   7  295.09   13.71
   2  -3  -7  281.89   13.10
   2  -3  -7  266.80   12.41
  -2   3   6   12.65    0.72
  -2   3   6   13.20    0.76
   2  -3  -6   13.92    0.76
   2  -3  -6   13.27    0.72
  -2   3   5  221.08   10.28
  -2   3   5  227.31   10.59
   2  -3  -5  217.65   10.14
   2  -3  -5  237.96   11.07
  -2   3   4  339.43   15.74
  -2   3   4  312.58   14.54
   2  -3  -4  334.31   15.50
   2  -3  -4  321.52   14.92
  -2   3   3  166.78    7.77
  -2   3   3  175.92    8.22
   2  -3  -3  164.30    7.67
   2  -3  -3  168.43    7.87
  -2   3   2  382.57   17.74
  -2   3   2  375.35   17.43
   2  -3  -2  400.44   18.56
   2  -3  -2  417.63   19.39
  -2   3   1  374.66   17.36
  -2   3   1  387.04   17.98
   2  -3  -1  357.82   16.57
   2  -3  -1  339.09   15.78
  -2   3   0   84.32    3.99
  -2   3   0   82.53    3.95
   2  -3   0   82.87    3.88
   2  -3   0   95.56    4.54
  -2   3  -1    0.00    0.14
  -2   3  -1    0.27    0.21
   2  -3   1    0.34    0.14
   2  -3   1    0.27    0.21
  -2   3  -2  155.02    7.25
  -2   3  -2  147.01    6.91
   2  -3   2  162.03    7.63
   2  -3   2  163.00    7.60
  -2   3  -3  242.02   11.27
  -2   3  -3  256.73   12.00
   2  -3   3  241.71   11.24
   2  -3   3  237.48   11.10
  -2   3  -4 1303.75   60.26
  -2   3  -4 1233.63   57.09
   2  -3   4 1264.23   58.50
   2  -3   4 1251.85   57.85
  -2   3  -5  176.13    8.25
  -2   3  -5  166.57    7.87
   2  -3   5  166.98    7.80
   2  -3   5  193.04    9.07
  -2   3  -6 1043.55   48.26
  -2   3  -6 1067.96   49.46
   2  -3   6 1006.09   46.54
  -2   3  -7   64.76    3.09
  -2   3  -7   65.00    3.20
   2  -3   7   66.65    3.20
   2  -3   7   65.20    3.23
  -2   3  -8    0.79    0.27
  -2   3  -8    1.79    0.24
   2  -3   8    1.24    0.24
   2  -3   8    1.79    0.34
  -2   3  -9  171.69    8.04
   2  -3   9  168.87    8.04
  -2   3 -10  123.50    5.95
  -2   3 -10  123.50    5.84
   2  -3  10  110.20    5.33
   2  -3  10  119.96    5.67
  -2   3 -11    2.37    0.45
  -2   3 -11    2.20    0.31
   2  -3  11    2.41    0.27
   2  -3  11    1.92    0.38
  -2   3 -12   12.55    0.89
   2  -3  12   12.89    0.79
  -2   3 -13   58.81    3.02
  -2   3 -13   63.28    3.09
   2  -3  13   60.08    2.96
   2  -3  13   60.19    3.06
  -2   3 -14   84.04    4.19
  -2   3 -14   84.14    4.06
   2  -3  14   85.97    4.16
   2  -3  14   76.38    3.85
  -2   3 -15   28.77    1.68
  -2   3 -15   29.32    1.55
   2  -3  15   30.28    1.58
   2  -3  15   25.68    1.51
  -2   3 -16   11.51    0.96
  -2   3 -16   13.44    0.82
   2  -3  16   13.65    0.82
   2  -3  16   12.89    0.96
  -2   3 -17    0.03    0.41
  -2   3 -17    0.38    0.24
   2  -3  17    0.10    0.21
   2  -3  17    0.21    0.38
   2  -3  18    0.89    0.41
  -2   3 -19    7.39    0.82
   2  -3  19    8.04    0.62
  -2   3 -22    0.24    0.76
  -2   3 -23  100.57    5.29
  -2   2  23    9.52    1.37
   2  -2 -23    8.73    1.07
  -2   2  22    4.23    0.86
  -2   2  20   68.99    3.61
   2  -2 -20   68.44    3.40
   2  -2 -20   64.52    3.27
  -2   2  19    0.62    0.38
  -2   2  19    0.55    0.31
   2  -2 -19    0.14    0.24
   2  -2 -19    0.17    0.31
  -2   2  18    4.88    0.58
  -2   2  18    5.40    0.55
   2  -2 -18    5.43    0.52
   2  -2 -18    5.71    0.48
  -2   2  17    7.18    0.58
   2  -2 -17    7.77    0.62
  -2   2  16   -0.07    0.24
  -2   2  16   -0.03    0.31
   2  -2 -16    0.27    0.24
   2  -2 -16    0.14    0.21
  -2   2  15  108.03    5.26
   2  -2 -15  109.58    5.22
   2  -2 -15  107.07    5.12
  -2   2  14   93.32    4.57
   2  -2 -14   97.58    4.67
  -2   2  13   17.36    1.07
  -2   2  13   15.85    0.93
   2  -2 -13   16.43    0.93
   2  -2 -13   15.85    0.93
  -2   2  12  554.09   25.78
  -2   2  12  556.49   25.85
   2  -2 -12  547.56   25.40
   2  -2 -12  547.56   25.40
  -2   2  11   17.05    1.00
  -2   2  11   18.90    1.03
   2  -2 -11   16.26    0.89
   2  -2 -11   18.01    0.96
  -2   2  10  308.98   14.44
  -2   2  10  310.59   14.47
   2  -2 -10  277.66   12.92
   2  -2 -10  269.31   12.55
  -2   2   9  214.07   10.04
  -2   2   9  222.12   10.35
   2  -2  -9  219.06   10.21
   2  -2  -9  209.26    9.76
  -2   2   8   12.06    0.76
  -2   2   8   12.20    0.69
   2  -2  -8   12.72    0.69
   2  -2  -8   12.72    0.69
  -2   2   7   84.01    4.02
  -2   2   7   82.22    3.88
   2  -2  -7   85.93    4.06
   2  -2  -7   78.13    3.68
  -2   2   6  317.02   14.71
  -2   2   6  335.10   15.54
   2  -2  -6  337.99   15.67
   2  -2  -6  339.05   15.71
  -2   2   5  277.46   12.89
  -2   2   5  250.75   11.65
   2  -2  -5  284.16   13.20
   2  -2  -5  265.80   12.34
  -2   2   4  234.11   10.86
  -2   2   4  250.85   11.65
   2  -2  -4  250.71   11.65
   2  -2  -4  218.68   10.14
  -2   2   3   10.69    0.58
  -2   2   3   10.83    0.62
   2  -2  -3   10.90    0.58
   2  -2  -3   12.31    0.65
  -2   2   2  744.86   34.44
  -2   2   2  737.29   34.13
   2  -2  -2  868.25   40.15
   2  -2  -2  818.07   37.81
  -2   2   1    1.92    0.21
  -2   2   1    2.13    0.24
   2  -2  -1    2.10    0.24
   2  -2  -1    1.82    0.17
  -2   2   0  211.94    9.83
  -2   2   0  217.72   10.14
   2  -2   0  211.87    9.83
   2  -2   0  215.31   10.04
  -2   2  -1  356.79   16.53
  -2   2  -1  328.22   15.26
   2  -2   1  327.78   15.19
   2  -2   1  353.69   16.46
  -2   2  -2  176.50    8.25
   2  -2   2  174.41    8.18
   2  -2   2  157.67    7.36
  -2   2  -3  408.00   18.90
  -2   2  -3  361.60   16.81
   2  -2   3  415.57   19.32
   2  -2   3  403.88   18.70
  -2   2  -4  466.78   21.62
  -2   2  -4  456.47   21.21
   2  -2   4  458.87   21.28
   2  -2   4  415.57   19.32
  -2   2  -5  209.95    9.80
  -2   2  -5  215.59   10.11
   2  -2   5  215.89   10.11
   2  -2   5  212.84    9.90
  -2   2  -6   41.83    2.03
  -2   2  -6   41.63    2.13
   2  -2   6   44.20    2.20
   2  -2   6   43.14    2.10
  -2   2  -7  745.54   34.58
  -2   2  -7  694.67   32.17
   2  -2   7  679.20   31.45
  -2   2  -8   30.69    1.62
  -2   2  -8   28.08    1.44
   2  -2   8   29.32    1.55
   2  -2   8   28.05    1.41
  -2   2  -9   12.61    0.82
  -2   2  -9   14.88    0.82
   2  -2   9   15.98    0.96
   2  -2   9   14.64    0.82
  -2   2 -10   18.01    0.96
   2  -2  10   20.21    1.17
  -2   2 -11  143.54    6.87
  -2   2 -11  140.38    6.63
   2  -2  11  142.27    6.81
   2  -2  11  134.16    6.32
  -2   2 -12   83.15    4.09
   2  -2  12   87.72    4.19
  -2   2 -13   82.08    4.06
  -2   2 -13   83.08    4.02
   2  -2  13   81.12    3.92
   2  -2  13   85.00    4.19
  -2   2 -14  137.35    6.63
  -2   2 -14  142.72    6.77
   2  -2  14  149.76    7.08
   2  -2  14  147.84    7.12
  -2   2 -15   10.35    0.86
  -2   2 -15   11.41    0.76
   2  -2  15   12.37    0.89
   2  -2  15   10.45    0.69
  -2   2 -16   13.06    0.96
  -2   2 -16   14.51    0.89
   2  -2  16   15.16    0.89
   2  -2  16   16.02    1.07
  -2   2 -17   98.99    4.92
  -2   2 -17   92.08    4.47
   2  -2  17   90.68    4.54
   2  -2  17   85.73    4.16
  -2   2 -18    1.72    0.52
  -2   2 -18    1.34    0.31
   2  -2  18    2.20    0.31
   2  -2  18    1.89    0.45
  -2   2 -19   17.70    1.31
  -2   2 -19   18.87    1.13
   2  -2  19   21.17    1.37
   2  -2  19   19.94    1.13
  -2   2 -20    1.41    0.55
  -2   2 -20    1.13    0.34
   2  -2  20    1.07    0.45
  -2   2 -23   -0.17    0.82
  -2   1  23   22.72    1.99
   2  -1 -23   24.23    1.82
  -2   1  22   16.67    1.48
  -2   1  22   17.19    1.37
  -2   1  20    0.58    0.41
   2  -1 -20    1.00    0.38
  -2   1  19    0.52    0.31
  -2   1  19    0.65    0.38
   2  -1 -19    0.14    0.24
   2  -1 -19    0.17    0.31
  -2   1  18    0.14    0.34
  -2   1  18    0.00    0.27
   2  -1 -18    0.31    0.31
   2  -1 -18   -0.14    0.21
  -2   1  17   82.77    4.06
   2  -1 -17   96.00    4.67
  -2   1  16   39.29    2.13
  -2   1  16   41.52    2.13
   2  -1 -16   41.66    2.13
   2  -1 -16   42.18    2.17
   2  -1 -15   32.24    1.65
  -2   1  14   35.23    1.89
  -2   1  14   33.07    1.72
  -2   1  13   10.62    0.69
  -2   1  13   11.69    0.79
   2  -1 -13   10.55    0.65
   2  -1 -13   11.24    0.72
  -2   1  12    1.37    0.31
  -2   1  12    1.72    0.27
   2  -1 -12    1.99    0.31
   2  -1 -12    2.03    0.24
  -2   1  11   32.76    1.72
  -2   1  11   36.33    1.82
   2  -1 -11   37.53    1.86
   2  -1 -11   33.44    1.65
  -2   1  10    8.46    0.52
  -2   1  10    7.25    0.52
   2  -1 -10    8.32    0.52
   2  -1 -10    8.28    0.48
  -2   1   9    7.67    0.48
  -2   1   9    7.49    0.52
   2  -1  -9    8.52    0.52
   2  -1  -9    7.97    0.48
  -2   1   8    0.89    0.21
  -2   1   8    0.52    0.17
   2  -1  -8    0.69    0.14
   2  -1  -8    0.45    0.17
  -2   1   7   43.00    2.06
  -2   1   7   42.73    2.10
   2  -1  -7   39.46    1.89
   2  -1  -7   42.76    2.03
  -2   1   6   47.12    2.23
  -2   1   6   47.33    2.30
   2  -1  -6   47.92    2.27
   2  -1  -6   46.85    2.23
  -2   1   5  296.88   13.75
  -2   1   5  279.97   12.99
   2  -1  -5  292.82   13.58
   2  -1  -5  292.27   13.54
  -2   1   4  260.99   12.10
  -2   1   4  260.65   12.10
   2  -1  -4  254.70   11.79
   2  -1  -4  242.81   11.24
  -2   1   3   23.89    1.13
  -2   1   3   22.38    1.10
   2  -1  -3   21.69    1.07
   2  -1  -3   21.76    1.07
  -2   1   2  341.97   15.85
  -2   1   2  331.80   15.36
   2  -1  -2  341.80   15.81
   2  -1  -2  326.85   15.12
  -2   1   1   18.39    0.89
  -2   1   1   16.71    0.86
   2  -1  -1   18.05    0.89
   2  -1  -1   17.19    0.86
  -2   1   0    5.81    0.34
  -2   1   0    5.95    0.38
   2  -1   0    5.50    0.38
   2  -1   0    5.50    0.31
  -2   1  -1  130.38    6.12
  -2   1  -1  123.57    5.77
   2  -1   1  121.85    5.71
   2  -1   1  120.89    5.64
  -2   1  -2  410.41   19.01
  -2   1  -2  365.38   16.98
   2  -1   2  406.97   18.87
   2  -1   2  377.76   17.50
  -2   1  -3 1403.43   64.86
   2  -1   3 1342.94   62.08
   2  -1   3 1354.97   62.59
  -2   1  -4  581.24   26.91
  -2   1  -4  561.65   26.05
   2  -1   4  547.56   25.33
   2  -1   4  594.65   27.57
  -2   1  -5   17.91    1.00
  -2   1  -5   16.84    0.86
   2  -1   5   17.39    0.89
   2  -1   5   15.06    0.86
  -2   1  -6   42.86    2.06
  -2   1  -6   43.28    2.17
   2  -1   6   44.27    2.13
  -2   1  -7  154.85    7.25
  -2   1  -7  165.09    7.80
   2  -1   7  169.94    7.94
  -2   1  -8  214.28   10.07
  -2   1  -8  218.85   10.21
   2  -1   8  236.52   11.03
  -2   1  -9    3.09    0.38
  -2   1  -9    4.02    0.34
   2  -1   9    4.12    0.41
   2  -1   9    3.40    0.31
  -2   1 -10  885.10   40.97
   2  -1  10  769.26   35.71
  -2   1 -11    4.98    0.52
  -2   1 -11    5.95    0.45
   2  -1  11    5.91    0.52
  -2   1 -12   41.97    2.20
  -2   1 -12   40.53    2.03
   2  -1  12   43.86    2.17
   2  -1  12   43.62    2.30
  -2   1 -13   91.29    4.50
   2  -1  13   94.63    4.54
  -2   1 -14   19.59    1.10
  -2   1 -14   19.94    1.24
   2  -1  14   21.04    1.31
   2  -1  14   22.58    1.24
  -2   1 -15   23.24    1.41
  -2   1 -15   21.52    1.20
   2  -1  15   22.31    1.20
   2  -1  15   23.61    1.41
  -2   1 -16    7.67    0.55
  -2   1 -16    8.39    0.76
   2  -1  16    8.04    0.58
   2  -1  16    6.91    0.65
  -2   1 -17  104.66    5.02
  -2   1 -17  113.74    5.60
   2  -1  17  112.64    5.53
   2  -1  17  105.01    5.05
  -2   1 -18  142.99    7.01
  -2   1 -18  151.03    7.18
   2  -1  18  161.07    7.63
   2  -1  18  155.98    7.53
  -2   1 -19    0.55    0.27
   2  -1  19    0.89    0.41
  -2   1 -20    0.24    0.45
   2  -1  20    0.41    0.24
  -2   1 -21   22.93    1.58
  -2   1 -24    0.62    0.86
  -2   0  22    2.41    1.03
  -2   0  22    1.20    1.07
   2   0 -22    2.65    1.00
   2   0 -22    2.54    0.93
  -2   0  21    1.86    0.76
  -2   0  19   10.38    0.79
  -2   0  19   11.72    0.96
   2   0 -19   10.72    0.82
   2   0 -19   10.04    0.72
  -2   0  18    0.21    0.27
   2   0 -18   -0.21    0.24
   2   0 -18    0.21    0.31
  -2   0  17   10.86    0.72
  -2   0  17   11.55    0.89
   2   0 -17   11.62    0.82
  -2   0  16  159.83    7.67
   2   0 -16  154.61    7.36
   2   0 -16  151.79    7.18
  -2   0  15    3.88    0.41
  -2   0  15    5.33    0.55
   2   0 -15    5.43    0.45
  -2   0  14  121.78    5.77
  -2   0  14  122.26    5.88
   2   0 -14  124.98    5.95
   2   0 -14  123.60    5.84
  -2   0  13   36.95    1.86
  -2   0  13   36.64    1.92
   2   0 -13   34.48    1.72
   2   0 -13   34.20    1.75
  -2   0  12  368.47   17.12
   2   0 -12  365.04   17.01
   2   0 -12  360.23   16.74
  -2   0  11   57.68    2.85
  -2   0  11   58.78    2.82
   2   0 -11   56.54    2.72
   2   0 -11   62.32    3.02
  -2   0  10   74.79    3.61
  -2   0  10   69.98    3.33
   2   0 -10   69.09    3.30
   2   0 -10   69.30    3.30
  -2   0   9   57.71    2.75
  -2   0   9   60.91    2.96
   2   0  -9   56.85    2.72
   2   0  -9   55.06    2.61
  -2   0   8   57.78    2.75
  -2   0   8   53.11    2.58
   2   0  -8   58.67    2.78
   2   0  -8   57.85    2.75
  -2   0   7   52.52    2.47
  -2   0   7   50.42    2.44
   2   0  -7   57.75    2.75
   2   0  -7   51.80    2.44
  -2   0   6   23.82    1.17
  -2   0   6   22.89    1.10
   2   0  -6   24.44    1.17
   2   0  -6   24.30    1.17
  -2   0   5  449.25   20.76
  -2   0   5  439.97   20.38
   2   0  -5  425.53   19.70
   2   0  -5  460.25   21.28
  -2   0   4  126.49    5.88
   2   0  -4  130.75    6.05
  -2   0   3   53.00    2.47
   2   0  -3   51.77    2.41
  -2   0   2  360.91   16.71
   2   0  -2  341.18   15.78
  -2   0   1  950.06   43.89
   2   0  -1  893.69   41.28
  -2   0   0 2072.67   95.69
  -2   0   0 2090.54   96.52
   2   0   0 1979.86   91.43
   2   0   0 2041.39   94.22
  -2   0  -1 3153.00  145.53
  -2   0  -1 2731.25  126.11
   2   0   1 2997.98  138.38
   2   0   1 2927.86  135.19
  -2   0  -2  115.42    5.40
  -2   0  -2  120.58    5.67
   2   0   2  122.23    5.74
   2   0   2  103.19    4.81
  -2   0  -3    0.21    0.14
  -2   0  -3    0.41    0.21
   2   0   3    0.55    0.21
   2   0   3    0.45    0.14
  -2   0  -4   77.75    3.71
   2   0   4   86.03    4.06
   2   0   4   83.08    3.95
  -2   0  -5  346.82   16.16
  -2   0  -5  353.01   16.36
   2   0   5  365.38   17.01
   2   0   5  362.63   16.81
  -2   0  -6    1.10    0.24
  -2   0  -6    1.20    0.17
   2   0   6    1.65    0.27
   2   0   6    1.20    0.17
  -2   0  -7 1054.55   48.81
  -2   0  -7 1108.52   51.25
   2   0   7 1039.08   48.05
   2   0   7 1106.11   51.22
  -2   0  -8  418.31   19.49
  -2   0  -8  417.97   19.39
   2   0   8  424.50   19.80
   2   0   8  405.94   18.84
  -2   0  -9    0.00    0.17
  -2   0  -9    0.00    0.24
   2   0   9    0.17    0.21
   2   0   9    0.03    0.14
  -2   0 -10   56.30    2.75
  -2   0 -10   49.36    2.51
   2   0  10   51.94    2.61
   2   0  10   53.72    2.61
  -2   0 -11  225.00   10.52
   2   0  11  216.00   10.21
  -2   0 -12   14.44    0.82
  -2   0 -12   14.13    0.93
   2   0  12   14.92    0.82
   2   0  12   15.64    1.00
  -2   0 -13   35.44    1.92
   2   0  13   33.58    1.72
  -2   0 -14   55.96    2.75
  -2   0 -14   59.88    3.06
   2   0  14   55.99    2.75
   2   0  14   62.80    3.20
  -2   0 -15   19.42    1.10
  -2   0 -15   21.45    1.31
   2   0  15   21.21    1.17
   2   0  15   22.55    1.34
  -2   0 -16   70.09    3.44
  -2   0 -16   68.88    3.54
   2   0  16   75.55    3.68
   2   0  16   70.02    3.54
  -2   0 -17    6.74    0.72
  -2   0 -17    7.46    0.58
   2   0  17    6.43    0.52
   2   0  17    6.57    0.65
  -2   0 -18   82.73    4.06
  -2   0 -18   74.04    3.82
   2   0  18   78.27    3.99
   2   0  18   74.18    3.64
  -2   0 -19   21.31    1.24
   2   0  19   17.39    1.20
   2   0  19   17.81    1.03
  -2   0 -20    5.67    0.76
  -2   0 -20    5.16    0.55
   2   0  20    5.05    0.62
   2   0  20    5.40    0.48
  -2   0 -21    0.10    0.27
  -2   0 -21   -0.17    0.45
   2   0  21   -0.17    0.41
  -2  -1  22   -2.51    1.37
  -2  -1  22   -0.31    1.34
   2   1 -22   -0.03    1.03
   2   1 -22   -0.82    1.34
  -2  -1  21    5.16    0.96
  -2  -1  21    6.19    1.10
   2   1 -21    3.64    0.93
   2   1 -21    4.09    0.82
  -2  -1  19    0.72    0.45
   2   1 -19    0.27    0.27
   2   1 -19    0.69    0.38
  -2  -1  18   19.32    1.13
   2   1 -18   19.08    1.17
   2   1 -18   21.62    1.34
  -2  -1  17   48.98    2.58
  -2  -1  17   53.17    2.68
   2   1 -17   51.59    2.58
   2   1 -17   52.42    2.72
  -2  -1  16    0.03    0.31
   2   1 -16   -0.14    0.27
   2   1 -16    0.03    0.21
  -2  -1  15   80.26    3.95
  -2  -1  15   76.62    3.71
   2   1 -15   74.93    3.61
  -2  -1  14   13.03    0.93
  -2  -1  14   12.75    0.79
   2   1 -14   13.96    0.79
   2   1 -14   13.51    0.86
  -2  -1  13    4.47    0.38
  -2  -1  13    4.95    0.48
   2   1 -13    5.19    0.41
   2   1 -13    4.37    0.45
  -2  -1  12    1.55    0.24
  -2  -1  12    1.72    0.34
   2   1 -12    2.03    0.34
   2   1 -12    1.79    0.24
  -2  -1  11    3.71    0.31
  -2  -1  11    4.06    0.41
   2   1 -11    3.37    0.27
   2   1 -11    3.78    0.38
  -2  -1  10    7.70    0.55
  -2  -1  10    8.52    0.48
   2   1 -10    8.25    0.48
   2   1 -10    8.63    0.55
  -2  -1   9  234.80   10.90
  -2  -1   9  222.22   10.38
   2   1  -9  227.34   10.59
   2   1  -9  213.14    9.97
  -2  -1   8  144.19    6.70
  -2  -1   8  140.17    6.57
   2   1  -8  141.48    6.60
   2   1  -8  134.57    6.32
  -2  -1   7   16.53    0.86
  -2  -1   7   17.12    0.86
   2   1  -7   16.33    0.86
   2   1  -7   16.29    0.82
  -2  -1   6   12.48    0.65
  -2  -1   6   13.65    0.69
   2   1  -6   12.51    0.65
   2   1  -6   13.89    0.69
  -2  -1   5   61.70    2.89
   2   1  -5   65.10    3.06
  -2  -1   4  611.83   28.32
   2   1  -4  606.33   28.08
  -2  -1   1  687.45   31.79
   2   1  -1  701.20   32.41
  -2  -1   0  857.25   39.63
   2   1   0  850.38   39.29
  -2  -1  -1  195.58    9.11
  -2  -1  -1  203.28    9.42
   2   1   1  213.49    9.93
   2   1   1  195.31    9.04
  -2  -1  -2    5.57    0.38
  -2  -1  -2    6.53    0.38
   2   1   2    6.81    0.38
   2   1   2    5.98    0.41
  -2  -1  -3  347.51   16.16
  -2  -1  -3  366.41   16.98
   2   1   3  362.29   16.81
   2   1   3  333.45   15.43
  -2  -1  -4   67.03    3.20
  -2  -1  -4   71.05    3.33
   2   1   4   68.78    3.30
   2   1   4   71.84    3.37
  -2  -1  -5   17.36    0.93
   2   1   5   19.70    1.07
   2   1   5   17.70    0.89
  -2  -1  -6  299.42   13.92
  -2  -1  -6  300.11   13.99
   2   1   6  312.28   14.51
   2   1   6  318.74   14.85
  -2  -1  -7   17.84    0.93
  -2  -1  -7   17.74    1.00
   2   1   7   18.18    0.96
   2   1   7   18.84    1.07
  -2  -1  -8   21.17    1.10
  -2  -1  -8   21.90    1.20
   2   1   8   23.85    1.31
   2   1   8   19.11    1.00
  -2  -1  -9   14.61    0.82
  -2  -1  -9   16.02    0.96
   2   1   9   15.47    0.82
   2   1   9   14.64    0.89
  -2  -1 -10  171.93    8.08
  -2  -1 -10  195.82    9.25
   2   1  10  184.68    8.73
   2   1  10  174.37    8.18
  -2  -1 -11    5.47    0.41
   2   1  11    4.16    0.45
  -2  -1 -12  169.70    8.08
  -2  -1 -12  152.06    7.18
   2   1  12  156.40    7.36
   2   1  12  161.14    7.70
  -2  -1 -13   68.57    3.44
   2   1  13   61.49    3.16
   2   1  13   71.12    3.44
  -2  -1 -14   -0.52    0.31
  -2  -1 -14    0.17    0.21
   2   1  14    0.03    0.17
   2   1  14   -0.38    0.31
  -2  -1 -15  530.37   24.65
  -2  -1 -15  506.31   23.68
   2   1  15  512.15   23.92
   2   1  15  506.65   23.55
  -2  -1 -16   23.89    1.31
  -2  -1 -16   21.35    1.34
   2   1  16   25.78    1.51
   2   1  16   22.55    1.24
  -2  -1 -17   -0.17    0.21
  -2  -1 -17   -0.31    0.38
   2   1  17   -0.38    0.34
   2   1  17   -0.03    0.17
  -2  -1 -18   21.28    1.20
  -2  -1 -18   20.83    1.37
   2   1  18   21.69    1.34
   2   1  18   19.11    1.10
  -2  -1 -19    9.18    0.65
  -2  -1 -19    9.69    0.89
   2   1  19   10.00    0.69
   2   1  19   10.41    0.86
  -2  -1 -20  120.27    5.95
  -2  -1 -20  107.21    5.19
   2   1  20  101.54    5.09
   2   1  20  107.79    5.19
  -2  -1 -21   10.52    0.76
  -2  -1 -21    9.14    0.93
   2   1  21    9.93    0.89
   2   1  21   10.72    0.76
  -2  -2  21   11.10    1.72
  -2  -2  21   14.33    1.41
   2   2 -21   14.16    1.44
   2   2 -21   13.99    1.65
  -2  -2  20    2.68    0.96
  -2  -2  20    4.19    0.76
   2   2 -20    4.26    0.86
  -2  -2  18   14.20    0.93
   2   2 -18   13.65    0.93
   2   2 -18   12.10    0.93
  -2  -2  17    3.23    0.52
  -2  -2  17    3.44    0.41
   2   2 -17    3.57    0.41
   2   2 -17    2.75    0.45
  -2  -2  16    0.96    0.38
   2   2 -16    0.89    0.34
   2   2 -16    1.07    0.27
  -2  -2  15   71.60    3.51
  -2  -2  15   69.78    3.51
   2   2 -15   74.31    3.57
  -2  -2  14    0.14    0.27
  -2  -2  14    0.38    0.21
   2   2 -14    0.38    0.21
   2   2 -14    0.03    0.31
   2   2 -13    5.22    0.41
   2   2 -13    4.95    0.48
  -2  -2  12   20.90    1.20
  -2  -2  12   22.45    1.17
  -2  -2  11   -0.07    0.24
  -2  -2  11    0.07    0.14
   2   2 -11   -0.21    0.17
   2   2 -11    0.38    0.27
  -2  -2  10   76.75    3.64
  -2  -2  10   77.34    3.71
   2   2 -10   78.82    3.82
   2   2 -10   79.74    3.78
  -2  -2   9    0.76    0.21
  -2  -2   9    0.96    0.14
   2   2  -9    1.24    0.24
   2   2  -9    0.96    0.17
  -2  -2   8    0.76    0.14
  -2  -2   8    0.86    0.21
   2   2  -8    0.82    0.14
   2   2  -8    0.86    0.21
  -2  -2   7  713.92   33.03
  -2  -2   7  742.11   34.30
   2   2  -7  688.83   31.83
   2   2  -7  755.85   34.96
  -2  -2   6   34.82    1.68
  -2  -2   6   37.67    1.79
   2   2  -6   39.56    1.89
   2   2  -6   38.36    1.82
  -2  -2   5   67.89    3.20
  -2  -2   5   66.20    3.09
   2   2  -5   66.34    3.13
   2   2  -5   62.76    2.92
  -2  -2   4 2351.78  108.69
   2   2  -4 2239.38  103.50
  -2  -2   3    2.20    0.14
   2   2  -3    1.75    0.14
  -2  -2   2  140.58    6.50
   2   2  -2  134.36    6.22
  -2  -2   1    1.96    0.14
   2   2  -1    1.89    0.14
  -2  -2   0    3.33    0.21
  -2  -2   0    2.61    0.17
   2   2   0    2.65    0.21
   2   2   0    3.02    0.21
  -2  -2  -1   37.29    1.79
  -2  -2  -1   37.26    1.75
   2   2   1   34.72    1.65
   2   2   1   41.45    1.99
  -2  -2  -2  292.20   13.54
  -2  -2  -2  318.81   14.81
   2   2   2  304.54   14.13
   2   2   2  317.71   14.71
  -2  -2  -3 2231.13  103.01
  -2  -2  -3 2175.44  100.51
   2   2   3 2168.57  100.13
   2   2   3 1924.87   88.92
  -2  -2  -4   97.41    4.64
  -2  -2  -4   99.72    4.67
   2   2   4   97.79    4.64
   2   2   4  101.81    4.78
  -2  -2  -5 1050.08   48.53
  -2  -2  -5 1169.70   54.10
   2   2   5 1247.04   57.68
   2   2   5 1203.39   55.58
  -2  -2  -6  379.82   17.70
   2   2   6  408.35   18.94
   2   2   6  434.47   20.21
  -2  -2  -7  293.85   13.75
  -2  -2  -7  310.28   14.40
   2   2   7  334.55   15.54
   2   2   7  288.08   13.44
  -2  -2  -8   13.99    0.76
  -2  -2  -8   13.27    0.82
   2   2   8   14.75    0.89
   2   2   8   15.81    0.86
  -2  -2  -9   14.16    0.89
  -2  -2  -9   13.85    0.76
   2   2   9   11.72    0.76
   2   2   9   12.92    0.72
  -2  -2 -10    7.70    0.62
  -2  -2 -10    8.28    0.55
   2   2  10    8.87    0.55
   2   2  10    9.25    0.65
  -2  -2 -11    7.53    0.52
   2   2  11    6.70    0.58
  -2  -2 -12   18.15    1.13
  -2  -2 -12   20.76    1.10
   2   2  12   17.70    0.96
  -2  -2 -13   30.14    1.68
   2   2  13   30.90    1.58
   2   2  13   28.43    1.65
  -2  -2 -14    9.56    0.62
  -2  -2 -14   10.86    0.82
   2   2  14    9.59    0.62
   2   2  14   10.83    0.82
  -2  -2 -15    7.56    0.69
  -2  -2 -15    7.60    0.55
   2   2  15    8.04    0.69
   2   2  15    7.73    0.55
  -2  -2 -16    1.79    0.31
  -2  -2 -16    1.82    0.45
   2   2  16    1.55    0.41
   2   2  16    1.92    0.27
  -2  -2 -17   66.79    3.44
  -2  -2 -17   53.76    2.68
   2   2  17   57.75    2.85
   2   2  17   55.72    2.92
  -2  -2 -18   54.55    2.72
  -2  -2 -18   55.00    2.89
   2   2  18   54.07    2.68
   2   2  18   53.66    2.82
  -2  -2 -19   77.44    3.95
  -2  -2 -19   78.92    3.85
   2   2  19   77.20    3.92
   2   2  19   81.81    3.99
  -2  -2 -20    8.46    0.79
  -2  -2 -20    8.73    0.65
   2   2  20    9.11    0.65
   2   2  20    9.21    0.82
  -2  -2 -21    6.12    0.55
  -2  -2 -21    5.53    0.65
   2   2  21    6.46    0.55
   2   2  21    5.47    0.69
  -2  -2 -22   35.71    2.03
  -2  -3  21    4.85    1.41
   2   3 -21    4.19    1.68
   2   3 -21    4.54    1.37
  -2  -3  20   -0.79    0.86
  -2  -3  20    0.86    1.41
   2   3 -20    0.03    0.93
   2   3 -20    1.31    1.24
  -2  -3  19    1.41    0.72
  -2  -3  19    2.27    0.55
   2   3 -18    0.62    0.45
  -2  -3  17    2.92    0.38
  -2  -3  17    2.68    0.55
   2   3 -17    3.23    0.52
  -2  -3  16   27.15    1.62
   2   3 -16   27.26    1.62
   2   3 -16   30.04    1.58
  -2  -3  15   13.58    0.86
  -2  -3  15   13.61    0.93
   2   3 -15   13.71    0.82
  -2  -3  14   -0.03    0.17
  -2  -3  14   -0.21    0.27
   2   3 -14    0.31    0.34
   2   3 -14    0.24    0.21
  -2  -3  13   31.00    1.68
  -2  -3  13   31.42    1.58
   2   3 -13   31.93    1.62
   2   3 -13   31.55    1.75
   2   3 -12   52.14    2.65
   2   3 -12   56.27    2.72
  -2  -3  11    6.32    0.41
  -2  -3  11    6.36    0.52
  -2  -3  10    7.36    0.55
  -2  -3  10    8.18    0.48
   2   3 -10    7.36    0.45
   2   3 -10    8.04    0.58
  -2  -3   9    0.79    0.21
  -2  -3   9    0.58    0.14
   2   3  -9    0.79    0.24
   2   3  -9    0.72    0.17
  -2  -3   8  658.92   30.52
  -2  -3   8  705.67   32.62
   2   3  -8  658.24   30.49
   2   3  -8  670.61   31.04
  -2  -3   7  201.80    9.42
  -2  -3   7  184.68    8.59
   2   3  -7  184.07    8.56
   2   3  -7  186.40    8.70
  -2  -3   6  967.25   44.68
  -2  -3   6  915.00   42.31
   2   3  -6  916.03   42.38
   2   3  -6  977.56   45.17
  -2  -3   5  705.33   32.62
  -2  -3   5  729.73   33.75
   2   3  -5  677.83   31.38
   2   3  -5  705.33   32.62
  -2  -3   4  433.44   20.04
  -2  -3   4  448.91   20.80
   2   3  -4  432.06   20.00
   2   3  -4  406.97   18.84
  -2  -3   3  156.46    7.25
  -2  -3   3  150.79    7.01
   2   3  -3  153.65    7.12
   2   3  -3  145.91    6.81
  -2  -3   2   34.24    1.62
  -2  -3   2   32.31    1.51
   2   3  -2   35.89    1.72
   2   3  -2   32.07    1.51
  -2  -3   1   43.24    2.03
  -2  -3   1   46.23    2.17
   2   3  -1   43.28    2.06
   2   3  -1   47.54    2.23
  -2  -3   0  713.92   33.00
  -2  -3   0  710.83   32.86
   2   3   0  715.29   33.07
   2   3   0  717.36   33.17
  -2  -3  -1  166.98    7.77
  -2  -3  -1  190.53    8.83
   2   3   1  165.95    7.73
   2   3   1  182.42    8.49
  -2  -3  -2   12.68    0.69
  -2  -3  -2   11.55    0.62
   2   3   2   13.20    0.72
   2   3   2   12.27    0.65
  -2  -3  -3  263.40   12.24
  -2  -3  -3  268.93   12.48
   2   3   3  267.32   12.41
   2   3   3  247.38   11.55
  -2  -3  -4    3.27    0.31
  -2  -3  -4    3.54    0.27
   2   3   4    2.99    0.34
   2   3   4    3.47    0.27
  -2  -3  -5  110.20    5.19
  -2  -3  -5  101.02    4.78
   2   3   5  119.48    5.67
   2   3   5  105.63    4.95
  -2  -3  -6  182.07    8.56
   2   3   6  195.72    9.11
   2   3   6  209.19    9.80
  -2  -3  -7    0.27    0.24
  -2  -3  -7    0.41    0.17
   2   3   7    0.27    0.17
   2   3   7    0.34    0.24
  -2  -3  -8  490.84   22.82
  -2  -3  -8  473.65   21.96
   2   3   8  425.53   19.83
   2   3   8  517.65   23.99
  -2  -3  -9  243.98   11.45
  -2  -3  -9  237.17   11.07
   2   3   9  214.31   10.11
   2   3   9  234.11   10.93
  -2  -3 -10    1.58    0.24
  -2  -3 -10    1.51    0.34
   2   3  10    0.79    0.17
   2   3  10    0.93    0.27
  -2  -3 -11  282.20   13.16
   2   3  11  303.82   14.26
  -2  -3 -12  313.03   14.61
  -2  -3 -12  317.91   14.92
   2   3  12  360.91   16.81
   2   3  12  303.20   14.23
  -2  -3 -13   20.25    1.24
   2   3  13   18.94    1.03
  -2  -3 -14   60.29    2.96
  -2  -3 -14   57.85    2.96
   2   3  14   62.32    3.02
  -2  -3 -15    6.63    0.65
  -2  -3 -15    7.22    0.55
   2   3  15    6.60    0.48
   2   3  15    6.32    0.62
  -2  -3 -16   43.83    2.20
  -2  -3 -16   41.04    2.20
   2   3  16   45.30    2.27
   2   3  16   44.79    2.37
  -2  -3 -17   38.70    1.99
  -2  -3 -17   39.05    2.13
   2   3  17   45.20    2.41
   2   3  17   40.83    2.10
  -2  -3 -18    1.99    0.31
  -2  -3 -18    1.86    0.41
   2   3  18    2.03    0.34
   2   3  18    2.47    0.45
  -2  -3 -19    1.20    0.45
  -2  -3 -19    1.17    0.27
   2   3  19    1.68    0.31
   2   3  19    2.06    0.45
  -2  -3 -20    9.21    0.65
  -2  -3 -20    8.11    0.72
   2   3  20    9.01    0.79
   2   3  20    8.80    0.65
  -2  -3 -21   12.13    0.82
  -2  -3 -21   12.96    0.96
   2   3  21   10.76    0.76
   2   3  21   11.79    0.96
   2   3  22    4.23    0.58
  -2  -4  20   52.11    3.02
   2   4 -20   47.19    3.06
   2   4 -20   48.05    2.85
  -2  -4  19   -1.17    0.72
  -2  -4  19    1.24    1.17
   2   4 -19    0.86    1.07
   2   4 -19   -0.31    0.82
  -2  -4  17    1.48    0.31
   2   4 -17    1.41    0.52
  -2  -4  16   34.37    1.79
  -2  -4  16   40.49    2.23
   2   4 -16   41.04    2.30
   2   4 -16   36.09    1.89
  -2  -4  15   -0.31    0.34
   2   4 -15   -0.31    0.24
  -2  -4  14   30.39    1.58
  -2  -4  14   32.76    1.79
   2   4 -14   32.83    1.72
  -2  -4  13   87.58    4.19
  -2  -4  13   93.70    4.57
   2   4 -13   79.81    3.85
   2   4 -13   89.61    4.43
  -2  -4  12   33.96    1.79
  -2  -4  12   33.38    1.68
   2   4 -12   33.99    1.72
   2   4 -12   36.98    1.96
  -2  -4  11    0.21    0.27
   2   4 -11    0.24    0.21
   2   4 -11    0.07    0.27
  -2  -4  10   13.51    0.76
  -2  -4  10   13.99    0.86
  -2  -4   9  124.67    5.91
  -2  -4   9  124.57    5.84
   2   4  -9  118.55    5.60
   2   4  -9  122.95    5.77
  -2  -4   8  113.53    5.40
  -2  -4   8  112.12    5.26
   2   4  -8  112.85    5.29
   2   4  -8  108.00    5.16
  -2  -4   7  235.45   11.00
  -2  -4   7  236.04   10.96
   2   4  -7  230.67   10.72
   2   4  -7  244.53   11.41
  -2  -4   6    2.72    0.24
  -2  -4   6    2.47    0.24
   2   4  -6    2.34    0.24
   2   4  -6    2.37    0.27
  -2  -4   5    0.48    0.17
  -2  -4   5    0.31    0.10
   2   4  -5    0.48    0.17
   2   4  -5    0.65    0.14
  -2  -4   4  199.09    9.25
  -2  -4   4  190.53    8.87
   2   4  -4  196.34    9.11
   2   4  -4  203.18    9.45
  -2  -4   3   85.48    3.99
  -2  -4   3   89.30    4.19
   2   4  -3   85.66    4.02
   2   4  -3   85.97    4.06
  -2  -4   2 1362.53   62.94
  -2  -4   2 1324.38   61.18
   2   4  -2 1408.59   65.10
   2   4  -2 1362.88   62.94
  -2  -4   1 1558.46   71.98
  -2  -4   1 1497.96   69.19
   2   4  -1 1460.49   67.47
   2   4  -1 1540.93   71.19
  -2  -4   0   38.43    1.82
  -2  -4   0   40.11    1.92
   2   4   0   41.73    1.99
   2   4   0   41.14    1.99
  -2  -4  -1  477.78   22.10
  -2  -4  -1  490.15   22.69
   2   4   1  497.37   23.03
   2   4   1  506.31   23.48
  -2  -4  -2  436.88   20.25
  -2  -4  -2  440.66   20.42
   2   4   2  425.88   19.76
   2   4   2  445.47   20.62
  -2  -4  -3   33.31    1.62
  -2  -4  -3   33.58    1.65
   2   4   3   31.14    1.58
   2   4   3   32.45    1.58
  -2  -4  -4  222.25   10.35
  -2  -4  -4  234.63   10.93
   2   4   4  243.29   11.38
   2   4   4  232.94   10.83
  -2  -4  -5  880.28   40.73
  -2  -4  -5  917.06   42.45
   2   4   5  930.81   43.03
   2   4   5  857.60   39.73
  -2  -4  -6   21.76    1.10
  -2  -4  -6   23.03    1.20
   2   4   6   21.45    1.20
   2   4   6   23.13    1.20
  -2  -4  -7   89.85    4.30
   2   4   7   88.30    4.26
   2   4   7   89.47    4.26
  -2  -4  -8 1137.39   52.62
  -2  -4  -8 1170.04   54.10
   2   4   8 1316.47   60.94
   2   4   8 1116.77   51.66
  -2  -4  -9   13.41    0.76
  -2  -4  -9   13.13    0.79
   2   4   9   12.82    0.76
   2   4   9   13.99    0.89
  -2  -4 -10  833.88   38.60
   2   4  10  802.26   37.26
  -2  -4 -11   72.53    3.54
  -2  -4 -11   85.18    4.06
   2   4  11   79.61    3.92
   2   4  11   74.76    3.61
  -2  -4 -12   12.92    0.86
  -2  -4 -12   12.72    0.76
   2   4  12   13.96    0.93
   2   4  12   13.61    0.79
  -2  -4 -13  213.94   10.11
   2   4  13  213.59   10.04
  -2  -4 -14   28.19    1.48
  -2  -4 -14   27.88    1.55
   2   4  14   30.52    1.72
   2   4  14   28.43    1.51
  -2  -4 -15    8.87    0.62
  -2  -4 -15    7.60    0.65
   2   4  15    7.77    0.58
  -2  -4 -16    1.92    0.31
  -2  -4 -16    1.65    0.34
   2   4  16    1.20    0.27
   2   4  16    1.10    0.41
  -2  -4 -17   13.68    0.82
  -2  -4 -17   11.76    0.82
   2   4  17   12.44    0.93
   2   4  17   12.79    0.82
  -2  -4 -18    5.26    0.55
  -2  -4 -18    6.74    0.52
   2   4  18    5.77    0.52
   2   4  18    6.94    0.69
  -2  -4 -19   17.05    1.00
   2   4  19   18.11    1.17
   2   4  19   15.81    1.00
  -2  -4 -20    7.12    0.65
  -2  -4 -20    7.49    0.58
   2   4  20    7.97    0.62
   2   4  20    8.04    0.76
  -2  -4 -21    0.07    0.24
  -2  -4 -21    0.03    0.34
   2   4  21    0.24    0.27
   2   4  21    0.17    0.38
  -2  -4 -22    0.41    0.27
  -2  -4 -22    0.41    0.38
   2   4  22    0.31    0.38
  -2  -5  19   17.29    1.58
  -2  -5  19   14.44    1.96
   2   5 -19   15.91    1.58
   2   5 -19   16.98    2.03
  -2  -5  18   21.17    1.41
  -2  -5  18   16.95    1.62
   2   5 -18   16.43    1.58
   2   5 -18   20.59    1.55
  -2  -5  16    4.74    0.65
  -2  -5  16    4.57    0.45
   2   5 -16    5.88    0.76
  -2  -5  15    1.72    0.31
  -2  -5  15    1.86    0.45
   2   5 -15    1.68    0.52
   2   5 -15    1.55    0.38
  -2  -5  14    1.65    0.41
   2   5 -14    1.03    0.31
  -2  -5  13    0.62    0.34
  -2  -5  13    1.03    0.24
   2   5 -13    1.31    0.41
   2   5 -13    0.86    0.27
  -2  -5  12    2.72    0.41
  -2  -5  12    3.06    0.31
   2   5 -12    3.27    0.48
   2   5 -12    2.58    0.34
  -2  -5  11   39.98    1.99
  -2  -5  11   39.84    2.06
   2   5 -11   41.45    2.17
   2   5 -11   39.05    1.96
   2   5 -10  251.92   11.82
   2   5 -10  248.41   11.62
  -2  -5   9   24.65    1.31
  -2  -5   9   23.51    1.20
  -2  -5   8    3.71    0.38
  -2  -5   8    4.02    0.31
   2   5  -8    3.61    0.38
   2   5  -8    3.85    0.34
  -2  -5   7   65.17    3.16
  -2  -5   7   74.97    3.57
   2   5  -7   70.15    3.40
   2   5  -7   72.05    3.44
  -2  -5   6  100.85    4.74
  -2  -5   6  103.98    4.92
   2   5  -6  101.64    4.78
   2   5  -6  105.66    5.02
  -2  -5   5  255.22   11.86
  -2  -5   5  248.14   11.55
   2   5  -5  259.99   12.13
   2   5  -5  246.04   11.45
  -2  -5   4  369.16   17.12
  -2  -5   4  350.94   16.29
   2   5  -4  378.44   17.53
   2   5  -4  357.48   16.64
  -2  -5   3   14.16    0.72
  -2  -5   3   13.82    0.76
   2   5  -3   13.75    0.72
   2   5  -3   12.61    0.72
  -2  -5   2  120.72    5.64
  -2  -5   2  117.80    5.53
   2   5  -2  130.41    6.08
   2   5  -2  130.68    6.15
  -2  -5   1   70.88    3.37
  -2  -5   1   69.09    3.27
   2   5  -1   63.31    3.02
   2   5  -1   72.94    3.47
  -2  -5   0  324.92   15.09
  -2  -5   0  312.86   14.51
   2   5   0  307.29   14.30
   2   5   0  309.49   14.37
  -2  -5  -1   14.71    0.79
  -2  -5  -1   15.16    0.79
   2   5   1   15.88    0.86
   2   5   1   14.26    0.79
  -2  -5  -2    0.07    0.17
  -2  -5  -2    0.17    0.17
   2   5   2    0.00    0.17
   2   5   2    0.17    0.21
  -2  -5  -3  652.39   30.21
  -2  -5  -3  682.64   31.59
   2   5   3  645.86   29.90
   2   5   3  691.92   32.07
  -2  -5  -4  111.88    5.26
  -2  -5  -4  107.72    5.09
   2   5   4  104.32    4.98
   2   5   4  112.43    5.29
  -2  -5  -5  330.15   15.33
  -2  -5  -5  367.10   17.05
   2   5   5  366.76   17.08
   2   5   5  353.35   16.43
  -2  -5  -6  142.37    6.70
  -2  -5  -6  139.86    6.57
   2   5   6  145.53    6.91
   2   5   6  130.99    6.19
  -2  -5  -7  266.11   12.41
  -2  -5  -7  240.06   11.21
   2   5   7  249.79   11.65
   2   5   7  234.35   11.03
  -2  -5  -8   95.59    4.54
  -2  -5  -8   99.34    4.74
   2   5   8   92.87    4.54
   2   5   8   93.91    4.47
  -2  -5  -9  368.47   17.15
   2   5   9  379.47   17.74
  -2  -5 -10  273.06   12.75
   2   5  10  309.80   14.54
  -2  -5 -11    2.30    0.34
  -2  -5 -11    1.86    0.27
   2   5  11    2.03    0.38
   2   5  11    2.03    0.27
  -2  -5 -12   14.23    0.89
   2   5  12   13.89    0.82
  -2  -5 -13    6.19    0.55
  -2  -5 -13    6.87    0.52
   2   5  13    7.05    0.55
   2   5  13    5.95    0.58
  -2  -5 -14   32.62    1.68
  -2  -5 -14   36.06    1.92
   2   5  14   34.85    1.82
   2   5  14   34.99    1.92
  -2  -5 -15   13.44    0.82
  -2  -5 -15   13.30    0.86
   2   5  15   14.71    0.89
   2   5  15   14.99    1.03
  -2  -5 -16   17.39    1.07
  -2  -5 -16   16.67    0.96
   2   5  16   18.87    1.07
   2   5  16   18.15    1.17
  -2  -5 -17   14.54    0.96
  -2  -5 -17   13.99    0.86
   2   5  17   13.10    0.82
  -2  -5 -18    4.09    0.52
  -2  -5 -18    4.12    0.41
   2   5  18    3.16    0.52
   2   5  18    3.16    0.41
  -2  -5 -19   27.22    1.48
   2   5  19   24.47    1.51
  -2  -5 -20    1.92    0.45
   2   5  20    1.27    0.31
  -2  -5 -21   18.49    1.20
  -2  -5 -21   18.42    1.10
   2   5  21   19.01    1.13
   2   5  21   19.28    1.27
  -2  -5 -22    1.41    0.45
   2   5  22    2.30    0.52
  -2  -6  18    3.40    1.68
  -2  -6  18    4.02    1.07
   2   6 -18    2.99    1.13
   2   6 -18    2.78    1.68
  -2  -6  17   -0.21    0.62
  -2  -6  17   -0.07    1.00
   2   6 -17   -0.72    1.07
   2   6 -17    0.34    0.79
  -2  -6  15    3.51    0.41
  -2  -6  15    3.27    0.55
   2   6 -15    3.78    0.65
  -2  -6  14   64.62    3.20
  -2  -6  14   69.78    3.54
   2   6 -14   67.78    3.37
   2   6 -14   71.43    3.68
  -2  -6  13   -0.03    0.31
   2   6 -13   -0.24    0.31
  -2  -6  12   65.14    3.27
  -2  -6  12   65.41    3.20
   2   6 -12   66.30    3.27
  -2  -6  11   19.35    1.13
  -2  -6  11   19.59    1.07
   2   6 -11   20.04    1.24
   2   6 -11   20.59    1.17
  -2  -6  10    5.16    0.52
  -2  -6  10    5.57    0.45
   2   6 -10    5.98    0.58
   2   6 -10    5.29    0.45
   2   6  -9    0.17    0.31
   2   6  -9    0.38    0.24
  -2  -6   8   55.10    2.68
  -2  -6   8   53.86    2.68
  -2  -6   7   56.89    2.78
  -2  -6   7   56.58    2.72
   2   6  -7   60.81    3.02
   2   6  -7   53.69    2.61
  -2  -6   6   19.21    1.07
  -2  -6   6   17.56    0.93
   2   6  -6   16.33    0.96
   2   6  -6   17.67    0.96
  -2  -6   5   49.29    2.41
  -2  -6   5   52.52    2.51
   2   6  -5   55.58    2.75
   2   6  -5   53.59    2.58
  -2  -6   4    1.89    0.27
  -2  -6   4    1.99    0.21
   2   6  -4    1.58    0.24
   2   6  -4    1.65    0.27
  -2  -6   3    3.75    0.34
  -2  -6   3    3.61    0.27
   2   6  -3    2.78    0.34
   2   6  -3    2.89    0.27
  -2  -6   2    0.17    0.14
  -2  -6   2    0.24    0.17
   2   6  -2    0.31    0.21
   2   6  -2    0.17    0.17
  -2  -6   1  192.07    9.01
  -2  -6   1  173.00    8.08
   2   6  -1  163.85    7.70
   2   6  -1  162.10    7.60
  -2  -6   0  371.91   17.26
  -2  -6   0  369.16   17.12
   2   6   0  365.72   16.98
   2   6   0  368.82   17.15
  -2  -6  -1  141.31    6.63
  -2  -6  -1  142.30    6.67
   2   6   1  153.37    7.18
   2   6   1  149.18    7.01
  -2  -6  -2    0.69    0.21
  -2  -6  -2    0.31    0.17
   2   6   2    0.21    0.21
   2   6   2    0.38    0.21
  -2  -6  -3   35.40    1.75
  -2  -6  -3   34.48    1.72
   2   6   3   37.12    1.86
   2   6   3   35.20    1.79
  -2  -6  -4   62.63    3.02
  -2  -6  -4   69.16    3.30
   2   6   4   65.86    3.16
   2   6   4   64.38    3.13
  -2  -6  -5   11.07    0.65
  -2  -6  -5   10.59    0.62
   2   6   5   10.21    0.69
   2   6   5   11.82    0.72
  -2  -6  -6  350.26   16.29
  -2  -6  -6  309.35   14.40
   2   6   6  334.82   15.61
   2   6   6  320.15   14.99
  -2  -6  -7    3.51    0.31
  -2  -6  -7    4.12    0.38
   2   6   7    4.30    0.48
   2   6   7    3.68    0.38
  -2  -6  -9    1.20    0.24
   2   6   9    0.65    0.27
   2   6   9    1.48    0.34
  -2  -6 -10    3.30    0.38
  -2  -6 -10    4.26    0.34
   2   6  10    2.78    0.41
   2   6  10    3.30    0.38
  -2  -6 -11  109.03    5.22
   2   6  11  105.66    5.05
  -2  -6 -12  361.26   16.88
  -2  -6 -12  304.85   14.23
   2   6  12  360.57   16.81
   2   6  12  343.11   16.12
  -2  -6 -13   13.61    0.89
  -2  -6 -13   13.44    0.79
   2   6  13   13.92    0.96
   2   6  13   14.81    0.89
  -2  -6 -14  126.01    5.98
  -2  -6 -14  125.43    6.02
   2   6  14  111.16    5.33
   2   6  14  107.55    5.26
  -2  -6 -15    3.23    0.34
  -2  -6 -15    3.47    0.45
   2   6  15    3.33    0.48
   2   6  15    2.72    0.38
  -2  -6 -16    2.37    0.31
  -2  -6 -16    1.55    0.38
   2   6  16    1.65    0.31
   2   6  16    1.79    0.45
  -2  -6 -17    4.30    0.48
  -2  -6 -17    4.74    0.45
   2   6  17    3.57    0.41
   2   6  17    4.23    0.55
  -2  -6 -18    2.10    0.34
  -2  -6 -18    2.03    0.41
   2   6  18    0.69    0.34
   2   6  18    1.65    0.34
  -2  -6 -19    0.96    0.38
  -2  -6 -19    1.24    0.27
   2   6  19    0.82    0.41
   2   6  19    0.96    0.31
  -2  -6 -20    1.72    0.34
  -2  -6 -20    1.99    0.41
   2   6  20    1.51    0.52
   2   6  20    1.37    0.34
  -2  -6 -21   14.47    1.00
  -2  -6 -21   12.61    0.82
   2   6  21   12.10    0.96
   2   6  21   12.61    0.89
  -2  -6 -22   15.02    1.07
  -2  -7  17    6.12    1.17
  -2  -7  17    4.78    1.58
   2   7 -17    6.05    1.24
   2   7 -17    4.67    1.89
  -2  -7  16   13.61    1.44
  -2  -7  16   12.51    1.07
   2   7 -16   12.68    1.51
   2   7 -16   11.10    1.13
  -2  -7  14    4.43    0.48
   2   7 -14    5.26    0.76
  -2  -7  13    0.27    0.24
  -2  -7  13    0.41    0.34
   2   7 -13    0.55    0.45
   2   7 -13    0.38    0.34
  -2  -7  12    1.41    0.31
  -2  -7  12    1.55    0.38
   2   7 -12    1.62    0.34
   2   7 -12    1.27    0.45
  -2  -7  11    7.91    0.69
   2   7 -11    6.70    0.55
  -2  -7  10    7.12    0.62
  -2  -7  10    8.77    0.62
   2   7 -10    7.63    0.58
  -2  -7   9   31.31    1.62
  -2  -7   9   33.55    1.79
   2   7  -9   32.59    1.79
   2   7  -9   30.66    1.62
   2   7  -8   21.96    1.20
   2   7  -8   23.51    1.37
  -2  -7   7   23.34    1.24
  -2  -7   7   24.03    1.31
   2   7  -7   24.03    1.37
   2   7  -7   23.89    1.27
  -2  -7   6   67.37    3.23
  -2  -7   6   64.96    3.20
   2   7  -6   69.23    3.33
   2   7  -6   74.11    3.64
  -2  -7   5   36.23    1.86
  -2  -7   5   37.29    1.86
   2   7  -5   37.81    1.89
   2   7  -5   37.19    1.92
  -2  -7   4   23.96    1.27
  -2  -7   4   22.89    1.17
   2   7  -4   21.10    1.13
   2   7  -4   21.76    1.24
  -2  -7   3   11.38    0.69
  -2  -7   3   12.72    0.72
   2   7  -3   11.24    0.69
   2   7  -3   11.96    0.76
  -2  -7   2    1.55    0.24
  -2  -7   2    1.96    0.27
   2   7  -2    1.92    0.31
   2   7  -2    2.17    0.27
  -2  -7   1   28.49    1.48
  -2  -7   1   25.30    1.27
   2   7  -1   24.40    1.27
  -2  -7   0    0.82    0.21
  -2  -7   0    1.17    0.24
   2   7   0    0.93    0.27
   2   7   0    1.13    0.24
  -2  -7  -1   72.25    3.44
  -2  -7  -1   71.74    3.44
   2   7   1   70.12    3.40
   2   7   1   75.52    3.64
  -2  -7  -2   55.92    2.72
  -2  -7  -2   55.58    2.72
   2   7   2   62.52    3.06
   2   7   2   61.39    2.99
  -2  -7  -3   75.59    3.61
  -2  -7  -3   73.97    3.54
   2   7   3   79.26    3.82
   2   7   3   73.08    3.54
  -2  -7  -4    3.95    0.34
  -2  -7  -4    3.68    0.34
   2   7   4    3.33    0.38
   2   7   4    3.54    0.38
  -2  -7  -5   28.80    1.48
  -2  -7  -5   28.98    1.48
   2   7   5   28.36    1.51
   2   7   5   28.91    1.51
  -2  -7  -6    3.40    0.34
   2   7   6    2.72    0.38
  -2  -7  -7   86.72    4.16
   2   7   7   80.54    3.95
  -2  -7  -8  108.07    5.16
  -2  -7  -8  105.15    4.98
   2   7   8  110.03    5.26
   2   7   8  114.63    5.53
  -2  -7  -9   36.47    1.86
  -2  -7  -9   37.53    1.89
   2   7   9   38.60    2.06
   2   7   9   37.47    1.92
  -2  -7 -10  118.34    5.64
   2   7  10  133.06    6.32
  -2  -7 -11  281.07   13.13
  -2  -7 -11  278.07   12.99
   2   7  11  263.16   12.44
   2   7  11  314.65   14.71
  -2  -7 -12   93.46    4.50
  -2  -7 -12   93.53    4.47
   2   7  12   95.25    4.71
   2   7  12   94.52    4.57
  -2  -7 -13   13.65    0.82
  -2  -7 -13   16.60    1.00
   2   7  13   14.06    0.89
   2   7  13   17.08    1.10
  -2  -7 -14   65.07    3.20
  -2  -7 -14   72.35    3.54
   2   7  14   69.36    3.51
   2   7  14   67.34    3.33
  -2  -7 -15  220.64   10.38
  -2  -7 -15  228.13   10.76
   2   7  15  220.50   10.48
   2   7  15  230.37   10.86
  -2  -7 -16    1.10    0.24
  -2  -7 -16    1.20    0.34
   2   7  16    1.17    0.34
   2   7  16    0.82    0.38
  -2  -7 -17    0.58    0.31
  -2  -7 -17    0.17    0.21
   2   7  17    0.31    0.34
   2   7  17    0.38    0.27
  -2  -7 -18   14.85    0.89
   2   7  18   15.02    1.07
  -2  -7 -19   55.31    2.82
   2   7  19   55.51    2.85
  -2  -7 -20   15.19    1.00
  -2  -7 -20   12.72    0.82
   2   7  20   13.99    0.93
  -2  -7 -21    1.10    0.38
  -2  -7 -21    1.07    0.31
   2   7  21    1.17    0.41
   2   7  21    1.03    0.45
   2   7  25   10.83    1.13
  -2  -8  16   -0.48    1.03
  -2  -8  16    0.24    1.44
   2   8 -16   -0.31    1.13
   2   8 -16    1.68    1.75
  -2  -8  15   40.39    2.54
  -2  -8  15   39.84    2.27
   2   8 -15   42.07    2.47
   2   8 -15   37.74    2.51
   2   8 -13    7.67    0.79
   2   8 -13   10.55    1.03
  -2  -8  12    3.27    0.41
   2   8 -12    3.64    0.65
  -2  -8  11    0.41    0.34
  -2  -8  11    0.62    0.24
   2   8 -11   -0.34    0.41
   2   8 -11    0.21    0.31
  -2  -8  10   86.58    4.26
  -2  -8  10   84.90    4.12
   2   8 -10   88.89    4.33
   2   8 -10   88.82    4.43
  -2  -8   9   44.65    2.30
   2   8  -9   39.36    2.17
   2   8  -9   48.16    2.41
  -2  -8   8   57.26    2.89
   2   8  -8   64.62    3.16
  -2  -8   7   78.58    3.85
   2   8  -7   83.97    4.06
  -2  -8   6   29.15    1.51
  -2  -8   6   30.83    1.65
   2   8  -6   32.76    1.68
   2   8  -6   27.36    1.65
  -2  -8   5   17.26    1.03
  -2  -8   5   16.77    0.93
  -2  -8   4  138.80    6.57
  -2  -8   4  145.22    6.84
   2   8  -4  147.77    7.05
   2   8  -4  140.89    6.67
  -2  -8   3    4.09    0.41
  -2  -8   3    5.09    0.41
   2   8  -3    4.40    0.48
   2   8  -3    4.71    0.45
  -2  -8   2   20.00    1.07
  -2  -8   2   17.32    1.00
   2   8  -2   19.66    1.17
   2   8  -2   17.50    1.00
  -2  -8   1   73.73    3.54
  -2  -8   1   73.49    3.57
   2   8  -1   69.40    3.44
   2   8  -1   65.27    3.16
  -2  -8   0   45.47    2.23
  -2  -8   0   47.57    2.37
   2   8   0   45.72    2.27
   2   8   0   45.96    2.34
  -2  -8  -1   93.29    4.47
  -2  -8  -1   98.44    4.67
   2   8   1  104.25    5.02
   2   8   1  103.36    4.95
  -2  -8  -2  119.27    5.67
  -2  -8  -2  118.52    5.60
   2   8   2  132.92    6.32
   2   8   2  106.31    5.12
  -2  -8  -3   70.70    3.44
   2   8   3   76.03    3.71
  -2  -8  -4    3.47    0.34
   2   8   4    3.71    0.41
  -2  -8  -5  138.42    6.57
   2   8   5  141.75    6.74
  -2  -8  -6    2.20    0.31
  -2  -8  -6    1.82    0.27
   2   8   6    1.44    0.31
   2   8   6    1.34    0.31
  -2  -8  -7   20.28    1.10
  -2  -8  -7   19.56    1.07
   2   8   7   19.59    1.10
   2   8   7   18.90    1.13
  -2  -8  -8   87.20    4.19
   2   8   8   85.07    4.12
  -2  -8  -9   31.21    1.62
   2   8   9   29.84    1.58
  -2  -8 -10    8.08    0.55
  -2  -8 -10    7.39    0.55
   2   8  10    6.32    0.65
   2   8  10    7.25    0.58
  -2  -8 -11   28.01    1.48
  -2  -8 -11   27.12    1.44
   2   8  11   28.12    1.51
   2   8  11   24.54    1.48
  -2  -8 -12   12.27    0.76
  -2  -8 -12   11.27    0.76
   2   8  12   10.72    0.76
   2   8  12   12.82    0.96
  -2  -8 -13   74.66    3.61
  -2  -8 -13   68.99    3.37
   2   8  13   74.90    3.78
   2   8  13   75.55    3.71
  -2  -8 -14   15.30    0.89
  -2  -8 -14   15.40    0.96
   2   8  14   15.81    1.00
   2   8  14   16.43    1.10
  -2  -8 -15   13.03    0.86
  -2  -8 -15   14.81    0.89
   2   8  15   13.27    0.89
   2   8  15   14.75    1.03
  -2  -8 -16   40.53    2.10
  -2  -8 -16   40.94    2.10
   2   8  16   44.58    2.30
   2   8  16   36.81    2.06
  -2  -8 -17    2.47    0.34
   2   8  17    2.17    0.48
  -2  -8 -18   38.88    2.03
  -2  -8 -18   41.01    2.17
   2   8  18   43.62    2.30
   2   8  18   40.18    2.23
  -2  -8 -19    0.00    0.24
  -2  -8 -19    0.82    0.31
   2   8  19    0.27    0.38
   2   8  19    0.24    0.31
  -2  -8 -20   10.31    0.72
  -2  -8 -20    9.90    0.76
   2   8  20   10.55    0.89
   2   8  20   10.21    0.79
  -2  -8 -21    1.24    0.34
  -2  -8 -21    1.51    0.41
  -2  -8 -24    0.38    0.45
  -2  -9  15   10.90    1.41
  -2  -9  15    8.70    1.75
   2   9 -15    9.14    1.96
   2   9 -15    8.22    1.37
  -2  -9  14    3.33    1.17
  -2  -9  14    2.30    0.79
   2   9 -14    2.65    0.89
   2   9 -14    2.82    1.48
  -2  -9  13    7.91    0.96
  -2  -9  13    7.60    0.76
  -2  -9  11   70.88    3.61
  -2  -9  11   69.02    3.44
   2   9 -11   77.27    3.85
   2   9 -11   81.19    4.23
  -2  -9  10   24.44    1.37
   2   9 -10   23.79    1.55
   2   9 -10   24.37    1.41
  -2  -9   9    0.34    0.27
   2   9  -9   -0.10    0.45
  -2  -9   8   60.22    2.99
  -2  -9   8   59.77    3.02
   2   9  -8   64.59    3.37
  -2  -9   7   22.41    1.27
  -2  -9   7   22.72    1.24
   2   9  -7   19.76    1.31
   2   9  -7   21.21    1.20
  -2  -9   6   83.18    4.06
  -2  -9   6   81.70    3.95
   2   9  -6   88.92    4.43
   2   9  -6   84.25    4.09
   2   9  -5    1.48    0.45
   2   9  -5    1.62    0.31
  -2  -9   4    2.27    0.38
  -2  -9   4    2.13    0.31
  -2  -9   3   15.40    0.93
   2   9  -3   18.66    1.07
   2   9  -3   16.64    1.10
  -2  -9   2   27.05    1.44
   2   9  -2   24.85    1.48
   2   9  -2   27.05    1.44
  -2  -9   1   35.78    1.86
   2   9  -1   31.52    1.65
   2   9  -1   34.20    1.86
  -2  -9   0   79.23    3.85
  -2  -9   0   66.65    3.23
   2   9   0   75.79    3.68
   2   9   0   75.17    3.75
  -2  -9  -1   96.83    4.64
  -2  -9  -1   94.83    4.54
   2   9   1  103.19    4.95
   2   9   1  102.95    5.02
  -2  -9  -2    0.62    0.24
  -2  -9  -2    0.72    0.27
   2   9   2    1.03    0.31
   2   9   2    0.62    0.31
  -2  -9  -3    6.98    0.52
  -2  -9  -3    5.81    0.48
   2   9   3    5.33    0.52
   2   9   3    5.53    0.55
  -2  -9  -4   41.73    2.10
  -2  -9  -4   39.73    1.99
   2   9   4   38.67    2.03
   2   9   4   40.97    2.13
  -2  -9  -5   22.03    1.20
   2   9   5   20.52    1.20
  -2  -9  -7   18.35    1.07
  -2  -9  -7   21.90    1.20
   2   9   7   19.59    1.17
   2   9   7   16.84    1.07
  -2  -9  -8    4.09    0.41
  -2  -9  -8    3.68    0.41
   2   9   8    3.02    0.45
   2   9   8    3.68    0.52
  -2  -9  -9   10.07    0.69
  -2  -9  -9   10.69    0.69
   2   9   9    9.18    0.76
   2   9   9    9.31    0.69
  -2  -9 -10   33.75    1.75
  -2  -9 -10   30.35    1.58
   2   9  10   33.79    1.79
   2   9  10   36.68    2.03
  -2  -9 -11    3.61    0.41
  -2  -9 -11    3.27    0.34
   2   9  11    4.12    0.55
   2   9  11    3.33    0.45
  -2  -9 -12    0.86    0.27
  -2  -9 -12    0.69    0.24
   2   9  12    0.48    0.38
   2   9  12    0.69    0.31
  -2  -9 -13   14.30    0.86
  -2  -9 -13   15.30    0.93
   2   9  13   13.20    0.89
   2   9  13   13.54    1.00
  -2  -9 -14   20.83    1.17
  -2  -9 -14   20.14    1.17
   2   9  14   20.49    1.24
   2   9  14   20.14    1.31
  -2  -9 -15  257.66   12.10
  -2  -9 -15  270.07   12.68
   2   9  15  292.51   13.85
   2   9  15  268.24   12.65
  -2  -9 -16  201.25    9.49
   2   9  16  216.31   10.35
  -2  -9 -17    8.28    0.65
  -2  -9 -17    7.63    0.62
   2   9  17    9.62    0.76
   2   9  17    7.08    0.76
  -2  -9 -18   18.90    1.13
  -2  -9 -18   17.15    1.03
   2   9  18   17.74    1.13
   2   9  18   17.36    1.20
  -2  -9 -19    5.60    0.58
  -2  -9 -19    4.95    0.48
   2   9  19    6.02    0.62
   2   9  19    4.26    0.58
  -2  -9 -20    4.78    0.48
  -2  -9 -20    4.61    0.52
   2   9  20    4.06    0.55
   2   9  20    4.43    0.62
   2  10 -14   -0.86    1.34
  -2 -10  13   18.46    1.65
  -2 -10  13   18.35    1.51
   2  10 -13   18.90    1.72
   2  10 -13   17.77    2.03
  -2 -10  12   22.89    1.62
  -2 -10  12   20.93    1.44
  -2 -10  10    0.55    0.38
   2  10 -10    0.72    0.55
  -2 -10   9    6.98    0.69
  -2 -10   9    7.42    0.62
   2  10  -9    8.01    0.72
   2  10  -9    7.67    0.89
  -2 -10   8   13.75    0.96
  -2 -10   8   13.78    0.89
   2  10  -8   13.23    1.10
   2  10  -8   14.44    0.96
  -2 -10   7    5.19    0.55
  -2 -10   7    5.22    0.48
   2  10  -7    5.64    0.76
   2  10  -7    4.30    0.52
  -2 -10   6    1.03    0.27
  -2 -10   6    1.10    0.34
   2  10  -6    0.48    0.48
   2  10  -6    0.65    0.31
  -2 -10   5    3.09    0.38
   2  10  -5    2.82    0.45
   2  10  -5    3.16    0.55
  -2 -10   4    0.58    0.21
   2  10  -4    0.45    0.41
  -2 -10   3    3.09    0.34
   2  10  -3    2.72    0.52
  -2 -10   2   44.75    2.23
  -2 -10   1   60.53    2.96
   2  10  -1   66.89    3.40
  -2 -10   0    1.31    0.27
   2  10   0    1.27    0.41
  -2 -10  -1    0.27    0.24
   2  10   1    0.00    0.31
  -2 -10  -2    0.79    0.27
   2  10   2    0.52    0.34
  -2 -10  -3   34.30    1.79
   2  10   3   34.44    1.89
   2  10   3   34.17    1.86
  -2 -10  -4   75.38    3.64
  -2 -10  -4   75.31    3.68
   2  10   4   67.10    3.40
   2  10   4   77.68    3.85
  -2 -10  -5  195.96    9.25
  -2 -10  -5  189.91    8.94
   2  10   5  206.61    9.80
   2  10   5  200.29    9.52
  -2 -10  -6   52.45    2.61
  -2 -10  -6   51.97    2.58
   2  10   6   57.64    2.92
   2  10   6   60.22    3.06
  -2 -10  -7   48.91    2.47
  -2 -10  -7   48.71    2.44
   2  10   7   45.78    2.41
   2  10   7   50.63    2.61
  -2 -10  -8  133.43    6.36
  -2 -10  -8  127.87    6.08
   2  10   8  120.48    5.84
   2  10   8  119.20    5.81
  -2 -10  -9    8.90    0.62
  -2 -10  -9    8.63    0.62
   2  10   9    7.84    0.72
   2  10   9    7.73    0.69
  -2 -10 -10   10.38    0.72
   2  10  10    9.59    0.76
   2  10  10    9.52    0.82
  -2 -10 -11    0.31    0.27
  -2 -10 -11    0.34    0.21
   2  10  11    0.17    0.34
   2  10  11    0.55    0.31
  -2 -10 -12   56.89    2.82
  -2 -10 -12   59.71    2.99
   2  10  12   64.65    3.37
   2  10  12   60.60    3.06
  -2 -10 -13   27.29    1.48
  -2 -10 -13   28.15    1.55
   2  10  13   26.54    1.65
   2  10  13   29.25    1.62
  -2 -10 -14  131.03    6.26
  -2 -10 -14  124.12    5.98
   2  10  14  133.19    6.53
   2  10  14  121.95    5.95
  -2 -10 -15  131.58    6.29
  -2 -10 -15  130.93    6.26
   2  10  15  124.36    6.02
   2  10  15  134.60    6.60
  -2 -10 -16    0.89    0.31
   2  10  16    0.62    0.38
  -2 -10 -17   24.06    1.34
  -2 -10 -17   26.43    1.48
   2  10  17   27.94    1.68
   2  10  17   23.82    1.41
  -2 -10 -18   18.80    1.13
  -2 -10 -18   17.19    1.03
   2  10  18   16.81    1.17
   2  10  18   17.05    1.10
  -2 -10 -19    0.48    0.31
  -2 -10 -19    0.21    0.24
   2  10  19    0.58    0.38
   2  10  19    0.69    0.38
  -2 -11  12   -0.58    1.13
  -2 -11  12    1.03    1.24
   2  11 -12   -0.31    1.86
   2  11 -12    3.82    1.20
  -2 -11  11   18.73    1.51
  -2 -11  11   18.49    1.37
   2  11 -11   21.17    1.62
   2  11 -11   17.12    1.65
  -2 -11   8    0.31    0.38
   2  11  -8   -0.34    0.38
   2  11  -8   -0.62    0.52
  -2 -11   7   16.36    1.10
  -2 -11   7   15.54    1.00
   2  11  -7   15.91    1.27
   2  11  -7   15.85    1.07
  -2 -11   6   16.12    1.00
  -2 -11   6   17.84    1.13
   2  11  -6   17.12    1.31
   2  11  -6   17.32    1.10
  -2 -11   5   51.08    2.65
  -2 -11   5   54.34    2.75
   2  11  -5   52.76    2.72
   2  11  -5   50.63    2.75
  -2 -11   4   -0.14    0.24
  -2 -11   4    0.52    0.34
   2  11  -4    0.07    0.31
   2  11  -4   -0.10    0.41
  -2 -11   3   18.56    1.07
  -2 -11   3   18.53    1.13
   2  11  -3   18.29    1.13
   2  11  -3   17.63    1.24
  -2 -11   2   54.27    2.78
   2  11  -2   49.39    2.68
   2  11  -2   53.11    2.72
  -2 -11   1   90.54    4.43
  -2 -11   1   89.99    4.33
   2  11  -1   77.03    3.95
   2  11  -1   80.88    3.99
  -2 -11   0   83.83    4.09
  -2 -11   0   77.99    3.78
   2  11   0   87.79    4.40
   2  11   0   81.60    4.02
  -2 -11  -1  108.27    5.22
  -2 -11  -1  109.24    5.22
   2  11   1  115.18    5.67
   2  11   1  118.62    5.71
  -2 -11  -2    0.14    0.27
  -2 -11  -2    0.34    0.24
   2  11   2   -0.03    0.38
   2  11   2    0.14    0.31
  -2 -11  -3    4.61    0.45
  -2 -11  -3    4.88    0.48
   2  11   3    4.81    0.58
   2  11   3    4.64    0.55
  -2 -11  -4  391.85   18.29
  -2 -11  -4  383.60   17.91
   2  11   4  415.91   19.45
   2  11   4  416.25   19.49
  -2 -11  -5    1.10    0.31
  -2 -11  -5    1.27    0.31
   2  11   5    1.00    0.38
   2  11   5    1.55    0.38
  -2 -11  -6  184.48    8.70
  -2 -11  -6  166.23    7.87
   2  11   6  184.65    8.80
   2  11   6  175.20    8.39
  -2 -11  -7   73.42    3.61
  -2 -11  -7   71.77    3.54
   2  11   7   77.24    3.85
   2  11   7   72.60    3.64
  -2 -11  -8    0.31    0.27
  -2 -11  -8    0.10    0.24
   2  11   8    0.48    0.34
   2  11   8    0.48    0.34
  -2 -11  -9   11.14    0.76
  -2 -11  -9   11.17    0.76
   2  11   9   10.35    0.82
   2  11   9    8.77    0.79
  -2 -11 -10   -0.03    0.24
  -2 -11 -10    0.62    0.24
   2  11  10    0.00    0.38
   2  11  10    0.03    0.34
  -2 -11 -11    0.82    0.27
  -2 -11 -11    1.10    0.27
   2  11  11    0.58    0.38
   2  11  11    0.58    0.41
  -2 -11 -12   15.81    0.96
  -2 -11 -12   16.19    1.00
   2  11  12   14.54    1.07
   2  11  12   16.88    1.20
  -2 -11 -13   26.54    1.44
   2  11  13   28.53    1.75
  -2 -11 -14    1.17    0.34
  -2 -11 -14    1.31    0.31
   2  11  14    1.48    0.48
   2  11  14    0.89    0.38
  -2 -11 -15   19.90    1.13
  -2 -11 -15   20.59    1.20
   2  11  15   23.20    1.44
   2  11  15   17.26    1.27
  -2 -11 -16    0.07    0.27
  -2 -11 -16    0.31    0.24
   2  11  16   -0.07    0.38
   2  11  16   -0.24    0.31
  -2 -11 -17   11.55    0.76
  -2 -11 -17   13.16    0.89
   2  11  17   11.69    0.89
   2  11  17   13.37    1.07
  -2 -11 -18   33.89    1.82
  -2 -11 -18   30.97    1.72
   2  11  18   32.72    1.82
   2  11  18   33.69    2.06
  -2 -12  10    4.09    1.10
   2  12 -10    3.09    1.44
  -2 -12   9    2.37    0.82
  -2 -12   6   30.32    1.86
   2  12  -6   26.16    1.79
  -2 -12   5    0.21    0.27
  -2 -12   5   -0.03    0.34
   2  12  -5    0.38    0.52
   2  12  -5   -0.24    0.34
  -2 -12   4    6.46    0.55
  -2 -12   4    5.88    0.62
   2  12  -4    5.47    0.58
   2  12  -4    5.43    0.76
  -2 -12   3    4.30    0.52
  -2 -12   3    4.64    0.45
   2  12  -3    3.68    0.52
   2  12  -3    3.88    0.69
  -2 -12   2    3.99    0.52
  -2 -12   2    3.02    0.38
   2  12  -2    2.99    0.48
   2  12  -2    3.33    0.62
  -2 -12   1   10.35    0.79
  -2 -12   1    9.11    0.65
   2  12  -1    9.42    0.76
   2  12  -1    7.36    0.82
   2  12   0   59.46    3.16
   2  12   0   69.74    3.51
  -2 -12  -1   51.28    2.61
  -2 -12  -1   53.76    2.72
   2  12   1   53.79    2.89
   2  12   1   53.69    2.78
  -2 -12  -2   83.04    4.06
  -2 -12  -2   78.09    3.82
   2  12   2   81.50    4.06
   2  12   2   78.37    4.02
  -2 -12  -3  391.16   18.25
  -2 -12  -3  384.63   17.98
   2  12   3  410.75   19.25
   2  12   3  408.69   19.21
  -2 -12  -4   64.62    3.20
  -2 -12  -4   64.38    3.20
   2  12   4   66.55    3.37
   2  12   4   69.54    3.57
  -2 -12  -5    1.92    0.34
  -2 -12  -5    1.44    0.34
   2  12   5    1.79    0.45
   2  12   5    2.30    0.48
  -2 -12  -6    3.78    0.45
  -2 -12  -6    4.09    0.48
   2  12   6    3.33    0.52
   2  12   6    4.02    0.62
  -2 -12  -7    5.53    0.52
  -2 -12  -7    6.63    0.58
   2  12   7    5.60    0.62
   2  12   7    4.95    0.65
  -2 -12  -8    2.10    0.34
  -2 -12  -8    2.58    0.38
   2  12   8    1.75    0.45
   2  12   8    1.79    0.48
  -2 -12  -9   21.38    1.20
  -2 -12  -9   19.63    1.17
   2  12   9   21.96    1.37
   2  12   9   19.15    1.27
  -2 -12 -10   13.54    0.86
   2  12  10   12.55    1.00
  -2 -12 -11    0.38    0.31
  -2 -12 -11    0.24    0.21
   2  12  11    1.13    0.45
   2  12  11    0.45    0.41
  -2 -12 -12    5.77    0.55
  -2 -12 -12    7.63    0.62
   2  12  12    6.81    0.72
  -2 -12 -13    2.75    0.41
  -2 -12 -13    2.75    0.41
   2  12  13    1.89    0.55
   2  12  13    3.23    0.52
  -2 -12 -14    0.69    0.27
  -2 -12 -14    0.72    0.31
   2  12  14    0.34    0.41
   2  12  14    0.27    0.34
  -2 -12 -15    0.55    0.31
  -2 -12 -15    0.58    0.24
   2  12  15    0.45    0.41
   2  12  15    0.79    0.41
  -2 -12 -16    0.00    0.24
  -2 -12 -16   -0.38    0.27
   2  12  16   -0.17    0.38
   2  12  16    0.24    0.41
  -2 -12 -17    0.96    0.38
   2  12  17    1.96    0.48
  -2 -13   8   14.88    1.27
   2  13  -8   14.54    1.62
  -2 -13   7   20.25    1.51
  -2 -13   3    0.48    0.38
   2  13  -3    0.34    0.45
  -2 -13   2    2.85    0.48
  -2 -13   2    2.82    0.41
   2  13  -2    1.62    0.62
   2  13  -2    3.33    0.55
  -2 -13   1    5.47    0.52
  -2 -13   1    4.57    0.55
   2  13  -1    4.30    0.72
   2  13  -1    5.57    0.65
  -2 -13   0   46.92    2.47
  -2 -13   0   45.58    2.34
   2  13   0   42.21    2.44
   2  13   0   49.53    2.61
  -2 -13  -1    7.36    0.65
  -2 -13  -1    7.18    0.58
   2  13   1    8.39    0.76
   2  13   1    6.12    0.82
  -2 -13  -2   18.63    1.17
   2  13   2   19.45    1.27
   2  13   2   22.51    1.51
  -2 -13  -3   31.59    1.72
  -2 -13  -3   31.11    1.68
   2  13   3   29.29    1.86
   2  13   3   30.08    1.75
  -2 -13  -4   12.58    0.86
  -2 -13  -4   12.79    0.86
   2  13   4    9.76    0.89
  -2 -13  -5    1.89    0.38
   2  13   5    1.58    0.45
  -2 -13  -6   21.96    1.27
   2  13   6   24.13    1.48
  -2 -13  -7   44.65    2.34
  -2 -13  -7   45.20    2.34
   2  13   7   43.93    2.37
   2  13   7   47.57    2.58
  -2 -13  -8   28.36    1.55
  -2 -13  -8   28.77    1.58
   2  13   8   28.22    1.72
   2  13   8   23.17    1.48
  -2 -13  -9   67.44    3.33
   2  13   9   68.64    3.57
  -2 -13 -10    0.27    0.27
   2  13  10   -0.14    0.48
   2  13  10    1.58    0.48
  -2 -13 -11    0.24    0.27
  -2 -13 -11    0.34    0.24
   2  13  11    0.69    0.45
   2  13  11   -0.48    0.41
  -2 -13 -12    9.49    0.72
  -2 -13 -12    8.39    0.62
   2  13  12    9.69    0.89
   2  13  12   10.90    1.00
  -2 -13 -13    1.62    0.38
  -2 -13 -13    1.92    0.34
   2  13  13    1.58    0.55
   2  13  13    2.37    0.52
  -2 -13 -14    1.48    0.31
  -2 -13 -14    1.27    0.34
   2  13  14    0.24    0.45
   2  13  14    1.31    0.52
   2  13  15   -0.27    0.38
   2  14  -7    0.00    1.44
  -2 -14   6   -0.52    0.69
  -2 -14   6   -0.72    0.76
   2  14  -6    0.93    1.10
   2  14   1    1.75    0.58
   2  14   2   12.82    1.10
  -2 -14  -3    4.57    0.55
   2  14   3    6.77    0.82
  -2 -14  -4    0.82    0.31
   2  14   4    0.93    0.52
   2  14   4    0.69    0.48
   2  14   5  100.37    5.09
   2  14   5  112.78    5.57
  -2 -14  -6   12.92    0.89
  -2 -14  -6   12.86    0.89
  -2 -14  -7   19.80    1.20
  -2 -14  -7   20.14    1.20
   2  14   7   19.28    1.31
   2  14   7   16.05    1.17
  -2 -14  -8   24.61    1.41
  -2 -14  -8   26.57    1.51
   2  14   8   24.44    1.58
   2  14   8   25.54    1.58
  -2 -14  -9    0.14    0.27
  -2 -14  -9    0.03    0.31
   2  14   9    0.27    0.41
   2  14   9    0.76    0.48
   2  14  10   11.48    1.00
   2  14  10   13.37    1.10
  -2 -14 -11    2.37    0.38
   2  14  11    1.86    0.52
   2  14  11    1.92    0.55
   2  14  12    4.50    0.72
  -2 -15   4    2.68    0.96
  -2 -15   4    3.44    0.89
  -2 -15   3   14.13    1.20
   2  15  -3   13.13    1.31
   2  16   1    9.52    1.20
   2  16   2    4.81    1.07
   2  16   3    3.85    0.82
   2  16  11    3.71    0.76
   3 -14  -6    2.34    0.45
   3 -14  -5   19.73    1.20
  -3  14   4    1.34    0.55
  -3  14   3    0.86    0.48
  -3  14  -6    0.72    0.58
  -3  13  18    9.35    1.24
   3 -13 -11   63.52    3.20
  -3  13  10    5.19    0.72
  -3  13  10    6.05    0.72
   3 -13 -10    7.36    0.62
   3 -13 -10    8.08    0.69
  -3  13   9   17.43    1.24
  -3  13   9   18.56    1.20
   3 -13  -9   16.43    1.03
   3 -13  -9   18.77    1.17
  -3  13   8    7.15    0.72
  -3  13   8    9.18    0.89
   3 -13  -8    7.67    0.62
   3 -13  -8    8.97    0.72
  -3  13   7    1.48    0.48
  -3  13   7    1.31    0.41
   3 -13  -7    1.27    0.38
   3 -13  -7    1.58    0.34
  -3  13   6    6.22    0.76
  -3  13   6    7.25    0.69
   3 -13  -6    6.81    0.65
   3 -13  -6    7.08    0.58
  -3  13   5   -0.24    0.31
  -3  13   5    0.10    0.41
   3 -13  -5   -0.21    0.24
   3 -13  -5    0.17    0.31
  -3  13   4    3.44    0.52
  -3  13   4    4.06    0.65
   3 -13  -4    3.57    0.45
   3 -13  -4    4.33    0.52
  -3  13   3    1.31    0.48
  -3  13   3    1.20    0.38
   3 -13  -3    1.03    0.31
   3 -13  -3    1.55    0.38
  -3  13   2    6.22    0.62
  -3  13   2    6.39    0.76
   3 -13  -2    6.05    0.58
   3 -13  -2    4.64    0.48
  -3  13   1    3.02    0.58
  -3  13   1    2.85    0.48
   3 -13  -1    2.13    0.34
   3 -13  -1    2.58    0.45
  -3  13   0   14.88    1.13
  -3  13   0   14.85    1.00
   3 -13   0   14.20    0.96
   3 -13   0   13.65    0.86
  -3  13  -1    7.12    0.69
  -3  13  -1    4.85    0.69
   3 -13   1    6.74    0.69
   3 -13   1    7.01    0.58
  -3  13  -2   23.58    1.41
  -3  13  -2   23.65    1.55
   3 -13   2   22.72    1.37
   3 -13   2   22.17    1.27
  -3  13  -3    1.99    0.55
  -3  13  -3    1.82    0.48
  -3  12  13   45.75    2.51
   3 -12 -13   46.64    2.44
   3 -12 -13   41.35    2.20
  -3  12  12   58.43    3.09
  -3  12  12   60.70    3.20
   3 -12 -12   52.83    2.72
   3 -12 -12   57.88    2.96
  -3  12  11    7.63    0.76
  -3  12  11    6.74    0.72
   3 -12 -11    7.84    0.65
   3 -12 -11    7.77    0.65
  -3  12  10  133.37    6.50
  -3  12  10  118.48    5.88
   3 -12 -10  129.65    6.22
   3 -12 -10  128.76    6.19
  -3  12   9    2.30    0.48
  -3  12   9    2.37    0.52
   3 -12  -9    2.92    0.41
   3 -12  -9    2.75    0.48
  -3  12   8    6.67    0.72
   3 -12  -8    7.49    0.62
  -3  12   7   -0.14    0.38
   3 -12  -7    0.24    0.27
  -3  12   6    5.43    0.69
   3 -12  -6    5.53    0.52
  -3  12   5    0.34    0.41
  -3  12   5    0.31    0.31
   3 -12  -5    0.07    0.24
   3 -12  -5    0.21    0.31
  -3  12   4    9.38    0.86
  -3  12   4    7.91    0.69
   3 -12  -4    8.80    0.72
   3 -12  -4    9.69    0.69
  -3  12   3    6.53    0.76
  -3  12   3    7.67    0.65
   3 -12  -3    7.97    0.69
   3 -12  -3    8.04    0.62
  -3  12   2   29.49    1.68
  -3  12   2   32.14    1.89
   3 -12  -2   31.42    1.68
   3 -12  -2   27.94    1.62
  -3  12   1   33.96    1.99
   3 -12  -1   32.59    1.72
  -3  12   0    0.79    0.45
   3 -12   0    1.17    0.31
  -3  12  -1   31.31    1.86
   3 -12   1   30.59    1.62
  -3  12  -2    0.31    0.31
  -3  12  -2    0.76    0.41
   3 -12   2    0.07    0.24
   3 -12   2    0.07    0.34
  -3  12  -3    0.76    0.48
  -3  12  -3    1.48    0.38
   3 -12   3    1.17    0.38
   3 -12   3    0.69    0.27
  -3  12  -4    0.31    0.31
  -3  12  -4    0.69    0.45
   3 -12   4    0.55    0.34
   3 -12   4    0.17    0.24
  -3  12  -5    0.96    0.34
  -3  12  -5    1.58    0.55
   3 -12   5    1.41    0.41
   3 -12   5    1.13    0.27
  -3  12  -6    0.38    0.52
  -3  12  -6    1.27    0.38
   3 -12   6    0.72    0.38
   3 -11 -15    6.26    0.65
   3 -11 -15    5.43    0.62
  -3  11  14    0.62    0.34
  -3  11  14    0.14    0.48
   3 -11 -14    0.03    0.31
   3 -11 -14    0.38    0.31
  -3  11  13   10.96    0.89
   3 -11 -13   10.24    0.76
   3 -11 -13    9.42    0.76
  -3  11  12    1.13    0.41
   3 -11 -12    0.79    0.34
  -3  11  11    1.72    0.45
  -3  11  11    2.27    0.48
   3 -11 -11    1.31    0.38
   3 -11 -11    1.58    0.38
  -3  11  10   35.78    1.99
   3 -11 -10   33.58    1.82
   3 -11 -10   30.04    1.65
  -3  11   9   18.32    1.17
   3 -11  -9   16.84    1.07
  -3  11   8   28.80    1.75
   3 -11  -8   33.41    1.82
  -3  11   7  131.68    6.32
  -3  11   7  124.67    6.12
   3 -11  -7  126.87    6.08
   3 -11  -7  131.44    6.32
  -3  11   6    0.76    0.41
  -3  11   6    1.00    0.34
   3 -11  -6    0.93    0.34
   3 -11  -6    1.03    0.31
  -3  11   5   24.65    1.41
  -3  11   5   31.11    1.79
   3 -11  -5   27.02    1.48
   3 -11  -5   28.53    1.58
  -3  11   4   47.64    2.44
  -3  11   4   45.13    2.47
   3 -11  -4   41.18    2.17
   3 -11  -4   45.44    2.30
  -3  11   3   35.20    1.86
  -3  11   3   35.58    2.03
   3 -11  -3   35.78    1.92
   3 -11  -3   38.70    1.99
  -3  11   2   18.53    1.27
  -3  11   2   23.48    1.34
   3 -11  -2   22.48    1.27
   3 -11  -2   20.11    1.20
  -3  11   1    0.31    0.31
  -3  11   1    0.89    0.41
   3 -11  -1    0.52    0.24
   3 -11  -1    0.65    0.34
  -3  11   0    8.25    0.82
  -3  11   0    8.25    0.69
   3 -11   0    7.91    0.69
   3 -11   0    8.39    0.62
  -3  11  -1    0.27    0.31
   3 -11   1    0.03    0.34
  -3  11  -2   11.69    0.79
   3 -11   2   12.06    0.89
  -3  11  -3    6.29    0.72
  -3  11  -3    6.91    0.62
   3 -11   3    6.05    0.55
   3 -11   3    8.01    0.72
  -3  11  -4    8.46    0.82
  -3  11  -4    7.56    0.65
   3 -11   4    8.01    0.72
   3 -11   4    6.94    0.55
  -3  11  -5    2.20    0.55
   3 -11   5    1.24    0.31
  -3  11  -6    1.07    0.48
  -3  11  -6    1.48    0.38
   3 -11   6    1.48    0.31
   3 -11   6    0.93    0.41
  -3  11  -7    4.26    0.72
  -3  11  -7    5.05    0.55
   3 -11   7    5.29    0.58
   3 -11   7    4.74    0.48
  -3  11  -8   19.94    1.20
  -3  11  -8   17.39    1.31
   3 -11   8   19.35    1.27
   3 -11   8   20.04    1.17
  -3  11  -9    0.14    0.52
  -3  11  -9   -0.34    0.34
   3 -11   9    0.21    0.38
   3 -10 -21    1.10    0.69
   3 -10 -20    0.55    0.62
  -3  10  16   -0.21    0.52
   3 -10 -16   -0.03    0.31
   3 -10 -16    0.62    0.27
  -3  10  15   16.95    1.20
   3 -10 -15   19.08    1.20
  -3  10  14    9.59    0.89
  -3  10  14   10.07    0.86
   3 -10 -14   10.31    0.72
   3 -10 -14    9.49    0.72
  -3  10  13    2.34    0.52
   3 -10 -13    2.68    0.38
  -3  10  12   45.99    2.47
  -3  10  12   46.02    2.47
   3 -10 -12   40.46    2.13
   3 -10 -12   42.14    2.20
  -3  10  11    4.57    0.58
  -3  10  11    3.95    0.55
   3 -10 -11    3.23    0.41
   3 -10 -11    4.67    0.52
  -3  10  10   17.87    1.17
  -3  10  10   16.98    1.13
   3 -10 -10   17.63    1.07
   3 -10 -10   15.57    0.96
  -3  10   9    1.99    0.45
  -3  10   9    1.89    0.45
   3 -10  -9    1.68    0.38
   3 -10  -9    2.10    0.34
  -3  10   8  103.43    5.02
  -3  10   8   94.04    4.67
   3 -10  -8  104.08    5.05
   3 -10  -8   93.42    4.54
  -3  10   7    1.72    0.38
  -3  10   7    2.10    0.45
   3 -10  -7    1.96    0.38
   3 -10  -7    2.58    0.38
  -3  10   6    7.70    0.72
   3 -10  -6    9.93    0.76
   3 -10  -6    9.52    0.65
  -3  10   5   26.05    1.44
  -3  10   5   27.53    1.62
   3 -10  -5   23.55    1.34
   3 -10  -5   25.30    1.37
  -3  10   4   21.21    1.31
  -3  10   4   17.46    1.07
   3 -10  -4   19.04    1.10
   3 -10  -4   17.77    1.07
  -3  10   3    7.08    0.58
  -3  10   3    7.01    0.69
   3 -10  -3    7.60    0.58
   3 -10  -3    7.08    0.62
  -3  10   2    1.34    0.34
  -3  10   2    2.03    0.45
   3 -10  -2    1.99    0.31
   3 -10  -2    1.72    0.38
  -3  10   1   12.00    0.93
  -3  10   1   13.16    0.86
   3 -10  -1   15.23    0.93
   3 -10  -1   13.23    0.93
  -3  10   0    0.48    0.31
  -3  10   0    0.10    0.38
   3 -10   0   -0.10    0.24
   3 -10   0    0.38    0.31
  -3  10  -1    1.75    0.48
  -3  10  -1    1.75    0.34
   3 -10   1    1.62    0.38
   3 -10   1    1.92    0.31
  -3  10  -2  183.69    8.70
  -3  10  -2  192.49    9.21
   3 -10   2  191.94    9.04
   3 -10   2  191.73    9.11
  -3  10  -3    4.74    0.48
  -3  10  -3    5.33    0.65
   3 -10   3    5.22    0.45
   3 -10   3    5.09    0.55
  -3  10  -4    9.25    0.86
  -3  10  -4    8.66    0.69
   3 -10   4    9.49    0.65
   3 -10   4    8.01    0.69
  -3  10  -5   88.06    4.30
  -3  10  -5   85.83    4.33
   3 -10   5   85.24    4.23
   3 -10   5   84.97    4.12
  -3  10  -6   12.27    0.82
   3 -10   6    9.76    0.79
  -3  10  -7   28.22    1.55
  -3  10  -7   27.81    1.72
   3 -10   7   29.80    1.62
   3 -10   7   27.70    1.62
  -3  10  -8   37.88    2.20
   3 -10   8   39.49    2.06
  -3  10  -9    0.14    0.48
  -3  10  -9    0.34    0.27
   3 -10   9   -0.03    0.24
   3 -10   9    0.14    0.38
  -3  10 -10    7.32    0.86
  -3  10 -10    6.12    0.62
   3 -10  10    6.91    0.58
   3 -10  10    5.50    0.62
  -3  10 -11    1.10    0.41
  -3  10 -11    1.82    0.58
   3 -10  11    0.62    0.38
   3  -9 -17    3.85    0.48
  -3   9  16    0.17    0.48
  -3   9  16    0.00    0.38
   3  -9 -16    0.48    0.31
   3  -9 -16   -0.17    0.24
  -3   9  15    7.63    0.82
  -3   9  15    5.19    0.72
   3  -9 -15    7.46    0.58
  -3   9  14    4.78    0.58
  -3   9  14    5.95    0.72
   3  -9 -14    6.26    0.55
   3  -9 -14    6.15    0.58
  -3   9  13   21.96    1.37
  -3   9  13   22.55    1.41
   3  -9 -13   25.85    1.44
   3  -9 -13   25.81    1.44
  -3   9  12    1.99    0.45
  -3   9  12    1.96    0.45
   3  -9 -12    3.02    0.41
   3  -9 -12    3.44    0.41
  -3   9  11   -0.10    0.31
  -3   9  11    0.00    0.34
   3  -9 -11    0.07    0.27
   3  -9 -11   -0.07    0.24
  -3   9  10    3.82    0.52
   3  -9 -10    4.37    0.45
   3  -9 -10    4.47    0.48
  -3   9   9    0.00    0.31
  -3   9   9   -0.07    0.34
   3  -9  -9    0.34    0.31
   3  -9  -9    0.21    0.24
  -3   9   8   21.86    1.27
  -3   9   8   21.17    1.31
   3  -9  -8   20.45    1.20
   3  -9  -8   21.62    1.20
  -3   9   7   61.60    3.06
  -3   9   7   60.01    3.06
   3  -9  -7   63.28    3.13
   3  -9  -7   62.42    3.09
  -3   9   6    0.03    0.31
  -3   9   6    0.38    0.31
   3  -9  -6    0.58    0.27
   3  -9  -6    0.38    0.31
  -3   9   5  109.79    5.36
   3  -9  -5  114.70    5.50
   3  -9  -5  118.14    5.64
  -3   9   4   47.12    2.41
  -3   9   4   43.89    2.34
   3  -9  -4   45.96    2.34
   3  -9  -4   40.22    2.03
  -3   9   3   35.13    1.86
  -3   9   3   37.40    2.03
   3  -9  -3   34.72    1.79
   3  -9  -3   38.57    2.03
  -3   9   2   12.00    0.79
  -3   9   2   11.21    0.86
   3  -9  -2   12.65    0.86
   3  -9  -2   12.72    0.79
  -3   9   1   59.64    3.06
  -3   9   1   69.09    3.37
   3  -9  -1   56.41    2.85
   3  -9  -1   66.92    3.27
  -3   9   0   22.79    1.27
  -3   9   0   19.94    1.24
   3  -9   0   22.79    1.31
   3  -9   0   22.45    1.20
  -3   9  -1   19.01    1.20
   3  -9   1   17.77    1.00
   3  -9   1   17.12    1.07
  -3   9  -2   76.51    3.85
  -3   9  -2   76.69    3.75
   3  -9   2   80.57    3.99
   3  -9   2   79.57    3.85
  -3   9  -3   -0.07    0.31
  -3   9  -3    0.07    0.34
   3  -9   3    0.14    0.21
   3  -9   3    0.03    0.31
  -3   9  -4   40.28    2.06
  -3   9  -4   42.35    2.30
   3  -9   4   42.28    2.27
   3  -9   4   42.66    2.17
  -3   9  -5   34.06    1.92
  -3   9  -5   32.96    1.75
   3  -9   5   32.07    1.79
   3  -9   5   33.00    1.72
  -3   9  -6  114.94    5.67
  -3   9  -6  111.95    5.40
   3  -9   6  117.76    5.64
   3  -9   6  100.61    4.95
  -3   9  -7   14.02    0.89
  -3   9  -7   12.03    1.00
   3  -9   7   15.43    0.93
   3  -9   7   14.57    1.00
  -3   9  -8   18.35    1.10
  -3   9  -8   15.12    1.17
   3  -9   8   19.18    1.20
   3  -9   8   16.50    1.00
  -3   9  -9    4.30    0.52
   3  -9   9    5.12    0.58
  -3   9 -10   37.71    2.17
  -3   9 -10   34.30    1.89
   3  -9  10   40.73    2.20
   3  -9  10   33.48    1.79
  -3   9 -11    0.27    0.34
  -3   9 -11    0.89    0.48
   3  -9  11    0.27    0.38
   3  -9  11    0.62    0.27
  -3   9 -12    0.03    0.45
  -3   9 -12    0.03    0.34
   3  -9  12    0.48    0.34
   3  -9  12   -0.10    0.24
   3  -8 -22    3.71    0.79
  -3   8  18   -0.82    0.45
   3  -8 -18    0.10    0.34
   3  -8 -18   -0.27    0.27
  -3   8  17    0.34    0.48
   3  -8 -17    0.41    0.27
  -3   8  16    2.17    0.45
  -3   8  16    1.82    0.55
   3  -8 -16    1.86    0.34
   3  -8 -16    1.92    0.41
  -3   8  15    1.00    0.48
  -3   8  15    0.93    0.38
   3  -8 -15    0.79    0.27
   3  -8 -15    0.82    0.34
  -3   8  14   21.62    1.41
  -3   8  14   19.80    1.24
   3  -8 -14   21.10    1.20
   3  -8 -14   18.56    1.10
  -3   8  13    0.93    0.41
  -3   8  13    0.55    0.34
   3  -8 -13    0.82    0.27
   3  -8 -13    1.13    0.31
  -3   8  12   19.80    1.24
  -3   8  12   18.18    1.17
   3  -8 -12   20.42    1.17
   3  -8 -12   18.35    1.07
  -3   8  11   17.32    1.10
  -3   8  11   17.56    1.10
   3  -8 -11   19.21    1.10
   3  -8 -11   17.74    1.03
  -3   8  10  292.72   13.75
  -3   8  10  291.17   13.71
   3  -8 -10  296.29   13.85
   3  -8 -10  297.15   13.89
  -3   8   9  106.59    5.16
  -3   8   9   96.59    4.74
   3  -8  -9  101.12    4.88
   3  -8  -9   93.22    4.50
  -3   8   8   57.02    2.85
  -3   8   8   55.82    2.85
   3  -8  -8   51.94    2.58
   3  -8  -8   56.37    2.82
  -3   8   7   23.06    1.31
  -3   8   7   21.21    1.27
   3  -8  -7   23.03    1.27
   3  -8  -7   23.72    1.31
  -3   8   6   30.01    1.58
  -3   8   6   27.36    1.55
   3  -8  -6   31.97    1.68
   3  -8  -6   29.73    1.55
  -3   8   5  109.17    5.22
  -3   8   5  100.40    4.92
   3  -8  -5  102.26    4.88
   3  -8  -5  107.62    5.16
  -3   8   4    2.13    0.41
  -3   8   4    2.99    0.38
   3  -8  -4    2.92    0.41
   3  -8  -4    2.82    0.34
  -3   8   3   89.51    4.33
  -3   8   3  108.62    5.29
   3  -8  -3   98.00    4.67
   3  -8  -3   99.68    4.81
  -3   8   2    5.60    0.58
  -3   8   2    5.53    0.48
   3  -8  -2    5.67    0.55
   3  -8  -2    6.63    0.48
  -3   8   1  246.25   11.51
  -3   8   1  234.15   11.07
   3  -8  -1  250.92   11.72
   3  -8  -1  256.66   12.06
  -3   8   0   37.50    2.03
  -3   8   0   37.50    1.92
   3  -8   0   40.59    2.03
  -3   8  -1   77.10    3.75
  -3   8  -1   79.40    3.95
   3  -8   1   76.31    3.68
   3  -8   1   79.47    3.92
  -3   8  -2    4.40    0.55
  -3   8  -2    4.16    0.41
   3  -8   2    3.99    0.48
   3  -8   2    4.43    0.38
  -3   8  -3   76.20    3.71
  -3   8  -3   72.73    3.68
   3  -8   3   75.83    3.64
   3  -8   3   76.58    3.82
  -3   8  -4   76.89    3.85
  -3   8  -4   86.34    4.19
   3  -8   4   83.56    4.12
   3  -8   4   81.29    3.92
  -3   8  -5  124.09    5.95
  -3   8  -5  127.25    6.15
   3  -8   5  120.82    5.74
   3  -8   5  136.80    6.57
  -3   8  -6    7.18    0.69
  -3   8  -6    6.05    0.55
   3  -8   6    7.08    0.65
   3  -8   6    6.87    0.52
  -3   8  -7   66.55    3.30
  -3   8  -7   68.09    3.51
   3  -8   7   71.36    3.47
  -3   8  -8    9.73    0.86
  -3   8  -8   10.72    0.76
   3  -8   8   12.20    0.89
  -3   8  -9   -0.17    0.27
  -3   8  -9   -0.03    0.41
   3  -8   9   -0.14    0.21
   3  -8   9   -0.55    0.31
  -3   8 -10   95.80    4.81
  -3   8 -10   85.83    4.19
   3  -8  10   91.05    4.40
   3  -8  10   90.85    4.54
  -3   8 -11    2.06    0.38
   3  -8  11    2.78    0.48
  -3   8 -12    1.89    0.52
   3  -8  12    0.21    0.34
   3  -8  12    1.07    0.27
  -3   8 -13    2.72    0.58
  -3   8 -13    3.99    0.48
   3  -8  13    2.44    0.48
   3  -8  13    3.23    0.41
  -3   8 -14   32.93    1.82
  -3   8 -14   32.14    1.99
   3  -8  14   29.25    1.72
  -3   7  23   10.31    1.62
   3  -7 -23    6.74    1.13
  -3   7  22    9.80    1.17
   3  -7 -22   11.51    1.03
  -3   7  18    4.71    0.69
  -3   7  18    5.53    0.65
   3  -7 -18    4.47    0.55
   3  -7 -18    5.53    0.52
  -3   7  17   12.89    0.96
  -3   7  17   14.26    1.10
   3  -7 -17   13.34    0.86
   3  -7 -17   13.23    0.89
  -3   7  16   47.74    2.54
  -3   7  16   43.00    2.41
   3  -7 -16   39.49    2.06
   3  -7 -16   41.83    2.13
  -3   7  15   18.66    1.17
  -3   7  15   16.95    1.20
   3  -7 -15   17.15    1.03
   3  -7 -15   16.98    1.00
  -3   7  14   16.98    1.07
  -3   7  14   14.64    1.07
   3  -7 -14   13.96    0.89
   3  -7 -14   12.92    0.82
  -3   7  13    1.37    0.34
  -3   7  13    0.65    0.45
   3  -7 -13    1.13    0.31
   3  -7 -13    1.24    0.27
  -3   7  12    9.14    0.72
   3  -7 -12    8.70    0.62
   3  -7 -12    9.45    0.65
  -3   7  11   55.31    2.82
  -3   7  11   50.77    2.61
   3  -7 -11   54.00    2.68
   3  -7 -11   52.56    2.61
  -3   7  10    8.73    0.69
   3  -7 -10    8.28    0.62
   3  -7 -10   10.48    0.69
  -3   7   8    0.58    0.31
   3  -7  -8    0.21    0.24
  -3   7   7    0.86    0.31
  -3   7   7    0.89    0.31
   3  -7  -7    0.82    0.31
   3  -7  -7    0.65    0.27
  -3   7   6   73.18    3.61
  -3   7   6   78.47    3.82
   3  -7  -6   65.69    3.23
   3  -7  -6   76.31    3.68
  -3   7   5   79.54    3.92
  -3   7   5   80.23    3.88
   3  -7  -5   75.34    3.68
   3  -7  -5   88.23    4.23
  -3   7   4    0.93    0.27
  -3   7   4    0.31    0.27
   3  -7  -4    0.72    0.27
   3  -7  -4    0.65    0.24
  -3   7   3   97.79    4.67
  -3   7   3  115.66    5.57
   3  -7  -3  101.57    4.85
   3  -7  -3   99.78    4.81
  -3   7   2    5.74    0.52
   3  -7  -2    4.47    0.45
   3  -7  -2    5.40    0.41
  -3   7   1  278.35   12.99
  -3   7   1  276.56   13.03
   3  -7  -1  285.71   13.41
   3  -7  -1  302.86   14.13
  -3   7   0    0.00    0.24
  -3   7   0   -0.07    0.24
   3  -7   0    0.24    0.21
   3  -7   0   -0.14    0.24
  -3   7  -1   20.97    1.24
   3  -7   1   20.93    1.10
  -3   7  -2   28.60    1.58
   3  -7   2   31.11    1.58
  -3   7  -3   53.66    2.75
   3  -7   3   54.82    2.68
  -3   7  -4   25.99    1.41
  -3   7  -4   24.20    1.41
   3  -7   4   26.91    1.51
   3  -7   4   26.36    1.37
  -3   7  -5    0.03    0.27
  -3   7  -5    0.07    0.31
   3  -7   5   -0.03    0.31
   3  -7   5    0.17    0.21
  -3   7  -6   22.24    1.34
  -3   7  -6   23.13    1.27
   3  -7   6   22.38    1.20
   3  -7   6   23.30    1.37
  -3   7  -7    1.86    0.45
  -3   7  -7    2.51    0.34
   3  -7   7    1.75    0.41
   3  -7   7    2.51    0.31
  -3   7  -8    4.23    0.58
  -3   7  -8    3.61    0.41
   3  -7   8    4.26    0.41
  -3   7  -9    2.17    0.48
  -3   7  -9    1.99    0.34
   3  -7   9    2.75    0.45
   3  -7   9    1.62    0.27
  -3   7 -10   20.76    1.37
  -3   7 -10   21.93    1.24
   3  -7  10   22.14    1.37
   3  -7  10   19.90    1.13
  -3   7 -11    5.95    0.55
   3  -7  11    6.57    0.65
   3  -7  11    7.25    0.55
  -3   7 -12    0.65    0.31
  -3   7 -12    0.72    0.52
   3  -7  12    1.65    0.41
   3  -7  12    0.62    0.27
  -3   7 -13    0.72    0.31
  -3   7 -13    0.48    0.48
   3  -7  13   -0.10    0.24
   3  -7  13    0.45    0.38
  -3   7 -14    1.75    0.55
   3  -7  14    1.72    0.34
  -3   7 -15    2.34    0.62
  -3   7 -15    2.27    0.41
   3  -7  15    2.51    0.52
   3  -7  15    2.65    0.38
  -3   6  23    6.02    1.44
   3  -6 -23    7.08    1.10
  -3   6  22   -0.07    0.86
   3  -6 -22    0.03    0.55
  -3   6  19    1.51    0.52
   3  -6 -19    1.27    0.34
   3  -6 -19    1.00    0.38
  -3   6  18   42.93    2.37
  -3   6  18   41.04    2.34
   3  -6 -18   46.37    2.41
   3  -6 -18   45.72    2.34
  -3   6  17    1.62    0.41
  -3   6  17    1.58    0.45
   3  -6 -17    1.65    0.38
   3  -6 -17    1.37    0.31
  -3   6  16    3.88    0.58
  -3   6  16    3.09    0.48
   3  -6 -16    3.37    0.41
   3  -6 -16    3.92    0.41
  -3   6  15   74.69    3.88
   3  -6 -15   79.85    3.88
   3  -6 -15   84.80    4.12
  -3   6  14   34.06    1.86
  -3   6  14   29.56    1.75
  -3   6  13  257.18   12.13
  -3   6  13  261.03   12.37
   3  -6 -13  237.48   11.14
   3  -6 -13  245.04   11.48
  -3   6  12    8.01    0.62
   3  -6 -12    7.97    0.58
  -3   6  11   19.76    1.20
   3  -6 -11   18.97    1.10
   3  -6 -11   23.55    1.27
  -3   6  10   14.23    0.93
  -3   6  10   15.54    0.96
   3  -6 -10   15.61    0.89
   3  -6 -10   15.06    0.89
  -3   6   9   20.38    1.17
  -3   6   9   21.83    1.27
   3  -6  -9   21.21    1.13
   3  -6  -9   25.16    1.34
  -3   6   8    2.44    0.38
   3  -6  -8    2.68    0.31
   3  -6  -8    2.58    0.34
  -3   6   7   25.02    1.34
   3  -6  -7   24.82    1.34
  -3   6   6   90.33    4.33
   3  -6  -6   87.44    4.19
  -3   6   5   38.08    1.92
   3  -6  -5   35.78    1.82
  -3   6   4   53.97    2.65
   3  -6  -4   55.96    2.75
  -3   6   3   79.95    3.85
   3  -6  -3   73.18    3.57
  -3   6   2   10.11    0.62
   3  -6  -2   10.52    0.69
  -3   6   0  129.65    6.12
   3  -6   0  120.54    5.77
  -3   6  -1   65.86    3.20
   3  -6   1   61.05    3.02
  -3   6  -2  224.25   10.59
  -3   6  -2  229.27   10.72
   3  -6   2  235.66   11.00
   3  -6   2  262.47   12.31
  -3   6  -3   19.97    1.20
  -3   6  -3   19.76    1.10
   3  -6   3   19.66    1.13
   3  -6   3   21.17    1.13
  -3   6  -4    9.31    0.62
  -3   6  -4    9.52    0.72
   3  -6   4   10.21    0.62
   3  -6   4    9.01    0.69
  -3   6  -5   12.75    0.86
   3  -6   5   13.34    0.76
  -3   6  -6   10.69    0.82
   3  -6   6   12.03    0.72
  -3   6  -7  186.54    8.90
  -3   6  -7  211.19    9.90
   3  -6   7  202.83    9.52
   3  -6   7  229.54   10.86
  -3   6  -8   17.53    1.13
  -3   6  -8   19.66    1.10
   3  -6   8   19.80    1.10
  -3   6  -9   55.27    2.85
  -3   6  -9   49.84    2.47
   3  -6   9   61.97    3.16
   3  -6   9   54.10    2.68
  -3   6 -10    0.52    0.24
  -3   6 -10    0.34    0.34
   3  -6  10    0.27    0.34
   3  -6  10    0.24    0.21
  -3   6 -11   78.03    3.82
  -3   6 -11   77.44    3.92
   3  -6  11   73.25    3.57
   3  -6  11   82.25    4.12
  -3   6 -12   11.45    0.93
  -3   6 -12   11.38    0.76
   3  -6  12   12.89    0.96
   3  -6  12   12.37    0.79
  -3   6 -13  150.76    7.32
  -3   6 -13  145.29    6.94
   3  -6  13  144.40    6.87
   3  -6  13  129.96    6.32
  -3   6 -14    2.82    0.38
   3  -6  14    3.23    0.52
  -3   6 -15    0.45    0.48
   3  -6  15    0.52    0.27
   3  -6  15    0.65    0.45
  -3   6 -16   16.46    1.24
  -3   6 -16   16.33    1.03
   3  -6  16   15.54    0.96
   3  -6  16   16.67    1.17
  -3   6 -17    0.10    0.48
   3  -5 -23    1.82    1.07
  -3   5  22    0.21    0.93
   3  -5 -22    0.03    0.65
  -3   5  19    0.76    0.45
   3  -5 -19    0.48    0.34
   3  -5 -19    0.65    0.31
  -3   5  18   97.62    4.88
  -3   5  18   96.93    4.81
   3  -5 -18   92.19    4.50
   3  -5 -18   94.70    4.61
  -3   5  17   87.07    4.33
  -3   5  17   84.25    4.26
   3  -5 -17   83.42    4.06
   3  -5 -17   92.39    4.50
  -3   5  16   27.57    1.65
  -3   5  16   29.90    1.68
   3  -5 -16   27.22    1.48
   3  -5 -16   26.78    1.44
   3  -5 -15    0.03    0.27
   3  -5 -15    0.24    0.21
  -3   5  14    1.13    0.34
  -3   5  13   11.51    0.89
  -3   5  13   12.20    0.82
   3  -5 -13   14.13    0.82
   3  -5 -13   13.47    0.79
  -3   5  12  124.81    6.05
  -3   5  12  116.25    5.60
   3  -5 -12  119.34    5.67
   3  -5 -12  112.50    5.36
  -3   5  11   12.00    0.86
   3  -5 -11   13.78    0.79
  -3   5  10   19.83    1.17
   3  -5 -10   22.10    1.20
  -3   5   9   10.72    0.72
  -3   5   9   11.55    0.76
   3  -5  -9    9.21    0.58
  -3   5   8  327.47   15.30
  -3   5   8  340.94   15.91
   3  -5  -8  319.22   14.85
   3  -5  -8  334.96   15.61
  -3   5   7   27.94    1.48
  -3   5   7   27.05    1.41
   3  -5  -7   27.91    1.44
   3  -5  -7   26.85    1.37
  -3   5   6   86.14    4.12
  -3   5   6   97.52    4.67
   3  -5  -6   89.99    4.30
  -3   5   5  370.88   17.29
  -3   5   5  381.54   17.74
   3  -5  -5  350.60   16.33
   3  -5  -5  371.22   17.26
  -3   5   4    5.67    0.45
  -3   5   4    5.74    0.48
   3  -5  -4    6.05    0.45
   3  -5  -4    5.98    0.41
  -3   5   3   96.07    4.64
  -3   5   3   97.72    4.64
   3  -5  -3   88.03    4.19
   3  -5  -3   88.51    4.26
  -3   5   2   50.01    2.44
  -3   5   2   56.41    2.78
   3  -5  -2   54.96    2.72
   3  -5  -2   51.77    2.51
  -3   5   1    1.24    0.27
  -3   5   1    1.13    0.24
   3  -5  -1    1.07    0.21
   3  -5  -1    1.34    0.27
  -3   5   0   68.68    3.37
  -3   5   0   72.73    3.51
   3  -5   0   70.81    3.40
   3  -5   0   71.67    3.51
  -3   5  -1    7.73    0.58
   3  -5   1    7.53    0.48
   3  -5   1    7.91    0.58
  -3   5  -2   -0.03    0.24
  -3   5  -2    0.34    0.21
   3  -5   2    0.10    0.24
   3  -5   2    0.07    0.14
  -3   5  -3   54.82    2.68
   3  -5   3   52.52    2.65
  -3   5  -4   59.74    2.89
   3  -5   4   64.69    3.20
  -3   5  -5   46.75    2.30
  -3   5  -5   50.87    2.58
   3  -5   5   55.31    2.78
   3  -5   5   49.84    2.44
  -3   5  -6    5.09    0.55
  -3   5  -6    6.91    0.52
   3  -5   6    7.29    0.52
   3  -5   6    6.57    0.58
  -3   5  -7  270.72   12.75
   3  -5   7  266.39   12.44
  -3   5  -8    2.78    0.45
  -3   5  -8    2.99    0.38
   3  -5   8    2.89    0.31
  -3   5  -9    4.47    0.55
  -3   5  -9    4.19    0.41
   3  -5   9    5.29    0.45
  -3   5 -10   22.38    1.34
  -3   5 -10   24.44    1.31
   3  -5  10   22.55    1.24
   3  -5  10   26.60    1.55
  -3   5 -11    6.91    0.55
  -3   5 -11    7.05    0.69
   3  -5  11    7.70    0.55
   3  -5  11    6.53    0.65
  -3   5 -12    1.20    0.41
  -3   5 -12    0.72    0.27
   3  -5  12    1.55    0.38
   3  -5  12    1.55    0.27
  -3   5 -13    0.14    0.24
  -3   5 -13    0.38    0.38
   3  -5  13    0.07    0.21
   3  -5  13    0.62    0.34
  -3   5 -14   20.62    1.20
  -3   5 -14   19.11    1.31
   3  -5  14   20.49    1.17
   3  -5  14   19.18    1.27
  -3   5 -15   13.65    0.89
   3  -5  15   15.26    1.10
  -3   5 -16   27.05    1.68
   3  -5  16   26.85    1.48
   3  -5  16   25.02    1.58
  -3   5 -17   58.85    2.96
  -3   5 -17   54.03    2.92
   3  -5  17   50.12    2.72
   3  -5  17   55.58    2.82
  -3   5 -18    2.30    0.62
  -3   4  22    5.36    1.20
   3  -4 -22    6.57    1.00
  -3   4  19   40.83    2.27
  -3   4  19   44.38    2.47
   3  -4 -19   43.69    2.30
   3  -4 -19   42.48    2.20
  -3   4  18    9.83    0.79
  -3   4  18    8.87    0.82
   3  -4 -18   10.14    0.72
   3  -4 -18    9.90    0.76
  -3   4  17    3.51    0.48
  -3   4  17    4.19    0.58
   3  -4 -17    4.61    0.45
   3  -4 -17    4.40    0.48
  -3   4  16    8.73    0.72
   3  -4 -16    9.73    0.69
   3  -4 -16    9.66    0.65
  -3   4  15  103.39    5.02
  -3   4  15   89.20    4.50
   3  -4 -15   96.11    4.64
  -3   4  14    1.65    0.38
  -3   4  14    2.34    0.41
   3  -4 -14    1.92    0.31
   3  -4 -14    2.23    0.31
  -3   4  13    0.41    0.34
   3  -4 -13    0.38    0.21
  -3   4  12   42.07    2.23
   3  -4 -12   43.45    2.17
  -3   4  11  143.47    6.81
  -3   4  11  164.20    7.84
   3  -4 -11  146.01    6.87
   3  -4 -11  159.11    7.49
  -3   4  10   74.97    3.64
  -3   4  10   75.52    3.71
   3  -4 -10   77.20    3.68
   3  -4 -10   78.47    3.75
  -3   4   9    4.33    0.41
  -3   4   9    4.33    0.41
   3  -4  -9    4.16    0.34
   3  -4  -9    4.37    0.38
  -3   4   8  216.41   10.14
  -3   4   8  214.28   10.07
   3  -4  -8  207.58    9.69
   3  -4  -8  216.03   10.11
  -3   4   7  152.03    7.18
  -3   4   7  173.55    8.15
   3  -4  -7  161.90    7.60
   3  -4  -7  148.94    7.01
  -3   4   6  164.27    7.70
  -3   4   6  171.76    8.08
   3  -4  -6  173.27    8.11
   3  -4  -6  176.61    8.25
  -3   4   5   44.58    2.23
  -3   4   5   40.49    1.99
   3  -4  -5   38.50    1.92
   3  -4  -5   38.60    1.89
  -3   4   4   20.83    1.10
  -3   4   4   17.67    1.00
   3  -4  -4   19.04    1.03
   3  -4  -4   20.42    1.07
  -3   4   3    1.82    0.24
  -3   4   3    2.17    0.31
   3  -4  -3    2.78    0.27
   3  -4  -3    1.79    0.27
  -3   4   2  604.27   27.98
  -3   4   2  635.21   29.46
   3  -4  -2  624.21   28.94
   3  -4  -2  599.46   27.77
  -3   4   1    0.17    0.21
  -3   4   1    0.34    0.24
   3  -4  -1    0.76    0.24
  -3   4   0  123.29    5.81
  -3   4   0  133.92    6.36
   3  -4   0  125.63    5.91
   3  -4   0  136.53    6.46
  -3   4  -1  178.81    8.39
  -3   4  -1  188.12    8.87
   3  -4   1  165.30    7.73
   3  -4   1  174.23    8.22
  -3   4  -2   18.46    1.07
   3  -4   2   19.56    1.03
   3  -4   2   18.42    1.07
  -3   4  -3   34.24    1.72
  -3   4  -3   34.58    1.79
   3  -4   3   33.89    1.68
   3  -4   3   37.78    1.96
  -3   4  -4   63.28    3.06
  -3   4  -4   61.56    3.06
   3  -4   4   61.36    3.02
   3  -4   4   59.98    2.89
  -3   4  -5   26.19    1.34
   3  -4   5   25.54    1.41
  -3   4  -6  100.44    4.78
   3  -4   6   89.27    4.37
  -3   4  -7    3.13    0.34
  -3   4  -7    2.68    0.38
   3  -4   7    2.82    0.41
   3  -4   7    3.09    0.31
  -3   4  -8   75.52    3.75
  -3   4  -8   70.91    3.44
   3  -4   8   82.56    3.95
   3  -4   8   76.31    3.78
  -3   4  -9   47.78    2.47
   3  -4   9   48.19    2.37
  -3   4 -10    1.82    0.41
  -3   4 -10    1.13    0.27
   3  -4  10    1.10    0.31
   3  -4  10    1.62    0.27
  -3   4 -11   70.29    3.54
  -3   4 -11   65.14    3.16
   3  -4  11   73.08    3.68
   3  -4  11   65.03    3.16
  -3   4 -12   27.74    1.62
  -3   4 -12   27.64    1.48
   3  -4  12   27.84    1.48
   3  -4  12   30.39    1.72
  -3   4 -13   50.80    2.68
  -3   4 -13   52.59    2.61
   3  -4  13   55.31    2.89
   3  -4  13   51.97    2.58
  -3   4 -14    9.31    0.65
  -3   4 -14   10.04    0.82
   3  -4  14    8.97    0.76
   3  -4  14   10.55    0.69
  -3   4 -15    0.69    0.27
  -3   4 -15    1.13    0.45
   3  -4  15    0.45    0.24
   3  -4  15    1.20    0.38
  -3   4 -16  114.36    5.50
   3  -4  16  127.42    6.22
  -3   4 -17   20.62    1.41
   3  -4  17   23.30    1.51
   3  -4  17   23.89    1.34
  -3   4 -18   30.97    1.68
  -3   4 -18   32.31    1.92
   3  -4  18   31.42    1.82
   3  -4  18   30.32    1.65
  -3   3  22    8.18    1.31
  -3   3  22    8.32    1.44
  -3   3  21    5.77    1.00
  -3   3  21    5.40    0.89
  -3   3  19    1.65    0.48
  -3   3  19    2.92    0.55
   3  -3 -19    2.41    0.45
   3  -3 -19    2.47    0.38
  -3   3  18    0.07    0.34
  -3   3  18   -0.14    0.34
   3  -3 -18    0.07    0.31
   3  -3 -18   -0.24    0.24
  -3   3  17   10.79    0.79
   3  -3 -17   10.69    0.76
  -3   3  16   27.33    1.58
  -3   3  16   30.52    1.65
   3  -3 -16   28.12    1.51
   3  -3 -16   26.64    1.44
  -3   3  15    2.92    0.45
  -3   3  15    1.82    0.38
   3  -3 -15    2.30    0.34
   3  -3 -15    2.92    0.34
   3  -3 -14   28.77    1.48
  -3   3  13   34.72    1.86
  -3   3  13   37.60    1.92
  -3   3  12   22.03    1.20
  -3   3  12   23.20    1.34
   3  -3 -12   22.86    1.20
   3  -3 -12   21.24    1.13
  -3   3  11    2.85    0.34
  -3   3  11    2.51    0.41
   3  -3 -11    3.40    0.31
   3  -3 -11    3.40    0.34
  -3   3  10   13.34    0.86
  -3   3  10   14.71    0.86
   3  -3 -10   14.13    0.79
   3  -3 -10   13.89    0.76
  -3   3   9  113.22    5.40
  -3   3   9  122.26    5.84
   3  -3  -9  113.05    5.33
   3  -3  -9  120.65    5.67
  -3   3   8   43.69    2.17
  -3   3   8   42.48    2.13
   3  -3  -8   37.88    1.86
   3  -3  -8   42.07    2.06
  -3   3   7   47.30    2.30
  -3   3   7   46.85    2.30
   3  -3  -7   45.47    2.20
   3  -3  -7   48.09    2.34
  -3   3   6   74.38    3.54
  -3   3   6   74.76    3.57
   3  -3  -6   74.11    3.51
   3  -3  -6   75.59    3.61
  -3   3   5 1381.09   63.86
  -3   3   5 1289.32   59.60
   3  -3  -5 1271.10   58.74
   3  -3  -5 1288.29   59.53
  -3   3   4  619.39   28.70
  -3   3   4  661.67   30.63
   3  -3  -4  679.55   31.45
   3  -3  -4  702.58   32.52
  -3   3   3  261.20   12.13
  -3   3   3  265.67   12.41
   3  -3  -3  232.84   10.86
   3  -3  -3  246.76   11.48
  -3   3   2   72.15    3.47
  -3   3   2   68.20    3.23
   3  -3  -2   65.72    3.13
   3  -3  -2   67.82    3.27
  -3   3   1   20.69    1.07
  -3   3   1   18.32    1.00
   3  -3  -1   21.04    1.07
   3  -3  -1   22.17    1.17
  -3   3   0   61.63    2.99
  -3   3   0   61.22    2.92
   3  -3   0   57.23    2.78
   3  -3   0   56.89    2.72
  -3   3  -1   19.18    1.07
  -3   3  -1   18.80    0.96
   3  -3   1   18.60    0.96
   3  -3   1   20.49    1.10
  -3   3  -2   95.42    4.50
  -3   3  -2  113.26    5.40
   3  -3   2  105.28    5.02
   3  -3   2  102.71    4.85
  -3   3  -3   56.06    2.68
  -3   3  -3   66.27    3.23
   3  -3   3   68.13    3.23
   3  -3   3   65.69    3.20
  -3   3  -4    1.89    0.34
  -3   3  -4    1.55    0.21
   3  -3   4    1.99    0.24
   3  -3   4    1.58    0.31
  -3   3  -5  124.64    5.95
  -3   3  -5  123.33    5.81
   3  -3   5  119.51    5.64
   3  -3   5  124.67    5.95
  -3   3  -6  132.27    6.32
  -3   3  -6  121.95    5.74
   3  -3   6  127.21    5.98
   3  -3   6  131.51    6.29
  -3   3  -7  236.76   11.07
   3  -3   7  234.49   11.03
  -3   3  -8  265.39   12.37
  -3   3  -8  244.97   11.55
   3  -3   8  244.46   11.41
   3  -3   8  250.89   11.82
  -3   3  -9   11.96    0.82
  -3   3  -9   11.45    0.69
   3  -3   9   11.17    0.79
   3  -3   9   11.48    0.69
  -3   3 -10   12.13    0.86
   3  -3  10   11.82    0.72
  -3   3 -11    0.48    0.34
  -3   3 -11    0.76    0.24
   3  -3  11    0.55    0.21
   3  -3  11   -0.14    0.24
  -3   3 -12   43.45    2.17
  -3   3 -12   40.46    2.17
   3  -3  12   43.03    2.17
   3  -3  12   42.69    2.30
  -3   3 -13   58.23    2.85
  -3   3 -13   56.75    2.92
   3  -3  13   56.06    2.92
   3  -3  13   57.61    2.85
  -3   3 -14   89.33    4.30
  -3   3 -14   91.26    4.50
   3  -3  14   89.54    4.33
   3  -3  14   86.79    4.33
  -3   3 -15   18.39    1.07
  -3   3 -15   18.18    1.20
   3  -3  15   18.84    1.07
   3  -3  15   18.01    1.17
  -3   3 -16   19.42    1.10
  -3   3 -16   17.19    1.20
   3  -3  16   19.97    1.13
   3  -3  16   17.98    1.20
  -3   3 -17   52.83    2.96
  -3   3 -17   53.62    2.68
   3  -3  17   53.28    2.82
  -3   3 -18   33.72    1.99
   3  -3  18   33.51    1.79
  -3   3 -19   27.50    1.51
  -3   3 -19   27.57    1.72
   3  -3  19   28.36    1.72
   3  -3  19   25.54    1.44
  -3   2  22    1.24    1.34
  -3   2  22    2.13    1.44
   3  -2 -22    2.82    0.96
   3  -2 -22    0.03    1.27
  -3   2  21   37.19    2.27
  -3   2  21   32.83    2.20
   3  -2 -21   37.67    2.27
   3  -2 -21   39.73    2.27
  -3   2  19   59.19    3.13
   3  -2 -19   57.64    2.92
   3  -2 -19   58.47    2.96
  -3   2  18   21.45    1.27
   3  -2 -18   22.69    1.31
  -3   2  17   40.22    2.20
  -3   2  17   38.84    2.06
   3  -2 -17   41.01    2.10
   3  -2 -17   37.33    1.92
  -3   2  16    8.35    0.72
   3  -2 -16    7.60    0.58
   3  -2 -16    8.32    0.58
  -3   2  15   37.47    2.03
   3  -2 -15   33.58    1.72
  -3   2  14    6.50    0.62
  -3   2  14    6.94    0.55
   3  -2 -14    8.08    0.55
   3  -2 -14    7.56    0.52
  -3   2  13   22.31    1.20
  -3   2  13   21.07    1.24
   3  -2 -13   21.55    1.13
   3  -2 -13   21.45    1.13
  -3   2  12    0.79    0.27
  -3   2  12    0.89    0.31
   3  -2 -12    0.79    0.21
   3  -2 -12    0.52    0.24
  -3   2  11    7.22    0.58
  -3   2  11    9.52    0.62
   3  -2 -11    8.39    0.55
   3  -2 -11    8.94    0.55
  -3   2  10   90.06    4.33
  -3   2  10   83.42    3.99
   3  -2 -10   79.68    3.78
   3  -2 -10   82.77    3.92
  -3   2   9  250.51   11.76
  -3   2   9  255.70   11.93
   3  -2  -9  262.23   12.20
   3  -2  -9  273.43   12.72
  -3   2   8   11.93    0.72
  -3   2   8   12.34    0.69
   3  -2  -8   12.44    0.65
   3  -2  -8   11.55    0.62
  -3   2   7   42.62    2.10
  -3   2   7   46.57    2.27
   3  -2  -7   45.58    2.20
   3  -2  -7   45.72    2.20
  -3   2   6    0.86    0.21
  -3   2   6    0.76    0.21
   3  -2  -6    0.82    0.17
   3  -2  -6    0.62    0.14
  -3   2   5  112.02    5.26
  -3   2   5  117.04    5.50
   3  -2  -5  119.69    5.60
   3  -2  -5  105.90    4.95
  -3   2   4  442.72   20.55
  -3   2   4  476.06   22.03
   3  -2  -4  470.56   21.79
   3  -2  -4  449.25   20.80
  -3   2   3  288.46   13.37
  -3   2   3  289.42   13.47
   3  -2  -3  246.90   11.48
   3  -2  -3  258.07   11.96
  -3   2   2 1177.26   54.45
  -3   2   2 1264.91   58.43
   3  -2  -2 1193.07   55.17
   3  -2  -2 1254.26   57.95
  -3   2   1   36.68    1.79
  -3   2   1   38.12    1.89
   3  -2  -1   36.85    1.79
   3  -2  -1   38.08    1.89
  -3   2   0  119.86    5.60
  -3   2   0  114.94    5.43
   3  -2   0  128.00    6.05
   3  -2   0  126.63    5.91
  -3   2  -1  744.51   34.44
  -3   2  -1  788.51   36.50
   3  -2   1  703.95   32.55
  -3   2  -2  224.25   10.45
  -3   2  -2  220.60   10.31
   3  -2   2  222.29   10.35
   3  -2   2  206.41    9.66
  -3   2  -3   16.81    0.96
  -3   2  -3   18.60    0.96
   3  -2   3   18.01    1.00
   3  -2   3   17.56    0.93
  -3   2  -4  161.72    7.63
   3  -2   4  161.17    7.60
   3  -2   4  153.96    7.22
  -3   2  -5   59.33    2.92
  -3   2  -5   57.06    2.75
   3  -2   5   55.48    2.75
   3  -2   5   59.22    2.85
  -3   2  -6  764.79   35.47
  -3   2  -6  802.60   37.16
   3  -2   6  846.25   39.25
   3  -2   6  778.20   36.02
  -3   2  -7    1.13    0.27
  -3   2  -7    1.41    0.24
   3  -2   7    1.55    0.31
   3  -2   7    1.20    0.21
  -3   2  -8    3.82    0.34
   3  -2   8    3.82    0.45
  -3   2  -9  210.33    9.86
  -3   2  -9  214.00   10.11
   3  -2   9  217.37   10.24
   3  -2   9  190.49    8.94
  -3   2 -10   16.74    0.93
  -3   2 -10   16.22    1.03
   3  -2  10   16.43    0.93
   3  -2  10   17.46    1.07
  -3   2 -11   34.37    1.86
   3  -2  11   36.68    1.86
  -3   2 -12    8.49    0.58
  -3   2 -12    8.80    0.72
   3  -2  12    8.90    0.58
  -3   2 -13   61.77    3.13
  -3   2 -13   57.16    2.82
   3  -2  13   60.15    3.06
   3  -2  13   53.07    2.61
  -3   2 -14   31.11    1.75
  -3   2 -14   29.29    1.55
   3  -2  14   28.25    1.48
   3  -2  14   30.42    1.72
  -3   2 -15   -0.03    0.24
  -3   2 -15    0.03    0.34
   3  -2  15   -0.07    0.34
   3  -2  15    0.07    0.21
  -3   2 -16   25.54    1.55
  -3   2 -16   26.50    1.44
   3  -2  16   23.82    1.31
   3  -2  16   28.63    1.65
  -3   2 -17   43.17    2.23
  -3   2 -17   40.49    2.27
   3  -2  17   42.90    2.20
   3  -2  17   43.72    2.37
  -3   2 -18    8.83    0.65
  -3   2 -18    8.01    0.82
   3  -2  18    7.36    0.72
   3  -2  18    8.87    0.65
  -3   2 -19    1.27    0.34
  -3   2 -19    1.99    0.55
   3  -2  19    2.34    0.34
   3  -2  19    1.44    0.45
   3  -2  20   17.05    1.20
  -3   1  22    2.68    1.55
   3  -1 -22   -0.41    1.41
   3  -1 -22   -0.24    1.27
  -3   1  21    0.62    1.13
  -3   1  21    0.17    0.96
   3  -1 -21   -0.34    0.86
   3  -1 -21   -0.10    1.00
  -3   1  20    4.64    0.76
  -3   1  20    7.25    0.93
  -3   1  18   11.72    0.86
  -3   1  18   11.58    0.93
   3  -1 -18   10.48    0.79
   3  -1 -18   12.48    0.82
  -3   1  17    0.34    0.38
   3  -1 -17    0.34    0.27
   3  -1 -17    0.79    0.27
  -3   1  16   61.32    3.13
   3  -1 -16   59.40    2.92
  -3   1  15   29.90    1.58
  -3   1  15   31.73    1.75
   3  -1 -15   31.62    1.62
   3  -1 -15   30.66    1.58
  -3   1  14   31.24    1.68
  -3   1  14   30.32    1.58
   3  -1 -14   31.31    1.62
   3  -1 -14   31.73    1.62
   3  -1 -13    5.60    0.41
   3  -1 -13    5.43    0.41
  -3   1  12   22.14    1.17
  -3   1  12   24.13    1.34
  -3   1  11   10.41    0.69
  -3   1  11   10.04    0.62
   3  -1 -11   10.76    0.62
   3  -1 -11   10.14    0.58
  -3   1  10    6.70    0.48
  -3   1  10    6.91    0.45
   3  -1 -10    6.29    0.41
   3  -1 -10    5.91    0.38
  -3   1   9   -0.14    0.17
  -3   1   9    0.14    0.17
   3  -1  -9    0.14    0.14
   3  -1  -9    0.10    0.14
  -3   1   8   13.89    0.79
  -3   1   8   11.58    0.65
   3  -1  -8   13.30    0.69
   3  -1  -8   12.44    0.65
  -3   1   7  228.03   10.66
  -3   1   7  274.95   12.79
   3  -1  -7  240.47   11.17
   3  -1  -7  241.12   11.21
  -3   1   6  184.10    8.59
  -3   1   6  189.53    8.83
   3  -1  -6  212.73    9.86
   3  -1  -6  204.17    9.49
  -3   1   5   10.55    0.58
  -3   1   5   11.17    0.62
   3  -1  -5   11.48    0.58
   3  -1  -5   12.06    0.62
  -3   1   4   40.32    1.92
  -3   1   4   42.07    2.03
   3  -1  -4   40.66    1.92
   3  -1  -4   40.28    1.92
  -3   1   3  222.49   10.31
  -3   1   3  197.44    9.21
   3  -1  -3  210.88    9.80
   3  -1  -3  213.28    9.90
  -3   1   2  317.53   14.71
  -3   1   2  313.58   14.54
   3  -1  -2  286.12   13.30
   3  -1  -2  299.01   13.85
  -3   1   1  296.50   13.78
  -3   1   1  302.65   14.02
   3  -1  -1  280.86   13.06
   3  -1  -1  295.60   13.68
  -3   1   0   74.07    3.47
  -3   1   0   78.68    3.75
   3  -1   0   75.59    3.61
   3  -1   0   76.20    3.57
  -3   1  -1  836.97   38.70
  -3   1  -1  738.32   34.17
   3  -1   1  820.47   37.91
   3  -1   1  862.75   39.91
  -3   1  -2 1172.45   54.17
  -3   1  -2 1220.23   56.44
   3  -1   2 1161.11   53.69
   3  -1   2 1197.20   55.31
  -3   1  -3  201.84    9.38
  -3   1  -3  216.00   10.11
   3  -1   3  208.92    9.73
   3  -1   3  203.31    9.52
  -3   1  -4  690.20   32.00
  -3   1  -4  708.42   32.79
   3  -1   4  754.82   34.99
   3  -1   4  705.67   32.65
  -3   1  -5   34.72    1.79
   3  -1   5   32.79    1.68
   3  -1   5   31.69    1.58
  -3   1  -6  162.82    7.70
  -3   1  -6  151.93    7.12
   3  -1   6  156.70    7.36
   3  -1   6  156.19    7.39
  -3   1  -7    3.51    0.38
  -3   1  -7    3.68    0.31
   3  -1   7    4.74    0.45
  -3   1  -8  382.22   17.84
  -3   1  -8  392.88   18.25
   3  -1   8  383.60   17.91
   3  -1   8  402.50   18.70
  -3   1  -9    8.32    0.55
   3  -1   9    9.35    0.69
  -3   1 -10   48.05    2.47
  -3   1 -10   47.88    2.37
   3  -1  10   42.48    2.23
   3  -1  10   46.09    2.27
  -3   1 -11  154.20    7.36
  -3   1 -11  133.98    6.32
   3  -1  11  147.87    6.98
  -3   1 -12   40.25    2.13
   3  -1  12   40.28    2.03
  -3   1 -13    2.27    0.31
  -3   1 -13    1.86    0.41
   3  -1  13    2.34    0.31
  -3   1 -14   65.07    3.30
  -3   1 -14   71.67    3.51
   3  -1  14   64.17    3.13
   3  -1  14   63.04    3.23
  -3   1 -15    6.70    0.52
  -3   1 -15    5.95    0.62
   3  -1  15    7.01    0.52
   3  -1  15    7.42    0.69
  -3   1 -16   27.84    1.62
  -3   1 -16   26.40    1.41
   3  -1  16   25.61    1.37
   3  -1  16   25.30    1.51
  -3   1 -17  150.07    7.29
  -3   1 -17  128.86    6.15
   3  -1  17  135.29    6.60
   3  -1  17  128.69    6.15
  -3   1 -18   23.68    1.31
   3  -1  18   25.16    1.51
  -3   1 -19   20.52    1.41
   3  -1  19   20.97    1.20
  -3   1 -20   49.05    2.72
  -3   1 -20   55.31    2.82
   3  -1  20   50.63    2.72
   3  -1  20   55.06    2.78
  -3   0  21    9.62    1.62
  -3   0  21    8.15    1.44
   3   0 -21    7.39    1.34
   3   0 -21   10.41    1.27
  -3   0  20    0.89    0.76
   3   0 -20   -1.13    0.62
   3   0 -20    0.69    0.65
  -3   0  18   28.56    1.68
   3   0 -18   28.25    1.55
   3   0 -18   25.26    1.41
  -3   0  17    6.91    0.65
   3   0 -17    6.87    0.55
  -3   0  16   21.79    1.24
  -3   0  16   21.72    1.31
   3   0 -16   21.21    1.17
   3   0 -16   21.38    1.20
  -3   0  15   16.43    0.96
  -3   0  15   15.50    1.00
   3   0 -15   16.53    0.96
   3   0 -15   16.43    0.93
  -3   0  14   11.72    0.72
  -3   0  14   11.21    0.79
   3   0 -14   12.24    0.76
   3   0 -14   10.59    0.65
  -3   0  13   26.71    1.41
  -3   0  13   26.02    1.41
   3   0 -13   25.13    1.31
   3   0 -13   26.98    1.41
  -3   0  12   19.49    1.10
  -3   0  12   16.57    0.89
   3   0 -12   19.63    1.03
   3   0 -12   19.59    1.03
  -3   0  11    7.25    0.52
  -3   0  11    6.67    0.45
  -3   0  10   57.37    2.78
  -3   0  10   55.89    2.68
   3   0 -10   55.20    2.65
   3   0 -10   57.47    2.75
  -3   0   9    0.69    0.17
  -3   0   9    0.72    0.21
   3   0  -9    0.52    0.14
   3   0  -9    0.86    0.17
  -3   0   8   44.75    2.17
  -3   0   8   40.56    1.96
   3   0  -8   40.42    1.92
   3   0  -8   43.45    2.06
  -3   0   7   78.95    3.71
  -3   0   7   82.94    3.88
   3   0  -7   81.36    3.82
   3   0  -7   83.15    3.88
  -3   0   6   40.56    1.92
  -3   0   6   42.73    2.03
   3   0  -6   43.58    2.06
   3   0  -6   41.97    1.96
  -3   0   5   55.31    2.61
   3   0  -5   56.54    2.65
  -3   0   4   30.39    1.44
   3   0  -4   30.66    1.44
  -3   0   3   19.42    0.96
   3   0  -3   18.01    0.86
  -3   0   2  185.17    8.59
  -3   0   2  161.83    7.53
   3   0  -2  173.48    8.04
   3   0  -2  181.21    8.42
  -3   0   1  264.02   12.24
  -3   0   1  247.48   11.48
   3   0  -1  262.54   12.17
   3   0  -1  282.71   13.13
  -3   0   0  972.40   44.96
  -3   0   0  997.49   46.09
   3   0   0 1021.21   47.19
   3   0   0 1029.80   47.61
  -3   0  -1  393.91   18.22
  -3   0  -1  397.35   18.42
   3   0   1  406.97   18.87
   3   0   1  387.72   17.94
  -3   0  -2   62.39    2.96
  -3   0  -2   68.33    3.27
   3   0   2   59.98    2.85
   3   0   2   58.81    2.82
  -3   0  -3  606.68   28.08
  -3   0  -3  657.89   30.49
   3   0   3  591.21   27.39
   3   0   3  633.49   29.32
  -3   0  -4   12.65    0.76
  -3   0  -4   12.24    0.65
   3   0   4   11.65    0.62
   3   0   4   13.06    0.76
  -3   0  -5 1036.68   48.02
  -3   0  -5 1063.49   49.19
   3   0   5 1079.30   49.91
   3   0   5 1134.98   52.52
  -3   0  -6   37.05    1.89
   3   0   6   40.53    1.99
   3   0   6   37.02    1.89
  -3   0  -7   75.79    3.68
  -3   0  -7   76.48    3.64
   3   0   7   75.76    3.61
   3   0   7   81.02    3.92
  -3   0  -8  350.94   16.33
  -3   0  -8  347.51   16.22
   3   0   8  359.54   16.77
   3   0   8  338.74   15.74
  -3   0  -9   34.20    1.82
  -3   0  -9   39.39    1.96
   3   0   9   33.58    1.68
   3   0   9   38.67    2.03
  -3   0 -10  140.21    6.63
   3   0  10  147.77    7.05
  -3   0 -11  128.45    6.08
  -3   0 -11  122.26    5.91
   3   0  11  128.73    6.19
   3   0  11  134.81    6.36
  -3   0 -12   14.23    0.93
   3   0  12   15.95    0.89
  -3   0 -13    4.50    0.52
  -3   0 -13    3.95    0.41
   3   0  13    4.98    0.55
   3   0  13    4.12    0.38
  -3   0 -14   96.76    4.74
  -3   0 -14   90.61    4.37
   3   0  14   89.37    4.30
   3   0  14   77.72    3.88
  -3   0 -15  109.17    5.33
  -3   0 -15   95.52    4.61
   3   0  15   98.82    4.88
   3   0  15   93.73    4.50
  -3   0 -16   48.09    2.54
  -3   0 -16   46.37    2.34
   3   0  16   48.02    2.41
   3   0  16   40.87    2.20
  -3   0 -17    3.71    0.41
  -3   0 -17    3.92    0.58
   3   0  17    3.82    0.52
   3   0  17    4.43    0.41
  -3   0 -18   18.94    1.10
   3   0  18   16.74    1.13
   3   0  18   17.81    1.07
  -3   0 -19    1.82    0.55
  -3   0 -19    3.06    0.38
   3   0  19    3.75    0.41
   3   0  19    3.02    0.52
  -3   0 -20   26.57    1.48
  -3   0 -20   26.50    1.68
   3   0  20   25.95    1.58
   3   0  20   25.78    1.44
  -3   0 -21   -0.07    0.24
  -3   0 -21    0.41    0.48
   3   0  21    0.00    0.38
  -3  -1  21    3.92    1.62
   3   1 -21    0.72    1.24
   3   1 -21    2.92    1.51
  -3  -1  20   17.05    1.75
  -3  -1  20   18.53    1.65
   3   1 -20   19.35    1.62
  -3  -1  19    8.11    0.93
  -3  -1  19   10.79    1.10
  -3  -1  18    0.72    0.41
  -3  -1  17   16.77    1.03
  -3  -1  17   16.19    1.10
   3   1 -17   14.20    0.93
   3   1 -17   17.94    1.03
  -3  -1  16   27.64    1.58
  -3  -1  16   31.45    1.68
   3   1 -16   30.59    1.62
   3   1 -16   29.22    1.55
  -3  -1  15    4.09    0.48
  -3  -1  15    5.36    0.48
   3   1 -15    5.22    0.45
   3   1 -15    5.05    0.41
  -3  -1  14    1.03    0.31
  -3  -1  14    1.03    0.27
   3   1 -14    1.10    0.27
   3   1 -14    1.07    0.24
  -3  -1  13  265.70   12.41
  -3  -1  13  256.25   12.00
   3   1 -13  243.29   11.34
   3   1 -13  280.00   13.06
  -3  -1  12    0.03    0.24
  -3  -1  12    0.14    0.21
   3   1 -12    0.00    0.17
  -3  -1  11    8.97    0.58
  -3  -1  11    9.45    0.55
   3   1 -11    7.94    0.45
   3   1 -11    8.32    0.52
  -3  -1  10    0.03    0.17
  -3  -1  10   -0.10    0.17
   3   1 -10    0.41    0.17
   3   1 -10   -0.03    0.10
  -3  -1   9   69.30    3.27
  -3  -1   9   75.07    3.54
   3   1  -9   70.84    3.33
   3   1  -9   71.46    3.37
  -3  -1   8   17.08    0.86
  -3  -1   8   15.74    0.79
   3   1  -8   17.74    0.86
   3   1  -8   16.05    0.79
  -3  -1   7   18.80    0.89
   3   1  -7   20.00    0.96
  -3  -1   2   40.66    1.89
  -3  -1   2   40.73    1.89
   3   1  -2   43.17    1.99
  -3  -1   1  119.55    5.57
  -3  -1   1  119.55    5.57
   3   1  -1  119.34    5.57
   3   1  -1  129.48    6.02
  -3  -1   0   15.57    0.79
  -3  -1   0   16.05    0.79
   3   1   0   14.57    0.76
   3   1   0   16.64    0.82
  -3  -1  -1    0.31    0.17
  -3  -1  -1    0.14    0.10
   3   1   1    0.10    0.10
   3   1   1    0.14    0.14
  -3  -1  -2  133.74    6.29
  -3  -1  -2  132.44    6.19
   3   1   2  123.47    5.77
   3   1   2  134.84    6.32
  -3  -1  -3  950.06   43.96
  -3  -1  -3  858.63   39.70
   3   1   3  983.40   45.44
  -3  -1  -4    0.48    0.21
  -3  -1  -4    0.41    0.17
   3   1   4    0.31    0.14
   3   1   4    0.55    0.21
  -3  -1  -5   46.82    2.27
  -3  -1  -5   47.71    2.37
   3   1   5   47.95    2.37
   3   1   5   45.65    2.20
  -3  -1  -6  529.34   24.61
  -3  -1  -6  557.18   25.81
   3   1   6  544.12   25.30
   3   1   6  545.84   25.30
  -3  -1  -7  225.93   10.62
   3   1   7  230.43   10.72
   3   1   7  216.65   10.17
  -3  -1  -8  103.94    4.92
  -3  -1  -8  106.69    5.12
   3   1   8  109.96    5.19
   3   1   8  112.74    5.40
  -3  -1  -9   59.16    2.96
  -3  -1  -9   63.42    3.06
   3   1   9   59.74    2.99
   3   1   9   65.55    3.16
  -3  -1 -10   51.15    2.51
   3   1  10   49.26    2.51
  -3  -1 -11  142.65    6.81
  -3  -1 -11  130.86    6.19
   3   1  11  123.05    5.81
  -3  -1 -12   24.30    1.41
   3   1  12   20.90    1.13
  -3  -1 -13  314.10   14.78
  -3  -1 -13  286.94   13.41
   3   1  13  300.42   14.16
   3   1  13  296.29   13.82
  -3  -1 -14   51.70    2.58
  -3  -1 -14   50.84    2.65
   3   1  14   51.52    2.54
   3   1  14   58.64    3.02
  -3  -1 -15    3.02    0.34
  -3  -1 -15    3.09    0.48
   3   1  15    2.99    0.45
   3   1  15    2.51    0.31
  -3  -1 -16   27.84    1.48
  -3  -1 -16   28.84    1.68
   3   1  16   30.01    1.58
   3   1  16   23.75    1.41
  -3  -1 -17   15.30    1.10
  -3  -1 -17   17.29    1.00
   3   1  17   17.15    1.00
   3   1  17   19.42    1.24
  -3  -1 -18    0.21    0.38
  -3  -1 -18    0.27    0.24
   3   1  18    0.52    0.34
   3   1  18    0.07    0.21
  -3  -1 -19    2.82    0.38
  -3  -1 -19    1.82    0.52
   3   1  19    2.20    0.45
   3   1  19    2.58    0.34
  -3  -1 -20    1.44    0.31
  -3  -1 -20    2.06    0.52
   3   1  20    0.76    0.48
   3   1  20    0.79    0.27
  -3  -1 -21    2.30    0.58
  -3  -1 -21    2.17    0.38
   3   1  21    1.86    0.48
   3   1  21    2.47    0.38
   3   1  25    0.65    0.58
  -3  -2  20    1.58    1.72
   3   2 -20    0.96    1.10
   3   2 -20    3.44    1.37
  -3  -2  19    5.29    1.27
   3   2 -19    4.98    0.93
   3   2 -19    4.50    1.00
  -3  -2  18   -1.24    0.38
  -3  -2  18    0.10    0.45
  -3  -2  17    3.33    0.45
  -3  -2  17    2.34    0.48
   3   2 -17    3.54    0.45
  -3  -2  16   36.40    1.89
  -3  -2  16   35.47    1.96
   3   2 -16   38.02    1.96
  -3  -2  15   40.49    2.13
  -3  -2  15   40.94    2.06
   3   2 -15   45.13    2.27
  -3  -2  14   13.30    0.79
  -3  -2  14   12.86    0.82
   3   2 -14   15.02    0.89
  -3  -2  13    6.53    0.52
  -3  -2  13    7.01    0.48
   3   2 -13    7.25    0.52
  -3  -2  12   -0.24    0.21
  -3  -2  12    0.14    0.17
   3   2 -12    0.07    0.21
   3   2 -11    4.54    0.34
  -3  -2  10    2.51    0.27
  -3  -2  10    2.89    0.24
   3   2 -10    2.65    0.24
  -3  -2   9   86.00    4.06
  -3  -2   9   92.74    4.33
   3   2  -9   98.51    4.61
   3   2  -9   94.46    4.40
  -3  -2   8   17.22    0.82
   3   2  -8   17.32    0.86
  -3  -2   1  127.35    5.91
   3   2  -1  114.05    5.29
  -3  -2   0   87.79    4.12
  -3  -2   0   88.61    4.12
   3   2   0   89.99    4.19
   3   2   0   93.32    4.37
  -3  -2  -1  218.58   10.14
  -3  -2  -1  214.45   10.00
   3   2   1  206.44    9.62
   3   2   1  195.72    9.07
  -3  -2  -2   98.79    4.61
  -3  -2  -2   89.99    4.26
   3   2   2   99.10    4.64
   3   2   2  100.02    4.71
  -3  -2  -3  931.50   43.07
  -3  -2  -3  866.88   40.15
   3   2   3  843.16   39.05
   3   2   3  974.12   45.03
  -3  -2  -4  655.14   30.39
  -3  -2  -4  648.27   30.01
   3   2   4  641.05   29.73
   3   2   4  669.58   30.97
  -3  -2  -5  567.15   26.26
  -3  -2  -5  573.68   26.64
   3   2   5  543.78   25.20
   3   2   5  512.50   23.79
  -3  -2  -6   62.01    2.96
  -3  -2  -6   65.82    3.23
   3   2   6   59.91    2.96
   3   2   6   60.36    2.89
  -3  -2  -7   77.48    3.68
  -3  -2  -7   76.65    3.75
   3   2   7   72.46    3.44
   3   2   7   69.88    3.44
  -3  -2  -8    8.04    0.58
   3   2   8    7.91    0.58
   3   2   8    7.32    0.48
  -3  -2  -9   62.49    3.09
  -3  -2  -9   63.86    3.09
   3   2   9   68.33    3.37
   3   2   9   64.07    3.09
  -3  -2 -10   15.40    0.86
   3   2  10   16.16    1.00
  -3  -2 -11   -0.17    0.24
  -3  -2 -11    0.31    0.21
   3   2  11    0.10    0.17
   3   2  11    0.24    0.27
  -3  -2 -12    0.48    0.31
   3   2  12    0.03    0.17
  -3  -2 -13   49.94    2.47
  -3  -2 -13   49.43    2.61
   3   2  13   54.65    2.68
   3   2  13   53.59    2.75
  -3  -2 -14  189.32    8.90
  -3  -2 -14  171.42    8.22
   3   2  14  177.33    8.35
   3   2  14  183.38    8.77
  -3  -2 -15   12.06    0.93
  -3  -2 -15   12.58    0.79
   3   2  15   13.82    0.96
   3   2  15   12.61    0.76
  -3  -2 -16    1.37    0.27
  -3  -2 -16    1.62    0.41
   3   2  16    1.37    0.41
   3   2  16    1.65    0.27
  -3  -2 -17    5.84    0.48
  -3  -2 -17    5.95    0.65
   3   2  17    6.15    0.48
  -3  -2 -18    4.74    0.62
  -3  -2 -18    5.16    0.45
   3   2  18    5.26    0.45
   3   2  18    5.84    0.65
  -3  -2 -19   12.34    1.00
  -3  -2 -19   10.59    0.72
   3   2  19   10.59    0.76
   3   2  19   10.55    0.86
  -3  -2 -20    7.80    0.79
   3   2  20    7.36    0.58
  -3  -2 -21    0.58    0.45
  -3  -2 -21    0.48    0.27
   3   2  21    0.27    0.24
   3   2  21   -0.14    0.38
  -3  -3  19   -1.41    1.51
  -3  -3  19    0.52    1.24
   3   3 -19    2.13    1.07
  -3  -3  18   17.81    1.34
   3   3 -18   17.12    1.20
   3   3 -18   18.11    1.34
  -3  -3  17    1.72    0.38
  -3  -3  17    1.34    0.45
  -3  -3  16   24.51    1.44
  -3  -3  16   23.13    1.27
  -3  -3  15    9.90    0.65
  -3  -3  15    9.25    0.72
  -3  -3  14   35.75    1.79
  -3  -3  14   36.26    1.89
  -3  -3  13  104.22    4.95
  -3  -3  13  106.38    5.09
  -3  -3  12   21.21    1.13
  -3  -3  12   21.76    1.13
   3   3 -12   21.96    1.17
  -3  -3  11    1.48    0.21
  -3  -3  11    1.89    0.27
   3   3 -11    1.65    0.24
   3   3 -10    3.68    0.31
  -3  -3   9   13.20    0.69
  -3  -3   9   14.33    0.76
   3   3  -9   12.34    0.69
  -3  -3   8    4.98    0.31
  -3  -3   8    5.36    0.31
   3   3  -8    4.81    0.31
  -3  -3   7   45.27    2.13
  -3  -3   2    9.42    0.45
   3   3  -2    8.73    0.45
  -3  -3   1    4.54    0.24
  -3  -3   1    4.98    0.27
   3   3  -1    4.78    0.31
   3   3  -1    5.02    0.31
  -3  -3   0    2.96    0.21
  -3  -3   0    3.30    0.21
   3   3   0    3.27    0.24
   3   3   0    3.02    0.27
  -3  -3  -1  461.97   21.38
  -3  -3  -1  429.31   19.87
   3   3   1  424.85   19.66
   3   3   1  385.32   17.87
  -3  -3  -2  642.42   29.73
  -3  -3  -2  648.27   30.01
   3   3   2  625.58   28.98
   3   3   2  643.80   29.77
  -3  -3  -3    0.52    0.21
  -3  -3  -3    1.00    0.17
   3   3   3    0.89    0.17
   3   3   3    0.65    0.24
  -3  -3  -4  114.01    5.36
  -3  -3  -4  117.25    5.57
   3   3   4  113.81    5.40
   3   3   4  126.56    5.91
  -3  -3  -5  218.99   10.28
  -3  -3  -5  209.12    9.73
   3   3   5  211.63    9.86
   3   3   5  217.30   10.17
  -3  -3  -6  150.93    7.08
  -3  -3  -6  160.25    7.56
   3   3   6  164.68    7.77
   3   3   6  146.70    6.87
  -3  -3  -7    0.27    0.24
  -3  -3  -7    0.38    0.17
   3   3   7    0.07    0.24
   3   3   7    0.24    0.14
  -3  -3  -8  124.15    5.95
  -3  -3  -8  118.55    5.60
   3   3   8  126.70    6.05
   3   3   8  120.06    5.67
  -3  -3  -9    6.05    0.41
  -3  -3  -9    6.08    0.55
   3   3   9    5.43    0.48
   3   3   9    4.78    0.38
  -3  -3 -10   26.60    1.37
   3   3  10   26.09    1.48
  -3  -3 -11    7.46    0.62
  -3  -3 -11    7.80    0.52
   3   3  11    7.12    0.48
   3   3  11    7.12    0.62
  -3  -3 -12    4.06    0.48
   3   3  12    4.26    0.38
  -3  -3 -13  114.56    5.47
  -3  -3 -13  121.64    5.91
   3   3  13  109.24    5.19
   3   3  13  115.66    5.64
  -3  -3 -14   50.05    2.61
  -3  -3 -14   46.68    2.34
   3   3  14   45.75    2.27
   3   3  14   49.70    2.58
  -3  -3 -15   51.63    2.72
  -3  -3 -15   45.92    2.30
   3   3  15   45.65    2.27
  -3  -3 -16   52.90    2.75
  -3  -3 -16   53.97    2.68
   3   3  16   56.92    2.96
   3   3  16   56.30    2.78
  -3  -3 -17   27.02    1.44
  -3  -3 -17   29.04    1.68
   3   3  17   26.23    1.41
   3   3  17   26.88    1.58
  -3  -3 -18   18.94    1.10
  -3  -3 -18   20.66    1.34
   3   3  18   21.31    1.20
  -3  -3 -19    2.99    0.38
  -3  -3 -19    3.06    0.55
   3   3  19    3.23    0.41
  -3  -3 -20   22.10    1.41
   3   3  20   23.72    1.34
  -3  -3 -21    6.63    0.55
  -3  -3 -21    6.12    0.69
   3   3  21    7.18    0.62
   3   3  21    7.18    0.72
  -3  -3 -22   15.71    1.13
  -3  -4  19    1.31    1.58
  -3  -4  19    1.31    1.79
   3   4 -19   -0.62    1.27
   3   4 -19    0.38    1.58
  -3  -4  18    2.10    1.34
  -3  -4  18    1.96    1.10
   3   4 -18    1.48    1.13
   3   4 -18   -0.41    1.10
  -3  -4  17    0.52    0.65
  -3  -4  17   -0.62    0.72
   3   4 -17    0.21    0.62
   3   4 -17    0.65    0.45
  -3  -4  16   10.86    0.72
  -3  -4  16   10.45    0.79
  -3  -4  15   10.96    0.69
  -3  -4  15   12.06    0.82
  -3  -4  14    0.27    0.21
  -3  -4  14    0.24    0.27
  -3  -4  13   47.12    2.30
  -3  -4  13   51.25    2.54
  -3  -4  12   16.12    0.86
  -3  -4  12   15.16    0.86
  -3  -4  11   -0.27    0.14
  -3  -4  11    0.17    0.21
   3   4 -11    0.03    0.24
  -3  -4  10   53.31    2.58
  -3  -4  10   53.59    2.54
   3   4 -10   52.80    2.61
   3   4  -9   18.49    1.00
  -3  -4   8    9.04    0.52
  -3  -4   8    9.73    0.52
   3   4  -8    9.45    0.55
  -3  -4   7    0.38    0.14
  -3  -4   7    0.41    0.10
   3   4  -7    0.24    0.10
   3   4  -7    0.48    0.14
  -3  -4   6  214.04    9.93
  -3  -4   6  189.57    8.80
   3   4  -6  191.83    8.94
   3   4  -6  212.08    9.83
  -3  -4   5    8.63    0.45
  -3  -4   5    7.73    0.41
   3   4  -5    8.15    0.45
   3   4  -5    8.70    0.48
  -3  -4   4  125.74    5.84
  -3  -4   4  126.94    5.91
   3   4  -4  127.63    5.95
   3   4  -4  137.22    6.39
  -3  -4   3   14.47    0.72
  -3  -4   3   14.95    0.72
   3   4  -3   15.26    0.76
   3   4  -3   14.71    0.76
  -3  -4   2  170.01    7.91
  -3  -4   2  184.55    8.56
   3   4  -2  159.42    7.42
   3   4  -2  171.21    7.97
  -3  -4   1  249.99   11.58
  -3  -4   1  245.11   11.38
   3   4  -1  257.28   11.96
   3   4  -1  246.45   11.45
  -3  -4   0  644.83   29.84
  -3  -4   0  681.61   31.52
   3   4   0  689.86   31.90
   3   4   0  696.73   32.28
  -3  -4  -1  292.37   13.58
  -3  -4  -1  316.37   14.68
   3   4   1  294.40   13.68
   3   4   1  283.88   13.23
  -3  -4  -2    0.17    0.17
  -3  -4  -2    0.21    0.14
   3   4   2    0.17    0.21
   3   4   2    0.14    0.17
  -3  -4  -3   69.81    3.33
  -3  -4  -3   66.58    3.16
   3   4   3   64.55    3.06
   3   4   3   63.86    3.09
  -3  -4  -4  197.30    9.21
  -3  -4  -4  205.03    9.59
   3   4   4  207.06    9.66
   3   4   4  233.73   10.93
  -3  -4  -5    0.17    0.14
  -3  -4  -5    0.14    0.21
   3   4   5    0.10    0.24
   3   4   5    0.21    0.17
  -3  -4  -6  100.30    4.78
  -3  -4  -6  106.07    5.02
   3   4   6  108.72    5.22
   3   4   6  105.25    4.98
  -3  -4  -7   88.27    4.26
  -3  -4  -7   95.32    4.50
   3   4   7   91.77    4.43
   3   4   7   90.64    4.30
  -3  -4  -8   15.43    0.86
  -3  -4  -8   12.79    0.79
   3   4   8   14.06    0.79
   3   4   8   13.30    0.86
  -3  -4 -10    3.64    0.45
  -3  -4 -10    4.95    0.38
   3   4  10    5.60    0.52
   3   4  10    4.30    0.38
  -3  -4 -11    0.76    0.27
  -3  -4 -11    0.58    0.21
   3   4  11    0.65    0.31
   3   4  11    0.76    0.24
  -3  -4 -12   71.67    3.57
   3   4  12   77.06    3.71
  -3  -4 -13    4.23    0.38
  -3  -4 -13    5.53    0.55
   3   4  13    4.30    0.38
   3   4  13    4.50    0.55
  -3  -4 -14   43.86    2.30
  -3  -4 -14   44.10    2.23
   3   4  14   43.76    2.20
   3   4  14   42.59    2.27
  -3  -4 -15  137.28    6.63
  -3  -4 -15  159.28    7.53
   3   4  15  153.30    7.25
   3   4  15  142.96    6.91
  -3  -4 -16   10.59    0.69
  -3  -4 -16    9.31    0.72
   3   4  16   10.41    0.82
   3   4  16   10.11    0.69
  -3  -4 -17    0.45    0.34
  -3  -4 -17    0.82    0.24
   3   4  17    0.58    0.24
   3   4  17    1.10    0.38
  -3  -4 -18   61.97    3.20
  -3  -4 -18   66.34    3.27
   3   4  18   68.13    3.47
   3   4  18   61.97    3.09
  -3  -4 -19   52.93    2.78
  -3  -4 -19   52.42    2.65
   3   4  19   56.61    2.96
   3   4  19   49.74    2.54
  -3  -4 -20    6.70    0.65
  -3  -4 -20    6.43    0.55
   3   4  20    6.91    0.58
   3   4  20    4.81    0.65
  -3  -4 -21    8.04    0.76
  -3  -4 -21    9.49    0.69
   3   4  21    7.84    0.79
   3   4  21    8.66    0.69
  -3  -4 -22    0.17    0.38
   3   5 -18    0.10    1.27
   3   5 -18   -1.17    1.55
  -3  -5  17    4.85    0.96
  -3  -5  17    4.78    1.24
   3   5 -17    1.72    1.03
   3   5 -17    5.12    1.27
  -3  -5  16    2.58    0.62
  -3  -5  16    3.06    0.72
   3   5 -16    1.82    0.58
  -3  -5  15   25.88    1.41
  -3  -5  15   25.71    1.48
  -3  -5  14   11.51    0.72
  -3  -5  14   11.31    0.79
  -3  -5  13    2.78    0.31
  -3  -5  13    2.17    0.34
  -3  -5  12   74.52    3.57
  -3  -5  12   79.13    3.82
  -3  -5  11  239.58   11.17
  -3  -5  11  261.23   12.20
  -3  -5  10   73.45    3.47
  -3  -5  10   78.27    3.75
   3   5 -10   79.85    3.85
  -3  -5   9  311.83   14.47
  -3  -5   9  309.25   14.40
   3   5  -9  305.47   14.23
   3   5  -8   65.10    3.13
  -3  -5   7   41.90    2.03
  -3  -5   7   42.14    2.03
   3   5  -7   37.12    1.86
   3   5  -7   38.67    1.86
  -3  -5   6   10.45    0.55
  -3  -5   6   10.21    0.58
   3   5  -6   10.55    0.58
   3   5  -6   10.24    0.62
  -3  -5   5    1.65    0.21
  -3  -5   5    1.79    0.17
   3   5  -5    1.79    0.24
   3   5  -5    1.58    0.21
  -3  -5   4  159.32    7.42
  -3  -5   4  159.83    7.46
   3   5  -4  165.47    7.70
   3   5  -4  161.72    7.56
  -3  -5   3   47.64    2.27
  -3  -5   3   44.41    2.13
   3   5  -3   48.84    2.34
   3   5  -3   45.89    2.23
  -3  -5   2  139.24    6.50
  -3  -5   2  131.51    6.12
   3   5  -2  134.98    6.32
   3   5  -2  136.84    6.39
  -3  -5   1  349.91   16.22
  -3  -5   1  352.66   16.36
   3   5  -1  369.51   17.15
   3   5  -1  342.56   15.91
  -3  -5   0  281.34   13.06
  -3  -5   0  258.21   12.00
   3   5   0  263.57   12.27
   3   5   0  285.81   13.30
  -3  -5  -1  121.85    5.71
  -3  -5  -1  132.95    6.22
   3   5   1  123.78    5.81
   3   5   1  120.51    5.71
  -3  -5  -2   28.12    1.37
  -3  -5  -2   25.37    1.27
   3   5   2   27.77    1.44
   3   5   2   22.89    1.17
  -3  -5  -3   24.06    1.20
  -3  -5  -3   24.10    1.24
   3   5   3   25.23    1.37
   3   5   3   25.09    1.27
  -3  -5  -4  349.23   16.22
  -3  -5  -4  335.75   15.61
   3   5   4  321.80   15.06
   3   5   4  356.10   16.53
  -3  -5  -5  273.81   12.75
  -3  -5  -5  275.74   12.86
   3   5   5  250.06   11.76
   3   5   5  287.05   13.37
  -3  -5  -6  339.33   15.78
  -3  -5  -6  348.54   16.22
   3   5   6  342.76   15.95
   3   5   6  357.48   16.71
  -3  -5  -7   74.62    3.57
  -3  -5  -7   77.65    3.75
   3   5   7   88.48    4.30
   3   5   7   80.95    3.88
  -3  -5  -8    1.55    0.27
  -3  -5  -8    1.20    0.21
   3   5   8    1.44    0.34
   3   5   8    0.96    0.24
  -3  -5  -9   81.33    3.92
   3   5   9   75.41    3.71
  -3  -5 -10  284.33   13.30
   3   5  10  272.09   12.72
   3   5  10  262.74   12.37
  -3  -5 -12   17.84    1.07
  -3  -5 -12   17.50    1.00
   3   5  12   17.43    1.10
   3   5  12   17.91    1.03
  -3  -5 -13   25.68    1.44
  -3  -5 -13   28.91    1.51
   3   5  13   25.78    1.41
   3   5  13   28.39    1.62
  -3  -5 -14  231.33   10.93
  -3  -5 -14  234.59   11.00
   3   5  14  231.22   10.86
   3   5  14  256.69   12.13
  -3  -5 -15   11.48    0.79
  -3  -5 -15   10.55    0.69
   3   5  15   10.07    0.69
   3   5  15   10.35    0.82
  -3  -5 -16    3.09    0.38
  -3  -5 -16    1.65    0.38
   3   5  16    2.37    0.38
   3   5  16    2.47    0.45
  -3  -5 -17   33.44    1.82
  -3  -5 -17   28.46    1.51
   3   5  17   29.29    1.72
   3   5  17   30.08    1.62
  -3  -5 -18   54.38    2.72
   3   5  18   53.45    2.82
  -3  -5 -19   31.21    1.75
  -3  -5 -19   33.03    1.75
   3   5  19   35.85    1.99
   3   5  19   31.73    1.72
  -3  -5 -20   15.81    1.07
  -3  -5 -20   14.75    0.93
   3   5  20   16.43    1.13
   3   5  20   16.98    1.03
  -3  -5 -21   10.35    0.72
  -3  -5 -21   10.69    0.86
   3   5  21   11.00    0.79
  -3  -5 -22   29.66    1.79
  -3  -6  17   -0.17    1.24
  -3  -6  17    0.58    1.41
   3   6 -17   -0.17    1.62
   3   6 -17   -0.21    1.13
  -3  -6  16   -0.76    1.10
  -3  -6  16   -0.21    0.86
   3   6 -16   -0.86    0.96
   3   6 -16    1.65    1.27
  -3  -6  15    8.83    0.79
  -3  -6  15    6.74    0.82
   3   6 -15    6.91    0.89
  -3  -6  14   33.20    1.72
  -3  -6  14   30.35    1.68
  -3  -6  13   13.65    0.79
  -3  -6  13   15.26    0.96
  -3  -6  12   11.51    0.69
  -3  -6  12    9.83    0.69
  -3  -6  11    7.25    0.48
  -3  -6  11    6.57    0.52
  -3  -6  10   41.93    2.06
  -3  -6  10   40.46    2.03
   3   6 -10   38.57    1.99
  -3  -6   9    9.42    0.55
  -3  -6   9    9.25    0.58
   3   6  -9    8.63    0.62
  -3  -6   8   33.41    1.68
  -3  -6   8   32.72    1.62
   3   6  -8   31.79    1.65
  -3  -6   7    0.17    0.21
  -3  -6   7    0.14    0.17
   3   6  -7   -0.03    0.24
  -3  -6   6    9.69    0.55
  -3  -6   6    8.22    0.52
   3   6  -6    8.97    0.62
   3   6  -6    9.49    0.55
  -3  -6   5    0.07    0.21
  -3  -6   5    0.10    0.14
   3   6  -5   -0.07    0.21
   3   6  -5    0.14    0.21
  -3  -6   4  112.43    5.29
  -3  -6   4  103.39    4.85
   3   6  -4  103.15    4.92
   3   6  -4  108.51    5.12
  -3  -6   3  135.33    6.32
  -3  -6   3  129.45    6.08
   3   6  -3  125.77    5.95
   3   6  -3  143.27    6.70
  -3  -6   2  103.53    4.88
  -3  -6   2  100.68    4.74
   3   6  -2  112.78    5.33
   3   6  -2  104.70    4.95
  -3  -6   1   27.64    1.37
  -3  -6   1   27.29    1.37
   3   6  -1   27.70    1.41
   3   6  -1   29.18    1.48
  -3  -6   0   50.49    2.41
  -3  -6   0   46.71    2.27
   3   6   0   49.32    2.41
   3   6   0   48.26    2.37
  -3  -6  -1    2.23    0.24
  -3  -6  -1    1.72    0.24
   3   6   1    2.06    0.27
   3   6   1    1.86    0.27
  -3  -6  -2  171.52    8.01
  -3  -6  -2  174.75    8.18
   3   6   2  179.18    8.42
   3   6   2  156.50    7.39
  -3  -6  -3   30.11    1.51
  -3  -6  -3   34.44    1.68
   3   6   3   34.48    1.79
   3   6   3   34.65    1.72
  -3  -6  -4  263.78   12.27
  -3  -6  -4  253.50   11.82
   3   6   4  292.30   13.68
   3   6   4  250.40   11.69
  -3  -6  -5    1.34    0.21
  -3  -6  -5    1.24    0.24
   3   6   5    0.96    0.24
   3   6   5    1.31    0.31
  -3  -6  -6   75.89    3.64
  -3  -6  -6   77.10    3.71
   3   6   6   79.68    3.82
   3   6   6   71.50    3.54
  -3  -6  -7    0.27    0.24
  -3  -6  -7    0.10    0.17
   3   6   7    0.31    0.27
  -3  -6  -8   46.47    2.30
   3   6   8   45.96    2.37
  -3  -6  -9  107.69    5.16
  -3  -6  -9  100.92    4.81
   3   6   9  111.57    5.40
   3   6   9   99.61    4.78
  -3  -6 -10   35.44    1.86
  -3  -6 -10   28.67    1.48
   3   6  10   32.00    1.65
   3   6  10   32.17    1.79
  -3  -6 -11   44.00    2.23
   3   6  11   45.78    2.30
  -3  -6 -12    4.88    0.41
  -3  -6 -12    4.33    0.48
   3   6  12    5.16    0.48
   3   6  12    4.43    0.52
  -3  -6 -13   34.41    1.82
  -3  -6 -13   35.40    1.82
   3   6  13   34.51    1.89
   3   6  13   35.23    1.82
  -3  -6 -14   26.12    1.48
  -3  -6 -14   26.88    1.41
   3   6  14   27.15    1.44
   3   6  14   26.40    1.51
  -3  -6 -15    1.75    0.38
  -3  -6 -15    1.75    0.31
   3   6  15    1.68    0.31
   3   6  15    2.17    0.41
  -3  -6 -16    8.94    0.69
  -3  -6 -16    9.04    0.62
   3   6  16   10.11    0.82
   3   6  16    8.73    0.65
  -3  -6 -17    6.91    0.62
  -3  -6 -17    6.05    0.52
   3   6  17    6.46    0.65
   3   6  17    7.42    0.58
  -3  -6 -18    6.98    0.55
   3   6  18    7.05    0.69
  -3  -6 -19   15.91    1.07
   3   6  19   14.26    0.93
  -3  -6 -20   37.74    2.06
  -3  -6 -20   40.73    2.10
   3   6  20   38.53    2.03
   3   6  20   39.70    2.23
  -3  -6 -21    9.56    0.79
  -3  -6 -21   10.04    0.72
   3   6  21   10.28    0.76
   3   6  21   11.82    0.93
   3   6  25   22.31    1.55
  -3  -7  16    4.64    1.37
  -3  -7  16    6.70    1.41
   3   7 -16    0.93    1.27
   3   7 -16    1.34    1.82
  -3  -7  15   20.45    1.55
  -3  -7  15   20.59    1.41
   3   7 -15   20.38    1.89
  -3  -7  14    8.77    0.86
  -3  -7  14    8.87    0.79
   3   7 -14    9.21    1.10
  -3  -7  13   29.15    1.55
  -3  -7  13   26.91    1.51
  -3  -7  12    1.10    0.27
  -3  -7  12    1.20    0.34
  -3  -7  11   85.86    4.16
  -3  -7  11   83.18    3.99
   3   7 -11   84.83    4.19
  -3  -7  10   81.02    3.92
  -3  -7  10   79.92    3.82
   3   7 -10   84.73    4.16
  -3  -7   9   14.92    0.86
  -3  -7   9   13.61    0.82
   3   7  -9   12.34    0.86
  -3  -7   8    0.82    0.21
  -3  -7   8    0.65    0.24
   3   7  -8    1.00    0.34
   3   7  -8    1.10    0.24
  -3  -7   7    1.65    0.31
  -3  -7   7    1.75    0.24
   3   7  -7    1.58    0.27
   3   7  -7    1.55    0.34
  -3  -7   6  171.18    8.01
  -3  -7   6  165.68    7.77
   3   7  -6  176.16    8.25
   3   7  -6  174.96    8.28
  -3  -7   5   29.11    1.44
  -3  -7   5   32.28    1.65
   3   7  -5   32.24    1.68
   3   7  -5   29.04    1.48
  -3  -7   4    5.33    0.38
  -3  -7   4    5.60    0.45
  -3  -7   3    0.79    0.17
  -3  -7   3    1.07    0.24
   3   7  -3    0.96    0.27
   3   7  -3    0.82    0.24
  -3  -7   2    6.05    0.45
  -3  -7   2    7.15    0.45
   3   7  -2    6.74    0.55
   3   7  -2    7.22    0.52
  -3  -7   1  232.53   10.83
  -3  -7   1  223.83   10.45
   3   7  -1  235.04   11.00
   3   7  -1  221.29   10.38
  -3  -7   0   18.08    0.96
  -3  -7   0   17.22    0.93
   3   7   0   17.98    1.00
   3   7   0   17.12    1.00
  -3  -7  -1  645.86   29.94
  -3  -7  -1  671.64   31.11
   3   7   1  675.08   31.31
   3   7   1  711.86   33.03
  -3  -7  -2   61.46    2.96
  -3  -7  -2   64.07    3.09
   3   7   2   61.70    3.02
   3   7   2   68.81    3.33
  -3  -7  -3  675.42   31.31
  -3  -7  -3  692.26   32.07
   3   7   3  683.67   31.73
   3   7   3  631.43   29.35
  -3  -7  -4   66.06    3.20
  -3  -7  -4   72.15    3.47
   3   7   4   73.04    3.54
   3   7   4   67.82    3.37
  -3  -7  -5   26.64    1.37
  -3  -7  -5   26.23    1.37
   3   7   5   23.48    1.27
   3   7   5   27.91    1.55
  -3  -7  -6    5.67    0.41
   3   7   6    5.05    0.52
  -3  -7  -7  139.24    6.57
   3   7   7  141.92    6.84
   3   7   7  125.53    5.98
  -3  -7  -8    6.39    0.48
  -3  -7  -8    6.57    0.52
   3   7   8    5.88    0.58
   3   7   8    6.98    0.55
  -3  -7  -9    0.14    0.24
   3   7   9    0.17    0.27
  -3  -7 -10  177.50    8.39
   3   7  10  169.15    8.01
  -3  -7 -11    7.56    0.58
   3   7  11    7.12    0.58
   3   7  11    8.83    0.72
  -3  -7 -12  232.19   10.90
  -3  -7 -12  240.88   11.31
   3   7  12  230.71   10.93
   3   7  12  219.78   10.35
  -3  -7 -13   37.02    1.92
  -3  -7 -13   36.02    1.86
   3   7  13   33.72    1.79
   3   7  13   34.85    1.92
  -3  -7 -14   23.41    1.27
  -3  -7 -14   23.55    1.34
   3   7  14   20.80    1.20
   3   7  14   21.28    1.31
  -3  -7 -15  160.00    7.56
  -3  -7 -15  167.94    7.97
   3   7  15  163.85    7.80
   3   7  15  164.75    7.94
  -3  -7 -16   56.47    2.82
  -3  -7 -16   58.16    2.92
   3   7  16   57.64    2.99
   3   7  16   57.13    2.89
  -3  -7 -17   28.32    1.51
   3   7  17   27.15    1.62
  -3  -7 -18   -0.21    0.21
  -3  -7 -18   -0.10    0.31
   3   7  18   -0.14    0.34
   3   7  18    0.14    0.27
  -3  -7 -19    0.31    0.24
  -3  -7 -19    0.24    0.31
   3   7  19    0.03    0.38
   3   7  19    0.10    0.31
  -3  -7 -20    2.78    0.38
  -3  -7 -20    3.09    0.48
   3   7  20    1.75    0.38
   3   7  20    2.51    0.52
  -3  -7 -21   19.04    1.13
  -3  -7 -21   18.90    1.20
   3   7  21   19.35    1.24
   3   7  21   20.35    1.37
  -3  -8  15    0.82    1.48
  -3  -8  15   -0.55    1.34
   3   8 -15   -1.65    2.10
   3   8 -15   -2.06    1.31
  -3  -8  14    5.88    1.17
  -3  -8  14    4.64    1.00
   3   8 -14    6.43    1.72
  -3  -8  13    0.58    0.58
  -3  -8  13    0.76    0.69
   3   8 -13   -0.07    0.52
   3   8 -13   -1.20    0.93
  -3  -8  12    0.31    0.27
  -3  -8  12    0.10    0.34
  -3  -8  11   49.60    2.47
  -3  -8  11   46.75    2.41
   3   8 -11   49.39    2.61
  -3  -8  10    5.57    0.52
  -3  -8  10    5.36    0.45
   3   8 -10    4.64    0.48
   3   8 -10    5.74    0.65
  -3  -8   9    0.96    0.24
  -3  -8   9    1.03    0.31
   3   8  -9    1.51    0.41
   3   8  -9    0.62    0.27
  -3  -8   8   74.90    3.64
  -3  -8   8   76.07    3.68
   3   8  -8   75.96    3.78
   3   8  -8   81.74    3.95
  -3  -8   7    1.86    0.31
  -3  -8   7    1.51    0.27
   3   8  -7    1.31    0.27
   3   8  -7    1.72    0.45
  -3  -8   6  199.88    9.38
  -3  -8   6  204.48    9.59
   3   8  -6  203.52    9.66
   3   8  -6  200.43    9.42
  -3  -8   5   23.27    1.27
  -3  -8   5   23.41    1.24
   3   8  -5   23.06    1.34
   3   8  -5   21.00    1.13
   3   8  -4    5.60    0.58
   3   8  -4    6.91    0.55
  -3  -8   3    9.59    0.65
  -3  -8   3   10.07    0.62
   3   8  -3    9.93    0.69
   3   8  -3    9.66    0.72
  -3  -8   2    0.21    0.24
  -3  -8   2    0.45    0.21
   3   8  -2    0.45    0.27
   3   8  -2    0.24    0.27
  -3  -8   1   29.32    1.51
  -3  -8   1   30.45    1.55
   3   8  -1   32.07    1.68
   3   8  -1   30.49    1.65
  -3  -8   0   86.69    4.16
  -3  -8   0   89.16    4.26
   3   8   0   88.75    4.30
   3   8   0   92.32    4.47
  -3  -8  -1   82.15    3.95
  -3  -8  -1   81.57    3.92
   3   8   1   84.56    4.12
   3   8   1   83.42    4.06
  -3  -8  -2  165.33    7.77
  -3  -8  -2  160.80    7.60
   3   8   2  166.88    7.91
   3   8   2  164.51    7.80
  -3  -8  -3   35.58    1.82
  -3  -8  -3   31.04    1.58
   3   8   3   36.33    1.89
  -3  -8  -4  253.29   11.82
   3   8   4  243.43   11.48
  -3  -8  -5   25.30    1.34
   3   8   5   21.45    1.20
   3   8   5   24.27    1.41
  -3  -8  -6   29.22    1.51
  -3  -8  -6   28.08    1.48
   3   8   6   27.70    1.48
   3   8   6   29.84    1.68
  -3  -8  -7   71.19    3.44
  -3  -8  -7   64.48    3.13
   3   8   7   69.26    3.51
   3   8   7   65.79    3.23
  -3  -8  -8   52.87    2.61
   3   8   8   46.40    2.34
  -3  -8  -9    4.09    0.41
  -3  -8  -9    4.64    0.41
   3   8   9    3.47    0.45
   3   8   9    4.43    0.58
  -3  -8 -10   13.85    0.86
  -3  -8 -10   14.92    0.86
   3   8  10   12.89    0.96
   3   8  10   14.51    0.93
  -3  -8 -11    3.06    0.41
  -3  -8 -11    3.64    0.38
   3   8  11    3.30    0.41
   3   8  11    2.89    0.48
  -3  -8 -12   41.66    2.13
  -3  -8 -12   42.52    2.17
   3   8  12   43.83    2.23
   3   8  12   43.10    2.30
  -3  -8 -13   10.90    0.72
  -3  -8 -13   10.83    0.72
   3   8  13   12.34    0.82
   3   8  13   11.82    0.89
  -3  -8 -14   71.05    3.47
  -3  -8 -14   71.36    3.51
   3   8  14   65.79    3.37
   3   8  14   69.40    3.44
  -3  -8 -15   32.38    1.72
  -3  -8 -15   30.59    1.62
   3   8  15   27.91    1.65
   3   8  15   32.21    1.75
  -3  -8 -16    6.08    0.48
   3   8  16    4.57    0.58
   3   8  16    6.19    0.69
  -3  -8 -17    4.19    0.41
  -3  -8 -17    4.16    0.48
   3   8  17    3.54    0.55
   3   8  17    3.85    0.48
  -3  -8 -18   28.70    1.58
   3   8  18   28.53    1.62
  -3  -8 -19   31.42    1.72
  -3  -8 -19   28.67    1.55
   3   8  19   33.34    1.92
   3   8  19   32.04    1.75
  -3  -8 -20    3.20    0.41
  -3  -8 -20    3.27    0.48
   3   8  20    3.27    0.48
   3   8  20    3.51    0.55
  -3  -8 -21    0.21    0.31
  -3  -9  14    1.27    1.58
  -3  -9  14    2.85    1.79
   3   9 -14   -1.92    1.51
  -3  -9  13   -1.20    1.13
   3   9 -13   -0.27    1.07
  -3  -9  12    2.27    0.82
   3   9 -12    2.17    0.76
  -3  -9  11    0.45    0.38
  -3  -9  10    4.16    0.52
  -3  -9   9    4.43    0.52
  -3  -9   9    6.43    0.58
   3   9  -9    5.50    0.55
  -3  -9   8    3.51    0.48
  -3  -9   8    1.96    0.34
   3   9  -8    2.37    0.38
  -3  -9   7    8.08    0.62
  -3  -9   7    7.60    0.58
   3   9  -7    7.36    0.58
  -3  -9   6   33.65    1.79
  -3  -9   6   32.79    1.68
   3   9  -6   28.70    1.51
  -3  -9   5    2.23    0.31
  -3  -9   5    2.17    0.34
   3   9  -5    1.96    0.34
  -3  -9   4   72.11    3.54
  -3  -9   4   68.33    3.30
   3   9  -4   78.13    3.82
  -3  -9   3   77.99    3.75
  -3  -9   3   79.88    3.88
   3   9  -3   91.60    4.43
  -3  -9   2    4.33    0.45
  -3  -9   2    3.13    0.38
   3   9  -2    4.61    0.48
  -3  -9   1   15.36    0.93
  -3  -9   0    4.61    0.41
   3   9   0    5.50    0.52
  -3  -9  -1   76.65    3.71
   3   9   1   83.08    4.06
  -3  -9  -2    5.60    0.48
  -3  -9  -2    6.67    0.52
   3   9   2    6.43    0.58
   3   9   2    7.08    0.65
  -3  -9  -3  152.31    7.18
  -3  -9  -3  145.33    6.87
   3   9   3  145.81    6.98
   3   9   3  159.76    7.63
  -3  -9  -4   67.44    3.30
  -3  -9  -4   66.58    3.23
   3   9   4   66.75    3.33
   3   9   4   71.29    3.54
  -3  -9  -5   77.54    3.78
  -3  -9  -5   86.10    4.12
   3   9   5   82.32    4.06
  -3  -9  -6   30.73    1.58
   3   9   6   28.22    1.58
  -3  -9  -7  113.19    5.40
  -3  -9  -7  111.47    5.29
   3   9   7  126.42    6.15
   3   9   7  120.10    5.77
  -3  -9  -8    1.20    0.31
  -3  -9  -8    1.07    0.24
   3   9   8    1.55    0.34
   3   9   8    1.58    0.45
  -3  -9  -9   59.57    2.92
  -3  -9  -9   62.59    3.09
   3   9   9   61.22    3.06
   3   9   9   63.45    3.27
  -3  -9 -10   -0.07    0.27
  -3  -9 -10    0.14    0.21
   3   9  10   -0.21    0.38
   3   9  10    0.21    0.27
  -3  -9 -11    2.89    0.34
  -3  -9 -11    2.06    0.31
   3   9  11    2.47    0.48
   3   9  11    2.34    0.38
  -3  -9 -12   37.60    1.96
   3   9  12   40.04    2.20
   3   9  12   38.63    2.03
  -3  -9 -13   51.18    2.54
  -3  -9 -13   47.16    2.41
   3   9  13   47.30    2.44
   3   9  13   52.11    2.75
  -3  -9 -14    0.52    0.27
  -3  -9 -14    0.62    0.24
   3   9  14    1.10    0.41
   3   9  14    0.62    0.31
  -3  -9 -15  125.98    6.02
   3   9  15  127.08    6.22
  -3  -9 -16   16.40    1.00
  -3  -9 -16   19.15    1.10
   3   9  16   18.42    1.24
   3   9  16   18.39    1.17
  -3  -9 -17    4.02    0.48
   3   9  17    5.02    0.55
  -3  -9 -18    2.27    0.41
  -3  -9 -18    1.72    0.31
   3   9  18    1.89    0.45
   3   9  18    2.13    0.41
  -3  -9 -19    3.02    0.45
  -3  -9 -19    3.92    0.41
   3   9  19    2.89    0.48
   3   9  19    3.16    0.55
  -3  -9 -20    0.89    0.34
   3   9  20    0.62    0.41
  -3 -10  12    2.27    1.20
  -3 -10  12    0.27    1.34
   3  10 -12    3.44    1.96
  -3 -10  11   20.52    1.55
  -3 -10  11   19.32    1.44
   3  10 -11   18.15    1.86
  -3 -10  10    5.88    0.76
  -3 -10  10    5.16    0.65
  -3 -10   9    9.66    0.82
  -3 -10   8    8.46    0.69
  -3 -10   8    7.73    0.69
   3  10  -8    7.29    0.86
   3  10  -8    6.39    0.65
  -3 -10   7   -0.27    0.31
  -3 -10   7    0.07    0.24
   3  10  -7   -0.55    0.45
   3  10  -7    0.07    0.34
  -3 -10   6    4.37    0.45
  -3 -10   6    5.57    0.55
   3  10  -6    4.95    0.55
   3  10  -6    4.12    0.65
  -3 -10   5   54.41    2.75
  -3 -10   5   51.04    2.54
   3  10  -5   51.04    2.72
   3  10  -5   54.34    2.75
  -3 -10   4   10.41    0.76
  -3 -10   4   10.28    0.69
   3  10  -4    9.14    0.86
   3  10  -4   10.17    0.76
  -3 -10   3    9.73    0.69
  -3 -10   3   10.62    0.69
   3  10  -3   11.00    0.79
   3  10  -3    9.62    0.82
  -3 -10   2  141.24    6.74
  -3 -10   2  150.96    7.15
   3  10  -2  159.08    7.56
   3  10  -2  149.01    7.22
   3  10  -1   28.19    1.58
   3  10  -1   28.46    1.65
  -3 -10   0   25.95    1.37
  -3 -10   0   27.22    1.48
   3  10   0   23.96    1.41
   3  10   0   25.37    1.51
  -3 -10  -1   20.86    1.17
   3  10   1   17.15    1.17
  -3 -10  -2    3.27    0.38
   3  10   2    4.16    0.52
  -3 -10  -3   47.57    2.37
   3  10   3   47.61    2.51
  -3 -10  -4    0.89    0.27
  -3 -10  -4    0.89    0.27
   3  10   4    0.93    0.34
   3  10   4    0.79    0.34
  -3 -10  -5    2.34    0.34
  -3 -10  -5    1.99    0.34
   3  10   5    1.51    0.41
   3  10   5    2.13    0.45
  -3 -10  -6   14.26    0.86
  -3 -10  -6   13.51    0.82
   3  10   6   12.72    0.89
   3  10   6   12.31    0.93
  -3 -10  -7  335.86   15.67
  -3 -10  -7  331.04   15.43
   3  10   7  351.29   16.53
   3  10   7  318.53   14.95
  -3 -10  -8   22.69    1.24
  -3 -10  -8   23.00    1.27
   3  10   8   20.73    1.27
   3  10   8   21.96    1.37
  -3 -10  -9    6.53    0.52
  -3 -10  -9    6.87    0.55
   3  10   9    7.25    0.65
   3  10   9    7.80    0.76
  -3 -10 -10    0.55    0.27
  -3 -10 -10    0.86    0.24
   3  10  10    1.44    0.34
   3  10  10    0.79    0.41
  -3 -10 -11    1.10    0.27
  -3 -10 -11    1.10    0.31
   3  10  11    1.34    0.38
   3  10  11    0.65    0.41
  -3 -10 -12    5.12    0.45
  -3 -10 -12    5.50    0.48
   3  10  12    4.71    0.55
   3  10  12    4.81    0.62
  -3 -10 -13    0.52    0.24
  -3 -10 -13    0.79    0.27
   3  10  13    0.38    0.34
   3  10  13   -0.07    0.38
  -3 -10 -14    2.99    0.38
   3  10  14    3.61    0.55
  -3 -10 -15    7.84    0.62
  -3 -10 -15    6.94    0.55
   3  10  15    8.46    0.79
   3  10  15    6.26    0.62
  -3 -10 -16    0.27    0.27
  -3 -10 -16    0.38    0.27
   3  10  16    0.27    0.38
   3  10  16    0.07    0.34
  -3 -10 -17   36.54    1.92
  -3 -10 -17   33.31    1.75
   3  10  17   36.16    1.96
   3  10  17   33.44    1.96
  -3 -10 -18    0.79    0.34
  -3 -10 -18    0.62    0.27
   3  10  18    0.86    0.38
   3  10  18    0.65    0.38
  -3 -10 -19    9.59    0.76
   3  10  19    8.59    0.76
  -3 -11  11   -0.31    1.62
  -3 -11  11   -1.00    1.44
   3  11 -11   -2.96    1.44
   3  11 -11   -4.19    1.99
  -3 -11  10   10.83    1.44
  -3 -11  10   10.62    1.24
   3  11 -10   10.00    1.86
   3  11 -10   13.03    1.58
  -3 -11   9   13.16    1.20
  -3 -11   9   12.31    1.07
   3  11  -9   13.92    1.24
   3  11  -9   11.72    1.41
  -3 -11   6    8.87    0.76
  -3 -11   6    9.90    0.72
   3  11  -6   10.62    0.86
   3  11  -6    8.22    0.93
  -3 -11   5   19.94    1.24
  -3 -11   5   22.45    1.27
   3  11  -5   20.66    1.44
   3  11  -5   22.03    1.34
  -3 -11   4   -0.34    0.31
  -3 -11   4   -0.10    0.24
   3  11  -4   -0.38    0.45
   3  11  -4    0.10    0.34
  -3 -11   3    9.66    0.76
  -3 -11   3    8.97    0.65
   3  11  -3    8.97    0.76
   3  11  -3    8.56    0.86
  -3 -11   2    6.43    0.58
  -3 -11   2    5.91    0.52
   3  11  -2    5.98    0.58
   3  11  -2    5.22    0.69
  -3 -11   1    1.86    0.31
  -3 -11   1    1.58    0.34
   3  11  -1    1.92    0.41
   3  11  -1    1.58    0.48
  -3 -11   0   15.74    0.96
  -3 -11   0   15.91    0.96
   3  11   0   17.12    1.20
   3  11   0   15.47    1.03
   3  11   1   69.98    3.51
   3  11   1   64.72    3.37
  -3 -11  -2   62.66    3.13
  -3 -11  -2   62.25    3.09
   3  11   2   59.43    3.02
   3  11   2   57.81    3.02
  -3 -11  -3   12.37    0.82
  -3 -11  -3   12.61    0.82
   3  11   3   10.35    0.86
   3  11   3    9.76    0.82
  -3 -11  -4    4.30    0.45
  -3 -11  -4    4.88    0.48
   3  11   4    4.12    0.58
   3  11   4    5.36    0.58
  -3 -11  -5    0.38    0.27
  -3 -11  -5    1.10    0.31
   3  11   5    0.93    0.38
   3  11   5    1.55    0.45
  -3 -11  -6   41.35    2.13
  -3 -11  -6   40.28    2.06
   3  11   6   36.16    2.03
   3  11   6   42.28    2.27
  -3 -11  -7    0.21    0.24
  -3 -11  -7    0.31    0.27
   3  11   7    0.45    0.38
   3  11   7    0.07    0.38
  -3 -11  -8   12.10    0.79
  -3 -11  -8   11.72    0.79
   3  11   8   10.11    0.82
   3  11   8   13.23    1.00
  -3 -11  -9   75.55    3.71
  -3 -11  -9   69.57    3.40
   3  11   9   68.16    3.47
  -3 -11 -10    8.01    0.58
  -3 -11 -10    9.35    0.69
   3  11  10    8.49    0.82
   3  11  10    7.25    0.72
  -3 -11 -11   43.69    2.27
  -3 -11 -11   42.04    2.17
   3  11  11   45.10    2.41
   3  11  11   38.15    2.20
  -3 -11 -12   24.30    1.34
   3  11  12   23.72    1.55
  -3 -11 -13    9.21    0.65
  -3 -11 -13   11.21    0.79
   3  11  13   10.45    0.82
   3  11  13   10.72    0.93
  -3 -11 -14   38.36    2.03
   3  11  14   35.16    1.92
  -3 -11 -15    0.17    0.27
  -3 -11 -15    0.45    0.24
   3  11  15   -0.21    0.38
   3  11  15   -0.07    0.34
  -3 -11 -16    1.27    0.31
  -3 -11 -16    1.17    0.34
   3  11  16    1.68    0.45
   3  11  16    1.37    0.45
  -3 -11 -17   63.18    3.16
  -3 -11 -17   62.76    3.16
   3  11  17   63.69    3.27
   3  11  17   58.43    3.09
   3  11  18    6.26    0.69
  -3 -12   9    3.02    1.17
  -3 -12   9    6.77    1.55
   3  12  -9    2.68    1.48
   3  12  -9    2.44    1.75
  -3 -12   8    8.80    1.20
  -3 -12   8    7.36    1.24
   3  12  -8    9.69    1.37
   3  12  -8    9.14    1.86
  -3 -12   7   49.70    2.72
  -3 -12   7   47.92    2.68
  -3 -12   4    0.79    0.34
   3  12  -4    0.31    0.55
   3  12  -4    0.45    0.41
  -3 -12   3   18.42    1.10
  -3 -12   3   18.56    1.17
   3  12  -3   20.80    1.34
   3  12  -3   19.66    1.41
  -3 -12   2    0.58    0.31
  -3 -12   2    0.69    0.27
   3  12  -2    1.07    0.52
   3  12  -2    0.34    0.41
  -3 -12   1    0.03    0.24
  -3 -12   1    0.31    0.31
   3  12  -1    0.24    0.38
   3  12  -1    0.21    0.48
  -3 -12   0    3.33    0.45
  -3 -12   0    2.44    0.38
   3  12   0    2.68    0.55
   3  12   0    3.44    0.55
  -3 -12  -1    7.91    0.65
  -3 -12  -1    7.29    0.58
   3  12   1    6.91    0.79
   3  12   1    7.91    0.76
  -3 -12  -2   37.36    1.99
  -3 -12  -2   35.68    1.89
   3  12   2   37.91    2.10
   3  12   2   38.05    2.20
   3  12   3  153.54    7.46
   3  12   3  157.05    7.56
  -3 -12  -4    0.21    0.24
  -3 -12  -4    0.72    0.31
   3  12   4    0.38    0.38
   3  12   4    0.58    0.38
  -3 -12  -5   30.69    1.65
  -3 -12  -5   29.53    1.62
  -3 -12  -6    2.17    0.34
  -3 -12  -6    2.54    0.38
   3  12   6    1.68    0.48
   3  12   6    2.41    0.52
  -3 -12  -7    2.41    0.34
  -3 -12  -7    2.17    0.38
   3  12   7    2.61    0.52
   3  12   7    2.20    0.52
  -3 -12  -8    0.24    0.31
  -3 -12  -8    0.52    0.24
   3  12   8    0.03    0.38
   3  12   8   -0.27    0.41
  -3 -12  -9   25.16    1.37
  -3 -12  -9   24.82    1.41
   3  12   9   24.78    1.62
   3  12   9   26.19    1.65
  -3 -12 -10    6.32    0.52
   3  12  10    6.22    0.72
  -3 -12 -11   33.65    1.79
  -3 -12 -11   33.41    1.75
   3  12  11   31.73    1.92
   3  12  11   35.68    2.03
  -3 -12 -12    5.02    0.52
   3  12  12    4.54    0.62
  -3 -12 -13    4.16    0.48
  -3 -12 -13    4.12    0.45
   3  12  13    3.30    0.58
   3  12  13    4.40    0.62
  -3 -12 -14    5.16    0.48
  -3 -12 -14    5.74    0.55
   3  12  14    6.67    0.72
   3  12  14    6.50    0.76
  -3 -12 -15   36.16    1.92
  -3 -12 -15   36.78    1.96
   3  12  15   39.15    2.17
   3  12  15   40.11    2.30
  -3 -12 -16    0.21    0.27
  -3 -12 -16    0.34    0.34
   3  12  16    0.31    0.41
   3  12  16    0.55    0.41
  -3 -13   7   33.24    2.27
  -3 -13   7   37.19    2.47
   3  13  -7   42.83    2.78
   3  13  -7   32.89    2.96
  -3 -13   6    2.34    0.93
  -3 -13   6    1.24    0.82
   3  13  -6    0.86    1.27
   3  13  -6    0.24    1.13
  -3 -13   5    0.48    0.69
  -3 -13   1    1.68    0.41
   3  13  -1    1.17    0.58
   3  13  -1    2.30    0.55
  -3 -13   0    8.63    0.72
  -3 -13   0    6.84    0.69
   3  13   0    7.91    0.82
   3  13   0    7.56    0.89
  -3 -13  -1   12.82    0.86
  -3 -13  -1   13.51    0.93
   3  13   1   13.13    1.03
   3  13   1   11.34    1.07
  -3 -13  -2   15.67    1.03
  -3 -13  -2   16.53    1.03
   3  13   2   15.91    1.24
   3  13   2   16.36    1.17
  -3 -13  -3    2.72    0.41
  -3 -13  -3    3.02    0.45
   3  13   3    2.41    0.52
   3  13   3    2.78    0.58
  -3 -13  -4   68.99    3.47
  -3 -13  -4   71.46    3.54
   3  13   4   68.40    3.54
   3  13   4   73.28    3.85
  -3 -13  -5    1.10    0.34
  -3 -13  -5    0.86    0.34
   3  13   5    0.86    0.41
  -3 -13  -6    0.34    0.27
   3  13   6    0.34    0.41
  -3 -13  -7   35.85    1.89
  -3 -13  -8   14.64    0.93
  -3 -13  -8   16.57    1.00
   3  13   8   15.95    1.20
   3  13   8   12.68    1.03
  -3 -13  -9    1.89    0.38
   3  13   9    1.62    0.48
  -3 -13 -10    0.89    0.31
  -3 -13 -10    0.89    0.34
   3  13  10    0.93    0.52
   3  13  10    1.41    0.48
  -3 -13 -11    1.86    0.34
  -3 -13 -11    1.62    0.38
   3  13  11    1.92    0.55
   3  13  11    1.89    0.52
  -3 -13 -12    8.73    0.69
  -3 -13 -12    8.70    0.69
   3  13  12    8.22    0.89
   3  13  12    8.42    0.82
  -3 -13 -13    5.29    0.52
  -3 -13 -13    5.09    0.55
   3  13  13    5.09    0.72
   3  13  13    3.88    0.62
   3  13  14   12.41    1.00
   3  14  -5    9.83    1.68
  -3 -14   4    0.52    0.96
  -3 -14   4    0.76    0.79
   3  14  -4   -0.27    1.10
  -3 -14   3   10.93    1.13
   3  14   4   -0.10    0.48
   3  14   5    6.26    0.82
   3  14   5    4.81    0.69
  -3 -14  -6    1.13    0.34
   3  14   6    0.96    0.45
   3  14   6    1.62    0.55
  -3 -14  -7   53.90    2.75
   3  14   7   52.56    2.96
   3  14   7   52.01    2.82
  -3 -14  -8    0.03    0.27
   3  14   8    0.17    0.45
  -3 -14  -9    7.87    0.65
   3  14   9    6.98    0.79
   3  15  -3    7.15    1.79
  -3 -15   2    7.22    1.10
  -3 -15   2    6.43    1.07
   3  15  -2    6.70    1.34
  -3 -15   1    1.82    0.65
   3  15  -1    2.92    0.93
  -3 -16   0    8.28    1.31
   3  16   0   10.55    1.79
  -3 -16  -1    0.10    0.62
   3  16   1    1.07    1.17
   3  16   4    2.82    0.89
   3  16   5    3.92    1.07
   3  16   6   -1.00    0.65
  -4  14  14    4.71    0.96
   4 -14 -12    5.57    0.69
   4 -13  -8   -0.17    0.31
   4 -13  -7    6.60    0.72
   4 -13  -7    6.70    0.62
  -4  13   6    0.17    0.34
  -4  13   6    0.00    0.41
   4 -13  -6    0.34    0.31
   4 -13  -6    0.34    0.38
  -4  13   5    0.65    0.41
  -4  13   5    0.17    0.34
   4 -13  -5    0.55    0.38
   4 -13  -5    0.65    0.31
  -4  13   4    2.37    0.45
  -4  13   4    1.96    0.52
   4 -13  -4    2.51    0.41
   4 -13  -4    1.96    0.45
  -4  13   3   45.68    2.41
  -4  13   3   45.37    2.51
   4 -13  -3   40.39    2.10
   4 -13  -3   44.68    2.37
  -4  13   2   17.77    1.27
  -4  13   2   16.33    1.10
   4 -13  -2   15.91    0.96
   4 -13  -2   14.20    1.03
  -4  13   1    0.00    0.41
   4 -13  -1    0.31    0.24
  -4  13   0    5.95    0.76
   4 -13   0    5.81    0.52
  -4  13  -1   24.95    1.58
   4 -12 -18    7.36    1.07
  -4  12  11    5.98    0.72
   4 -12 -11    6.67    0.58
   4 -12 -11    6.15    0.65
  -4  12  10   76.86    3.99
  -4  12  10   80.78    4.09
   4 -12 -10   70.91    3.51
   4 -12 -10   64.79    3.30
  -4  12   9    6.36    0.69
  -4  12   9    6.57    0.76
   4 -12  -9    6.74    0.58
   4 -12  -9    6.26    0.65
  -4  12   8    4.78    0.65
  -4  12   8    4.81    0.62
   4 -12  -8    4.43    0.55
   4 -12  -8    5.05    0.52
  -4  12   7    5.33    0.62
  -4  12   7    5.36    0.69
   4 -12  -7    6.05    0.55
   4 -12  -7    5.05    0.55
  -4  12   6   11.00    0.96
  -4  12   6    9.18    0.76
   4 -12  -6   10.48    0.76
   4 -12  -6   10.55    0.79
  -4  12   5    0.24    0.34
  -4  12   5    0.69    0.41
   4 -12  -5    0.34    0.27
   4 -12  -5    0.58    0.34
  -4  12   4    3.61    0.48
  -4  12   4    3.57    0.58
   4 -12  -4    3.16    0.48
   4 -12  -4    3.68    0.45
  -4  12   3    0.72    0.38
  -4  12   3    0.86    0.38
   4 -12  -3    0.52    0.34
   4 -12  -3    1.00    0.31
  -4  12   2   14.30    1.07
  -4  12   2   14.54    1.00
   4 -12  -2   14.16    0.89
   4 -12  -2   14.95    1.00
  -4  12   1   36.81    1.99
  -4  12   1   38.02    2.17
   4 -12  -1   37.50    2.03
   4 -12  -1   32.93    1.75
  -4  12   0    0.48    0.31
  -4  12   0    0.52    0.41
   4 -12   0    0.55    0.38
   4 -12   0    0.58    0.27
  -4  12  -1   22.75    1.48
  -4  12  -1   25.54    1.48
   4 -12   1   24.82    1.48
   4 -12   1   23.24    1.31
  -4  12  -2    2.13    0.41
  -4  12  -2    1.72    0.48
   4 -12   2    2.06    0.45
   4 -12   2    2.20    0.38
  -4  12  -3    0.79    0.34
  -4  12  -3    1.13    0.48
   4 -12   3    0.72    0.27
   4 -12   3    1.24    0.38
  -4  12  -4    0.10    0.48
  -4  12  -4    0.72    0.34
   4 -12   4    0.27    0.34
   4 -12   4    1.07    0.31
  -4  12  -5   41.45    2.37
   4 -12  11    0.45    0.55
   4 -11 -19    0.79    0.72
   4 -11 -18   32.62    1.99
   4 -11 -13    0.07    0.31
   4 -11 -13    0.10    0.34
  -4  11  12    7.25    0.79
  -4  11  12    6.91    0.76
  -4  11  11   29.84    1.79
   4 -11 -11   32.59    1.79
   4 -11 -11   33.27    1.79
  -4  11  10  126.63    6.26
   4 -11 -10  125.36    6.02
  -4  11   9   11.79    0.89
  -4  11   9   11.89    0.96
   4 -11  -9   10.48    0.82
   4 -11  -9   11.41    0.79
  -4  11   8    2.78    0.48
  -4  11   8    3.54    0.58
   4 -11  -8    3.51    0.45
   4 -11  -8    3.71    0.52
  -4  11   7    0.55    0.45
  -4  11   7    0.69    0.34
   4 -11  -7    0.86    0.38
   4 -11  -7    1.03    0.31
  -4  11   6   29.66    1.65
  -4  11   6   29.32    1.86
   4 -11  -6   28.53    1.62
   4 -11  -6   28.53    1.55
   4 -11  -5   48.36    2.47
   4 -11  -5   47.81    2.47
  -4  11   4    9.83    0.76
   4 -11  -4   10.07    0.79
   4 -11  -4    8.66    0.72
  -4  11   3   42.38    2.23
   4 -11  -3   41.25    2.17
   4 -11  -3   41.21    2.17
  -4  11   2   -0.21    0.38
  -4  11   2   -0.07    0.31
   4 -11  -2    0.24    0.27
   4 -11  -2    0.55    0.27
  -4  11   1   39.01    2.20
  -4  11   1   41.45    2.17
   4 -11  -1   41.59    2.20
   4 -11  -1   37.81    1.96
  -4  11   0    0.69    0.34
  -4  11   0    0.38    0.38
   4 -11   0    0.76    0.38
   4 -11   0    0.58    0.27
  -4  11  -1    0.27    0.41
  -4  11  -1   -0.24    0.27
   4 -11   1   -0.03    0.24
   4 -11   1    0.10    0.34
  -4  11  -2    2.54    0.52
   4 -11   2    3.68    0.41
  -4  11  -3   -0.21    0.41
  -4  11  -3   -0.03    0.31
   4 -11   3   -0.07    0.38
   4 -11   3    0.24    0.24
  -4  11  -4    2.68    0.45
  -4  11  -4    2.92    0.55
   4 -11   4    2.68    0.38
   4 -11   4    3.51    0.48
  -4  11  -5   24.82    1.58
  -4  11  -5   22.00    1.31
   4 -11   5   25.33    1.48
   4 -11   5   22.79    1.27
  -4  11  -6   15.57    1.20
  -4  11  -6   18.84    1.17
   4 -11   6   18.46    1.20
   4 -11   6   18.39    1.10
  -4  11  -7    0.72    0.52
  -4  11  -7    0.72    0.38
   4 -11   7    1.07    0.38
   4 -11   7    1.17    0.31
  -4  11  -8   10.79    1.00
  -4  10  15    0.79    0.58
   4 -10 -15    0.34    0.34
  -4  10  14    5.88    0.69
   4 -10 -14    6.22    0.58
  -4  10  13    3.40    0.69
   4 -10 -13    3.78    0.48
   4 -10 -13    4.88    0.55
  -4  10  12    4.85    0.62
   4 -10 -12    4.06    0.55
  -4  10  11    0.62    0.38
   4 -10 -11    0.21    0.31
  -4  10  10   15.09    1.10
  -4  10  10   14.16    1.00
   4 -10 -10   16.74    1.07
   4 -10 -10   13.99    0.89
  -4  10   9  145.60    7.12
   4 -10  -9  145.88    6.94
   4 -10  -9  132.68    6.39
  -4  10   8  133.02    6.39
  -4  10   8  130.93    6.43
   4 -10  -8  123.88    5.98
   4 -10  -8  122.92    5.88
  -4  10   7   31.35    1.72
  -4  10   7   36.54    2.06
   4 -10  -7   36.02    1.89
   4 -10  -7   35.75    1.92
  -4  10   6  597.74   27.91
  -4  10   6  543.78   25.33
   4 -10  -6  530.03   24.65
   4 -10  -6  555.46   25.88
  -4  10   5    6.43    0.58
  -4  10   5    6.46    0.72
   4 -10  -5    6.22    0.58
   4 -10  -5    7.05    0.55
  -4  10   4    7.01    0.72
  -4  10   4    7.15    0.62
   4 -10  -4    6.84    0.58
   4 -10  -4    8.01    0.62
  -4  10   3    2.10    0.38
  -4  10   3    2.82    0.48
   4 -10  -3    2.51    0.41
   4 -10  -3    2.27    0.34
  -4  10   2   30.14    1.75
  -4  10   2   29.46    1.62
   4 -10  -2   32.10    1.75
   4 -10  -2   30.76    1.62
  -4  10   1    4.71    0.48
  -4  10   1    5.50    0.65
   4 -10  -1    4.74    0.52
   4 -10  -1    4.71    0.45
  -4  10   0   28.63    1.68
  -4  10   0   26.95    1.48
   4 -10   0   23.58    1.41
   4 -10   0   26.43    1.41
  -4  10  -1   53.31    2.82
  -4  10  -1   52.66    2.65
   4 -10   1   51.39    2.65
   4 -10   1   54.10    2.68
  -4  10  -2    0.45    0.38
  -4  10  -2    0.48    0.31
   4 -10   2    0.38    0.27
   4 -10   2   -0.24    0.31
  -4  10  -3   34.51    1.86
   4 -10   3   37.78    2.06
  -4  10  -4    8.15    0.65
  -4  10  -4    7.77    0.82
   4 -10   4    8.59    0.72
   4 -10   4    9.18    0.69
  -4  10  -5   29.97    1.79
  -4  10  -5   30.25    1.65
   4 -10   5   31.83    1.79
   4 -10   5   30.87    1.65
  -4  10  -6   11.41    0.96
   4 -10   6   11.65    0.76
  -4  10  -7    0.14    0.45
  -4  10  -7    0.31    0.27
   4 -10   7    0.34    0.38
   4 -10   7    0.58    0.24
  -4  10  -8    0.62    0.45
  -4  10  -8    0.89    0.34
   4 -10   8    0.58    0.27
   4 -10   8    0.79    0.38
  -4  10  -9   12.68    0.89
  -4  10  -9   12.72    1.07
   4 -10   9   11.41    0.89
   4 -10   9   11.72    0.79
  -4  10 -10    1.89    0.45
  -4  10 -10    1.89    0.58
   4 -10  15    2.58    0.69
  -4   9  21    0.55    1.20
   4  -9 -21    1.20    1.00
  -4   9  16    0.41    0.62
   4  -9 -16    1.34    0.38
  -4   9  15   34.99    2.10
   4  -9 -15   30.42    1.65
   4  -9 -15   29.70    1.65
  -4   9  14   -0.27    0.45
  -4   9  14    0.00    0.34
   4  -9 -14    0.00    0.27
  -4   9  13   10.66    1.03
   4  -9 -13   13.85    0.93
   4  -9 -13   13.78    0.93
  -4   9  12   -0.07    0.31
  -4   9  12    0.10    0.38
  -4   9  11   30.28    1.75
  -4   9  11   25.50    1.51
   4  -9 -11   30.28    1.65
   4  -9 -11   28.05    1.55
  -4   9  10   27.50    1.62
  -4   9  10   26.47    1.55
   4  -9 -10   26.60    1.48
   4  -9 -10   27.70    1.51
  -4   9   9  140.03    6.81
  -4   9   9  146.22    7.01
   4  -9  -9  144.16    6.91
   4  -9  -9  143.27    6.81
  -4   9   8    1.13    0.38
  -4   9   8    0.96    0.34
   4  -9  -8    0.82    0.27
   4  -9  -8    1.17    0.38
  -4   9   7   40.35    2.20
  -4   9   7   31.45    1.68
   4  -9  -7   34.89    1.86
   4  -9  -7   35.54    1.86
  -4   9   6  223.42   10.62
  -4   9   6  212.01   10.00
   4  -9  -6  195.37    9.21
   4  -9  -6  182.86    8.66
  -4   9   5    6.67    0.58
  -4   9   5    7.53    0.72
   4  -9  -5    7.12    0.55
   4  -9  -5    6.46    0.58
  -4   9   4   20.28    1.27
  -4   9   4   21.17    1.24
   4  -9  -4   23.03    1.27
   4  -9  -4   20.28    1.20
  -4   9   3   29.53    1.68
  -4   9   3   27.05    1.51
   4  -9  -3   33.89    1.82
   4  -9  -3   31.69    1.65
  -4   9   2   87.31    4.37
   4  -9  -2   93.70    4.50
   4  -9  -2   92.39    4.54
  -4   9   1   26.88    1.44
  -4   9   1   28.01    1.62
   4  -9  -1   24.82    1.44
   4  -9  -1   29.90    1.58
  -4   9   0   31.38    1.79
  -4   9   0   26.23    1.44
   4  -9   0   28.46    1.51
   4  -9   0   27.67    1.55
  -4   9  -1  120.41    5.88
  -4   9  -1  111.09    5.33
   4  -9   1  129.48    6.26
   4  -9   1  117.38    5.60
  -4   9  -2    4.61    0.48
  -4   9  -2    3.88    0.55
   4  -9   2    5.36    0.48
   4  -9   2    5.05    0.55
  -4   9  -3    9.86    0.86
  -4   9  -3   10.07    0.72
   4  -9   3   11.27    0.82
   4  -9   3   11.07    0.72
  -4   9  -4    1.31    0.45
  -4   9  -4    0.96    0.31
   4  -9   4    0.86    0.24
   4  -9   4    0.62    0.31
  -4   9  -5    7.63    0.79
  -4   9  -5    6.46    0.58
   4  -9   5    8.28    0.72
   4  -9   5    8.11    0.58
  -4   9  -6   28.91    1.58
   4  -9   6   29.70    1.68
   4  -9   6   26.81    1.48
  -4   9  -7    4.78    0.52
   4  -9   7    5.12    0.55
  -4   9  -8    2.13    0.41
  -4   9  -8    1.86    0.52
   4  -9   8    2.20    0.41
   4  -9   8    2.23    0.34
  -4   9  -9   35.54    2.06
   4  -9   9   33.34    1.75
  -4   9 -10    1.82    0.55
  -4   9 -10    1.62    0.38
   4  -9  10    1.65    0.31
   4  -9  10    1.48    0.38
  -4   9 -11    8.08    0.69
  -4   9 -11    5.71    0.79
   4  -9  11    6.60    0.55
   4  -9  11    8.11    0.76
  -4   9 -12    0.31    0.45
  -4   9 -12   -0.45    0.31
   4  -9  12   -0.03    0.34
  -4   8  21    8.15    1.37
  -4   8  21    8.46    1.55
   4  -8 -21    7.36    1.07
  -4   8  20   77.68    4.23
  -4   8  16   25.26    1.68
  -4   8  16   27.36    1.65
   4  -8 -16   26.98    1.51
  -4   8  15    2.68    0.48
  -4   8  15    3.27    0.62
   4  -8 -15    1.99    0.41
   4  -8 -15    2.58    0.38
  -4   8  14    7.08    0.82
  -4   8  14    6.91    0.69
   4  -8 -14    7.42    0.58
   4  -8 -14    5.77    0.55
   4  -8 -13    0.55    0.27
   4  -8 -13    0.86    0.31
  -4   8  12    1.41    0.38
  -4   8  12    0.86    0.41
  -4   8  11  196.44    9.35
  -4   8  11  201.08    9.59
   4  -8 -11  195.96    9.28
   4  -8 -11  194.10    9.18
  -4   8  10    4.50    0.55
  -4   8  10    4.12    0.52
   4  -8 -10    5.57    0.52
   4  -8 -10    5.22    0.52
  -4   8   9   43.00    2.30
   4  -8  -9   42.00    2.13
   4  -8  -9   37.57    1.96
  -4   8   8   22.20    1.27
  -4   8   8   20.00    1.24
   4  -8  -8   20.59    1.13
   4  -8  -8   24.47    1.37
  -4   8   7    4.67    0.52
  -4   8   7    4.40    0.48
   4  -8  -7    5.98    0.48
   4  -8  -7    4.78    0.52
  -4   8   6   43.48    2.20
  -4   8   6   48.29    2.54
   4  -8  -6   43.86    2.20
   4  -8  -6   42.86    2.20
  -4   8   5    9.07    0.76
  -4   8   5    7.36    0.58
   4  -8  -5    7.15    0.55
   4  -8  -5    8.22    0.65
  -4   8   4  498.40   23.30
  -4   8   4  537.93   25.02
   4  -8  -4  486.37   22.62
   4  -8  -4  547.56   25.50
  -4   8   3   24.78    1.44
  -4   8   3   28.56    1.55
   4  -8  -3   27.67    1.44
   4  -8  -3   25.02    1.41
  -4   8   2   66.68    3.37
  -4   8   2   74.62    3.64
   4  -8  -2   72.80    3.54
   4  -8  -2   68.61    3.40
  -4   8   1  303.41   14.30
   4  -8  -1  310.87   14.51
   4  -8  -1  327.16   15.33
  -4   8   0   54.79    2.82
  -4   8   0   50.39    2.54
   4  -8   0   54.00    2.65
   4  -8   0   53.17    2.72
  -4   8  -1   38.05    2.06
  -4   8  -1   41.04    2.10
   4  -8   1   43.69    2.17
   4  -8   1   40.01    2.13
  -4   8  -2   21.93    1.34
  -4   8  -2   20.25    1.13
   4  -8   2   21.31    1.17
   4  -8   2   20.31    1.24
  -4   8  -3   92.46    4.57
  -4   8  -3   86.24    4.19
   4  -8   3   89.64    4.33
   4  -8   3   89.92    4.43
  -4   8  -4  164.61    7.91
  -4   8  -4  149.38    7.12
   4  -8   4  156.22    7.39
   4  -8   4  160.69    7.70
  -4   8  -5   85.45    4.30
  -4   8  -5   77.10    3.78
   4  -8   5   84.59    4.09
   4  -8   5   88.68    4.37
  -4   8  -6  260.06   12.37
  -4   8  -6  260.48   12.24
   4  -8   6  254.36   11.93
   4  -8   6  277.01   13.06
  -4   8  -7   21.00    1.37
  -4   8  -7   22.89    1.31
   4  -8   7   23.82    1.31
   4  -8   7   26.05    1.51
  -4   8  -8   80.33    4.09
  -4   8  -8   74.35    3.68
   4  -8   8   70.67    3.47
   4  -8   8   73.90    3.75
  -4   8  -9   37.67    1.99
   4  -8   9   37.91    2.10
  -4   8 -10   37.47    1.96
  -4   8 -10   37.09    2.17
   4  -8  10   36.02    2.03
   4  -8  10   39.70    2.06
  -4   8 -11    4.06    0.65
   4  -8  11    3.57    0.41
  -4   8 -12    0.62    0.31
  -4   8 -12    0.72    0.48
   4  -8  12    0.62    0.38
   4  -8  12    0.48    0.24
  -4   8 -13   10.86    0.79
  -4   8 -13   11.72    1.07
   4  -8  13   10.52    0.89
   4  -8  13   10.96    0.76
  -4   7  21    0.96    1.20
  -4   7  21   -1.17    1.37
   4  -7 -21    1.31    0.79
  -4   7  17    6.02    0.76
   4  -7 -17    4.61    0.52
   4  -7 -17    4.78    0.52
  -4   7  16    8.77    0.82
  -4   7  16    8.25    0.86
   4  -7 -16    9.90    0.72
   4  -7 -16    8.46    0.65
  -4   7  15    0.72    0.45
  -4   7  15    0.96    0.38
   4  -7 -15    0.52    0.24
   4  -7 -15    0.31    0.31
  -4   7  14   44.86    2.44
  -4   7  14   43.83    2.44
   4  -7 -14   40.22    2.06
   4  -7 -14   39.87    2.06
   4  -7 -13   42.59    2.17
   4  -7 -13   43.00    2.20
  -4   7  12    0.17    0.38
  -4   7  12    0.38    0.31
  -4   7  11    4.23    0.55
  -4   7  11    4.81    0.52
   4  -7 -11    4.16    0.45
   4  -7 -11    4.40    0.45
  -4   7  10  151.79    7.29
  -4   7  10  155.43    7.46
   4  -7 -10  158.32    7.49
   4  -7 -10  148.83    7.08
  -4   7   9    1.41    0.38
  -4   7   9    2.17    0.41
   4  -7  -9    1.51    0.34
   4  -7  -9    1.51    0.31
  -4   7   8    0.69    0.31
   4  -7  -8    0.96    0.34
   4  -7  -8    1.03    0.27
  -4   7   7    3.75    0.48
   4  -7  -7    4.88    0.45
  -4   7   6   24.27    1.41
   4  -7  -6   22.38    1.20
  -4   7   5   39.84    2.13
   4  -7  -5   35.78    1.82
  -4   7   4   51.56    2.65
   4  -7  -4   46.99    2.34
  -4   7   3   35.13    1.89
   4  -7  -3   38.15    1.92
  -4   7   2   99.47    4.88
   4  -7  -2  106.11    5.05
  -4   7   1   76.96    3.82
   4  -7  -1   81.36    3.92
  -4   7   0   43.89    2.20
  -4   7   0   47.47    2.47
   4  -7   0   45.92    2.27
   4  -7   0   48.95    2.51
  -4   7  -1    6.05    0.52
  -4   7  -1    5.57    0.55
   4  -7   1    6.15    0.58
   4  -7   1    5.84    0.45
  -4   7  -2    8.04    0.69
  -4   7  -2   10.62    0.72
   4  -7   2    9.83    0.62
   4  -7   2    9.66    0.72
  -4   7  -3  169.77    8.01
  -4   7  -3  172.10    8.22
   4  -7   3  178.63    8.49
   4  -7   3  171.42    8.08
  -4   7  -4  181.21    8.56
  -4   7  -4  197.06    9.38
   4  -7   4  190.80    9.07
   4  -7   4  183.72    8.66
  -4   7  -5  114.39    5.57
  -4   7  -5  114.36    5.47
   4  -7   5  112.19    5.47
   4  -7   5  113.88    5.43
  -4   7  -6   15.67    0.96
  -4   7  -6   14.78    1.03
   4  -7   6   15.26    1.03
   4  -7   6   15.30    0.89
  -4   7  -7   19.63    1.13
  -4   7  -7   19.83    1.27
   4  -7   7   19.11    1.10
   4  -7   7   19.56    1.24
  -4   7  -8   87.51    4.23
  -4   7  -8   92.91    4.64
   4  -7   8   81.67    4.09
   4  -7   8   87.31    4.23
  -4   7  -9   14.40    0.89
  -4   7  -9   14.68    1.10
   4  -7   9   15.09    1.03
   4  -7   9   14.61    0.89
  -4   7 -10    0.31    0.24
  -4   7 -10    0.31    0.41
   4  -7  10    0.17    0.34
   4  -7  10    0.41    0.24
  -4   7 -11   24.06    1.34
   4  -7  11   25.78    1.55
  -4   7 -12   -0.27    0.41
  -4   7 -12   -0.58    0.27
   4  -7  12    0.03    0.21
   4  -7  12   -0.38    0.31
  -4   7 -13    1.68    0.34
  -4   7 -13    0.96    0.48
   4  -7  13    1.79    0.41
   4  -7  13    1.51    0.31
  -4   7 -14   42.73    2.44
  -4   7 -14   39.39    2.06
   4  -7  14   47.23    2.54
   4  -7  14   42.93    2.23
  -4   7 -15   26.88    1.75
  -4   7 -15   30.90    1.72
   4  -7  15   31.45    1.86
  -4   6  21   71.15    4.09
   4  -6 -21   76.99    3.99
  -4   6  20    6.26    1.03
  -4   6  17    2.30    0.55
  -4   6  17    2.72    0.52
   4  -6 -17    2.47    0.38
   4  -6 -17    2.34    0.45
  -4   6  16   -0.31    0.38
  -4   6  16    0.27    0.41
   4  -6 -16    0.27    0.31
   4  -6 -16    0.55    0.27
  -4   6  15    9.11    0.86
  -4   6  15    9.97    0.82
   4  -6 -15   11.38    0.76
   4  -6 -15   11.76    0.79
  -4   6  14    0.69    0.45
  -4   6  14    1.44    0.38
   4  -6 -14    1.17    0.31
   4  -6 -14    1.07    0.27
  -4   6  13   33.03    1.86
   4  -6 -13   37.78    1.96
   4  -6 -13   39.87    2.03
  -4   6  12   22.38    1.34
   4  -6 -12   20.80    1.20
   4  -6 -12   21.28    1.20
  -4   6  11   10.41    0.76
   4  -6 -11    9.01    0.62
  -4   6  10   21.41    1.27
  -4   6  10   26.30    1.48
   4  -6 -10   25.02    1.34
  -4   6   9    0.96    0.31
  -4   6   9    0.89    0.34
   4  -6  -9    1.00    0.27
   4  -6  -9    1.17    0.27
  -4   6   8   17.08    1.00
  -4   6   8   16.05    1.03
   4  -6  -8   16.40    0.96
   4  -6  -8   17.12    0.96
  -4   6   7   16.98    1.00
  -4   6   7   19.08    1.17
   4  -6  -7   19.28    1.07
   4  -6  -7   20.04    1.13
  -4   6   6  256.14   12.00
  -4   6   6  234.97   11.10
   4  -6  -6  240.95   11.27
   4  -6  -6  236.04   11.07
  -4   6   5   64.52    3.16
  -4   6   5   69.85    3.47
   4  -6  -5   64.69    3.16
   4  -6  -5   63.69    3.09
  -4   6   4  139.31    6.60
  -4   6   4  154.02    7.36
   4  -6  -4  159.66    7.56
[truncated: 268,616 more chars]
