# Supplementary material for: The Selection of the Best Derivatization Reagents for the Determination of Polyamines in Home-Made Wine Samples
Source: Materials (Basel). 2023 Feb 9;16(4):1474. doi: 10.3390/ma16041474 (PMC9960030; doi:10.3390/ma16041474)
Supplement: Supplementary file 1 [file materials-16-01474-s001.zip › materials-2144164-supplementary/materials-2144164-supplementary/Supplementary + cif/Spm-FNBT.cif]

 
data_naj3_autoshape

_audit_creation_method           SHELXL-2018/1
_shelx_SHELXL_version_number     2018/1
_chemical_name_systematic        ?
_chemical_name_common            ?
_chemical_formula_moiety         'C38 H34 F12 N8 O8'
_chemical_formula_sum            'C38 H34 F12 N8 O8'
_chemical_melting_point          ?

_exptl_crystal_description       needle
_exptl_crystal_colour            yellow
_diffrn_ambient_temperature      100(2)
_chemical_formula_weight         958.73

loop_
_atom_type_symbol
_atom_type_description
_atom_type_scat_dispersion_real
_atom_type_scat_dispersion_imag
_atom_type_scat_source
C C 0.0181 0.0091 'International Tables Vol C Tables 4.2.6.8 and 6.1.1.4'
H H 0.0000 0.0000 'International Tables Vol C Tables 4.2.6.8 and 6.1.1.4'
N N 0.0311 0.0180 'International Tables Vol C Tables 4.2.6.8 and 6.1.1.4'
O O 0.0492 0.0322 'International Tables Vol C Tables 4.2.6.8 and 6.1.1.4'
F F 0.0727 0.0534 'International Tables Vol C Tables 4.2.6.8 and 6.1.1.4'

_space_group_crystal_system      triclinic
_space_group_IT_number           2
_space_group_name_H-M_alt        'P -1'
_space_group_name_Hall           '-P 1'

_shelx_space_group_comment       
;
The symmetry employed for this shelxl refinement is uniquely defined
by the following loop, which should always be used as a source of
symmetry information in preference to the above space-group names.
They are only intended as comments.
;

loop_
_space_group_symop_operation_xyz
'x, y, z'
'-x, -y, -z'

_cell_length_a                   7.9650(3)
_cell_length_b                   11.6008(4)
_cell_length_c                   11.7281(4)
_cell_angle_alpha                71.646(3)
_cell_angle_beta                 83.951(3)
_cell_angle_gamma                73.737(3)
_cell_volume                     987.23(6)
_cell_formula_units_Z            1
_cell_measurement_temperature    100(2)
_cell_measurement_reflns_used    7704
_cell_measurement_theta_min      3.8690
_cell_measurement_theta_max      79.6470
_exptl_crystal_density_meas      ?
_exptl_crystal_density_method    ?
_exptl_crystal_density_diffrn    1.613
_exptl_crystal_F_000             490
_exptl_transmission_factor_min   ?
_exptl_transmission_factor_max   ?
_exptl_crystal_size_max          0.260
_exptl_crystal_size_mid          0.050
_exptl_crystal_size_min          0.050
_exptl_absorpt_coefficient_mu    1.340
_shelx_estimated_absorpt_T_min   0.722
_shelx_estimated_absorpt_T_max   0.936
_exptl_absorpt_correction_type   multi-scan
_exptl_absorpt_correction_T_min  0.87553
_exptl_absorpt_correction_T_max  1.00000
_exptl_absorpt_process_details   
;
CrysAlisPro 1.171.41.120a (Rigaku Oxford Diffraction, 2021)
Empirical absorption correction using spherical harmonics,
implemented in SCALE3 ABSPACK scaling algorithm.
;
_exptl_absorpt_special_details   ?
_diffrn_radiation_probe          x-ray
_diffrn_radiation_type           CuK\a
_diffrn_radiation_wavelength     1.54184
_diffrn_source                   'micro-focus sealed X-ray tube'
_diffrn_source_type              'PhotonJet (Cu) X-ray Source'
_diffrn_measurement_device_type  'XtaLAB Synergy, Dualflex, HyPix'
_diffrn_measurement_method       '\w scans'
_diffrn_detector_area_resol_mean 10.0000
_diffrn_reflns_number            11806
_diffrn_reflns_av_unetI/netI     0.0302
_diffrn_reflns_av_R_equivalents  0.0290
_diffrn_reflns_limit_h_min       -7
_diffrn_reflns_limit_h_max       9
_diffrn_reflns_limit_k_min       -14
_diffrn_reflns_limit_k_max       14
_diffrn_reflns_limit_l_min       -14
_diffrn_reflns_limit_l_max       14
_diffrn_reflns_theta_min         3.972
_diffrn_reflns_theta_max         74.466
_diffrn_reflns_theta_full        67.684
_diffrn_measured_fraction_theta_max 0.985
_diffrn_measured_fraction_theta_full 0.999
_diffrn_reflns_Laue_measured_fraction_max 0.985
_diffrn_reflns_Laue_measured_fraction_full 0.999
_diffrn_reflns_point_group_measured_fraction_max 0.985
_diffrn_reflns_point_group_measured_fraction_full 0.999
_reflns_number_total             3960
_reflns_number_gt                3519
_reflns_threshold_expression     'I > 2\s(I)'
_reflns_Friedel_coverage         0.000
_reflns_Friedel_fraction_max     .
_reflns_Friedel_fraction_full    .

_reflns_special_details          
;
 Reflections were merged by SHELXL according to the crystal
 class for the calculation of statistics and refinement.
 
 _reflns_Friedel_fraction is defined as the number of unique
 Friedel pairs measured divided by the number that would be
 possible theoretically, ignoring centric projections and
 systematic absences.
;

_computing_data_collection       'CrysAlisPro 1.171.41.120a (Rigaku OD, 2021)'
_computing_cell_refinement       'CrysAlisPro 1.171.41.120a (Rigaku OD, 2021)'
_computing_data_reduction        'CrysAlisPro 1.171.41.120a (Rigaku OD, 2021)'
_computing_structure_solution    'Olex2 1.3'
_computing_structure_refinement  'SHELXL-2018/1 (Sheldrick, 2018)'
_computing_molecular_graphics    'WinGX v1.80.03 (Farrugia, 1999)'
_computing_publication_material  ciftab
_refine_special_details          ?
_refine_ls_structure_factor_coef Fsqd
_refine_ls_matrix_type           full
_refine_ls_weighting_scheme      calc
_refine_ls_weighting_details     
'w=1/[\s^2^(Fo^2^)+(0.0478P)^2^+0.6545P] where P=(Fo^2^+2Fc^2^)/3'
_atom_sites_solution_primary     ?
_atom_sites_solution_secondary   ?
_atom_sites_solution_hydrogens   geom
_refine_ls_hydrogen_treatment    constr
_refine_ls_extinction_method     none
_refine_ls_extinction_coef       .
_refine_ls_number_reflns         3960
_refine_ls_number_parameters     298
_refine_ls_number_restraints     0
_refine_ls_R_factor_all          0.0408
_refine_ls_R_factor_gt           0.0359
_refine_ls_wR_factor_ref         0.0992
_refine_ls_wR_factor_gt          0.0929
_refine_ls_goodness_of_fit_ref   0.969
_refine_ls_restrained_S_all      0.969
_refine_ls_shift/su_max          0.000
_refine_ls_shift/su_mean         0.000

loop_
_atom_site_label
_atom_site_type_symbol
_atom_site_fract_x
_atom_site_fract_y
_atom_site_fract_z
_atom_site_U_iso_or_equiv
_atom_site_adp_type
_atom_site_occupancy
_atom_site_site_symmetry_order
_atom_site_calc_flag
_atom_site_refinement_flags_posn
_atom_site_refinement_flags_adp
_atom_site_refinement_flags_occupancy
_atom_site_disorder_assembly
_atom_site_disorder_group
C1 C 0.77156(19) 0.13629(14) 0.45233(14) 0.0235(3) Uani 1 1 d . . . . .
H1 H 0.849746 0.146672 0.501890 0.028 Uiso 1 1 calc R U . . .
C2 C 0.83520(19) 0.10600(14) 0.34936(14) 0.0245(3) Uani 1 1 d . . . . .
H2 H 0.955861 0.096514 0.328794 0.029 Uiso 1 1 calc R U . . .
C3 C 0.72518(19) 0.08879(14) 0.27386(13) 0.0222(3) Uani 1 1 d . . . . .
C3A C 0.7930(2) 0.05137(16) 0.16374(15) 0.0295(3) Uani 1 1 d . . . . .
F28 F 0.96582(14) 0.01096(13) 0.15968(11) 0.0517(3) Uani 1 1 d . . . . .
F29 F 0.74959(19) 0.14485(14) 0.06296(10) 0.0694(5) Uani 1 1 d . . . . .
F30 F 0.7311(2) -0.04010(17) 0.15436(15) 0.0800(6) Uani 1 1 d . . . . .
C4 C 0.54993(18) 0.10579(13) 0.30250(13) 0.0194(3) Uani 1 1 d . . . . .
H4 H 0.473992 0.094866 0.251746 0.023 Uiso 1 1 calc R U . . .
C5 C 0.48332(17) 0.13901(13) 0.40585(13) 0.0186(3) Uani 1 1 d . . . . .
N5 N 0.29708(15) 0.15635(11) 0.42611(11) 0.0216(3) Uani 1 1 d . . . . .
O1 O 0.22622(14) 0.18930(11) 0.51445(11) 0.0308(3) Uani 1 1 d . . . . .
O2 O 0.21301(14) 0.13765(11) 0.35478(10) 0.0289(3) Uani 1 1 d . . . . .
C6 C 0.59207(19) 0.15266(13) 0.48725(13) 0.0204(3) Uani 1 1 d . . . . .
N7 N 0.53216(17) 0.17539(12) 0.59192(11) 0.0236(3) Uani 1 1 d . . . . .
H7 H 0.419209 0.186633 0.607489 0.028 Uiso 1 1 calc R U . . .
C8 C 0.6393(2) 0.18290(15) 0.68167(14) 0.0251(3) Uani 1 1 d . . . . .
H8A H 0.749844 0.115581 0.690004 0.030 Uiso 1 1 calc R U . . .
H8B H 0.576571 0.167994 0.760279 0.030 Uiso 1 1 calc R U . . .
C9 C 0.6818(2) 0.30975(15) 0.64960(14) 0.0275(3) Uani 1 1 d . . . . .
H9A H 0.573168 0.378214 0.627223 0.033 Uiso 1 1 calc R U . . .
H9B H 0.763197 0.318222 0.579392 0.033 Uiso 1 1 calc R U . . .
C10 C 0.76526(19) 0.32251(13) 0.75551(13) 0.0215(3) Uani 1 1 d . . . . .
H10A H 0.672534 0.341993 0.814965 0.026 Uiso 1 1 calc R U . . .
H10B H 0.847467 0.240950 0.795124 0.026 Uiso 1 1 calc R U . . .
N11 N 0.86006(15) 0.42111(11) 0.71942(10) 0.0192(2) Uani 1 1 d . . . . .
C12 C 0.83527(18) 0.50887(13) 0.78003(12) 0.0173(3) Uani 1 1 d . . . . .
C13 C 0.66903(18) 0.56483(13) 0.82347(12) 0.0179(3) Uani 1 1 d . . . . .
N13 N 0.50521(16) 0.55791(11) 0.78305(11) 0.0214(3) Uani 1 1 d . . . . .
O3 O 0.38164(14) 0.55354(12) 0.85497(11) 0.0334(3) Uani 1 1 d . . . . .
O4 O 0.49557(14) 0.56423(10) 0.67724(10) 0.0274(2) Uani 1 1 d . . . . .
C14 C 0.64791(18) 0.64106(13) 0.89713(12) 0.0188(3) Uani 1 1 d . . . . .
H14 H 0.535761 0.670619 0.929930 0.023 Uiso 1 1 calc R U . . .
C15 C 0.79027(18) 0.67385(13) 0.92264(12) 0.0192(3) Uani 1 1 d . . . . .
C16 C 0.7646(2) 0.76316(15) 0.99475(13) 0.0236(3) Uani 1 1 d . . . . .
F4 F 0.91310(12) 0.75797(9) 1.04259(8) 0.0296(2) Uani 1 1 d . . . . .
F5 F 0.65053(13) 0.74040(11) 1.08708(9) 0.0380(3) Uani 1 1 d . . . . .
F6 F 0.70076(15) 0.88352(9) 0.92964(9) 0.0393(3) Uani 1 1 d . . . . .
C17 C 0.95407(18) 0.62924(14) 0.87391(13) 0.0201(3) Uani 1 1 d . . . . .
H17 H 1.051619 0.654557 0.887973 0.024 Uiso 1 1 calc R U . . .
C18 C 0.97535(18) 0.54856(13) 0.80541(12) 0.0195(3) Uani 1 1 d . . . . .
H18 H 1.088560 0.518667 0.774211 0.023 Uiso 1 1 calc R U . . .
C19 C 1.03204(19) 0.38375(14) 0.66223(13) 0.0222(3) Uani 1 1 d . . . . .
H19A H 1.039928 0.306371 0.640790 0.027 Uiso 1 1 calc R U . . .
H19B H 1.124712 0.363887 0.720694 0.027 Uiso 1 1 calc R U . . .
C20 C 1.06469(19) 0.48521(15) 0.54989(13) 0.0226(3) Uani 1 1 d . . . . .
H20A H 1.185218 0.457385 0.519433 0.027 Uiso 1 1 calc R U . . .
H20B H 1.055468 0.562944 0.571046 0.027 Uiso 1 1 calc R U . . .

loop_
_atom_site_aniso_label
_atom_site_aniso_U_11
_atom_site_aniso_U_22
_atom_site_aniso_U_33
_atom_site_aniso_U_23
_atom_site_aniso_U_13
_atom_site_aniso_U_12
C1 0.0204(7) 0.0243(7) 0.0297(8) -0.0098(6) -0.0056(6) -0.0078(6)
C2 0.0167(7) 0.0255(7) 0.0323(8) -0.0090(6) -0.0007(6) -0.0067(6)
C3 0.0216(7) 0.0210(7) 0.0245(7) -0.0076(6) 0.0006(6) -0.0055(5)
C3A 0.0244(8) 0.0359(9) 0.0293(8) -0.0142(7) 0.0020(6) -0.0052(6)
F28 0.0272(5) 0.0779(9) 0.0453(6) -0.0317(6) 0.0035(5) 0.0072(5)
F29 0.0707(9) 0.0768(10) 0.0248(6) -0.0094(6) 0.0040(5) 0.0288(7)
F30 0.0947(11) 0.1109(13) 0.0881(11) -0.0848(11) 0.0512(9) -0.0677(10)
C4 0.0193(7) 0.0178(6) 0.0220(7) -0.0058(5) -0.0040(5) -0.0051(5)
C5 0.0155(6) 0.0177(6) 0.0236(7) -0.0067(5) -0.0013(5) -0.0050(5)
N5 0.0183(6) 0.0205(6) 0.0254(6) -0.0061(5) -0.0010(5) -0.0048(5)
O1 0.0222(5) 0.0377(6) 0.0362(6) -0.0206(5) 0.0061(5) -0.0053(5)
O2 0.0190(5) 0.0393(6) 0.0303(6) -0.0089(5) -0.0051(4) -0.0107(5)
C6 0.0227(7) 0.0163(6) 0.0238(7) -0.0072(5) -0.0025(5) -0.0055(5)
N7 0.0235(6) 0.0270(6) 0.0259(6) -0.0138(5) 0.0000(5) -0.0089(5)
C8 0.0323(8) 0.0243(7) 0.0228(7) -0.0101(6) -0.0033(6) -0.0093(6)
C9 0.0377(9) 0.0230(7) 0.0246(7) -0.0081(6) -0.0071(6) -0.0091(6)
C10 0.0268(7) 0.0188(7) 0.0212(7) -0.0074(5) -0.0020(6) -0.0073(6)
N11 0.0209(6) 0.0203(6) 0.0184(6) -0.0093(5) 0.0030(4) -0.0056(5)
C12 0.0188(6) 0.0188(6) 0.0136(6) -0.0042(5) 0.0001(5) -0.0047(5)
C13 0.0164(6) 0.0195(6) 0.0181(6) -0.0048(5) -0.0005(5) -0.0059(5)
N13 0.0178(6) 0.0195(6) 0.0278(7) -0.0078(5) -0.0034(5) -0.0046(5)
O3 0.0188(5) 0.0440(7) 0.0385(6) -0.0106(5) 0.0047(5) -0.0139(5)
O4 0.0271(5) 0.0284(6) 0.0295(6) -0.0125(5) -0.0099(4) -0.0037(4)
C14 0.0178(6) 0.0195(7) 0.0175(6) -0.0054(5) 0.0016(5) -0.0032(5)
C15 0.0212(7) 0.0200(7) 0.0172(6) -0.0070(5) -0.0013(5) -0.0045(5)
C16 0.0247(7) 0.0257(7) 0.0220(7) -0.0101(6) -0.0034(6) -0.0043(6)
F4 0.0303(5) 0.0353(5) 0.0310(5) -0.0195(4) -0.0068(4) -0.0075(4)
F5 0.0377(5) 0.0527(6) 0.0366(5) -0.0319(5) 0.0137(4) -0.0166(5)
F6 0.0578(7) 0.0229(5) 0.0370(5) -0.0148(4) -0.0196(5) 0.0029(4)
C17 0.0187(7) 0.0231(7) 0.0199(7) -0.0064(5) -0.0012(5) -0.0074(5)
C18 0.0156(6) 0.0235(7) 0.0188(6) -0.0072(5) 0.0011(5) -0.0035(5)
C19 0.0220(7) 0.0254(7) 0.0193(7) -0.0113(6) 0.0018(5) -0.0020(6)
C20 0.0221(7) 0.0285(8) 0.0187(7) -0.0111(6) 0.0028(6) -0.0053(6)

_geom_special_details            
;
 All esds (except the esd in the dihedral angle between two l.s. planes)
 are estimated using the full covariance matrix.  The cell esds are taken
 into account individually in the estimation of esds in distances, angles
 and torsion angles; correlations between esds in cell parameters are only
 used when they are defined by crystal symmetry.  An approximate (isotropic)
 treatment of cell esds is used for estimating esds involving l.s. planes.
;

loop_
_geom_bond_atom_site_label_1
_geom_bond_atom_site_label_2
_geom_bond_distance
_geom_bond_site_symmetry_2
_geom_bond_publ_flag
C1 C2 1.370(2) . ?
C1 C6 1.422(2) . ?
C1 H1 0.9500 . ?
C2 C3 1.402(2) . ?
C2 H2 0.9500 . ?
C3 C4 1.374(2) . ?
C3 C3A 1.491(2) . ?
C3A F28 1.3253(19) . ?
C3A F29 1.327(2) . ?
C3A F30 1.326(2) . ?
C4 C5 1.394(2) . ?
C4 H4 0.9500 . ?
C5 C6 1.426(2) . ?
C5 N5 1.4443(18) . ?
N5 O2 1.2283(17) . ?
N5 O1 1.2423(17) . ?
C6 N7 1.3468(19) . ?
N7 C8 1.4602(19) . ?
N7 H7 0.8800 . ?
C8 C9 1.525(2) . ?
C8 H8A 0.9900 . ?
C8 H8B 0.9900 . ?
C9 C10 1.533(2) . ?
C9 H9A 0.9900 . ?
C9 H9B 0.9900 . ?
C10 N11 1.4728(18) . ?
C10 H10A 0.9900 . ?
C10 H10B 0.9900 . ?
N11 C12 1.3764(18) . ?
N11 C19 1.4734(18) . ?
C12 C18 1.411(2) . ?
C12 C13 1.4209(19) . ?
C13 C14 1.387(2) . ?
C13 N13 1.4652(18) . ?
N13 O3 1.2283(17) . ?
N13 O4 1.2292(17) . ?
C14 C15 1.380(2) . ?
C14 H14 0.9500 . ?
C15 C17 1.396(2) . ?
C15 C16 1.492(2) . ?
C16 F4 1.3401(17) . ?
C16 F6 1.3431(18) . ?
C16 F5 1.3471(18) . ?
C17 C18 1.381(2) . ?
C17 H17 0.9500 . ?
C18 H18 0.9500 . ?
C19 C20 1.520(2) . ?
C19 H19A 0.9900 . ?
C19 H19B 0.9900 . ?
C20 C20 1.534(3) 2_766 ?
C20 H20A 0.9900 . ?
C20 H20B 0.9900 . ?

loop_
_geom_angle_atom_site_label_1
_geom_angle_atom_site_label_2
_geom_angle_atom_site_label_3
_geom_angle
_geom_angle_site_symmetry_1
_geom_angle_site_symmetry_3
_geom_angle_publ_flag
C2 C1 C6 121.99(13) . . ?
C2 C1 H1 119.0 . . ?
C6 C1 H1 119.0 . . ?
C1 C2 C3 121.08(14) . . ?
C1 C2 H2 119.5 . . ?
C3 C2 H2 119.5 . . ?
C4 C3 C2 119.18(14) . . ?
C4 C3 C3A 118.91(13) . . ?
C2 C3 C3A 121.91(13) . . ?
F28 C3A F29 105.70(14) . . ?
F28 C3A F30 106.57(15) . . ?
F29 C3A F30 105.65(17) . . ?
F28 C3A C3 113.16(14) . . ?
F29 C3A C3 113.08(14) . . ?
F30 C3A C3 112.09(14) . . ?
C3 C4 C5 120.16(13) . . ?
C3 C4 H4 119.9 . . ?
C5 C4 H4 119.9 . . ?
C4 C5 C6 122.30(13) . . ?
C4 C5 N5 115.45(12) . . ?
C6 C5 N5 122.24(13) . . ?
O2 N5 O1 121.79(12) . . ?
O2 N5 C5 118.56(12) . . ?
O1 N5 C5 119.65(12) . . ?
N7 C6 C1 121.69(13) . . ?
N7 C6 C5 123.06(13) . . ?
C1 C6 C5 115.21(13) . . ?
C6 N7 C8 125.35(13) . . ?
C6 N7 H7 117.3 . . ?
C8 N7 H7 117.3 . . ?
N7 C8 C9 112.79(13) . . ?
N7 C8 H8A 109.0 . . ?
C9 C8 H8A 109.0 . . ?
N7 C8 H8B 109.0 . . ?
C9 C8 H8B 109.0 . . ?
H8A C8 H8B 107.8 . . ?
C8 C9 C10 111.05(12) . . ?
C8 C9 H9A 109.4 . . ?
C10 C9 H9A 109.4 . . ?
C8 C9 H9B 109.4 . . ?
C10 C9 H9B 109.4 . . ?
H9A C9 H9B 108.0 . . ?
N11 C10 C9 113.11(12) . . ?
N11 C10 H10A 109.0 . . ?
C9 C10 H10A 109.0 . . ?
N11 C10 H10B 109.0 . . ?
C9 C10 H10B 109.0 . . ?
H10A C10 H10B 107.8 . . ?
C12 N11 C19 118.56(12) . . ?
C12 N11 C10 121.27(11) . . ?
C19 N11 C10 113.67(11) . . ?
N11 C12 C18 122.00(12) . . ?
N11 C12 C13 123.17(12) . . ?
C18 C12 C13 114.83(12) . . ?
C14 C13 C12 122.79(13) . . ?
C14 C13 N13 114.55(12) . . ?
C12 C13 N13 122.32(12) . . ?
O3 N13 O4 123.48(12) . . ?
O3 N13 C13 118.13(12) . . ?
O4 N13 C13 118.25(12) . . ?
C15 C14 C13 119.81(13) . . ?
C15 C14 H14 120.1 . . ?
C13 C14 H14 120.1 . . ?
C14 C15 C17 119.27(13) . . ?
C14 C15 C16 119.56(13) . . ?
C17 C15 C16 121.04(13) . . ?
F4 C16 F6 106.36(12) . . ?
F4 C16 F5 106.39(12) . . ?
F6 C16 F5 105.93(13) . . ?
F4 C16 C15 112.87(12) . . ?
F6 C16 C15 112.63(12) . . ?
F5 C16 C15 112.15(13) . . ?
C18 C17 C15 120.47(13) . . ?
C18 C17 H17 119.8 . . ?
C15 C17 H17 119.8 . . ?
C17 C18 C12 122.45(13) . . ?
C17 C18 H18 118.8 . . ?
C12 C18 H18 118.8 . . ?
N11 C19 C20 112.92(12) . . ?
N11 C19 H19A 109.0 . . ?
C20 C19 H19A 109.0 . . ?
N11 C19 H19B 109.0 . . ?
C20 C19 H19B 109.0 . . ?
H19A C19 H19B 107.8 . . ?
C19 C20 C20 112.64(15) . 2_766 ?
C19 C20 H20A 109.1 . . ?
C20 C20 H20A 109.1 2_766 . ?
C19 C20 H20B 109.1 . . ?
C20 C20 H20B 109.1 2_766 . ?
H20A C20 H20B 107.8 . . ?

loop_
_geom_torsion_atom_site_label_1
_geom_torsion_atom_site_label_2
_geom_torsion_atom_site_label_3
_geom_torsion_atom_site_label_4
_geom_torsion
_geom_torsion_site_symmetry_1
_geom_torsion_site_symmetry_2
_geom_torsion_site_symmetry_3
_geom_torsion_site_symmetry_4
_geom_torsion_publ_flag
C6 C1 C2 C3 -0.5(2) . . . . ?
C1 C2 C3 C4 1.6(2) . . . . ?
C1 C2 C3 C3A -177.79(15) . . . . ?
C4 C3 C3A F28 -165.85(15) . . . . ?
C2 C3 C3A F28 13.6(2) . . . . ?
C4 C3 C3A F29 74.0(2) . . . . ?
C2 C3 C3A F29 -106.55(18) . . . . ?
C4 C3 C3A F30 -45.3(2) . . . . ?
C2 C3 C3A F30 134.15(18) . . . . ?
C2 C3 C4 C5 -0.4(2) . . . . ?
C3A C3 C4 C5 179.08(13) . . . . ?
C3 C4 C5 C6 -2.1(2) . . . . ?
C3 C4 C5 N5 179.06(13) . . . . ?
C4 C5 N5 O2 2.01(19) . . . . ?
C6 C5 N5 O2 -176.86(13) . . . . ?
C4 C5 N5 O1 -178.10(13) . . . . ?
C6 C5 N5 O1 3.0(2) . . . . ?
C2 C1 C6 N7 176.17(14) . . . . ?
C2 C1 C6 C5 -1.8(2) . . . . ?
C4 C5 C6 N7 -174.86(13) . . . . ?
N5 C5 C6 N7 3.9(2) . . . . ?
C4 C5 C6 C1 3.1(2) . . . . ?
N5 C5 C6 C1 -178.13(13) . . . . ?
C1 C6 N7 C8 -1.6(2) . . . . ?
C5 C6 N7 C8 176.22(13) . . . . ?
C6 N7 C8 C9 80.04(18) . . . . ?
N7 C8 C9 C10 169.80(13) . . . . ?
C8 C9 C10 N11 161.17(13) . . . . ?
C9 C10 N11 C12 131.94(14) . . . . ?
C9 C10 N11 C19 -76.78(16) . . . . ?
C19 N11 C12 C18 -10.36(19) . . . . ?
C10 N11 C12 C18 139.57(14) . . . . ?
C19 N11 C12 C13 170.71(12) . . . . ?
C10 N11 C12 C13 -39.37(19) . . . . ?
N11 C12 C13 C14 171.75(13) . . . . ?
C18 C12 C13 C14 -7.3(2) . . . . ?
N11 C12 C13 N13 -15.3(2) . . . . ?
C18 C12 C13 N13 165.74(12) . . . . ?
C14 C13 N13 O3 -39.24(18) . . . . ?
C12 C13 N13 O3 147.23(14) . . . . ?
C14 C13 N13 O4 136.57(13) . . . . ?
C12 C13 N13 O4 -36.96(19) . . . . ?
C12 C13 C14 C15 5.5(2) . . . . ?
N13 C13 C14 C15 -167.97(12) . . . . ?
C13 C14 C15 C17 -0.2(2) . . . . ?
C13 C14 C15 C16 175.69(13) . . . . ?
C14 C15 C16 F4 161.32(13) . . . . ?
C17 C15 C16 F4 -22.9(2) . . . . ?
C14 C15 C16 F6 -78.22(17) . . . . ?
C17 C15 C16 F6 97.57(16) . . . . ?
C14 C15 C16 F5 41.16(19) . . . . ?
C17 C15 C16 F5 -143.05(14) . . . . ?
C14 C15 C17 C18 -2.9(2) . . . . ?
C16 C15 C17 C18 -178.73(13) . . . . ?
C15 C17 C18 C12 0.9(2) . . . . ?
N11 C12 C18 C17 -174.98(13) . . . . ?
C13 C12 C18 C17 4.0(2) . . . . ?
C12 N11 C19 C20 -72.92(16) . . . . ?
C10 N11 C19 C20 134.96(13) . . . . ?
N11 C19 C20 C20 -63.19(19) . . . 2_766 ?

_refine_diff_density_max         0.364
_refine_diff_density_min         -0.359
_refine_diff_density_rms         0.047

_shelx_res_file                  
;
TITL naj3_autoshape in P-1
    naj3_autoshape.res
    created by SHELXL-2018/1 at 17:27:27 on 06-Mar-2022
REM P-1 (#2 in standard setting)
CELL 1.54184   7.964997  11.600840  11.728122  71.6463  83.9506  73.7366
ZERR    1.00   0.000305   0.000398   0.000379   0.0030   0.0031   0.0033
LATT  1
SFAC C H N O F
UNIT 38.00 34.00 8.00 8.00 12.00
SHEL 12 0.8

TEMP -173
SIZE 0.05 0.05 0.26
ACTA
CONF

OMIT -2
OMIT 8 9 9
OMIT 2 4 3

L.S. 8
PLAN  20
fmap 2
BOND $H

rem WGHT      0.0439      0.4840
WGHT    0.047800    0.654500
FVAR       6.46060
C1    1    0.771564    0.136293    0.452329    11.00000    0.02036    0.02428 =
         0.02970   -0.00982   -0.00556   -0.00782
AFIX  43
H1    2    0.849746    0.146672    0.501890    11.00000   -1.20000
AFIX   0
C2    1    0.835202    0.106004    0.349356    11.00000    0.01670    0.02552 =
         0.03232   -0.00904   -0.00067   -0.00674
AFIX  43
H2    2    0.955861    0.096514    0.328794    11.00000   -1.20000
AFIX   0
C3    1    0.725176    0.088791    0.273856    11.00000    0.02158    0.02099 =
         0.02446   -0.00759    0.00058   -0.00548
C3A   1    0.792961    0.051375    0.163738    11.00000    0.02438    0.03585 =
         0.02932   -0.01421    0.00201   -0.00518
F28   5    0.965819    0.010958    0.159677    11.00000    0.02717    0.07788 =
         0.04528   -0.03171    0.00348    0.00724
F29   5    0.749588    0.144851    0.062956    11.00000    0.07065    0.07676 =
         0.02479   -0.00938    0.00397    0.02885
F30   5    0.731122   -0.040101    0.154364    11.00000    0.09468    0.11089 =
         0.08808   -0.08481    0.05119   -0.06773
C4    1    0.549927    0.105787    0.302501    11.00000    0.01927    0.01775 =
         0.02196   -0.00576   -0.00404   -0.00509
AFIX  43
H4    2    0.473992    0.094866    0.251746    11.00000   -1.20000
AFIX   0
C5    1    0.483323    0.139014    0.405853    11.00000    0.01553    0.01772 =
         0.02364   -0.00670   -0.00130   -0.00504
N5    3    0.297080    0.156349    0.426110    11.00000    0.01828    0.02047 =
         0.02536   -0.00614   -0.00101   -0.00479
O1    4    0.226222    0.189297    0.514445    11.00000    0.02218    0.03771 =
         0.03623   -0.02058    0.00611   -0.00528
O2    4    0.213015    0.137652    0.354785    11.00000    0.01900    0.03927 =
         0.03025   -0.00888   -0.00509   -0.01074
C6    1    0.592072    0.152659    0.487252    11.00000    0.02266    0.01630 =
         0.02383   -0.00722   -0.00251   -0.00555
N7    3    0.532161    0.175389    0.591918    11.00000    0.02345    0.02697 =
         0.02595   -0.01381   -0.00001   -0.00891
AFIX  43
H7    2    0.419209    0.186633    0.607489    11.00000   -1.20000
AFIX   0
C8    1    0.639260    0.182904    0.681671    11.00000    0.03231    0.02429 =
         0.02281   -0.01011   -0.00326   -0.00929
AFIX  23
H8A   2    0.749844    0.115581    0.690004    11.00000   -1.20000
H8B   2    0.576571    0.167994    0.760279    11.00000   -1.20000
AFIX   0
C9    1    0.681810    0.309754    0.649600    11.00000    0.03772    0.02301 =
         0.02464   -0.00810   -0.00709   -0.00908
AFIX  23
H9A   2    0.573168    0.378214    0.627223    11.00000   -1.20000
H9B   2    0.763197    0.318222    0.579392    11.00000   -1.20000
AFIX   0
C10   1    0.765265    0.322511    0.755506    11.00000    0.02676    0.01880 =
         0.02118   -0.00738   -0.00199   -0.00731
AFIX  23
H10A  2    0.672534    0.341993    0.814965    11.00000   -1.20000
H10B  2    0.847467    0.240950    0.795124    11.00000   -1.20000
AFIX   0
N11   3    0.860061    0.421107    0.719417    11.00000    0.02091    0.02031 =
         0.01836   -0.00932    0.00303   -0.00559
C12   1    0.835273    0.508871    0.780031    11.00000    0.01877    0.01880 =
         0.01356   -0.00425    0.00010   -0.00473
C13   1    0.669032    0.564832    0.823469    11.00000    0.01645    0.01946 =
         0.01806   -0.00483   -0.00053   -0.00594
N13   3    0.505208    0.557913    0.783053    11.00000    0.01783    0.01951 =
         0.02783   -0.00781   -0.00336   -0.00463
O3    4    0.381641    0.553537    0.854973    11.00000    0.01883    0.04400 =
         0.03853   -0.01057    0.00471   -0.01391
O4    4    0.495570    0.564233    0.677239    11.00000    0.02713    0.02837 =
         0.02951   -0.01255   -0.00990   -0.00370
C14   1    0.647906    0.641062    0.897132    11.00000    0.01783    0.01954 =
         0.01755   -0.00540    0.00160   -0.00322
AFIX  43
H14   2    0.535761    0.670619    0.929930    11.00000   -1.20000
AFIX   0
C15   1    0.790270    0.673851    0.922644    11.00000    0.02117    0.02002 =
         0.01716   -0.00700   -0.00131   -0.00450
C16   1    0.764604    0.763164    0.994753    11.00000    0.02465    0.02566 =
         0.02197   -0.01012   -0.00341   -0.00432
F4    5    0.913101    0.757972    1.042585    11.00000    0.03026    0.03528 =
         0.03102   -0.01949   -0.00679   -0.00753
F5    5    0.650531    0.740399    1.087076    11.00000    0.03773    0.05270 =
         0.03664   -0.03192    0.01371   -0.01659
F6    5    0.700763    0.883524    0.929643    11.00000    0.05781    0.02290 =
         0.03703   -0.01476   -0.01958    0.00286
C17   1    0.954072    0.629235    0.873911    11.00000    0.01865    0.02308 =
         0.01992   -0.00638   -0.00121   -0.00738
AFIX  43
H17   2    1.051619    0.654557    0.887973    11.00000   -1.20000
AFIX   0
C18   1    0.975351    0.548563    0.805415    11.00000    0.01559    0.02345 =
         0.01884   -0.00721    0.00107   -0.00352
AFIX  43
H18   2    1.088560    0.518667    0.774211    11.00000   -1.20000
AFIX   0
C19   1    1.032038    0.383748    0.662226    11.00000    0.02203    0.02536 =
         0.01931   -0.01133    0.00183   -0.00195
AFIX  23
H19A  2    1.039928    0.306371    0.640790    11.00000   -1.20000
H19B  2    1.124712    0.363887    0.720694    11.00000   -1.20000
AFIX   0
C20   1    1.064694    0.485213    0.549885    11.00000    0.02205    0.02847 =
         0.01875   -0.01114    0.00281   -0.00533
AFIX  23
H20A  2    1.185218    0.457385    0.519433    11.00000   -1.20000
H20B  2    1.055468    0.562944    0.571046    11.00000   -1.20000
AFIX   0
HKLF 4


REM  naj3_autoshape in P-1
REM R1 =  0.0359 for    3519 Fo > 4sig(Fo)  and  0.0408 for all    3960 data
REM    298 parameters refined using      0 restraints

END

WGHT      0.0439      0.4840

REM Highest difference peak  0.364,  deepest hole -0.359,  1-sigma level  0.047
Q1    1   0.8317 -0.0640  0.1837  11.00000  0.05    0.36
Q2    1   0.6941  0.0453  0.1050  11.00000  0.05    0.32
Q3    1   1.0000  0.5000  0.5000  10.50000  0.05    0.28
Q4    1   0.8557  0.1363  0.0939  11.00000  0.05    0.27
Q5    1   0.7821  0.7128  0.9521  11.00000  0.05    0.26
Q6    1   0.7003 -0.0619  0.1586  11.00000  0.05    0.24
Q7    1   0.7747  0.1154  0.2930  11.00000  0.05    0.23
Q8    1   0.5325  0.1819  0.4234  11.00000  0.05    0.23
Q9    1   0.6776  0.1608  0.4553  11.00000  0.05    0.22
Q10   1   0.5817  0.7996  1.0307  11.00000  0.05    0.21
Q11   1   0.7935  0.1585  0.3836  11.00000  0.05    0.21
Q12   1   0.6623  0.5984  0.8619  11.00000  0.05    0.21
Q13   1   0.7532  0.5287  0.8097  11.00000  0.05    0.20
Q14   1   1.0396  0.4453  0.6054  11.00000  0.05    0.19
Q15   1   0.6625  0.0958  0.2803  11.00000  0.05    0.19
Q16   1   0.8339  0.4781  0.7398  11.00000  0.05    0.18
Q17   1   0.7547  0.0772  0.2236  11.00000  0.05    0.18
Q18   1   0.8864  0.5412  0.7597  11.00000  0.05    0.18
Q19   1   0.8173  0.3795  0.7408  11.00000  0.05    0.18
Q20   1   0.8631  0.6684  0.8885  11.00000  0.05    0.17
;
_shelx_res_checksum              28487

_shelx_hkl_file                  
;
   0   0  -1 6606.28 227.788  10
   0   0  -1 6073.43 206.927  38
   0   0  -2 4161.35 189.129  10
   0   0  -2 3785.71 152.596  38
   0   0  -3 7267.35 316.483  10
   0   0  -3 6543.30 262.105  38
   0   0  -4 38845.2 1342.85  10
   0   0  -4 39773.3 1289.94  39
   0   0  -4 38178.0 1264.64  38
   0   0  -5 24947.8 956.714  10
   0   0  -6 3393.59 274.559  10
   0   0  -6 3526.86 240.816  40
   0   0  -7 10258.7 566.562  10
   0   0  -7 10099.2 504.877  40
   0   0  -8 20436.9 721.512  15
   0   0  -8 21651.0 978.151  10
   0   0  -8 21733.0 897.798  40
   0   0  -8 20506.8 709.621   2
   0   0  -9 443.252 80.5588  15
   0   0  -9 641.597 95.9976   9
   0   0  -9 900.040 204.036  10
   0   0  -9 602.975 149.331  40
   0   0  -9 675.196 84.1910   2
   0   0 -10 1796.60 145.963   9
   0   0 -10 1518.08 248.921  10
   0   0 -10 1683.54 127.460   2
   0   0 -11 45.0578 66.3947   9
   0   0 -11-27.0244 116.657  10
   0   0 -11 111.945 58.6288   2
   0   0 -12 6075.36 271.427   9
   0   0  13-14.8196 40.3073  37
   0   0 -13 59.1777 45.1377  19
   0   0 -14 1864.36 86.9606  18
   0  -1  13 722.402 65.7030  37
   0   1 -13 640.090 55.3633  19
   0   1 -12 3269.12 172.425   9
   0   1 -12 3147.07 164.549  19
   0   1 -11 444.792 89.5536   9
   0   1 -11 395.217 68.7177   2
   0   1 -10 3983.50 194.545  12
   0   1 -10 4384.28 236.788   9
   0   1 -10 4130.91 208.691   2
   0   1  -9 40714.4 1325.19  12
   0   1  -9 40389.2 1338.62   2
   0   1  -9 44049.0 1612.70  39
   0   1  -8 1561.27 107.484  12
   0   1  -8 1589.13 116.491   2
   0   1  -8 1413.46 183.240  40
   0   1  -8 1445.88 204.547  39
   0   1  -7 1596.02 180.891  40
   0   1  -7 2066.05 212.598  39
   0   1  -6 371.125 93.6382  40
   0   1  -6 424.042 105.271  39
   0   1  -5 2336.46 170.524  38
   0   1  -5 2782.48 192.182  39
   0   1  -5 2278.82 171.026  40
   0   1  -5 2208.42 208.812  10
   0   1  -4 15020.4 562.563  38
   0   1  -4 15977.2 583.023  39
   0   1  -4 15029.1 564.697  40
   0  -1   3 60139.1 1862.04  34
   0   1  -3 58611.9 1853.71  33
   0   1  -3 63365.0 1916.34  38
   0   1  -2 200917. 6156.91  40
   0   1  -1 142.341 23.6974  40
   0   1   0 5572.23 201.914   6
   0  -1  -1 59481.7 1846.92   5
   0  -1  -2 26032.1 861.446  10
   0  -1  -3 15729.9 585.734  10
   0  -1  -4 5029.56 235.754  39
   0  -1  -4 4652.10 268.085  10
   0  -1  -5 50.9999 71.1806  39
   0  -1  -5 132.528 89.5846  10
   0  -1  -6 5260.64 296.834  39
   0  -1  -6 5163.90 338.516  10
   0  -1  -7 3297.56 251.051  40
   0  -1  -7 3237.61 245.269  39
   0  -1  -7 2808.16 270.103  10
   0  -1  -7 2767.05 153.846   9
   0  -1  -8-4.28264 48.4915   2
   0  -1  -8 67.2981 96.4637  40
   0  -1  -8 78.8035 97.6045  39
   0  -1  -8-15.6477 54.0508   9
   0  -1  -8 21.2203 104.189  10
   0  -1  -8-30.5265 50.2437  15
   0  -1  -9 16327.0 593.410  15
   0  -1  -9 15838.3 574.991   2
   0  -1  -9 17658.3 792.085  39
   0  -1  -9 16415.0 788.138  40
   0  -1  -9 16091.8 835.452  10
   0  -1  -9 15949.2 598.140   9
   0  -1 -10 442.629 81.9562  15
   0  -1 -10 481.427 86.4018   9
   0  -1 -10 356.094 170.146  10
   0  -1 -10 431.889 75.7317   2
   0  -1 -10 337.109 139.801  40
   0  -1 -11 123.909 75.7571   9
   0  -1 -11 67.3615 54.3101   2
   0  -1 -12 3195.10 155.618   2
   0  -1 -12 2994.17 163.444  20
   0   1  13 4074.65 176.781  37
   0  -1 -13 2955.00 142.034  20
   0  -1 -14 169.608 34.9891  19
   0   2 -13 281.442 41.5343  18
   0   2 -12 443.614 65.9337   9
   0   2 -12 364.029 53.1087  19
   0   2 -11 5517.16 260.870   9
   0   2 -11 5652.70 248.661  19
   0   2 -11 5530.71 235.180   2
   0   2 -10 10814.9 427.534   2
   0   2 -10 11106.8 422.215  12
   0   2 -10 12155.5 462.763   9
   0   2  -9 1445.67 113.423  12
   0   2  -9 1340.48 115.725   2
   0   2  -8 2289.26 145.623   2
   0   2  -8 2327.53 141.179  12
   0   2  -8 2590.35 270.975  39
   0   2  -7 19570.5 646.368  12
   0   2  -7 19510.3 828.060  39
   0   2  -7 17985.6 651.960   2
   0   2  -6 39578.4 1463.41  38
   0   2  -6 44665.1 1503.84  39
   0   2  -5 69949.7 2182.74  39
   0   2  -5 63184.3 2156.06  38
   0   2  -5 64670.3 2138.94  40
   0   2  -4 15427.3 538.945  33
   0   2  -4 20162.8 653.756  39
   0   2  -4 18541.2 637.840  38
   0   2  -4 18064.1 615.893  40
   0  -2   4 16163.0 553.162  34
   0   2  -3 72551.6 2240.84  39
   0   2  -3 68613.4 2209.77  40
   0   2  -2 975257. 29729.8  39
   0   2  -1 49211.6 1535.30  39
   0  -2   0 6358.24 226.651  11
   0   2   0 4627.75 157.824  39
   0  -2  -1 38969.4 1084.36  11
   0   2   1 36898.6 1076.74   6
   0  -2  -2 21524.0 732.966   5
   0  -2  -3 301905. 9297.27  10
   0  -2  -4 118326. 3717.52  39
   0  -2  -4 120438. 3776.19  10
   0  -2  -5 5362.22 311.869  10
   0   2   5 5300.32 206.694  33
   0  -2  -5 5171.49 204.418  34
   0  -2  -5 5312.32 267.719  39
   0  -2  -6 29322.3 1035.98  39
   0  -2  -6 28978.2 1103.47  10
   0  -2  -6 28383.7 932.620   9
   0  -2  -7 22932.6 856.154  39
   0  -2  -7 21818.1 917.171  10
   0  -2  -7 20691.2 723.336   9
   0  -2  -8 3890.71 287.472  39
   0  -2  -8 3147.22 278.134  40
   0  -2  -8 3085.55 174.020   9
   0  -2  -8 3371.85 311.490  10
   0  -2  -9 3126.10 182.512  15
   0  -2  -9 3331.33 173.400   2
   0  -2  -9 3527.86 320.937  40
   0  -2  -9 3529.08 304.341  39
   0  -2  -9 3319.75 188.369   9
   0  -2  -9 3659.85 350.772  10
   0  -2 -10 1960.41 143.888  15
   0  -2 -10 1896.61 146.724   9
   0  -2 -10 1756.56 126.300   2
   0  -2 -10 2112.46 267.341  40
   0  -2 -11 15022.0 560.006  15
   0  -2 -11 15142.6 569.207   9
   0  -2 -11 14666.4 792.126  40
   0  -2 -11 14889.4 539.810   2
   0  -2 -12 7797.92 309.725   2
   0   2  12 8467.77 346.002  37
   0  -2 -13 5378.33 238.676  20
   0   2  13 6492.40 256.549  37
   0  -2 -14 682.635 62.8921  19
   0   3 -12 39.6855 39.7742   9
   0   3 -12-32.0292 40.8934  18
   0   3 -11 1652.06 121.600   9
   0   3 -11 1670.24 105.883  19
   0   3 -10 1713.29 121.017  12
   0   3 -10 1505.59 117.488   2
   0   3 -10 1631.89 137.429   9
   0   3 -10 1762.58 123.898  19
   0   3  -9 511.062 84.8216  12
   0   3  -9 493.936 84.0917  19
   0   3  -9 528.608 190.265  10
   0   3  -9 594.603 88.5231   2
   0   3  -9 620.565 71.1064   1
   0   3  -8 3477.13 183.792  12
   0   3  -8 3422.77 187.198   2
   0   3  -7 15134.0 565.588   2
   0   3  -7 16374.1 561.914  12
   0   3  -7 16079.5 734.387  39
   0   3  -6 7336.16 301.603   2
   0   3  -6 7714.93 295.206  12
   0   3  -6 7168.80 412.510  38
   0   3  -6 8421.66 436.323  39
   0   3  -5 2049.87 183.931  39
   0   3  -5 2071.06 187.885  38
   0  -3   4 4524.60 221.914  34
   0   3  -4 4919.67 218.138  33
   0   3  -4 5078.45 267.114  39
   0   3  -4 5196.38 277.391  38
   0   3  -3 29910.1 1018.60  39
   0   3  -2 3204.84 161.205  39
   0   3  -1 999999. 30461.7  39
   0  -3   0 247635. 7639.32  11
   0   3   1 18703.4 676.233   6
   0  -3  -1 19621.6 683.422  11
   0  -3  -2 213244. 6674.96  39
   0   3   2 225732. 6748.46   6
   0  -3  -2 229944. 6755.96   5
   0  -3  -3 138133. 4190.49  39
   0   3   3 131405. 4242.16   6
   0  -3  -4 151223. 4688.84  39
   0  -3  -5 15118.0 574.079  39
   0  -3  -6 1436.59 144.072  39
   0  -3  -6 1324.13 101.918  34
   0  -3  -6 1618.38 98.2745   9
   0   3   6 1215.48 99.7618  33
   0  -3  -7 66.3687 47.5918   9
   0  -3  -7 11.5450 78.3372  39
   0  -3  -8 42833.6 1387.16  14
   0  -3  -8 42319.8 1392.20   9
   0  -3  -8 45422.8 1567.66  39
   0  -3  -8 42355.7 1398.49   3
   0  -3  -9 2574.14 281.741  40
   0  -3  -9 2697.96 265.710  39
   0  -3  -9 2543.74 162.998   9
   0  -3  -9 2601.82 149.174   2
   0  -3 -10 2610.09 165.062  15
   0  -3 -10 2344.16 147.502   2
   0  -3 -10 2352.62 290.130  40
   0  -3 -11 9621.08 380.309   2
   0  -3 -11 9360.55 610.458  40
   0  -3 -11 9533.04 397.085  15
   0   3  11 10542.5 412.839  37
   0  -3 -12 4786.50 212.726   2
   0  -3 -12 4791.44 230.233  15
   0   3  12 4970.28 240.089  37
   0   3  13 22.5455 48.8298  37
   0   3  14 375.232 48.6045  37
   0  -3 -14 367.780 45.1511  20
   0   4 -12 624.076 44.6348  18
   0   4 -11 690.263 75.6604   9
   0   4 -11 769.105 74.8059  18
   0   4 -10 2091.03 130.959  12
   0   4 -10 2292.47 125.827  19
   0   4 -10 2190.24 148.640   9
   0   4  -9 51.4926 60.2659   2
   0   4  -9-6.78149 42.8899   1
   0   4  -9 5.33376 60.9087  12
   0   4  -9 24.5289 51.8661  19
   0   4  -9 28.2948 122.122  10
   0   4  -8 4488.54 226.101   2
   0   4  -8 4600.64 221.576  19
   0   4  -8 4662.01 205.953   1
   0   4  -8 4050.73 415.302  10
   0   4  -8 4389.80 221.221  12
   0   4  -7 108.882 130.578  10
   0   4  -7 35.1518 57.1056  12
   0   4  -7 5.26567 53.1602  19
   0   4  -7 10.8792 56.9451   2
   0   4  -6 521.698 131.621  38
   0   4  -6 622.323 173.994  10
   0   4  -6 371.075 68.0392  19
   0   4  -6 501.581 71.2597  12
   0   4  -6 248.701 66.1037   2
   0   4  -5 54900.7 1853.11  39
   0   4  -5 53441.9 1878.65  38
   0   4  -5 53122.9 1976.36  10
   0  -4   4 64281.3 2218.44  34
   0   4  -4 68678.0 2207.63  33
   0   4  -4 69968.2 2295.36  38
   0   4  -4 74416.8 2268.44  39
   0   4  -3 20919.9 752.606  39
   0   4  -2 6695.98 280.652  39
   0  -4   1 16406.2 648.549  11
   0  -4   0 81962.8 2639.48  11
   0   4   1 203206. 6472.42   6
   0  -4  -1 213588. 6479.99  11
   0  -4  -2 10916.8 469.391   5
   0   4   2 10808.4 458.328   6
   0  -4  -2 11695.0 473.026  11
   0   4   3 100420. 3194.87   6
   0  -4  -3 100069. 3206.38   5
   0   4   4 6493.06 332.768   6
   0  -4  -4 6706.67 278.033  39
   0   4   5 8012.74 305.532  37
   0   4   5 9074.98 419.228   6
   0  -4  -5 8942.93 367.729  39
   0  -4  -6 75725.4 2380.51  39
   0  -4  -6 69974.8 2345.97  34
   0   4   6 73200.9 2282.80  37
   0  -4  -7 18793.2 756.783  39
   0   4   7 18631.6 643.786  37
   0  -4  -8 2145.65 132.254  14
   0   4   8 2413.17 142.748  37
   0  -4  -8 1969.37 228.013  40
   0  -4  -8 2137.78 213.823  39
   0  -4  -8 2112.49 142.762   3
   0  -4  -9 830.795 105.783   3
   0  -4  -9 811.375 90.6808  14
   0  -4  -9 769.258 157.029  39
   0   4   9 905.095 96.6812  37
   0  -4  -9 816.441 89.1074   2
   0  -4 -10 4229.85 384.484  40
   0  -4 -10 4163.24 203.552   2
   0   4  10 4084.11 218.769  37
   0  -4 -11 1982.64 143.625  15
   0  -4 -11 1838.93 267.112  40
   0   4  11 1774.51 140.001  37
   0  -4 -11 1908.82 128.563   2
   0   4  12 154.785 66.3942  37
   0  -4 -12 232.781 53.6171   2
   0  -4 -12 325.098 70.4380  15
   0   4  13 3352.66 170.836  37
   0  -4 -14 380.721 51.9164  20
   0   4  14 463.859 52.4007  37
   0   5 -11 1702.81 85.5215  18
   0   5 -10 6807.14 270.510  12
   0   5 -10 6725.35 271.141  18
   0   5  -9 90.6803 64.7084  12
   0   5  -9 172.367 67.0337  18
   0   5  -8 1999.49 131.746  19
   0   5  -8 2393.42 152.911  12
   0   5  -8 2225.55 306.152  10
   0   5  -8 2193.03 128.355   1
   0   5  -8 2387.03 158.387  18
   0   5  -7 19153.7 663.694  12
   0   5  -7 19917.9 985.078  10
   0   5  -7 18339.3 640.014   1
   0   5  -7 18419.7 664.599   2
   0   5  -7 18080.7 647.490  19
   0   5  -6 19886.9 968.915  10
   0   5  -6 20089.1 878.185  38
   0   5  -6 19358.3 661.195   1
   0   5  -6 18447.9 679.009   2
   0   5  -5 24091.4 811.544  12
   0   5  -5 25450.5 1102.83  10
   0   5  -5 24546.7 829.438   2
   0   5  -5 26177.6 1016.61  38
   0   5  -5 23485.2 810.329   1
   0   5  -4 31368.1 1033.27   2
   0   5  -4 31508.3 1182.98  38
   0   5  -4 30982.2 1100.50  33
   0   5  -3 183144. 5783.13  38
   0  -5   2 605.165 134.075  11
   0  -5   1 586.567 120.391  11
   0  -5   0 2242.69 193.165  11
   0   5   0 1778.00 102.759  37
   0  -5  -1 5225.87 302.924  11
   0  -5  -2 13443.3 565.887  11
   0   5   2 12967.5 553.950   6
   0  -5  -2 12545.4 562.605   5
   0   5   3 109423. 3438.89  37
   0   5   3 114370. 3577.70   6
   0  -5  -3 116769. 3594.69   5
   0   5   4 44697.1 1434.20  37
   0   5   4 47986.2 1581.50   6
   0   5   5 76650.3 2407.38  37
   0   5   5 78712.2 2561.93   6
   0   5   6 29192.4 969.198  37
   0  -5  -6 29860.9 1046.11  39
   0   5   6 30278.0 1129.31   6
   0  -5  -7 8471.68 412.273  34
   0   5   7 8495.57 409.595  33
   0   5   7 9786.65 500.524   6
   0  -5  -7 9120.74 435.916  39
   0   5   7 9353.57 355.313  37
   0  -5  -8 306.143 118.272  40
   0  -5  -8 402.668 64.4388  14
   0   5   8 119.573 96.9606   6
   0  -5  -8 404.755 77.1634   3
   0   5   8 476.523 73.8067  37
   0   5   9 3730.97 324.551   6
   0  -5  -9 4095.71 204.254  14
   0  -5  -9 4176.92 222.306   3
   0   5   9 4105.60 214.310  37
   0  -5 -10 727.982 179.208  40
   0   5  10 602.995 149.908   6
   0  -5 -10 811.025 111.375   3
   0  -5 -10 716.848 89.0534   2
   0   5  10 754.296 95.6971  37
   0  -5 -11 9948.76 380.292   2
   0   5  11 9300.61 396.417  37
   0  -5 -11 10117.5 404.306  15
   0  -5 -12 2550.16 142.807   2
   0   5  12 2881.22 167.918  37
   0  -5 -12 3111.17 169.369  15
   0   5  13 8964.10 335.198  37
   0  -5 -13 8151.08 319.131  15
   0  -5 -14 2512.54 126.703  20
   0   6 -10 150.093 44.1967  12
   0   6 -10 164.344 37.6485  18
   0   6  -9 6581.91 275.292  12
   0   6  -9 6629.95 265.845  18
   0   6  -8 1605.96 102.700   1
   0   6  -8 1801.43 127.289  18
   0   6  -8 1486.36 123.387  12
   0   6  -7 18303.1 638.208   1
   0   6  -7 18842.2 664.031  18
   0   6  -7 18349.7 961.652  10
   0   6  -6 19120.7 659.573   1
   0   6  -6 19184.2 678.171  18
   0   6  -6 18988.3 887.683  38
   0   6  -6 19300.9 670.799  12
   0   6  -6 19268.8 979.340  10
   0  -6   6 16076.7 857.650  11
   0   6  -5-42.5272 55.0804  12
   0  -6   5-83.1128 106.555  11
   0   6  -5 27.3795 60.6633  18
   0   6  -5 97.8061 58.7074   1
   0   6  -5 52.0607 130.679  10
   0   6  -5-19.2170 92.1840  38
   0   6  -4 4465.18 335.328  38
   0   6  -4 4489.48 207.688   1
   0   6  -4 4217.02 211.933  18
   0   6  -4 4807.76 205.761  12
   0   6  -3 32030.0 1187.75  33
   0   6  -3 32795.4 1068.04   1
   0  -6   3 34411.4 1301.14  11
   0   6  -3 32332.3 1229.74  38
   0  -6   3 31887.1 1210.36  34
   0  -6   2 36991.3 1395.46  11
   0  -6   1 186849. 5947.22  11
   0  -6   0 3246.58 256.007  11
   0   6   0 2979.79 153.604  37
   0  -6  -1 2791.06 231.499  11
   0   6   1 2385.81 131.321  37
   0  -6  -2 4200.77 289.777  11
   0   6   2 3784.46 175.038  37
   0  -6  -2 4144.07 298.532   5
   0   6   3 12263.2 444.562  37
   0   6   3 13093.3 584.540   6
   0  -6  -3 13969.0 617.262   5
   0   6   4 2190.96 124.253  37
   0   6   4 2339.18 215.691   6
   0  -6  -4 2304.71 236.443   5
   0   6   5 6741.55 271.008  37
   0   6   5 6389.18 387.468   6
   0   6   6 698.031 76.8085  37
   0   6   6 609.560 135.045   6
   0  -6  -7 14676.3 664.484  34
   0   6   7 16315.8 740.201   6
   0   6   7 15046.3 658.462  33
   0  -6  -7 16065.5 571.840   3
   0   6   7 15731.1 562.647  37
   0  -6  -8 670.175 82.1437  14
   0  -6  -8 755.820 98.9084   3
   0   6   8 695.978 87.1005  37
   0   6   8 617.882 143.867   6
   0  -6  -8 593.302 147.325  40
   0  -6  -9 80.0705 56.5816  14
   0   6   9 96.5687 99.1291   6
   0  -6  -9 174.502 75.7788   3
   0   6   9 246.876 72.8058  37
   0  -6  -9 66.7168 98.8511  40
   0  -6 -10 1728.47 124.444  14
   0   6  10 1508.93 210.988   6
   0  -6 -10 1843.26 129.881   2
   0  -6 -10 1792.85 149.429   3
   0  -6 -10 1773.49 259.511  40
   0   6  10 1760.39 136.054  37
   0   6  11 10590.2 437.728  37
   0  -6 -11 10972.0 427.872  23
   0  -6 -11 11097.3 670.528  40
   0  -6 -11 11785.4 424.354   2
   0   6  12 1354.87 113.627  37
   0  -6 -12 1478.92 115.447  15
   0  -6 -12 1508.57 101.573   2
   0   6  13 229.646 54.0749  37
   0  -6 -13 202.241 49.9528  15
   0  -6 -14 2325.74 120.440  20
   0  -7  10 120.164 30.4843   4
   0   7  -9 5174.02 213.037   9
   0  -7   9 5160.49 216.222   4
   0   7  -9 4789.36 206.383  12
   0   7  -8 2470.13 132.419  18
   0   7  -7 76.0424 61.4644  12
   0   7  -7 32.2296 54.7801  18
   0   7  -7 96.4115 53.8255   1
   0   7  -6 3391.21 371.376  10
   0   7  -6 3340.27 190.545  12
   0   7  -6 3831.68 194.980  18
   0   7  -6 3743.73 186.026   1
   0   7  -5 449.027 81.8300   1
   0   7  -5 548.587 86.6791  18
   0   7  -5 569.323 83.7865  12
   0   7  -5 440.673 178.398  10
   0   7  -5 446.246 150.019  38
   0   7  -4 6494.41 280.564  18
   0   7  -4 6474.74 498.115  10
   0  -7   4 5246.47 418.191  11
   0   7  -4 6330.67 273.568  12
   0   7  -4 6473.12 277.531   1
   0   7  -4 6555.60 437.940  38
   0  -7   3 99.6488 118.065  11
   0   7  -3 129.288 54.6358  12
   0   7  -3 121.660 99.7074  38
   0  -7   3 48.6393 86.6072  34
   0   7  -3 85.0113 83.9699  33
   0   7  -3 131.365 59.9277  18
   0   7  -3 120.791 66.8038   1
   0  -7   2 21420.3 867.220  34
   0   7  -2 19354.2 678.312   1
   0   7  -2 19162.6 673.130  18
   0  -7   2 20845.3 899.928  11
   0   7  -1 9464.17 350.605   1
   0  -7   1 9858.36 527.023  11
   0  -7   0 39805.7 1493.27  11
   0  -7  -1 3442.54 286.804  11
   0   7   1 3229.98 170.993  37
   0  -7  -2 42224.5 1523.06   5
   0   7   2 39287.8 1290.53  37
   0  -7  -3 17.3151 118.856   5
   0   7   3 16.8951 50.2202  37
   0  -7  -4 4486.96 346.879   5
   0   7   4 3975.73 309.462   6
   0   7   4 4338.42 201.202  37
   0   7   5 16.3800 92.3378   6
   0  -7  -5 5.26178 48.6481   3
   0   7   5 37.0619 52.9044  37
   0   7   6 6182.54 409.299   6
   0   7   6 6653.27 278.535  37
   0  -7  -6 6363.08 282.924   3
   0  -7  -6 5919.16 372.679  40
   0  -7  -7 4570.94 339.672  40
   0   7   7 4157.43 309.434  33
   0  -7  -7 4673.81 231.641   3
   0   7   7 4248.35 341.800   6
   0   7   7 4730.91 225.318  37
   0  -7  -7 4162.01 321.686  34
   0  -7  -8 8576.01 355.538   3
   0  -7  -8 7152.41 484.211  40
   0   7   8 8251.03 343.375  37
   0  -7  -8 7785.40 327.658  14
   0   7   8 7661.18 490.186   6
   0  -7  -9 27.6134 73.6970   3
   0  -7  -9 45.6003 109.374  40
   0   7   9 6.17497 65.2848  37
   0  -7  -9 47.7157 48.0662  14
   0   7   9-39.8961 102.299   6
   0  -7 -10 263.900 60.8289  14
   0   7  10 434.021 78.8932  37
   0  -7 -10 366.794 96.1658   3
   0  -7 -11 40.6801 57.3824   2
   0   7  11 52.1624 60.0756  37
   0  -7 -11 38.4171 75.5449   3
   0  -7 -12 401.948 71.0297  15
   0   7  12 371.953 68.9750  37
   0  -7 -13 32.4989 38.2685  15
   0   7  13 35.7784 43.0421  37
   0  -8   9 3609.49 139.632   4
   0  -8   8 410.980 69.1755   4
   0   8  -8 528.937 63.2309  12
   0   8  -7 354.036 65.7375  12
   0  -8   7 437.035 86.8427   4
   0   8  -6 1067.30 94.4274   1
   0   8  -6 1028.65 102.086  12
   0  -8   6 1149.52 128.389   4
   0   8  -5 144.464 64.4741  12
   0  -8   5 104.935 91.6763   4
   0   8  -5 64.8389 113.187  38
   0   8  -5 160.119 128.073  10
   0   8  -5 132.449 68.1832   1
   0   8  -4 13694.9 786.152  10
   0   8  -4 14031.0 512.257  12
   0   8  -4 14108.0 514.890   1
   0   8  -4 13089.3 712.465  38
   0  -8   4 13783.5 541.388   4
   0   8  -3 13573.4 484.257  13
   0   8  -3 14798.0 504.942  12
   0  -8   3 12052.3 688.182  11
   0   8  -3 13869.8 510.469   1
   0  -8   3 12811.9 526.009   4
   0   8  -2 8564.12 502.303  33
   0   8  -2 8371.53 512.566  38
   0  -8   2 8693.57 544.600  11
   0   8  -2 9156.83 348.264  12
   0  -8   2 8940.95 534.132  34
   0  -8   2 8748.69 382.343   4
   0   8  -2 9546.22 348.331  13
   0   8  -2 8926.46 364.998   1
   0  -8   1-38.7753 97.3320  34
   0  -8   1 20.3858 100.094  11
   0   8  -1 40.7699 45.0821  12
   0  -8   1 36.2255 70.9449   4
   0   8  -1 67.6804 95.3826  38
   0   8  -1-35.9897 68.0792   1
   0  -8   0 513.314 97.3720   4
   0  -8   0 636.375 162.021  11
   0   8   0 468.240 115.104  38
   0  -8  -1 39964.1 1641.87   5
   0  -8  -1 42533.7 1385.53   4
   0  -8  -1 43531.7 1617.73  11
   0   8   2 61546.7 1936.81  37
   0  -8  -2 59672.2 1931.62   4
   0  -8  -2 64706.8 2232.88   5
   0   8   2 59325.9 1922.30   1
   0  -8  -3 705.891 89.6305   4
   0  -8  -3 508.011 162.326   5
   0   8   3 530.765 78.4289  37
   0  -8  -4 5456.77 417.235   5
   0  -8  -4 5073.88 241.060   4
   0   8   4 5124.37 239.730  37
   0   8   5 10232.2 401.541  37
   0  -8  -6 19971.4 677.378   3
   0  -8  -6 16932.2 781.485  40
   0  -8  -6 17663.1 844.952  34
   0   8   6 17467.8 626.251  13
   0   8   6 19283.8 870.588   6
   0   8   6 19079.4 660.813  37
   0  -8  -7 13027.9 477.946   3
   0  -8  -7 11089.8 600.051  40
   0  -8  -7 11174.1 620.847  34
   0   8   7 11834.5 637.782   6
   0   8   7 11297.9 421.805  13
   0   8   7 12176.9 459.189  37
   0   8   7 10322.7 582.433  33
   0  -8  -8 681.976 158.601  40
   0  -8  -8 554.175 76.2554  14
   0   8   8 614.596 151.281   6
   0   8   8 699.231 94.9118  37
   0  -8  -8 610.928 99.7735   3
   0  -8  -9 113.306 113.765  40
   0  -8  -9 25.4092 49.6183  14
   0   8   9-20.0756 100.784   6
   0   8   9-49.6954 64.0431  37
   0  -8  -9-20.9470 71.6138   3
   0  -8 -10 3762.46 213.150   3
   0  -8 -10 3515.06 179.131  14
   0   8  10 3869.37 205.291  37
   0  -8 -11 4400.31 200.837   2
   0  -8 -11 4655.23 232.711   3
   0   8  11 4226.52 214.484  37
   0  -8 -12 680.936 72.4131  23
   0  -8 -12 952.760 86.1821  15
   0   8  12 809.615 80.1159  37
   0  -8 -13 16.1038 32.2217  15
   0   8  13 8.81281 35.4655  37
   0  -8 -14 300.975 35.0376  20
   0  -9   8 578.986 41.3168   4
   0   9  -8 534.974 41.1629  12
   0  -9   7 1968.48 111.945   4
   0   9  -7 1847.41 105.290  12
   0   9  -6 7.70580 48.4006  12
   0  -9   6 31.0102 66.8822   4
   0   9  -5 220.671 63.8184   1
   0   9  -5 211.608 65.9496  12
   0  -9   5 181.005 85.2047   4
   0   9  -4 434.572 80.8951   1
   0   9  -4 378.236 75.4840  12
   0  -9   4 378.442 97.3007   4
   0   9  -3 7538.27 306.292  13
   0   9  -3 8393.31 327.380  12
   0   9  -3 7925.89 333.148   1
   0  -9   3 8457.53 359.176   4
   0   9  -2 11037.5 399.411  12
   0  -9   2 9579.23 591.320  11
   0   9  -2 9715.01 587.192  38
   0  -9   2 9271.35 583.196  34
   0   9  -2 8709.51 551.123  33
   0  -9   2 10896.9 436.173   4
   0   9  -2 10730.9 417.595   1
   0   9  -2 10596.6 395.440  13
   0   9  -1 30988.8 1048.30  12
   0  -9   1 29806.0 1299.92  11
   0   9  -1 33780.9 1065.34  13
   0  -9   1 32639.5 1096.11   4
   0  -9   1 30413.8 1315.16  34
   0   9  -1 33386.0 1304.00  38
   0   9  -1 32120.4 1080.49   1
   0   9  -1 32186.1 1296.15  33
   0   9   0 9154.06 529.209  38
   0  -9   0 10209.3 645.465   5
   0  -9   0 9232.56 396.744   4
   0  -9   0 8959.73 577.336  34
   0   9   0 10242.6 378.543  13
   0   9   0 9416.00 558.168  33
   0  -9  -1 989.972 190.789  34
   0  -9  -1 1031.99 227.939   5
   0  -9  -1 1115.98 119.461   4
   0   9   1 755.755 149.774  38
   0   9   2 473.538 91.2610  37
   0   9   2 352.584 87.1354   1
   0   9   2 274.463 104.208  38
   0  -9  -2 150.778 160.362   5
   0  -9  -2 341.913 90.9618   4
   0   9   3-38.2491 65.3832  38
   0  -9  -3 75.1686 161.684   5
   0   9   3-5.85186 64.5381  37
   0  -9  -3 41.5248 72.9474   4
   0   9   4 6979.91 313.374  37
   0  -9  -4 7229.97 313.855   4
   0   9   5 77.4370 58.4581  13
   0  -9  -5 92.7684 121.415  34
   0   9   5 95.2252 63.2828  37
   0   9   6 1877.30 241.554  33
   0  -9  -6 1447.86 234.070  34
   0  -9  -6 1996.78 152.919   3
   0   9   6 1872.28 124.768  13
   0   9   6 1951.54 144.600  37
   0   9   7 39.3921 107.136  33
   0   9   7 30.7644 65.0547  37
   0  -9  -7 6.97874 75.5717   3
   0  -9  -7 132.942 118.269  34
   0   9   7 17.7127 58.4568  13
   0  -9  -8-20.8841 71.7788   3
   0  -9  -8 85.7324 50.3723  14
   0   9   8 6.15328 63.1212  37
   0  -9  -9 1440.49 108.628  14
   0   9   9 1643.97 129.055  37
   0   9  10 333.790 74.0942  37
   0  -9 -10 357.025 87.8541   3
   0   9  11 158.233 55.6789  37
   0  -9 -11 227.691 80.2252   3
   0  -9 -11 63.5236 49.7123   2
   0  -9 -12-3.34209 41.6896  15
   0   9  12-10.5882 40.1337  37
   0  -9 -12-6.18724 39.2638  23
   0  -9 -13 41.3873 29.8556  20
   0  10  -6 307.808 46.7982  12
   0 -10   6 320.215 52.7939   4
   0  10  -5 3918.55 177.777  12
   0 -10   5 4491.58 195.503   4
   0 -10   4 957.295 107.147   4
   0  10  -4 1064.43 93.0330   1
   0  10  -4 842.907 83.4383  12
   0 -10   3 22077.3 760.275   4
   0  10  -3 22012.3 741.591   1
   0  10  -3 20864.7 726.774  12
   0  10  -2 8936.58 356.566   1
   0  10  -2 8762.37 332.617  12
   0 -10   2 8173.53 362.672   4
   0  10  -2 8485.58 332.138  13
   0 -10   1 323.602 98.2230   4
   0  10  -1 322.991 85.5713   1
   0  10  -1 288.299 133.162  38
   0 -10   1 411.100 145.680  34
   0  10  -1 287.520 70.7550  13
   0 -10   1 247.996 165.923   5
   0  10  -1 237.376 55.7764  12
   0 -10   0 7657.10 554.725  34
   0  10   0 9845.69 371.903  13
   0 -10   0 9150.75 631.291   5
   0 -10   0 9370.32 391.721   4
   0  10   0 8487.57 526.554  38
   0  10   0 8718.63 557.469  33
   0 -10  -1 12907.0 756.763  34
   0  10   1 14949.9 531.788  13
   0 -10  -1 14948.0 552.521   4
   0 -10  -1 14055.3 813.206   5
   0  10   1 12769.4 680.062  38
   0  10   1 14253.3 758.678  33
   0  10   2 680.851 136.794  38
   0 -10  -2 734.665 187.163  34
   0 -10  -2 939.396 223.437   5
   0 -10  -2 906.270 113.166   4
   0  10   2 644.081 163.287  33
   0 -10  -3 531.658 173.661  34
   0  10   3 855.846 94.9775  13
   0 -10  -3 1088.72 120.547   3
   0 -10  -3 738.205 205.998   5
   0 -10  -3 781.338 110.010   4
   0  10   4 305.405 73.4653  13
   0  10   4 289.177 127.884  33
   0 -10  -4 210.989 132.734  34
   0  10   4 362.867 85.4035  37
   0  10   5 2645.29 158.071  13
   0  10   5 2398.30 286.764  33
   0 -10  -5 3139.20 344.514  34
   0  10   5 2681.01 173.677  37
   0  10   6 212.319 69.6653  13
   0  10   6 328.225 139.489  33
   0 -10  -6 227.435 129.764  34
   0  10   6 192.784 74.5228  37
   0  10   7 8932.51 556.819  33
   0  10   7 9381.48 364.123  13
   0  10   7 9497.26 389.483  37
   0 -10  -7 10104.8 407.212   3
   0  10   8 9319.93 368.896  13
   0  10   8 10615.5 406.125  37
   0 -10  -8 10251.0 417.897   3
   0  10   9 10909.3 425.775  37
   0 -10  -9 11083.8 441.032   3
   0  10  10-9.39547 50.8693  37
   0 -10 -10-21.7952 67.0054   3
   0  10  11 3391.71 163.528  37
   0 -10 -11 3601.82 179.098   3
   0 -10 -12 228.017 41.2172  15
   0 -10 -12 163.345 38.5229  23
   0 -11   5 144.807 33.5579   4
   0  11  -4 283.049 40.5025  12
   0 -11   4 242.678 55.8660   4
   0  11  -3 1259.92 81.0143  12
   0 -11   3 1580.33 111.300   4
   0 -11   2 252.387 76.3394   4
   0  11  -1 66.0057 56.3259  13
   0 -11   1 26.1761 71.2589   4
   0  11   0 114.353 64.7327  13
   0 -11   0 100.813 80.6680   4
   0  11   1 556.437 87.3848  13
   0 -11  -1 535.363 98.6862   4
   0 -11  -2 10139.9 415.103   3
   0 -11  -2 9721.02 399.256   4
   0  11   2 9640.27 388.543  13
   0 -11  -3 963.513 206.186  34
   0  11   3 988.668 102.390  13
   0 -11  -3 897.130 112.512   4
   0 -11  -3 1093.82 119.329   3
   0  11   4 14386.2 530.098  13
   0  11   5 11867.3 456.886  37
   0  11   5 11191.0 435.954  13
   0  11   6-5.74682 59.5618  37
   0  11   6 83.0421 65.6911  13
   0 -11  -7 4846.45 247.507   3
   0  11   7 4868.87 233.251  37
   0  11   7 4644.49 217.739  13
   0 -11  -8 1766.16 137.269   3
   0  11   8 1550.62 109.168  13
   0  11   9 927.759 88.6082  37
   0 -11  -9 1072.72 105.822   3
   0  11  10 14737.4 518.873  37
   0 -11 -10 15283.8 533.685   3
   0 -11 -11 2031.71 112.260   3
   0 -12   3 87.6954 32.8910   3
   0  12  -3 84.6081 26.8227  28
   0 -12   3 97.3612 31.9396   4
   0 -12   2 921.281 77.9633   3
   0 -12   2 871.461 74.5568   4
   0 -12   1 2367.23 135.982   3
   0 -12   1 2221.62 127.945   4
   0 -12   0 662.709 85.1372   4
   0 -12   0 841.787 89.8831   3
   0  12   0 642.016 77.8088  13
   0 -12  -1 4937.61 226.314   4
   0  12   1 4950.86 223.495  13
   0 -12  -1 5124.64 239.808   3
   0  12   2 1416.84 113.480  13
   0 -12  -2 1240.15 118.338   3
   0 -12  -3 5806.08 271.753   3
   0  12   4 1257.02 108.730  13
   0  12   5 2482.93 147.943  13
   0  12   6 6463.16 269.571  13
   0  12   7 130.774 58.1980  13
   0 -12  -7 187.012 73.0772   3
   0  12   8 343.076 54.6079  13
   0 -12  -8 402.033 72.4074   3
   0  12   9 1700.92 102.412  37
   0 -12  -9 1875.02 115.891   3
   0 -12 -10 136.364 43.5996   3
   0 -13   1 4886.42 182.049   3
   0 -13   0 21.2192 35.1264   3
   0 -13  -1 2824.74 141.953   3
   0  13   1 3001.87 136.704  13
   0 -13  -2 1464.09 100.587   3
   0  13   2 1597.57 102.764  13
   0 -13  -3 3294.60 163.120   3
   0  13   4 1396.87 100.337  13
   0  13   5 4282.18 190.643  13
   0  13   6 497.813 63.8731  13
   0 -13  -7 829.562 77.5110   3
   0  13   7 823.918 67.8933  13
   0 -13  -8 858.006 72.5084   3
   0 -13  -9 374.074 43.1746   3
   0 -14  -3 782.316 50.8047   3
   0  14   3 824.529 53.8689  13
   0  14   4 1155.14 67.1121  13
   0  14   5 102.430 32.3174  13
   1 -13  -7 137.132 31.4464   3
  -1  13   7 70.9578 27.0431  13
   1 -13  -6 379.978 48.0608   3
  -1  13   6 300.258 47.1986  13
   1 -13  -5 103.225 41.1721   3
  -1  13   5 161.126 48.7880  13
   1 -13  -4 1300.42 84.3207   3
  -1  13   4 1122.45 80.9545  13
   1 -13  -3 37.7049 38.3009   3
   1 -13  -2 372.133 50.0914   3
  -1  13   2 367.823 51.2281  13
  -1  13   1 21.2541 28.9502  13
   1 -12 -10 50.2928 32.8469  23
   1 -12  -9 4298.35 169.952   3
  -1  12   8 14.6000 32.9268  13
   1 -12  -8 19.2554 43.4158   3
  -1  12   7 939.654 76.8346  13
   1 -12  -7 1096.55 89.3820   3
  -1  12   6 3173.55 156.417  13
   1 -12  -6 3347.98 168.727   3
  -1  12   5 1976.65 123.286  13
   1 -12  -5 2175.31 135.008   3
  -1  12   4 176.682 61.7183  13
   1 -12  -4 153.570 63.7433   3
   1 -12  -3 18526.5 651.547   3
  -1  12   2 1791.01 116.869  13
   1 -12  -2 1806.50 126.116   3
  -1  12   1 5615.38 232.154  13
   1 -12   0 9.43929 35.7819  41
  -1  12   0 14.1162 42.9318  13
   1 -12   0 39.7004 54.4896   4
   1 -12   1 87.4154 50.7525   4
   1 -12   2 9.72480 32.8902   3
   1 -12   2 15.5726 38.3378   4
   1 -12   3 43.2722 18.3400   3
   1 -11 -11 1718.79 93.1850  23
   1 -11 -10 321.597 49.4993   3
  -1  11   9 10621.7 382.003  37
   1 -11  -9 11183.4 399.270   3
  -1  11   8 3304.35 150.917  13
  -1  11   8 3580.66 165.385  37
   1 -11  -8 3782.43 181.642   3
  -1  11   7 22.7611 53.3130  13
   1 -11  -7 142.068 67.2622   3
  -1  11   6 434.159 73.2532  13
   1 -11  -6 405.378 84.4408   3
  -1  11   5 728.393 86.9362  13
   1 -11  -5 810.320 102.017   3
  -1  11   4 88.2585 61.5570  13
   1 -11  -4 74.4396 64.9833   3
  -1  11   3 153.542 68.6214  13
   1 -11  -3 69.3304 72.6570   3
   1 -11  -2 316.737 94.9537   4
   1 -11  -2 506.801 94.8348   3
  -1  11   1 9422.88 361.454  13
   1 -11  -1 8987.39 378.200   4
  -1  11   0 1865.93 120.469  13
   1 -11   0 1765.79 142.245   4
  -1  11  -1 3849.47 177.022  13
   1 -11   1 3999.15 203.475   4
   1 -11   2 42.8413 66.9820   4
   1 -11   3 6582.13 261.526   4
   1 -11   4 442.480 56.2205   4
   1 -10 -12 284.184 36.9398  23
   1 -10 -12 379.165 43.3916  15
   1 -10 -10 813.131 84.7099   3
   1 -10 -10 632.362 60.5529  14
  -1  10  10 739.724 69.7498  37
   1 -10  -9 3698.41 189.024   3
   1 -10  -9 3215.35 165.026  14
  -1  10   9 3634.65 174.316  37
   1 -10  -8 1443.44 123.387   3
   1 -10  -8 1197.46 104.867  14
  -1  10   8 1352.95 96.5890  13
  -1  10   8 1421.10 110.492  37
   1 -10  -7 309.942 81.2696   3
  -1  10   7 267.553 64.1803  13
  -1  10   7 305.666 71.2005  37
   1 -10  -6 3982.94 213.636   3
  -1  10   6 3728.44 184.714  13
  -1  10   6 3611.68 198.527  37
   1 -10  -5 2566.39 320.465  34
   1 -10  -5 3020.81 184.148   3
  -1  10   5 2701.18 157.524  13
  -1  10   5 2761.06 171.485  37
   1 -10  -4-28.7618 120.432  34
   1 -10  -4 41.2176 73.3371   3
   1 -10  -3 304.917 153.676  34
   1 -10  -3 139.128 92.7471   4
   1 -10  -3 236.400 78.9861   3
  -1  10   2 7697.61 473.461  38
   1 -10  -2 8204.96 590.955  34
   1 -10  -2 9612.36 391.393   4
   1 -10  -2 9585.38 649.534   5
  -1  10   1 8305.82 355.011   1
   1 -10  -1 9165.20 377.333   4
   1 -10  -1 8047.77 600.867   5
  -1  10   1 6631.62 453.275  38
   1 -10  -1 7680.48 568.579  34
  -1  10   1 9079.03 344.940  13
  -1  10   0 1883.35 147.808   1
  -1  10   0 1654.55 213.662  38
   1 -10   0 2140.64 164.452   4
   1 -10   0 1534.70 245.845  34
  -1  10   0 2363.18 139.372  13
   1 -10   1 1650.51 147.383   4
  -1  10  -1 1772.83 117.957  13
  -1  10  -2 807.296 80.8790  13
  -1  10  -2 817.019 77.0830  12
   1 -10   3 63.3668 80.2939   4
  -1  10  -3 22.1199 66.6285   1
  -1  10  -3-31.0310 47.3347  12
   1 -10   4 2077.27 134.875   4
  -1  10  -4 1901.75 117.429   1
  -1  10  -4 1641.86 103.901  12
   1 -10   5 93.4556 59.3597   4
  -1  10  -5 113.162 44.3726   1
  -1  10  -5 76.7643 38.1120  12
   1 -10   6 137.883 39.4191   4
  -1  10  -6 109.768 27.3132  12
   1  -9 -12 244.152 51.8702  15
   1  -9 -12 206.911 48.3180  23
  -1   9  11-16.9045 42.6212  37
   1  -9 -11-27.6425 51.9638   3
   1  -9 -10 2926.02 154.954  14
  -1   9  10 3198.18 161.557  37
   1  -9 -10 3154.23 173.822   3
   1  -9  -9 1426.12 112.333  14
   1  -9  -9 1672.56 131.809   3
  -1   9   9 1400.43 112.928  37
   1  -9  -8 683.436 98.1750   3
  -1   9   8 481.340 80.5481  37
  -1   9   7 3950.18 200.902  37
   1  -9  -7 2918.54 333.068  34
   1  -9  -7 3937.24 213.077   3
  -1   9   7 3412.00 174.551  13
  -1   9   7 3038.28 292.766  33
  -1   9   6 63.1393 59.8876  37
   1  -9  -6 206.524 76.4750   3
   1  -9  -6 102.583 125.967  34
  -1   9   5 13095.7 498.704  37
   1  -9  -5 12621.8 745.668  34
   1  -9  -5 13257.3 514.134   3
  -1   9   4 217.607 68.8692  37
   1  -9  -4 81.2180 136.042  34
   1  -9  -4 156.631 85.2633   4
   1  -9  -4 243.117 80.5131   3
   1  -9  -3 45076.8 1479.49   4
   1  -9  -3 46671.7 1824.50   5
  -1   9   3 43919.0 1467.37  37
   1  -9  -2 1358.55 248.294  34
   1  -9  -2 1555.62 266.743   5
   1  -9  -2 1403.18 137.363   4
  -1   9   2 1378.07 123.179   1
   1  -9  -1 466.102 101.008   4
   1  -9  -1 468.507 166.171  34
  -1   9   1 411.305 85.9662   1
   1  -9  -1 138.507 151.160   5
   1  -9   0 4806.79 450.059   5
   1  -9   0 4791.73 251.932   4
  -1   9   0 4143.46 335.190  38
   1  -9   0 4239.21 399.285  34
   1  -9   0 4663.41 405.457  11
  -1   9   0 4746.61 235.559   1
   1  -9   1 344.605 154.719  34
  -1   9  -1 190.697 53.1677  12
   1  -9   1 169.510 129.399  11
  -1   9  -1 209.198 117.935  38
   1  -9   1 191.812 97.9901   4
  -1   9  -2 899.751 87.6125  13
   1  -9   2 660.564 218.349   5
  -1   9  -2 867.954 86.3271  12
   1  -9   2 911.946 188.219  11
  -1   9  -2 644.765 148.424  38
   1  -9   2 917.659 124.949   4
  -1   9  -3 17.4073 40.7664  13
  -1   9  -3 48.1645 76.0010   1
   1  -9   3 130.631 94.2529   4
  -1   9  -3 60.2320 55.5397  12
  -1   9  -4 1311.05 113.230   1
   1  -9   4 1323.39 136.236   4
  -1   9  -4 1118.81 97.6573  12
  -1   9  -5 712.117 85.2024   1
   1  -9   5 696.250 104.277   4
  -1   9  -5 683.904 76.2189  12
  -1   9  -6 4859.75 198.732   1
  -1   9  -6 4718.09 203.927  12
   1  -9   6 5281.89 223.819   4
  -1   9  -7 83.5012 36.3118  12
   1  -9   7 94.0788 49.0075   4
   1  -8 -13 1257.62 75.0294  15
   1  -8 -13 1095.40 74.2464  20
   1  -8 -12 97.0459 53.0456  15
   1  -8 -12 148.885 50.0419  23
  -1   8  12 166.197 42.1881  37
   1  -8 -11 1099.54 100.930   3
  -1   8  11 1170.43 92.4958  37
   1  -8 -10 13901.0 511.477   3
  -1   8  10 13446.3 495.813  37
   1  -8 -10 13126.4 495.399  14
   1  -8  -9 12130.4 468.128   3
  -1   8   9 11934.6 454.808  37
   1  -8  -9 12015.4 457.689  14
   1  -8  -8-12.9498 69.4628   3
   1  -8  -8 109.305 114.426  40
  -1   8   8 73.7534 57.8964  37
   1  -8  -7 1535.50 232.120  34
  -1   8   7 1758.11 130.435  37
   1  -8  -7 1735.43 137.134   3
  -1   8   6 18455.7 652.231  37
   1  -8  -6 18708.3 667.900   3
   1  -8  -5 257.952 143.194  34
   1  -8  -5 142.382 66.2135   3
  -1   8   5 106.318 61.8518  37
   1  -8  -4 28075.7 1270.58  34
   1  -8  -4 31316.6 1036.76   3
  -1   8   4 30561.4 1020.16  37
   1  -8  -4 29874.9 1029.02   4
  -1   8   3 14.6377 61.9375   1
   1  -8  -3 97.9489 164.136   5
   1  -8  -3 58.8653 69.4525   4
  -1   8   3 41.4662 55.3460  37
   1  -8  -2 15892.4 816.559   5
   1  -8  -2 14748.8 552.588   4
   1  -8  -2 14890.0 768.124  34
  -1   8   2 15052.3 547.744  37
  -1   8   2 14451.6 535.225   1
   1  -8  -1 13320.3 707.484  34
  -1   8   1 12623.3 475.372   1
   1  -8  -1 14006.6 722.301  11
   1  -8  -1 13651.0 741.441   5
   1  -8  -1 12412.8 491.611   4
   1  -8   0 9660.72 591.950  34
   1  -8   0 9850.72 399.660   4
  -1   8   0 9298.16 376.332   1
   1  -8   0 9509.64 586.917  11
   1  -8   1 667.873 168.539  34
   1  -8   1 761.449 114.932   4
  -1   8  -1 761.139 98.2704   1
   1  -8   1 705.226 183.882  11
   1  -8   2 14117.6 549.967   4
   1  -8   2 14261.0 763.376  11
   1  -8   2 14119.7 744.636  34
  -1   8  -3 1861.00 116.566  13
   1  -8   3 1930.56 263.882  11
  -1   8  -3 2214.38 131.117  12
  -1   8  -3 1596.16 218.688  38
  -1   8  -3 2142.87 149.103   1
   1  -8   3 1931.80 167.150   4
   1  -8   4 109.683 89.9276   4
  -1   8  -4-28.2034 125.265  10
  -1   8  -4 111.828 57.9376  12
   1  -8   4 22.8225 104.147  11
  -1   8  -4-40.4592 107.989  38
  -1   8  -4 27.0670 71.6948   1
  -1   8  -5 5825.86 255.313   1
  -1   8  -5 5408.52 245.837  12
   1  -8   5 5483.28 279.011   4
  -1   8  -6 1394.83 107.753   1
  -1   8  -6 1395.18 106.598  12
   1  -8   6 1320.48 133.970   4
  -1   8  -7 2283.81 117.650   1
   1  -8   7 2299.50 144.483   4
  -1   8  -7 2206.43 126.675  12
  -1   8  -8 144.570 42.0137  12
   1  -8   8 217.093 55.4362   4
   1  -7 -14 473.039 41.0964  20
   1  -7 -13 1673.26 107.566  20
   1  -7 -13 1742.17 100.746  15
  -1   7  12 552.915 64.8364  37
   1  -7 -12 520.925 70.8081  23
   1  -7 -12 530.292 79.3671  15
  -1   7  11 3926.74 192.906  37
   1  -7 -11 3878.49 201.328   3
   1  -7 -11 3892.21 211.800  23
  -1   7  10 1765.10 127.665  37
   1  -7 -10 1499.06 120.241  14
   1  -7 -10 1673.84 132.672   3
   1  -7 -10 1448.30 103.338   2
   1  -7  -9 1204.42 112.629  14
   1  -7  -9 1482.40 128.182   3
  -1   7   9 1387.34 114.374  37
   1  -7  -9 1131.85 211.544  40
   1  -7  -8 106.779 69.2806   3
   1  -7  -8 45.1156 110.762  40
  -1   7   8-11.2347 57.3232  37
  -1   7   7 4297.35 211.654  37
  -1   7   7 4304.56 329.350   6
   1  -7  -7 4195.73 218.856   3
   1  -7  -7 4194.40 347.045  34
   1  -7  -7 3982.57 334.122  40
  -1   7   6 199.654 62.4315  37
  -1   7   6 83.0482 92.1174   6
   1  -7  -6 158.014 111.439  34
   1  -7  -6 153.403 107.153  40
   1  -7  -6 130.843 63.4695   3
  -1   7   5 4518.26 211.888  37
   1  -7  -5 4500.13 219.335   3
   1  -7  -5 4117.36 344.707  34
   1  -7  -5 4496.96 309.182  40
   1  -7  -4 707.788 84.8513   3
   1  -7  -4 550.924 85.5480   4
   1  -7  -4 740.528 170.517  34
  -1   7   4 596.588 77.3604  37
   1  -7  -3 15974.7 763.781   5
   1  -7  -3 15000.9 532.958   4
  -1   7   3 13760.9 512.733   1
  -1   7   3 15005.5 525.135  37
  -1   7   2 16977.4 614.587  37
   1  -7  -2 18123.2 626.286   4
   1  -7  -2 19652.6 871.135   5
  -1   7   2 17135.1 606.027   1
   1  -7  -2 18583.8 830.395  11
   1  -7  -2 18140.4 824.035  34
   1  -7  -1 10921.2 431.396   4
   1  -7  -1 12405.0 650.841   5
  -1   7   1 11185.7 417.448   1
   1  -7  -1 12195.0 627.447  11
   1  -7  -1 12524.7 631.642  34
   1  -7   0 36888.6 1244.44   4
  -1   7   0 37485.2 1225.68   1
   1  -7   0 38980.7 1482.31  11
   1  -7   0 40750.3 1488.11  34
   1  -7   1 4435.53 228.934   4
  -1   7  -1 4451.49 211.159   1
   1  -7   1 4635.11 370.192  34
   1  -7   2 216.591 83.2616   4
   1  -7   2 354.382 150.426  11
   1  -7   2 197.090 115.090  34
   1  -7   3-46.5902 124.349  11
   1  -7   3-152.283 101.614  34
  -1   7  -3 15.9019 67.7464   1
  -1   7  -3 17.1354 91.4743  38
   1  -7   4 6315.92 486.023  11
  -1   7  -4 5856.24 424.715  38
   1  -7   5 164.425 120.636  11
  -1   7  -5 216.892 68.7500  12
  -1   7  -5 223.727 79.1284   1
  -1   7  -5 241.813 124.965  38
  -1   7  -6 43.9419 58.7237  12
  -1   7  -6-4.87054 66.2833   1
  -1   7  -7 1227.02 105.102  12
  -1   7  -7 1335.09 105.025   1
   1  -7   8 564.406 90.5493   4
  -1   7  -8 471.337 61.3245   1
  -1   7  -9 4635.90 193.364  12
   1  -7   9 5087.73 203.130   4
   1  -6 -13 7743.86 294.759  15
  -1   6  13 7561.74 281.131  37
   1  -6 -12 6208.36 264.039  23
   1  -6 -12 6889.00 290.019  15
  -1   6  12 6850.23 274.092  37
   1  -6 -11 1592.76 129.136  23
  -1   6  11 1606.10 118.987  37
   1  -6 -10 296.906 58.8741   2
   1  -6 -10 388.466 89.2184   3
   1  -6 -10 210.487 140.902  40
   1  -6 -10 480.224 81.7218  14
  -1   6  10 468.614 78.1485  37
   1  -6  -9 940.234 107.936   3
   1  -6  -9 868.507 192.814  40
   1  -6  -9 896.095 100.705  14
  -1   6   9 866.171 95.7854  37
  -1   6   8 6261.82 271.323  37
  -1   6   8 5828.54 383.908   6
   1  -6  -8 6060.12 277.386   3
   1  -6  -8 5942.28 272.314  14
   1  -6  -7 1076.81 102.838   3
  -1   6   7 923.298 156.516   6
   1  -6  -7 818.550 148.538  34
  -1   6   7 1008.36 94.4346  37
   1  -6  -7 865.647 166.274  40
   1  -6  -6 62017.7 1985.92   3
  -1   6   6 63812.9 2156.79   6
   1  -6  -6 59982.6 2168.23  40
  -1   6   6 62581.9 1976.49  37
   1  -6  -6 62989.6 2182.11  34
  -1   6   5 12026.3 575.453   6
   1  -6  -5 11520.9 563.654  40
  -1   6   5 12294.4 443.663  37
   1  -6  -5 13174.7 615.923  34
  -1   6   4 26947.4 1028.15   6
   1  -6  -4 25988.6 982.882  40
  -1   6   4 26281.0 868.887  37
   1  -6  -4 26316.9 1059.79  34
   1  -6  -3 20776.7 864.570   5
  -1   6   3 18838.9 639.583  37
   1  -6  -3 18082.5 710.348  40
   1  -6  -3 19405.5 829.777  34
  -1   6   2 10525.3 390.615  37
   1  -6  -2 11555.5 560.742  11
   1  -6  -2 11111.9 575.014   5
   1  -6  -1 5328.44 350.473  34
  -1   6   1 4651.74 207.628  37
   1  -6  -1 4748.17 335.171  11
   1  -6  -1 5304.61 370.267   5
   1  -6   0 7200.55 439.627  11
   1  -6   0 7650.35 439.060  34
   1  -6   1 17.6712 99.6164  11
   1  -6   1 15.7948 100.573  34
   1  -6   2 328.341 140.256  11
   1  -6   2 179.669 108.372  34
  -1   6  -3 6294.70 274.994   1
   1  -6   3 7071.62 420.727  34
   1  -6   3 7063.75 466.850  11
  -1   6  -4 1684.00 210.825  38
   1  -6   4 1716.70 254.693  11
  -1   6  -4 2077.41 139.412   1
  -1   6  -5 3710.22 316.411  38
   1  -6   5 3637.50 363.751  11
  -1   6  -5 3593.01 193.446   1
  -1   6  -6 1223.61 105.729  18
  -1   6  -6 1148.64 187.851  38
  -1   6  -6 1316.94 115.003   1
  -1   6  -6 1220.00 104.217  12
   1  -6   6 794.422 188.754  11
  -1   6  -7 3225.32 168.093  18
  -1   6  -7 3165.78 175.154   1
  -1   6  -8 10393.3 381.237  18
  -1   6  -8 10558.4 385.983   1
  -1   6  -9 1805.55 114.507  12
  -1   6 -10 1950.54 105.116   9
  -1   6 -10 1994.75 99.1938  12
   1  -5 -14 190.641 42.9001  20
  -1   5  13 579.129 62.1050  37
   1  -5 -13 577.626 70.6654  15
  -1   5  12 3619.65 179.934  37
   1  -5 -12 3327.05 187.129  15
   1  -5 -11 2082.64 144.465  23
  -1   5  11 2068.23 138.152  37
   1  -5 -11 1976.80 149.546  15
   1  -5 -11 2182.85 288.286  40
   1  -5 -10 2211.49 135.327   2
  -1   5  10 2685.97 159.719  37
   1  -5 -10 2280.61 296.545  40
   1  -5 -10 2418.71 159.295  14
   1  -5 -10 2624.25 168.384   3
   1  -5  -9 3912.12 193.380   2
   1  -5  -9 4439.46 227.104   3
   1  -5  -9 4406.73 386.910  40
   1  -5  -9 4422.88 220.853  14
  -1   5   9 4200.52 214.006  37
  -1   5   8 6304.67 273.013  37
  -1   5   8 6103.96 380.619   6
   1  -5  -8 6284.27 278.909   3
   1  -5  -8 6275.26 442.472  40
   1  -5  -8 5997.11 273.848  14
   1  -5  -7 2563.41 218.792  34
  -1   5   7 2715.78 151.595  37
  -1   5   7 2962.39 244.833   6
   1  -5  -7 2936.95 159.665   3
   1  -5  -7 2496.04 259.057  40
  -1   5   6 251.935 98.8987   6
   1  -5  -6 182.795 96.8722  34
   1  -5  -6 304.540 119.464  40
  -1   5   6 202.112 52.8905  37
  -1   5   5 4211.78 274.745   6
   1  -5  -5 4274.74 287.716  34
   1  -5  -5 4447.42 289.680  40
  -1   5   5 3904.84 179.369  37
  -1   5   4 29820.0 1089.20   6
   1  -5  -4 30806.5 1126.77  34
   1  -5  -4 31392.3 1089.66  40
  -1   5   4 29008.0 959.761  37
   1  -5  -3 11475.0 464.634  40
  -1   5   3 10548.3 379.142  37
   1  -5  -3 11178.8 546.054   5
  -1   5   3 10902.7 492.383   6
  -1   5   2 3731.27 162.177  37
   1  -5  -2 3692.37 198.051  40
   1  -5  -2 4216.13 294.876   5
   1  -5  -2 3596.94 264.966  11
   1  -5  -1 76681.9 2479.52   5
   1  -5  -1 79152.3 2475.75  11
  -1   5   1 71740.8 2289.28  37
   1  -5   0 10222.2 489.686  11
  -1   5   0 8921.27 332.620  37
   1  -5   1 6810.39 382.621  34
   1  -5   1 6841.56 402.972  11
   1  -5   2 17823.2 751.802  34
   1  -5   2 17985.9 797.906  11
  -1   5  -3 6438.77 302.276  39
   1  -5   3 7862.95 408.603  34
  -1   5  -4 2536.60 151.954   2
  -1   5  -4 3039.70 157.141   1
  -1   5  -5 119.497 66.3335   1
  -1   5  -5 216.749 140.431  10
  -1   5  -5 157.455 90.3822  38
  -1   5  -6 15276.9 551.036   1
  -1   5  -6 14533.7 716.743  38
  -1   5  -6 15380.9 828.322  10
  -1   5  -7 2671.52 157.718  18
  -1   5  -7 2582.67 169.392   2
  -1   5  -7 2419.86 154.746   1
  -1   5  -7 2023.62 240.398  38
  -1   5  -7 2602.12 154.784  12
  -1   5  -8 7023.64 288.450   1
  -1   5  -8 6913.12 308.505   2
  -1   5  -8 6762.20 295.806  12
  -1   5  -8 7075.43 294.795  18
  -1   5  -9 1876.58 112.693   1
  -1   5  -9 1845.68 119.038  18
  -1   5  -9 1975.54 128.509  12
  -1   5 -10 1168.33 77.9757  18
  -1   5 -10 1244.68 96.7127   9
  -1   5 -10 1282.51 90.3293  12
   1  -4 -14 1211.13 77.9268  20
   1  -4 -13 3329.65 174.709  20
   1  -4 -13 3413.49 166.842  15
  -1   4  13 3179.13 154.616  37
   1  -4 -12 1784.29 132.246  15
  -1   4  12 1603.31 116.253  37
   1  -4 -11 137.296 77.9127  15
   1  -4 -11 111.721 143.330  40
  -1   4  11 217.133 67.3515  37
   1  -4 -10 3040.14 181.387  23
  -1   4  10 2881.24 172.533  37
   1  -4  -9 15815.0 578.810   2
   1  -4  -9 17464.9 857.936  40
   1  -4  -9 17806.4 619.141   3
   1  -4  -9 16683.0 613.098  14
  -1   4   9 17106.7 607.920  37
  -1   4   8 18637.4 644.358  37
   1  -4  -8 18382.6 864.268  40
   1  -4  -8 17776.6 646.296   3
  -1   4   8 18585.8 784.735   6
   1  -4  -8 18278.6 650.208  14
   1  -4  -7 2920.34 269.654  40
  -1   4   7 3031.93 155.421  37
  -1   4   7 2654.63 225.838   6
   1  -4  -6 487.077 127.713  40
  -1   4   6 548.146 111.033   6
  -1   4   6 622.867 65.4106  37
   1  -4  -6 724.734 113.042  34
   1  -4  -5 9341.50 466.184  40
  -1   4   5 9634.32 440.614   6
  -1   4   5 9411.62 343.718  37
   1  -4  -5 10423.8 460.615  34
  -1   4   4 7659.98 372.372   6
   1  -4  -4 8328.90 391.292  40
   1  -4  -4 8031.18 396.250  34
   1  -4  -3 85489.8 2706.50  40
  -1   4   3 83221.3 2711.99   6
   1  -4  -2 8120.30 396.934  11
   1  -4  -2 8459.39 346.019  40
  -1   4   2 7917.95 373.229   6
   1  -4  -2 8357.33 407.692   5
   1  -4  -1 4847.23 292.767   5
   1  -4  -1 5110.01 290.510  11
   1  -4   0 18014.8 720.185  11
   1  -4   1 160777. 5107.89  34
   1  -4   1 163638. 5142.74  11
   1  -4   2 75779.9 2248.11  34
  -1   4  -2 64162.0 2123.52  39
   1  -4   3 16234.8 657.124  34
  -1   4  -3 15760.4 587.388  39
   1  -4   4 3699.94 243.449  34
  -1   4  -4 3620.34 222.132  39
  -1   4  -5 7805.42 493.602  10
  -1   4  -5 7375.35 406.813  38
  -1   4  -5 7703.77 389.705  39
  -1   4  -6 14122.5 641.405  39
  -1   4  -6 13275.8 653.681  38
  -1   4  -6 15522.1 790.447  10
  -1   4  -6 14655.4 532.953   2
  -1   4  -7 1357.79 108.129  12
  -1   4  -7 1064.52 165.503  39
  -1   4  -7 1009.52 171.098  38
  -1   4  -7 1251.15 118.108   2
  -1   4  -7 1191.61 231.579  10
  -1   4  -8 9446.54 373.545  12
  -1   4  -8 8525.15 616.401  10
  -1   4  -8 9653.83 390.711   2
  -1   4  -8 9362.64 368.420   1
  -1   4  -9 1561.40 119.851  12
  -1   4  -9 1538.84 112.693   1
  -1   4  -9 1711.90 131.234   2
  -1   4 -10 2078.35 127.128  12
  -1   4 -10 2169.38 129.236  18
  -1   4 -11 6977.40 272.543   9
  -1   4 -11 6880.56 253.349  18
   1  -4  12 260.942 38.1037   4
   1  -3 -14 1030.97 73.9053  19
   1  -3 -14 824.020 62.3646  20
  -1   3  13 974.953 81.2094  37
   1  -3 -13 922.206 89.0564  20
  -1   3  12 1263.38 108.270  37
   1  -3 -12 1190.79 111.891  15
   1  -3 -11 14781.5 565.971  15
  -1   3  11 15062.0 556.031  37
   1  -3 -10 3247.37 194.866  15
  -1   3  10 2850.13 176.048  37
   1  -3 -10 3398.53 356.982  40
  -1   3   9 2619.06 252.676   6
   1  -3  -9 2938.97 175.461  14
  -1   3   9 3066.06 172.356  37
   1  -3  -9 2820.29 170.965  23
   1  -3  -8 30495.0 1035.69  14
   1  -3  -8 30479.6 1033.21   3
  -1   3   8 31921.8 1030.88  37
   1  -3  -7 165.232 108.133  40
   1  -3  -6 11147.4 463.707  34
  -1   3   6 11593.5 412.702  37
   1  -3  -5 93803.1 2899.59  34
   1  -3  -5 86795.8 2949.06  40
  -1   3   5 89807.2 2903.04   6
   1  -3  -4 6883.87 321.576  34
   1  -3  -4 6198.88 328.539  40
  -1   3   4 6257.49 301.687   6
   1  -3  -3 4774.06 257.573  34
   1  -3  -3 5143.73 258.269  40
  -1   3   3 4614.95 237.413   6
   1  -3  -2 53815.4 1689.21  40
   1  -3  -2 51248.7 1734.85   5
  -1   3   2 51427.6 1691.74   6
   1  -3  -1 7950.49 352.013  11
   1  -3  -1 7579.36 297.265  40
   1  -3   0 6615.21 325.276  11
   1  -3   1 67221.6 2178.50  34
   1  -3   2 4488.96 246.173  34
   1  -3   3 13880.7 553.408  34
   1  -3   4 118015. 3730.95  34
  -1   3  -5 1208.90 188.271  10
  -1   3  -5 1067.82 135.397  39
  -1   3  -5 1177.24 140.863  38
  -1   3  -6 22193.1 778.018   2
  -1   3  -6 23946.1 1035.43  10
  -1   3  -6 23354.4 903.497  39
  -1   3  -6 22888.8 901.340  38
  -1   3  -7 236.984 106.053  39
  -1   3  -7 212.150 99.2296  38
  -1   3  -7 188.754 67.7676   2
  -1   3  -7 100.360 117.598  10
  -1   3  -8 3140.51 187.261   2
  -1   3  -8 2945.81 345.769  10
  -1   3  -8 3465.70 174.360  12
  -1   3  -8 2742.15 277.696  39
  -1   3  -9 34.3986 56.3565  12
  -1   3  -9 17.5076 72.5446   2
  -1   3  -9 28.3121 118.551  10
  -1   3 -10 3800.12 189.450  12
  -1   3 -10 3994.49 203.455   2
  -1   3 -10 3926.78 177.902   1
  -1   3 -11 7038.35 282.398   2
  -1   3 -11 7264.66 295.976   9
  -1   3 -12 7051.75 255.285  18
  -1   3 -12 7493.71 271.476   9
   1  -2 -14 49.9011 23.2487  20
   1  -2 -14 47.6641 34.6719  19
  -1   2  13 1838.53 109.596  37
   1  -2 -13 1721.83 112.544  20
  -1   2  12 138.131 61.4386  37
  -1   2  11 24664.3 833.048  37
   1  -2 -11 22948.2 836.313  15
   1  -2 -10 4920.87 428.906  40
   1  -2 -10 4908.05 253.024   9
   1  -2 -10 4971.51 254.637  15
   1  -2  -9 6300.40 457.429  40
   1  -2  -9 5400.51 266.403   9
   1  -2  -9 5633.52 270.205  15
   1  -2  -8 187.706 61.9373  23
   1  -2  -8 249.390 68.2410   9
   1  -2  -8 60.9408 104.312  40
   1  -2  -8 151.576 57.8953  14
   1  -2  -7 169.328 56.7881   9
   1  -2  -6 1702.05 170.610  39
   1  -2  -6 1893.05 112.743   9
   1  -2  -5 226697. 7036.68  34
   1  -2  -5 237722. 7107.96  39
   1  -2  -5 220204. 7130.95  40
   1  -2  -4 1347.08 111.048  34
   1  -2  -4 1272.35 132.282  40
   1  -2  -3 3291.79 183.395  34
  -1   2   3 3298.36 169.405   6
   1  -2  -3 3155.54 189.439  40
   1  -2  -2 24635.2 821.239  34
  -1   2   2 22753.7 784.756   6
   1  -2  -2 23978.2 807.292  40
   1  -2  -1 344784. 10551.0  40
   1  -2   0 8271.17 340.043  34
   1  -2   1 6926.66 299.358  34
   1  -2   2 29627.4 1002.81  34
   1  -2   3 29832.4 1012.45  34
   1  -2   4 11335.3 413.556  34
  -1   2  -4 9699.15 378.750  40
  -1   2  -5 15778.3 599.706  38
  -1   2  -5 17055.1 721.610  10
  -1   2  -6 6987.47 363.900  39
  -1   2  -6 6672.88 337.742  38
  -1   2  -6 6521.22 429.629  10
  -1   2  -7 3820.84 197.102   2
  -1   2  -7 3730.36 271.202  38
  -1   2  -7 3827.08 291.181  39
  -1   2  -7 4544.55 378.940  10
  -1   2  -8 3556.63 176.527  12
  -1   2  -8 3321.05 355.233  10
  -1   2  -8 3799.09 316.187  39
  -1   2  -8 3673.74 199.070   2
  -1   2  -9 2402.98 315.967  10
  -1   2  -9 2620.39 151.843  12
  -1   2  -9 2977.51 175.858   2
  -1   2  -9 2955.74 291.507  39
  -1   2 -10 1664.45 118.556  12
  -1   2 -10 1761.87 133.356   2
  -1   2 -10 1854.76 274.721  10
  -1   2 -10 1808.23 142.301   9
  -1   2 -10 1880.76 127.254  19
  -1   2 -11 4098.33 198.661   2
  -1   2 -11 4190.87 210.698   9
  -1   2 -11 3920.26 180.352  19
  -1   2 -12 3177.45 148.803   2
  -1   2 -12 3473.58 163.009   9
   1  -1 -14 4.09405 28.9084  19
   1  -1 -13 456.261 57.3162  20
  -1   1  13 513.280 60.7703  37
   1  -1 -12 2862.92 161.844  20
  -1   1  12 2761.07 160.934  37
   1  -1 -11 1665.25 140.119   9
   1  -1 -11 1610.72 134.999  15
   1  -1 -10 8574.13 370.192   9
   1  -1 -10 8869.95 373.816  15
   1  -1 -10 8415.84 330.884   2
   1  -1  -9 189.690 72.5069  15
   1  -1  -9 190.973 53.6370   2
   1  -1  -9 316.438 81.9097   9
   1  -1  -9 232.292 131.114  40
   1  -1  -8 1062.87 106.524   9
   1  -1  -8 1334.27 115.431  15
   1  -1  -8 957.320 186.541  40
   1  -1  -7 1588.48 202.997  40
   1  -1  -7 1700.68 198.288  39
   1  -1  -6 32026.9 1175.99  40
   1  -1  -6 30185.7 1141.39  39
   1  -1  -5 11311.9 377.791  34
   1  -1  -5 14131.4 531.197  39
   1  -1  -4 5414.53 231.512  34
   1  -1  -4 6183.64 291.017  39
   1  -1  -3 4938.26 218.392  34
   1  -1  -3 5236.23 239.947  39
   1  -1  -3 4680.76 241.198  40
   1  -1  -2 137.510 55.3967  34
   1  -1  -2 175.140 65.0755  40
   1  -1  -1 29964.5 967.408  11
  -1   1   1 28972.1 936.832   6
   1  -1  -1 30929.8 967.685  40
   1  -1   0 2522.51 136.306  34
   1  -1   1 536243. 16383.7  34
   1  -1   2 202826. 6246.85  34
   1  -1   3 32548.8 1065.75  34
  -1   1  -4 91326.6 2890.50  10
   1  -1   4 87673.3 2756.10  34
  -1   1  -5 4847.28 323.141  10
  -1   1  -5 4652.61 237.928  38
  -1   1  -6 6662.39 328.094  38
  -1   1  -6 6273.54 320.575  40
  -1   1  -7 15917.5 749.984  10
  -1   1  -7 14008.9 604.469  40
  -1   1  -7 13482.5 591.313  38
  -1   1  -7 15088.1 654.095  39
  -1   1  -7 14119.9 513.284   2
  -1   1  -8 18.4628 42.6961  12
  -1   1  -8 84.4890 95.2562  39
  -1   1  -8-13.3591 62.5406  40
  -1   1  -8-73.7140 115.029  10
  -1   1  -8 21.3677 56.7528   2
  -1   1  -9 105.002 50.2988  12
  -1   1  -9 241.861 123.092  39
  -1   1  -9 82.3974 143.814  10
  -1   1  -9 180.018 74.0663   2
  -1   1 -10 2218.01 137.566  12
  -1   1 -10 2527.98 314.720  10
  -1   1 -10 2687.66 291.642  39
  -1   1 -10 2772.58 169.549   2
  -1   1 -10 2977.91 181.846   9
  -1   1 -11 611.645 86.6554   2
  -1   1 -11 772.458 96.9874   9
  -1   1 -12 7539.10 296.280   9
  -1   1 -12 7496.34 282.884   2
  -1   1 -12 6655.14 269.830  19
   1  -1  13 326.452 49.2611  37
  -1   0  13 573.800 59.8432  37
   1   0 -13 655.958 69.2618  19
   1   0 -12 210.970 54.1186  20
   1   0 -11 3792.57 195.233  20
   1   0 -11 3279.15 200.120   9
   1   0 -10 2568.31 320.082  10
   1   0 -10 2548.42 171.611  15
   1   0 -10 2251.25 133.781   2
   1   0  -9 7178.01 529.038  10
   1   0  -9 7036.10 286.640   2
   1   0  -9 7177.74 320.998  15
   1   0  -8 1850.87 117.803   2
   1   0  -8 2327.27 251.312  40
   1   0  -8 2240.15 274.793  10
   1   0  -8 2331.33 151.309  15
   1   0  -7 19550.9 839.945  39
   1   0  -7 19779.6 850.811  40
   1   0  -7 19289.1 885.497  10
   1   0  -6 70090.7 2302.20  40
   1   0  -6 67704.9 2281.52  39
   1   0  -6 65060.1 2329.90  10
   1   0  -5 5144.60 294.806  39
   1   0  -5 5077.20 300.413  40
   1   0  -5 4948.39 314.968  10
   1   0  -4 28000.3 1025.83  40
   1   0  -4 31050.0 1034.34  39
   1   0  -4 28566.3 1051.24  10
   1   0  -3 53161.9 1707.26  34
   1   0  -3 57504.0 1771.14  39
   1   0  -3 55031.7 1788.13  10
   1   0  -2 49418.1 1565.95  10
   1   0  -2 48216.7 1537.19  34
   1   0  -1 80322.6 2485.07  10
   1   0  -1 79853.2 2494.22  34
   1   0   0 11908.8 415.150  34
   1   0   1 3357.99 153.357  34
   1   0   2 48660.4 1537.14  34
  -1   0  -3 951.504 110.490  10
   1   0   3 1045.62 74.5329  34
  -1   0  -4 170.427 75.3164  10
   1   0   4 181.870 30.2479  34
  -1   0  -5 6067.53 346.191  10
  -1   0  -5 5842.25 257.825  38
  -1   0  -6 917.498 102.883  38
  -1   0  -6 1066.93 162.190  10
  -1   0  -7 16378.9 693.459  40
  -1   0  -7 18274.1 816.879  10
  -1   0  -8 7239.51 425.100  40
  -1   0  -8 7939.82 324.375   2
  -1   0  -9 6558.08 285.838   2
  -1   0  -9 6690.78 494.963  10
  -1   0 -10 33615.6 1398.49  39
  -1   0 -10 35548.2 1171.51   2
  -1   0 -10 33915.7 1486.59  10
  -1   0 -10 35126.4 1183.52   9
  -1   0 -11 5892.08 272.156   2
  -1   0 -11 6217.92 285.757   9
  -1   0 -12 11580.6 438.415   2
  -1   0 -12 12683.2 458.168   9
   1   0  13 2369.11 129.671  37
  -1   0 -13 2156.29 107.463  19
  -1   0 -14-1.31739 20.5009  18
   1   1 -13 159.761 42.5495  19
   1   1 -12 22.7984 53.1548  19
   1   1 -11 2221.51 134.559  20
   1   1 -10 3060.37 171.957  20
   1   1 -10 2680.86 153.464  12
   1   1 -10 2853.39 152.281   2
   1   1  -9 2009.30 134.143  12
   1   1  -9 1955.08 126.912   2
   1   1  -9 2213.48 304.759  10
   1   1  -8 1840.11 119.642  25
   1   1  -8 1782.85 120.712  12
   1   1  -8 1728.98 258.040  10
   1   1  -8 1701.62 135.860  15
   1   1  -8 1751.46 115.914   2
   1   1  -7 6669.38 456.031  10
   1   1  -7 6586.54 285.311  15
   1   1  -6 39922.0 1404.82  40
   1   1  -6 36678.8 1442.64  10
   1   1  -5 6572.06 352.927  40
   1   1  -5 6803.62 387.939  10
   1   1  -4 2688.85 189.131  40
   1   1  -4 2520.32 204.301  10
   1   1  -3 23402.6 795.608  40
   1   1  -3 21022.3 802.723  10
   1   1  -2 417173. 12782.5  10
   1   1  -1 204783. 6352.01  10
   1   1  -1 209624. 6353.91  34
   1   1   0 63164.7 1951.21   6
   1   1   1 142277. 4212.10  34
  -1  -1  -1 134173. 4183.52  10
   1   1   2 76126.0 2367.58  34
  -1  -1  -2 76288.8 2381.00  10
  -1  -1  -3 41695.8 1372.23  10
  -1  -1  -4 3293.92 140.405  38
  -1  -1  -4 3696.19 222.375  10
  -1  -1  -5 23806.0 907.996  10
  -1  -1  -6 38187.7 1401.03  10
  -1  -1  -7 31192.5 1166.05  39
  -1  -1  -7 32831.3 1262.27  10
  -1  -1  -8 6600.41 284.041   2
  -1  -1  -8 7299.39 471.573  10
  -1  -1  -8 6992.96 405.117  39
  -1  -1  -8 6935.09 401.927  40
  -1  -1  -9 349.793 68.9255  15
  -1  -1  -9 401.298 79.2759   9
  -1  -1  -9 469.949 166.210  10
  -1  -1  -9 478.818 79.8073   2
  -1  -1  -9 229.401 124.479  39
  -1  -1  -9 391.069 123.997  40
  -1  -1 -10 33534.4 1422.97  10
  -1  -1 -10 33552.8 1116.20   9
  -1  -1 -10 32640.8 1100.93   2
  -1  -1 -10 31581.7 1306.28  40
  -1  -1 -10 31895.3 1317.97  39
  -1  -1 -11-108.736 124.043  10
  -1  -1 -11 87.9415 72.0412   9
  -1  -1 -11 82.8432 71.7549   2
  -1  -1 -11 85.1405 109.162  39
  -1  -1 -12 63.5264 59.1684   2
  -1  -1 -12 65.0595 60.6273   9
   1   1  13 1257.95 98.2635  37
  -1  -1 -13 1163.70 82.4387   2
   1   2 -13 448.176 37.9169  19
   1   2 -13 687.135 54.6781  18
   1   2 -12 229.698 54.6921  19
   1   2 -11 5191.86 243.474  19
   1   2 -10 1858.70 281.706  10
   1   2 -10 1839.81 117.417   2
   1   2 -10 1899.31 127.948  12
   1   2  -9 383.449 76.8783  12
   1   2  -9 447.694 69.3139   2
   1   2  -9 471.872 169.913  10
   1   2  -8 27625.8 1214.36  10
   1   2  -8 27456.2 904.768  12
   1   2  -8 25932.1 890.288   2
   1   2  -7 1017.58 89.7745  12
   1   2  -7 883.917 82.7280   2
   1   2  -7 1144.93 205.592  10
   1   2  -6 629.887 159.890  10
   1   2  -5 118.151 90.2516  10
   1   2  -5 173.285 98.3397  39
   1   2  -4 6471.17 370.957  10
   1   2  -4 6717.76 336.920  38
   1   2  -4 7264.28 350.589  39
   1   2  -3 49447.4 1674.37  10
   1   2  -3 46555.2 1638.44  38
   1   2  -2 1867.41 136.817  38
   1   2  -2 1992.97 126.051  33
   1   2  -1 1234.62 100.141  38
   1   2  -1 1166.83 100.645  33
   1   2   0 43565.6 1319.10   6
  -1  -2   0 39946.1 1287.45  11
   1   2   1 1182.83 73.4149  38
   1   2   2 5187.99 216.058  33
  -1  -2  -2 4457.68 184.132   5
  -1  -2  -3 9969.21 406.649  10
   1   2   3 10874.0 393.413  33
  -1  -2  -4 57627.1 1861.28  10
   1   2   4 56113.1 1801.40  33
  -1  -2  -5 25106.0 938.495  10
  -1  -2  -6 24668.3 816.287   9
  -1  -2  -6 26349.6 989.032  10
  -1  -2  -7 506.626 109.403  39
  -1  -2  -7 677.251 146.630  10
  -1  -2  -7 527.424 70.5453   9
  -1  -2  -8 55.2373 94.7963  39
  -1  -2  -8 9.66575 54.7306   9
  -1  -2  -8-20.1572 101.199  10
  -1  -2  -8 69.6070 53.8826   2
  -1  -2  -9 1983.22 138.447   2
  -1  -2  -9 1901.40 220.627  39
  -1  -2  -9 1797.88 222.286  40
  -1  -2  -9 1974.72 132.473  15
  -1  -2  -9 1903.04 139.584   9
  -1  -2  -9 2188.62 280.270  10
  -1  -2 -10 3645.94 334.199  40
  -1  -2 -10 3984.18 342.928  39
  -1  -2 -10 3795.51 201.977   2
  -1  -2 -10 3591.63 194.425  15
  -1  -2 -10 3963.69 213.407   9
  -1  -2 -10 3190.66 350.564  10
  -1  -2 -11 4254.55 224.006   9
  -1  -2 -11 4243.35 216.796   2
  -1  -2 -11 4136.86 363.002  39
  -1  -2 -11 3360.17 334.463  40
   1   2  12 179.289 70.9906  37
  -1  -2 -12 181.594 66.4031   2
   1   2  13 139.411 59.0775  37
  -1  -2 -13 111.728 47.1639   2
  -1  -2 -13 100.457 40.4247  20
  -1  -2 -14 337.053 44.5399  19
   1   2  14 394.604 49.2387  37
   1   3 -12 2749.91 133.747  18
   1   3 -12 2462.50 115.945  19
   1   3 -12 2496.34 129.236   9
   1   3 -11 2650.28 149.226  19
   1   3 -11 2850.81 160.716   9
   1   3 -10 509.194 63.2572   2
   1   3 -10 443.050 78.1194  12
   1   3 -10 517.516 89.7777   9
   1   3 -10 540.656 84.5754  19
   1   3  -9 821.680 102.952  19
   1   3  -9 1133.77 221.949  10
   1   3  -9 831.225 86.1490   2
   1   3  -9 832.973 100.615  12
   1   3  -8 214.388 69.7717  12
   1   3  -8 169.199 55.7471   2
   1   3  -8 244.591 155.927  10
   1   3  -7 16174.9 581.069   2
   1   3  -7 17080.2 596.464  12
   1   3  -7 16996.5 853.355  10
   1   3  -6 3458.95 320.584  10
   1   3  -6 3694.32 179.350  12
   1   3  -5 2652.67 255.060  10
   1   3  -5 2870.61 235.234  38
   1   3  -4 209.303 104.005  38
   1   3  -4 66.3638 96.3434  10
   1   3  -3 33915.2 1128.53  33
   1   3  -3 33269.0 1170.97  38
   1   3  -3 33592.5 1211.13  10
   1   3  -2 29346.8 978.271  33
   1   3  -2 28276.0 996.677  38
   1   3  -1 79773.9 2523.21  33
   1   3   0 245772. 7439.72  38
  -1  -3   0 237341. 7429.26  11
   1   3   0 243816. 7460.61   6
   1   3   1 106554. 3302.33  38
   1   3   2 15637.6 502.120  38
  -1  -3  -2 15464.5 535.856   5
   1   3   3 4865.14 229.917  33
   1   3   4 1853.29 133.819  33
  -1  -3  -5 104125. 3403.31  10
   1   3   5 106902. 3329.88  33
  -1  -3  -6 1769.47 187.229  10
  -1  -3  -6 1351.20 89.4272   9
  -1  -3  -7 33593.7 1252.03  10
  -1  -3  -7 31626.2 1044.94   9
  -1  -3  -7 32446.4 1162.77  39
  -1  -3  -8 4411.11 211.514   2
  -1  -3  -8 4846.35 313.263  39
  -1  -3  -8 4579.78 360.300  10
  -1  -3  -8 4723.23 216.086   9
  -1  -3  -9 71972.7 2281.81   2
  -1  -3  -9 74628.9 2482.18  39
  -1  -3  -9 70216.6 2277.39  15
  -1  -3  -9 73277.3 2591.22  10
  -1  -3  -9 72316.7 2286.06   9
  -1  -3 -10 10246.0 576.759  39
  -1  -3 -10 8925.26 570.380  40
  -1  -3 -10 10374.1 403.711  15
  -1  -3 -10 10130.4 406.509   2
  -1  -3 -10 10603.1 416.516   9
  -1  -3 -11 10193.1 407.844   2
  -1  -3 -11 9830.98 584.743  39
  -1  -3 -11 9434.66 600.002  40
   1   3  11 11132.2 432.051  37
  -1  -3 -11 9899.35 396.879  15
   1   3  12 1446.83 124.184  37
  -1  -3 -12 1425.10 114.214   2
  -1  -3 -13 2621.88 136.658   2
   1   3  13 2811.53 156.156  37
  -1  -3 -14 1865.15 99.0677  20
   1   3  14 4099.65 143.337  37
   1   4 -12 116.990 32.4187  18
   1   4 -11 19.1338 52.0758  18
   1   4 -11 5.91558 39.7714  19
   1   4 -11-12.2878 44.3511   9
   1   4 -10 95.1431 59.2954  12
   1   4 -10 116.513 65.6500  18
   1   4 -10 83.9223 53.0830  19
   1   4 -10 62.3141 58.4645   9
   1   4  -9 772.217 97.6439  12
   1   4  -9 665.853 190.258  10
   1   4  -9 623.778 93.0933  19
   1   4  -8 1078.96 108.939  12
   1   4  -8 1136.05 232.661  10
   1   4  -8 1316.76 119.493  19
   1   4  -8 985.568 97.8819   2
   1   4  -7 10309.6 647.742  10
   1   4  -7 10887.3 420.076  12
   1   4  -7 10303.2 405.166   2
   1   4  -7 11044.9 426.888  19
   1   4  -6 295.223 132.647  10
   1   4  -6 342.308 65.8058  12
   1   4  -6 293.892 66.5266  19
   1   4  -6 239.855 59.0981   2
   1   4  -5 25376.2 1080.15  10
   1   4  -5 25692.9 1023.99  38
   1   4  -4 12205.0 598.519  10
   1   4  -4 11463.9 548.213  38
   1   4  -3 64343.4 2127.05  38
   1   4  -3 63358.0 2079.05  33
   1   4  -2 1730.29 157.393  38
   1   4  -2 1713.50 144.068  33
  -1  -4   1 37748.0 1267.35  11
  -1  -4   0 86547.9 2654.14  11
   1   4   0 80665.6 2645.36  38
  -1  -4  -1 65042.0 2088.10  11
   1   4   2 26262.0 851.830  38
   1   4   2 24795.3 910.272   6
   1   4   3 26967.7 864.769  38
  -1  -4  -3 27646.1 935.834   5
   1   4   3 26181.2 959.811   6
   1   4   4 90665.9 2886.95  33
   1   4   5 93287.3 2806.94  33
   1   4   5 85393.5 2715.59  37
   1   4   6 11720.9 419.379  37
   1   4   6 11668.9 484.404  33
   1   4   7 17556.7 609.818  37
  -1  -4  -7 17466.0 704.662  39
  -1  -4  -8 451.322 112.268  39
   1   4   8 494.540 75.1964  37
  -1  -4  -9 21390.7 760.378   2
   1   4   9 22024.3 772.407  37
  -1  -4  -9 23525.7 932.787  39
   1   4  10 1154.27 116.367  37
  -1  -4 -10 1362.01 119.991   2
  -1  -4 -10 1425.89 199.250  39
  -1  -4 -10 1320.91 217.030  40
  -1  -4 -10 1270.30 110.503  15
   1   4  11 1281.67 124.414  37
  -1  -4 -11 1126.80 101.014  15
  -1  -4 -11 955.616 109.649   2
  -1  -4 -11 1234.62 213.158  40
  -1  -4 -11 965.403 185.394  39
  -1  -4 -12 1367.36 104.646  15
   1   4  12 1436.93 124.513  37
  -1  -4 -12 1602.08 117.748   2
   1   4  13 97.0726 52.1144  37
  -1  -4 -13 60.8951 46.2881   2
  -1  -4 -14 311.438 48.3122  20
   1   4  14 529.942 56.4141  37
   1   5 -11 1027.76 74.5751   9
   1   5 -11 1087.25 74.7451  18
   1   5 -10 1148.09 95.4391  12
   1   5 -10 1399.23 105.902  18
   1   5 -10 1315.19 103.699   9
   1   5 -10 1170.07 85.9783  19
   1   5  -9 11250.4 436.228  12
   1   5  -9 11305.5 426.364  19
   1   5  -9 11564.3 444.954  18
   1   5  -8 4918.30 234.472  19
   1   5  -8 4950.14 243.391  12
   1   5  -7 2260.42 155.781  12
   1   5  -7 2299.19 301.776  10
   1   5  -7 2129.45 148.065  19
   1   5  -6 7499.97 313.923  19
   1   5  -6 7005.93 300.571   2
   1   5  -6 7427.08 521.913  10
   1   5  -5 10972.4 604.886  10
   1   5  -5 9798.34 372.791  12
   1   5  -5 9831.57 380.289  19
   1   5  -5 9369.66 370.920   2
   1   5  -5 10726.2 560.979  38
   1   5  -5 9381.65 353.893   1
   1   5  -4 24390.8 799.480  12
   1   5  -4 25630.2 1043.15  10
   1   5  -4 22348.2 880.099  33
   1   5  -4 23710.7 973.203  38
  -1  -5   3 47.3845 78.4284  11
   1   5  -3-20.1505 69.9603  33
   1   5  -3 38.0720 90.1008  38
  -1  -5   2 24051.1 919.660  11
   1   5  -2 25112.4 913.817  33
  -1  -5   1 6437.65 338.857  11
   1   5  -1 7750.25 364.401  38
  -1  -5   0 1730.24 151.054  11
   1   5   0 1474.99 139.868  38
  -1  -5  -1 18906.9 714.567  11
   1   5   2 1352.82 149.953   6
  -1  -5  -3 5252.64 287.750   5
   1   5   3 5101.21 299.872   6
   1   5   3 5352.64 226.824  38
   1   5   4 8075.61 378.348   6
   1   5   4 7190.86 250.960  37
   1   5   5 23542.2 876.563   6
   1   5   5 21792.6 718.958  37
   1   5   5 21690.9 820.070  33
  -1  -5  -5 20581.7 753.891  39
   1   5   6 14719.4 658.793   6
   1   5   6 14324.6 504.022  37
   1   5   6 14615.1 600.084  33
  -1  -5  -6 13820.6 557.430  39
   1   5   7 22732.4 932.168   6
   1   5   7 21965.0 742.635  37
   1   5   7 20927.1 826.562  33
  -1  -5  -7 21386.4 822.906  39
   1   5   8 130.122 111.984   6
  -1  -5  -8 176.463 88.7656  39
   1   5   8 275.454 64.7781  37
   1   5   9 850.343 181.753   6
  -1  -5  -9 638.961 135.434  39
   1   5   9 767.529 98.0434  37
  -1  -5 -10 3719.13 313.176  39
   1   5  10 3922.69 216.150  37
   1   5  10 3703.59 349.257   6
  -1  -5 -10 3930.09 207.807   2
  -1  -5 -11 445.815 166.293  40
   1   5  11 254.694 78.2461  37
  -1  -5 -11 349.247 80.7853   2
   1   5  11 216.952 122.682   6
  -1  -5 -11 357.310 71.0563  15
   1   5  12 8381.95 349.822  37
  -1  -5 -12 8190.22 332.993   2
  -1  -5 -12 8082.02 321.506  15
   1   5  13 9636.53 371.072  37
  -1  -5 -13 9448.02 350.747   2
   1   5  14 3045.63 143.167  37
   1   6 -10 2295.73 121.239  12
   1   6 -10 2612.44 125.427  18
   1   6 -10 2298.45 124.049   9
   1   6  -9 26.7252 57.8635  18
   1   6  -9 15.7003 39.4467  19
   1   6  -9-9.78910 54.7068   9
   1   6  -9 36.2825 60.4280  12
   1   6  -8 2172.91 147.715  12
   1   6  -8 1895.10 126.012  19
   1   6  -8 1802.11 138.686  18
   1   6  -7 6942.96 532.931  10
   1   6  -7 7097.15 321.680  18
   1   6  -7 7473.02 309.956  19
   1   6  -6 1555.67 134.502  18
   1   6  -6 1809.74 268.015  10
   1   6  -6 1677.27 131.928  12
   1   6  -6 1655.24 111.165   1
   1   6  -6 1617.39 124.422  19
   1   6  -5 112.258 59.2880  19
   1   6  -5 100.678 62.9809  18
   1   6  -5 72.5517 118.774  10
   1   6  -5 108.329 66.1963  12
   1   6  -5 108.976 54.5099   1
   1   6  -5-20.4026 111.012  38
   1   6  -4 1338.52 109.052  19
   1   6  -4 1443.49 103.163   1
   1   6  -4 1288.67 105.360  12
  -1  -6   4 1269.36 178.885  11
   1   6  -4 1493.41 121.395  18
   1   6  -4 1433.14 222.334  10
   1   6  -4 1764.36 219.035  38
  -1  -6   3-42.2385 83.3753  11
   1   6  -3 23.2646 48.2012  12
   1   6  -3 62.0358 98.7539  38
   1   6  -3 43.0893 54.9050  18
   1   6  -3 12.7102 77.5835  33
  -1  -6   2 15037.8 688.292  11
   1   6  -2 18476.4 717.258  33
  -1  -6   1 123390. 3922.49  11
   1   6  -1 122335. 3925.11  33
   1   6  -1 120000. 3924.02  38
   1   6   0 5495.00 310.628  38
  -1  -6   0 5939.45 326.957  11
   1   6   1 27452.5 1030.95  38
  -1  -6  -1 31500.9 1083.02  11
   1   6   2 20396.6 820.539   6
   1   6   2 20469.9 747.505  38
  -1  -6  -3 22534.3 862.485   5
   1   6   3 22575.0 874.495   6
   1   6   3 21128.7 724.830  37
   1   6   3 22821.2 774.018  38
   1   6   4 8740.18 454.441   6
  -1  -6  -4 9515.63 453.491   5
   1   6   4 8843.13 326.501  37
   1   6   4 8194.35 331.902  38
   1   6   5 1007.52 149.489  33
   1   6   5 961.853 84.0368  37
   1   6   5 1252.57 170.772   6
   1   6   6 209.366 56.5129  37
   1   6   6 187.467 104.831   6
  -1  -6  -6 106.594 52.8362  39
   1   6   6 211.374 99.2493  33
   1   6   7 38.7507 82.2531  33
  -1  -6  -7 9.54557 62.4095  39
  -1  -6  -7 36.7412 55.4992   3
   1   6   7 17.5299 95.3555   6
   1   6   7 54.2365 53.6472  37
   1   6   8 29003.7 1163.68   6
   1   6   8 28259.8 940.701  37
  -1  -6  -8 25471.3 1025.24  39
   1   6   9 9004.59 553.125   6
   1   6   9 9684.49 386.096  37
  -1  -6  -9 8256.58 467.671  39
   1   6  10 6842.77 309.815  37
  -1  -6 -10 6334.93 464.995  40
   1   6  10 6298.59 462.107   6
  -1  -6 -10 6756.98 300.356   2
  -1  -6 -11 12349.4 477.353   2
   1   6  11 13069.6 493.641  37
  -1  -6 -11 12936.4 475.906  15
   1   6  12 8566.81 352.759  37
  -1  -6 -12 8252.44 325.278  15
  -1  -6 -12 8427.12 336.780   2
  -1  -6 -13 8743.79 329.518   2
   1   6  13 9290.27 352.684  37
   1   6  14 755.980 64.4035  37
  -1  -7  10 1108.94 60.9494   4
   1   7  -9 2693.35 138.961  12
   1   7  -9 2718.21 138.231   9
   1   7  -8 11069.4 414.454  18
   1   7  -7 3180.78 180.390  12
   1   7  -7 3133.14 180.405  18
   1   7  -6 1568.81 108.615   1
   1   7  -6 1682.69 133.479  12
   1   7  -6 1669.07 135.966  18
   1   7  -6 1844.70 268.450  10
   1   7  -6 1703.27 121.407  19
   1   7  -5 659.869 92.7515  12
   1   7  -5 716.870 174.970  10
   1   7  -5 739.333 101.320  18
   1   7  -5 624.489 84.7922  19
   1   7  -5 760.477 84.7238   1
   1   7  -4 372.629 69.8458   1
   1   7  -4 430.390 148.457  10
   1   7  -4 207.391 128.874  38
   1   7  -4 308.188 78.0853  12
   1   7  -4 444.307 87.4102  18
   1   7  -4 323.384 67.9499  19
   1   7  -3 983.402 155.059  33
  -1  -7   3 940.801 158.927  11
   1   7  -3 1102.20 97.0977  12
   1   7  -3 1000.36 95.2458  19
   1   7  -3 1099.13 98.7180   1
   1   7  -3 1063.41 108.232  18
  -1  -7   2 15935.9 734.124  11
   1   7  -2 16642.4 581.123  12
   1   7  -2 16796.9 767.120  38
   1   7  -2 17376.5 753.909  33
   1   7  -2 16858.1 583.248   1
   1   7  -2 16561.7 593.565  18
   1   7  -2 16907.2 576.102  13
  -1  -7   1 75283.4 2616.39  11
   1   7  -1 79013.9 2637.76  38
   1   7  -1 80063.2 2643.80  33
  -1  -7   0 10525.8 527.009  11
   1   7   0 11145.1 523.123  38
   1   7   0 11040.9 547.633  33
   1   7   1 2187.59 184.795  38
   1   7   1 1500.97 110.782  37
   1   7   2 26134.7 947.034  38
   1   7   2 25546.3 856.511  37
   1   7   3 30383.9 1072.62  38
   1   7   3 30710.7 1192.35   6
  -1  -7  -3 32393.6 1196.12   5
   1   7   3 30549.2 1009.36  37
   1   7   4 5728.80 277.050  38
   1   7   4 6130.13 255.424  37
   1   7   4 6561.08 394.364   6
  -1  -7  -4 6066.15 381.708   5
   1   7   5 450.397 69.1143  37
   1   7   5 412.724 132.438   6
   1   7   5 686.739 130.621  33
  -1  -7  -6 18860.1 671.121   3
   1   7   6 18975.9 666.980  37
   1   7   6 19325.0 858.870   6
   1   7   6 19698.0 824.774  33
  -1  -7  -7 13476.2 508.252   3
   1   7   7 14253.0 704.555   6
   1   7   7 13321.9 639.110  33
   1   7   7 13394.3 503.550  37
   1   7   8 23772.1 1047.82   6
   1   7   8 23791.3 830.266  37
   1   7   9 88.3766 120.180   6
   1   7   9 12.6831 66.3892  37
  -1  -7 -10 205.913 112.792  40
   1   7  10 288.084 139.552   6
   1   7  10 428.763 86.8815  37
  -1  -7 -11 11122.8 433.828   2
  -1  -7 -11 11405.3 463.019   3
   1   7  11 11141.3 446.130  37
   1   7  12 59.7167 58.7980  37
  -1  -7 -12 44.5348 57.8670   2
  -1  -7 -12 31.5100 46.4827  15
   1   7  13 71.3196 46.3091  37
  -1  -7 -13 57.0791 45.3958   2
  -1  -8   9 1916.53 86.7809   4
   1   8  -8-6.85645 46.0990  12
  -1  -8   8 40.2386 51.7092   4
  -1  -8   7 2885.34 166.529   4
   1   8  -7 2824.89 158.763  12
   1   8  -6 1549.55 123.392  18
   1   8  -6 1605.50 125.584  12
   1   8  -5 665.869 93.6161  12
   1   8  -5 650.831 98.4659  18
   1   8  -5 545.115 75.0109   1
   1   8  -4-22.5543 115.670  38
   1   8  -4 42.1315 60.8246   1
   1   8  -4 175.896 131.525  10
   1   8  -4 43.7384 62.4448  12
   1   8  -4 29.1688 66.3481  18
   1   8  -3 267.409 72.1649   1
   1   8  -3 248.934 68.2858  12
   1   8  -3 199.621 73.7256  18
   1   8  -2 11563.4 639.299  38
   1   8  -2 12517.0 456.772   1
   1   8  -2 12417.3 448.013  13
  -1  -8   2 12215.9 473.498   4
  -1  -8   2 10879.1 595.957  11
   1   8  -2 12262.5 450.535  12
   1   8  -2 11602.9 625.027  33
   1   8  -1 1230.89 189.171  38
   1   8  -1 1570.19 117.012   1
   1   8  -1 1579.61 111.751  13
  -1  -8   1 1386.18 124.352   4
  -1  -8   1 1273.30 185.086  11
   1   8  -1 1431.54 105.121  12
   1   8  -1 1393.62 208.797  33
   1   8   0 28815.6 940.301   1
   1   8   0 27961.6 930.532  13
  -1  -8   0 26971.2 940.293   4
   1   8   0 29726.2 1161.40  33
   1   8   0 28040.5 1108.68  38
   1   8   1 4748.16 324.941  38
   1   8   1 5320.51 236.382   1
   1   8   1 5254.74 229.310  13
  -1  -8  -1 5185.04 236.938   4
   1   8   1 5022.90 241.165  37
   1   8   1 5538.27 382.371  33
   1   8   2 3825.86 191.862   1
   1   8   2 4074.36 275.308  38
   1   8   2 3691.95 195.615  37
  -1  -8  -2 4053.08 346.000   5
   1   8   3 796.841 81.5400  13
  -1  -8  -3 860.868 182.786   5
   1   8   3 811.415 118.753  38
   1   8   3 886.253 150.516  33
   1   8   3 995.667 96.5317  37
   1   8   4 5404.44 234.246  13
  -1  -8  -4 5284.93 240.541   4
  -1  -8  -4 5707.44 400.129   5
   1   8   4 5935.17 402.143   6
   1   8   4 5507.23 383.776  33
  -1  -8  -4 5704.34 254.239   3
   1   8   4 5522.19 250.022  37
   1   8   5 3048.94 159.869  13
   1   8   5 3125.08 300.413   6
   1   8   5 2859.08 280.516  33
  -1  -8  -5 3232.85 180.821   3
   1   8   5 3111.18 175.883  37
   1   8   6 15171.4 548.838  13
   1   8   6 16447.8 782.242   6
   1   8   6 14914.6 738.691  33
  -1  -8  -6 15979.0 580.399   3
   1   8   6 16119.9 577.122  37
   1   8   7 959.214 93.8919  13
   1   8   7 1396.64 218.342   6
   1   8   7 1226.03 183.240  33
   1   8   7 974.798 105.835  37
  -1  -8  -7 1219.66 116.318   3
   1   8   8 9410.38 574.346   6
   1   8   8 8960.15 380.387  37
  -1  -8  -9 464.447 144.200  40
   1   8   9 448.080 154.702   6
   1   8   9 627.933 93.4430  37
  -1  -8 -10 2017.40 259.006  40
   1   8  10 1879.72 251.720   6
   1   8  10 2183.70 156.481  37
   1   8  11 9680.88 390.440  37
  -1  -8 -11 9426.61 377.545   2
   1   8  12 391.787 70.3258  37
  -1  -8 -12 408.159 59.7585  15
  -1  -8 -12 526.591 73.5970   2
   1   8  13 1723.02 105.409  37
   1   9  -8 250.150 34.7826  28
   1   9  -7 12.9556 45.2677  12
  -1  -9   7 115.790 52.4406   4
   1   9  -6 51.1264 53.1467  12
  -1  -9   6-43.5237 65.8666   4
   1   9  -5 650.913 91.0674  12
  -1  -9   5 833.317 105.036   4
   1   9  -5 633.625 75.1461   1
  -1  -9   4 2042.64 152.919   4
   1   9  -4 1993.48 131.082   1
   1   9  -4 2021.02 138.670  12
   1   9  -3 20099.0 949.070  38
   1   9  -3 19581.6 689.050  12
   1   9  -3 19368.2 959.640  10
  -1  -9   3 19836.2 707.334   4
   1   9  -3 19387.4 684.621   1
   1   9  -2 56725.0 1860.76   1
   1   9  -2 60695.0 2156.35  38
  -1  -9   2 51369.3 2060.05  34
   1   9  -2 59576.5 1856.95  13
  -1  -9   2 59340.1 1882.28   4
   1   9  -2 58712.1 1856.71  12
   1   9  -2 56740.8 2104.34  33
   1   9  -1 106.549 120.127  33
   1   9  -1 20.5657 111.863  38
   1   9  -1 5.38894 66.2688   1
  -1  -9   1 5.98688 68.0780   4
   1   9  -1 15.1140 58.7267  13
   1   9  -1-4.42410 52.6003  12
   1   9   0 28306.0 936.384   1
   1   9   0 27831.2 928.135  13
  -1  -9   0 25822.1 932.487   4
   1   9   0 27693.0 1133.50  38
   1   9   0 29583.9 1194.30  33
   1   9   1 12570.1 472.900   1
  -1  -9  -1 11788.7 466.340   4
  -1  -9  -1 12812.3 715.736   5
   1   9   1 12921.0 625.243  38
   1   9   1 14160.0 704.360  33
   1   9   1 12143.8 463.421  13
  -1  -9  -2 295.962 168.691   5
   1   9   2 308.116 113.125  38
  -1  -9  -2 243.075 69.9547   4
   1   9   2 232.150 74.3091  37
   1   9   3 7228.74 309.048  13
  -1  -9  -3 8267.65 525.134   5
  -1  -9  -3 7552.12 316.069   4
   1   9   3 7050.98 401.349  38
   1   9   3 7755.71 497.897  33
   1   9   3 8176.95 336.199  37
   1   9   4 221.627 64.3155  13
  -1  -9  -4 161.340 69.8519   4
  -1  -9  -4 239.366 142.398   5
  -1  -9  -4 268.155 70.9024   3
   1   9   4 215.541 77.8804  37
   1   9   4 124.374 124.816  33
   1   9   5 5641.54 250.923  13
   1   9   5 5394.54 411.748  33
  -1  -9  -5 5633.34 269.933   3
   1   9   5 5588.40 267.544  37
   1   9   6 507.588 80.8704  13
   1   9   6 511.140 151.675   6
   1   9   6 466.270 156.185  33
  -1  -9  -6 720.672 98.6373   3
   1   9   6 489.110 87.9211  37
   1   9   7 668.741 99.4919  37
   1   9   7 621.804 86.1583  13
   1   9   7 430.404 149.108   6
  -1  -9  -7 607.887 100.258   3
   1   9   7 361.271 150.242  33
  -1  -9  -7 505.060 129.476  40
   1   9   8 1787.91 142.774  37
   1   9   8 1819.27 251.860   6
  -1  -9  -8 1566.16 216.262  40
   1   9   9 7844.48 329.600  37
   1   9   9 6945.64 489.132   6
   1   9  10 32702.0 1103.96  37
   1   9  11 1308.38 110.163  37
  -1  -9 -11 1420.78 111.348   2
   1   9  12 226.662 55.2180  37
  -1  -9 -12 203.447 55.7160   2
   1   9  13 882.068 69.2708  37
   1  10  -7 439.455 40.6780  28
   1  10  -6 143.056 44.1959  12
  -1 -10   6 98.6384 43.0399   4
   1  10  -5-3.60818 50.1079  12
  -1 -10   5 11.2194 53.9616   4
   1  10  -4 76.1232 58.6457  12
  -1 -10   4 141.344 71.7078   4
   1  10  -3 4296.55 199.944  12
  -1 -10   3 4106.49 213.180   4
   1  10  -3 3922.83 197.349   1
   1  10  -2 802.133 100.584   1
   1  10  -2 625.024 163.534  38
   1  10  -2 728.572 83.7858  12
   1  10  -2 724.431 86.8210  13
  -1 -10   2 884.343 107.660   4
   1  10  -1 20641.3 706.271  12
   1  10  -1 20398.8 729.606   1
  -1 -10   1 18209.0 926.297  34
   1  10  -1 19357.4 956.812  33
  -1 -10   1 21263.5 737.991   4
  -1 -10   1 20228.4 1025.93   5
   1  10  -1 21615.1 969.828  38
   1  10  -1 21811.0 728.080  13
  -1 -10   0 4833.72 400.515  34
  -1 -10   0 4957.13 248.202   4
  -1 -10   0 4430.24 430.134   5
   1  10   0 5184.18 397.637  38
   1  10   0 4893.42 418.954  33
   1  10   0 5721.58 252.268  13
  -1 -10  -1 2800.68 174.680   4
  -1 -10  -1 2757.69 340.338   5
   1  10   1 2615.26 268.011  38
   1  10   1 2957.57 323.019  33
   1  10   1 3113.03 177.858  13
   1  10   2 8813.78 515.451  38
  -1 -10  -2 9445.73 619.420   5
  -1 -10  -2 10279.6 397.538   4
   1  10   2 9818.07 612.084  33
  -1 -10  -3 15409.4 569.296   4
  -1 -10  -3 15344.0 828.161   5
  -1 -10  -3 15886.2 593.796   3
   1  10   3 15297.0 568.318  13
   1  10   3 15871.7 591.790  37
   1  10   4-70.9626 121.304  33
  -1 -10  -4-6.80312 67.5601   3
   1  10   4 43.7214 65.4788  13
   1  10   4-6.36570 69.8881  37
   1  10   5 591.469 177.601  33
  -1 -10  -5 553.914 96.0678   3
   1  10   5 440.871 82.9680  13
   1  10   5 609.677 92.5502  37
   1  10   6 803.120 190.135  33
   1  10   6 899.536 109.543  37
  -1 -10  -6 858.955 105.556   3
   1  10   6 855.407 99.6483  13
   1  10   7 3396.51 339.769  33
   1  10   7 3675.29 206.366  37
  -1 -10  -7 2824.86 310.446  34
  -1 -10  -7 3720.47 212.035   3
   1  10   7 3278.05 185.919  13
   1  10   8 10943.8 428.070  37
  -1 -10  -8 10641.8 433.997   3
   1  10   8 10006.9 392.209  13
   1  10   9 542.141 87.9727  37
   1  10  10 2769.90 162.583  37
   1  10  11 5001.98 226.046  37
  -1 -10 -11 5070.33 219.435   2
   1  10  12 1924.47 109.902  37
   1  11  -5 506.115 55.0568  28
  -1 -11   5 429.823 40.1126   4
   1  11  -4 6798.47 255.060  12
  -1 -11   4 7172.24 263.367   4
  -1 -11   3 485.323 74.4241   4
   1  11  -3 420.837 57.9389  12
   1  11  -2 4205.70 183.335  12
  -1 -11   2 4307.99 205.533   4
  -1 -11   1 229.301 77.7418   4
   1  11  -1 249.191 67.5064  13
   1  11   0 1446.39 120.593  13
  -1 -11   0 1513.11 123.213   4
   1  11   1 28.3741 67.7659  13
  -1 -11  -1 108.261 69.2009   4
  -1 -11  -1 93.8276 112.544  34
  -1 -11  -2 700.064 176.737  34
   1  11   2 951.828 209.988  33
  -1 -11  -2 796.869 99.1124   4
  -1 -11  -2 751.331 106.032   3
   1  11   2 827.117 101.556  13
  -1 -11  -2 804.450 206.508   5
  -1 -11  -3 76.3749 135.893   5
  -1 -11  -3 40.5483 72.1552   3
  -1 -11  -3 24.3581 108.186  34
   1  11   4 38.2786 74.3729  37
   1  11   4 5.69771 68.2720  13
  -1 -11  -4 54.1905 74.7126   3
   1  11   4 50.1423 131.225  33
   1  11   5 11510.5 447.345  37
  -1 -11  -5 9514.64 637.466  34
   1  11   5 10817.4 428.284  13
  -1 -11  -5 11440.9 451.573   3
   1  11   5 9313.44 627.278  33
   1  11   6 2976.25 183.767  37
  -1 -11  -6 2533.93 303.502  34
  -1 -11  -6 2957.26 187.920   3
   1  11   6 2941.23 172.491  13
   1  11   7 5743.88 275.561  37
  -1 -11  -7 5857.07 283.426   3
   1  11   7 5832.81 260.447  13
   1  11   8 3135.02 183.764  37
  -1 -11  -8 3332.71 191.794   3
   1  11   8 3043.92 162.756  13
   1  11   9-10.3794 56.9781  37
   1  11  10 2477.62 143.276  37
  -1 -11 -11 264.472 52.2915   2
   1  11  11 257.721 53.1218  37
   1  12  -4 508.841 39.1446  28
  -1 -12   3 5435.20 196.480   3
   1  12  -3 6206.51 203.492  28
  -1 -12   2 2396.43 125.764   3
   1  12  -2 2465.79 122.091  28
  -1 -12   1 183.779 55.2762   4
  -1 -12   1 271.902 64.0981   3
   1  12  -1 153.603 49.2112  28
  -1 -12   0 58.8766 56.5209   3
  -1 -12   0 22.8795 54.6115   4
   1  12   0 41.2061 43.1673  28
   1  12   0 129.615 62.2289  13
  -1 -12  -1 95.6698 60.5340   4
   1  12   1 72.9682 62.2003  13
  -1 -12  -1 53.9565 66.1496   3
   1  12   2 432.677 86.6434  13
  -1 -12  -2 383.626 88.5567   3
  -1 -12  -3 2567.61 165.417   3
   1  12   4 11944.6 473.186  13
  -1 -12  -4 13587.3 496.121   3
   1  12   5 929.181 104.402  13
  -1 -12  -5 998.265 110.846   3
   1  12   6 19.4751 63.0515  13
   1  12   6 43.1759 60.3310  37
  -1 -12  -6 51.6928 70.8943   3
   1  12   7 3174.84 170.237  13
   1  12   7 3269.62 179.882  37
  -1 -12  -7 3381.04 187.909   3
   1  12   8 4451.25 207.543  37
  -1 -12  -8 4802.45 219.674   3
   1  12   9 181.056 54.7054  37
   1  12  10 2403.39 124.356  37
  -1 -13   1 840.326 60.6255   3
  -1 -13   0 976.751 76.2429   3
  -1 -13  -1-21.7959 44.8383   3
   1  13   1-26.1774 50.8104  13
  -1 -13  -2 954.372 90.3695   3
   1  13   2 837.381 87.3902  13
  -1 -13  -3 737.433 84.5126   3
  -1 -13  -4 22.3397 55.5381   3
   1  13   4-50.0516 59.3875  13
  -1 -13  -5 1850.26 122.911   3
   1  13   5 1511.36 112.467  13
  -1 -13  -6 4.27691 54.2863   3
   1  13   6 48.7742 58.7850  13
  -1 -13  -7 696.323 79.6795   3
   1  13   7 673.969 73.4097  13
  -1 -13  -8 116.355 53.3257   3
   1  13   8 98.0127 40.0809  13
  -1 -14  -2 129.991 31.9062   3
   1  14   2 199.535 37.8565  13
  -1 -14  -3 2.35250 34.0364   3
   1  14   3 33.4192 41.1377  13
  -1 -14  -4 423.021 51.6893   3
   1  14   4 507.386 58.4196  13
  -1 -14  -5 361.258 49.7155   3
   1  14   5 389.790 54.2967  13
  -1 -14  -6 284.937 45.0476   3
   1  14   6 219.854 45.5157  13
  -1 -14  -7 73.1929 33.0404   3
  -1 -14  -8 593.036 43.2839   3
  -2  13   5 53.0367 22.5132  13
  -2  13   4 282.182 34.8827  13
   2 -12  -9 2437.07 104.309  23
  -2  12   7 838.084 54.2417  13
   2 -12  -7 438.766 41.5775  14
  -2  12   6 1396.85 84.4438  13
   2 -12  -6 1322.67 94.7772  41
   2 -12  -6 1304.89 89.7050  35
  -2  12   5 321.710 54.0437  13
   2 -12  -5 232.036 47.7679   3
   2 -12  -5 351.696 61.2814  41
  -2  12   4 116.899 48.2747  13
   2 -12  -4 79.0406 43.1060   3
   2 -12  -4 70.3458 45.5077  41
   2 -12  -3 279.289 52.8621   3
   2 -12  -3 405.856 62.9626  41
  -2  12   2 681.499 68.5753  13
   2 -12  -2 759.609 69.4297   3
   2 -12  -2 705.550 72.6179  41
  -2  12   1 1889.31 98.9388  13
   2 -12  -1 2009.60 105.066   3
   2 -12   0 4544.36 180.924   3
   2 -12   1 126.922 29.3299   3
   2 -11 -10 151.541 41.3079  23
   2 -11  -9 3678.49 145.301  14
   2 -11  -8 6358.17 245.189  14
   2 -11  -7 1159.76 88.3067   3
   2 -11  -7 1198.37 98.9216  41
  -2  11   7 1246.68 84.8396  13
   2 -11  -6 273.457 63.1082   3
  -2  11   6 276.286 57.4293  13
   2 -11  -5 1727.01 118.814   3
  -2  11   5 1628.04 109.776  13
   2 -11  -4 333.605 68.4873   3
  -2  11   4 341.451 65.5089  13
   2 -11  -3 238.825 67.6969   3
  -2  11   3 346.944 66.3781  13
   2 -11  -2 5644.67 254.061   3
   2 -11  -1 362.063 89.1470   4
   2 -11  -1 260.663 68.1660   3
  -2  11   1 273.433 61.6173  13
   2 -11   0 11877.1 427.655   4
  -2  11   0 11514.0 400.585  13
   2 -11   0 11467.3 422.417   3
   2 -11   1 217.643 45.8956  35
   2 -11   1 296.074 76.0536   4
   2 -11   2 3950.67 179.117   4
   2 -11   3 57.3410 40.0446   4
   2 -10 -11 10675.6 375.434  23
   2 -10 -10 4180.36 169.519  14
   2 -10  -9 106.385 46.5127  14
   2 -10  -8-16.6689 48.7715   3
   2 -10  -8-4.26765 43.5427  41
  -2  10   8-8.18439 40.3874  13
   2 -10  -8 4.55803 50.7201  14
  -2  10   7 3191.05 155.860  13
   2 -10  -7 3319.85 174.001   3
  -2  10   6 856.890 83.3514  13
   2 -10  -6 633.024 89.4289   3
   2 -10  -5 5554.03 259.767   3
   2 -10  -4 2384.32 155.323   3
   2 -10  -3 2683.93 170.671   3
   2 -10  -2 26552.3 925.218   3
   2 -10  -2 26942.4 930.465   4
   2 -10  -1-6.27700 91.2881   4
  -2  10   1 56.3984 75.9072   1
   2 -10   0 4046.38 223.306   4
  -2  10   0 3998.40 203.528   1
  -2  10   0 3793.98 186.076  13
   2 -10   1 6219.76 289.971   4
  -2  10  -1 6225.67 251.486  13
  -2  10  -1 6129.35 271.413   1
  -2  10  -2 672.602 62.9040  12
  -2  10  -2 719.543 91.8793   1
   2 -10   2 514.316 99.9370   4
  -2  10  -3 59.5153 40.5972  12
   2 -10   3 105.751 70.8906   4
   2 -10   4 2661.19 132.568   4
  -2  10  -4 1911.09 99.6436  12
  -2  10  -5 670.462 45.8196  12
   2 -10   5 878.580 67.0437   4
   2  -9 -12 6547.30 253.237  23
   2  -9 -12 8107.04 265.427  15
   2  -9 -11 5654.34 240.974  23
   2  -9 -10 371.106 59.9059  14
   2  -9  -9 471.850 70.4749   3
   2  -9  -9 367.906 67.7606  14
   2  -9  -8 4714.81 226.186  41
   2  -9  -8 5255.45 236.827   3
  -2   9   7 11917.4 442.365  37
   2  -9  -7 12068.1 459.508   3
   2  -9  -6 2555.15 319.899  34
  -2   9   6 2985.61 164.687  37
   2  -9  -6 2984.60 175.435   3
   2  -9  -5 10918.1 710.369  34
  -2   9   5 11452.8 439.623  37
   2  -9  -5 11970.3 459.202   3
   2  -9  -4 11022.8 438.730   3
   2  -9  -4 10385.5 694.022  34
   2  -9  -3 2485.51 164.520   3
   2  -9  -3 2188.28 169.293   4
   2  -9  -2 27042.1 942.079   4
  -2   9   2 26559.9 916.258   1
   2  -9  -2 28442.3 1274.21  34
  -2   9   1 535.136 93.0940   1
   2  -9  -1 285.818 156.120  34
   2  -9  -1 469.832 108.102   4
   2  -9   0-29.7357 145.999   5
  -2   9   0-5.46259 74.3366   1
   2  -9   0 6.79330 88.2474   4
   2  -9   0 27.4463 121.894  34
  -2   9  -1 979.748 112.342   1
   2  -9   1 1126.69 211.573  34
  -2   9  -1 981.993 82.4990  12
   2  -9   1 1175.87 134.184   4
   2  -9   1 544.633 207.972   5
  -2   9  -1 1142.86 177.386  38
  -2   9  -2 14.6964 44.2087  12
   2  -9   2-25.7295 88.3180   4
  -2   9  -2 88.9788 50.1714  13
  -2   9  -2 98.1103 81.0914   1
  -2   9  -3 2818.16 144.099  12
  -2   9  -3 2669.96 163.904   1
   2  -9   3 2752.44 182.336   4
  -2   9  -4 705.662 73.9389  12
  -2   9  -5 436.135 58.7940  12
  -2   9  -5 402.283 69.0184   1
  -2   9  -6 4764.44 196.280  12
  -2   9  -6 5549.96 200.939   1
  -2   9  -7 589.039 39.1269  12
   2  -8 -13 263.059 31.6549  15
   2  -8 -12 1461.61 92.5193  23
   2  -8 -12 1539.64 97.9139  15
   2  -8 -11 79.2772 62.9313  23
   2  -8 -10-17.9264 45.4840  20
   2  -8 -10 24.5935 48.8464  14
   2  -8  -9 12545.6 481.439  14
   2  -8  -9 12615.5 468.787   3
   2  -8  -8 94.5195 61.0830   3
  -2   8   8 60.1552 48.7313  37
   2  -8  -7 69.5877 63.4206   3
  -2   8   7 116.522 55.2588  37
   2  -8  -7-47.4026 110.981  34
  -2   8   6 16434.3 588.887  37
   2  -8  -6 15584.8 853.602  34
   2  -8  -6 16747.7 605.221   3
  -2   8   5 9592.95 382.744  37
   2  -8  -5 9863.13 640.124  34
   2  -8  -5 10119.6 400.303   3
  -2   8   4 8310.25 345.463  37
   2  -8  -4 8755.81 362.851   3
   2  -8  -3 8811.31 340.985  16
  -2   8   3 9060.34 362.651   1
   2  -8  -3 9999.34 394.985   4
  -2   8   2 2819.16 165.169   1
   2  -8  -2 2732.87 179.321   4
  -2   8   1 626.002 90.3820   1
   2  -8  -1 683.295 108.392   4
   2  -8  -1 543.489 176.480  34
   2  -8  -1 850.245 202.056  11
  -2   8   0 1523.04 125.097   1
   2  -8   0 1421.76 242.022  11
   2  -8   0 1529.93 275.599   5
   2  -8   0 1426.22 249.750  34
  -2   8  -1 5237.99 253.208   1
   2  -8   1 5989.43 498.390   5
   2  -8   1 5626.33 455.192  11
   2  -8   1 5578.40 456.936  34
  -2   8  -2 3487.70 195.928   1
   2  -8   2 3428.48 378.761   5
   2  -8   2 3419.10 357.898  11
   2  -8   2 3901.54 370.976  34
   2  -8   3-26.8278 156.363   5
   2  -8   3 49.8955 116.795  11
  -2   8  -3 43.0134 75.9364   1
  -2   8  -3 36.9999 92.8798  38
  -2   8  -4 571.133 72.5827  12
  -2   8  -5 44.4963 52.7253  12
  -2   8  -5 4.64747 71.3395   1
  -2   8  -6 426.212 64.7870  12
  -2   8  -6 463.407 77.5308   1
  -2   8  -7 1298.62 88.0614  12
  -2   8  -7 1428.64 87.7336   1
  -2   8  -8 3485.45 137.381  12
   2  -7 -13 1749.89 90.5452  15
   2  -7 -13 1472.19 84.3060  20
   2  -7 -12 8026.86 305.708  15
   2  -7 -12 7980.26 295.722  23
   2  -7 -11 1946.54 139.784  23
   2  -7 -11 1642.12 122.428  20
   2  -7 -10 9589.17 379.739  14
   2  -7 -10 9104.76 359.335   3
   2  -7  -9 3758.02 208.308  14
   2  -7  -9 4098.27 202.222   3
  -2   7   9 3756.98 187.502  37
   2  -7  -8 3147.06 174.261   3
  -2   7   8 2972.17 159.417  37
   2  -7  -7 16541.4 599.979   3
  -2   7   7 16769.7 588.791  37
   2  -7  -7 15525.7 807.368  34
   2  -7  -6 3960.68 206.275   3
  -2   7   6 4083.74 199.570  37
   2  -7  -6 4603.66 392.163  34
   2  -7  -5-72.5897 121.484  34
   2  -7  -5 54.4607 52.8936   3
  -2   7   5 77.5703 48.2680  37
   2  -7  -4 1809.92 269.692  34
   2  -7  -4 2317.40 146.001   3
   2  -7  -4 2279.11 131.028  16
  -2   7   4 2160.67 132.450  37
   2  -7  -3-3.73597 49.7827  16
  -2   7   3 26.4889 48.4762  37
  -2   7   3 68.9946 58.8600   1
   2  -7  -2 10329.0 386.364  16
   2  -7  -2 11323.3 651.594  34
   2  -7  -2 11478.7 627.482  11
  -2   7   2 10678.6 399.291   1
   2  -7  -1 7783.37 522.613  34
   2  -7  -1 8385.64 518.841  11
  -2   7   1 6907.13 293.828   1
   2  -7   0 11234.1 669.220   5
  -2   7   0 10575.2 409.720   1
   2  -7   0 11309.6 652.049  34
   2  -7   0 10860.1 629.499  11
  -2   7  -1 433.454 81.6197   1
   2  -7   1 484.088 194.648   5
   2  -7   1 550.875 168.745  11
   2  -7   1 407.114 163.040  34
  -2   7  -2 3914.86 202.653   1
   2  -7   2 3747.20 386.702   5
   2  -7   2 3812.13 360.270  34
   2  -7   2 3728.12 375.962  11
   2  -7   3 8823.73 594.476  11
  -2   7  -3 9486.67 378.073   1
   2  -7   3 8949.40 615.124   5
   2  -7   4 51.4236 123.348  11
  -2   7  -4 55.1517 96.2312  38
   2  -7   4 25.8919 124.211   5
  -2   7  -5 243.422 144.367  10
  -2   7  -5 18.8492 86.0084  38
  -2   7  -5-37.7570 81.8242   1
  -2   7  -6 10434.8 397.322  12
  -2   7  -6 10753.2 408.328   1
  -2   7  -7 42.6917 50.7558  12
  -2   7  -7 30.7151 62.4029   1
  -2   7  -8 285.402 51.6901   1
   2  -7   9 1127.71 68.9488   4
  -2   7  -9 960.295 62.9712  12
   2  -6 -13 904.802 75.7191  20
   2  -6 -13 1103.46 77.2828  15
   2  -6 -12 586.169 77.9418  15
   2  -6 -12 632.650 73.4870  23
   2  -6 -12 520.359 75.4625  20
   2  -6 -11 10789.4 429.830  23
   2  -6 -10 17865.1 652.345   3
  -2   6  10 19466.9 652.255  37
   2  -6 -10 18879.6 676.361  14
   2  -6  -9 4147.52 207.753   3
  -2   6   9 4118.62 198.618  37
   2  -6  -9 3784.80 214.771  14
   2  -6  -8 303.556 70.5319   3
  -2   6   8 390.269 61.0427  37
   2  -6  -8 266.691 77.9885  14
   2  -6  -7 14412.2 727.049  34
  -2   6   7 15471.2 544.079  37
   2  -6  -7 15324.8 553.201   3
   2  -6  -7 14129.3 758.295  40
   2  -6  -6 25061.4 1077.36  34
  -2   6   6 25217.7 840.212  37
   2  -6  -6 24839.0 851.138   3
   2  -6  -6 25080.1 1067.31  40
   2  -6  -5 640.398 166.331  34
   2  -6  -5 752.007 82.1557   3
  -2   6   5 804.726 77.2809  37
   2  -6  -4 1408.86 100.959  16
   2  -6  -4 1417.02 216.835  34
  -2   6   4 1388.96 97.8944  37
   2  -6  -3 20993.6 940.684  34
  -2   6   3 19967.2 679.351  37
   2  -6  -2-20.4029 122.710  34
  -2   6   2 85.4423 45.5703  37
   2  -6  -1 37.5525 107.654  11
   2  -6  -1-20.5589 123.629  34
   2  -6   0 2972.20 309.009   5
   2  -6   0 2990.63 295.253  11
   2  -6   0 3625.64 324.371  34
  -2   6   0 3122.41 158.513   1
  -2   6  -1 2449.52 141.159   1
   2  -6   1 2877.84 286.930  34
   2  -6   1 2613.84 287.418  11
  -2   6  -2 5041.83 233.412   1
   2  -6   2 6111.48 424.437  34
   2  -6   2 5644.74 433.180  11
  -2   6  -3 14705.4 536.722   1
   2  -6   3 14953.5 737.694  34
   2  -6   3 14723.5 788.853  11
   2  -6   4-25.6868 131.730  11
   2  -6   5 5777.48 471.700  11
  -2   6  -5 6131.10 492.614  10
  -2   6  -5 5358.16 385.995  38
  -2   6  -6 14253.2 818.158  10
   2  -6   6 14143.5 791.762  11
  -2   6  -6 15422.6 546.115   1
  -2   6  -6 12926.8 691.501  38
  -2   6  -7 2675.56 160.899   1
   2  -6   8 751.437 105.258   4
  -2   6  -8 644.080 80.5866   1
  -2   6  -9 1859.05 111.435  12
  -2   6  -9 1997.91 102.985   1
  -2   6 -10 135.036 29.2753  12
   2  -6  10 196.849 36.9872   4
   2  -5 -14 216.222 31.8522  20
   2  -5 -13 1013.88 81.8264  15
   2  -5 -12 991.466 88.8150  23
   2  -5 -12 1126.29 104.808  15
  -2   5  11 67.5053 46.3951  37
   2  -5 -11 117.932 65.6674  23
   2  -5 -11 94.3098 69.0775  15
  -2   5  10 15071.4 532.012  37
   2  -5 -10 14554.9 556.856  14
   2  -5 -10 14253.5 566.210  23
   2  -5  -9 29810.9 1030.49  14
  -2   5   9 30729.1 1005.08  37
   2  -5  -9 29593.0 1009.30   3
   2  -5  -8 2306.24 155.656  14
   2  -5  -8 2287.69 143.071   3
  -2   5   8 2162.63 135.172  37
   2  -5  -8 2055.11 282.185  40
   2  -5  -7 6959.30 475.490  40
  -2   5   7 6715.74 273.837  37
   2  -5  -7 6110.20 392.648  34
   2  -5  -7 6587.94 280.028   3
  -2   5   6 26767.1 889.556  37
   2  -5  -6 28081.0 1100.67  34
   2  -5  -6 26636.0 1121.62  40
  -2   5   5 8146.01 312.003  37
   2  -5  -5 8429.24 481.377  34
   2  -5  -5 9001.00 483.232  40
  -2   5   4 12260.4 439.349  37
   2  -5  -4 13310.3 644.079  34
   2  -5  -4 13830.5 600.411  40
   2  -5  -3 52.2008 109.287  34
  -2   5   3-12.0382 37.5416  37
  -2   5   2 1966.02 105.978  37
   2  -5  -1 3048.37 283.402  34
  -2   5   1 2565.27 128.100  37
   2  -5   0 28503.5 1163.92   5
   2  -5   0 29107.7 1155.53  11
   2  -5   0 30498.4 1179.19  34
   2  -5   1 89270.7 3138.35   5
   2  -5   1 94317.0 3148.27  11
   2  -5   1 95830.2 3144.00  34
   2  -5   2 271.702 122.111  11
  -2   5  -2 206.974 57.6937   1
   2  -5   2 380.472 130.749  34
  -2   5  -3 10994.7 400.297   1
   2  -5   3 10784.3 615.414  11
  -2   5  -3 9881.67 397.958   2
  -2   5  -4 1191.47 106.195   2
   2  -5   4 1109.72 214.184  11
  -2   5  -5 3459.48 361.841  10
  -2   5  -5 2963.19 178.075   2
  -2   5  -5 2809.09 255.658  38
  -2   5  -6 642.148 97.1979   1
  -2   5  -6 614.919 91.7699   2
  -2   5  -6 537.610 137.086  38
  -2   5  -6 548.591 170.858  10
  -2   5  -7-17.8239 87.5202  38
  -2   5  -7 29.4982 69.8786   2
  -2   5  -7 79.2277 72.9407   1
   2  -5   7 51.5023 140.072  11
  -2   5  -7 83.1779 116.098  10
  -2   5  -8 6241.00 269.619  12
  -2   5  -8 6397.35 273.066   1
  -2   5  -9 3257.72 164.780  12
  -2   5  -9 3331.50 161.153   1
  -2   5 -10 1846.21 109.081   9
  -2   5 -10 1844.26 103.036  12
   2  -5  10 2095.04 120.448   4
   2  -4 -14 189.539 30.3964  19
   2  -4 -14 266.992 34.8055  20
   2  -4 -13 3.58423 45.4916  15
   2  -4 -13 24.3309 47.8392  20
   2  -4 -12 2175.63 143.136  15
   2  -4 -12 2060.07 145.360  20
   2  -4 -11 25467.1 890.320  15
  -2   4  11 24905.4 852.804  37
   2  -4 -11 26175.3 878.001  23
   2  -4 -10 11122.4 456.554  14
  -2   4  10 11552.2 433.467  37
   2  -4 -10 11657.7 465.210  23
  -2   4   9 45339.4 1450.32  37
   2  -4  -9 45473.3 1478.48  14
   2  -4  -9 43470.0 1452.53   3
   2  -4  -8 112328. 3549.35   3
   2  -4  -8 113693. 3887.02  40
   2  -4  -8 114522. 3571.42  14
  -2   4   8 114518. 3544.63  37
   2  -4  -7 12359.4 669.361  40
   2  -4  -7 11942.3 421.701  26
   2  -4  -7 12092.1 445.038   3
  -2   4   7 12262.2 439.462  37
  -2   4   6 18623.9 631.805  37
   2  -4  -6 18721.3 856.482  40
   2  -4  -6 19076.5 787.283  34
  -2   4   5 204.117 41.5073  37
   2  -4  -5 301.354 118.714  40
  -2   4   5 129.252 67.1521   6
   2  -4  -5 196.913 100.032  34
   2  -4  -4 20562.9 820.849  40
   2  -4  -4 20017.1 829.137  34
  -2   4   4 19560.3 743.386   6
   2  -4  -3 2376.04 228.256  34
   2  -4  -2 8055.40 424.173  11
   2  -4  -1 9051.72 476.475  34
   2  -4   0 1741.54 203.210  34
   2  -4   0 2102.43 214.362   5
   2  -4   1 2184.12 216.207  34
   2  -4   1 1888.29 210.586  11
   2  -4   2 4491.11 310.941  34
   2  -4   3 5520.54 351.097  34
  -2   4  -4-25.9320 55.0405  39
   2  -4   4 27.5924 80.4090  34
  -2   4  -4-4.51299 48.8681   2
  -2   4  -5 206.722 136.083  10
  -2   4  -5 95.8618 60.2020  39
  -2   4  -5 184.178 63.5171   2
  -2   4  -6 14435.3 527.311   2
  -2   4  -6 13911.9 648.398  38
  -2   4  -6 13007.1 615.385  39
  -2   4  -6 14299.4 788.284  10
  -2   4  -7 110.528 132.703  10
  -2   4  -7 283.377 107.751  38
  -2   4  -7 202.376 77.0792   2
  -2   4  -8-55.5990 119.984  10
  -2   4  -8 28.3333 53.6976  12
  -2   4  -9 387.009 77.2520   1
  -2   4  -9 243.032 63.0672  12
  -2   4 -10 5922.14 230.102   1
  -2   4 -10 5567.39 232.562  12
  -2   4 -11 4634.74 189.114   9
   2  -3 -14 1918.62 88.5101  19
   2  -3 -14 1717.84 83.7078  20
   2  -3 -13 841.169 80.1451  20
   2  -3 -12 318.681 73.3586  20
  -2   3  12 299.697 53.4835  37
   2  -3 -12 359.382 75.2627  15
  -2   3  11 9075.53 357.489  37
   2  -3 -11 9573.07 391.994  15
   2  -3 -11 9003.36 365.687  23
   2  -3 -10 9543.34 372.400  25
  -2   3  10 9649.45 380.880  37
   2  -3 -10 9670.12 410.836  15
   2  -3 -10 9880.95 401.946  23
  -2   3   9 415.380 71.1553  37
   2  -3  -9 507.215 95.2330  23
   2  -3  -9 496.835 83.1380  14
   2  -3  -8 1144.89 100.525   3
   2  -3  -8 986.235 200.141  40
  -2   3   8 1409.76 101.652  37
   2  -3  -8 1158.94 108.495  14
   2  -3  -7 10037.9 576.318  40
   2  -3  -7 9780.39 381.221  14
  -2   3   7 9784.54 361.794  37
   2  -3  -7 9360.93 346.691  26
  -2   3   6 667.706 99.3701   6
   2  -3  -6 704.251 109.670  34
  -2   3   6 471.150 56.6583  37
   2  -3  -6 654.392 157.812  40
  -2   3   5 970.395 104.809   6
   2  -3  -5 922.649 139.827  34
  -2   3   5 914.059 66.6054  37
   2  -3  -5 840.694 162.931  40
  -2   3   4 342.402 71.3632   6
   2  -3  -4 240.481 93.3629  34
   2  -3  -4 376.520 108.775  40
   2  -3  -3 16265.2 666.518  40
   2  -3  -3 16948.8 692.088  34
   2  -3  -2 294.003 98.2666  11
   2  -3  -2 291.904 111.849  34
   2  -3  -1 7052.02 355.465  11
   2  -3  -1 6509.61 357.096   5
   2  -3  -1 6481.12 358.294  34
   2  -3   0 901.835 144.356   5
   2  -3   0 2189.24 190.278  34
   2  -3   1 8178.71 414.774  34
   2  -3   2 30127.0 1111.04  34
   2  -3   3 68994.9 2307.69  34
   2  -3   4 13852.8 596.969  34
  -2   3  -5 50005.6 1630.41   2
  -2   3  -5 55668.9 1913.95  10
  -2   3  -6 4834.72 223.518   2
  -2   3  -6 4978.66 404.138  10
  -2   3  -6 4193.80 294.294  39
  -2   3  -6 4295.13 293.136  38
  -2   3  -7 234.585 136.521  10
  -2   3  -7 131.687 69.0524   2
  -2   3  -7 150.725 89.4019  39
  -2   3  -7 219.345 85.3833  38
  -2   3  -8 1407.70 191.423  39
  -2   3  -8 1339.42 239.221  10
  -2   3  -9 1914.20 280.362  10
  -2   3  -9 1856.92 123.406  12
  -2   3 -10 1014.39 105.448   2
  -2   3 -10 976.391 92.4524   1
  -2   3 -10 997.591 88.1900  12
  -2   3 -11 7872.83 290.518   2
  -2   3 -11 7777.21 289.386   9
   2  -3  12 1803.26 91.3629   4
   2  -2 -13 6582.65 263.533  20
   2  -2 -12 380.527 75.2825  15
  -2   2  12 421.720 59.8190  37
   2  -2 -12 297.449 71.0634  20
   2  -2 -11 1072.64 117.571  15
  -2   2  11 1012.82 94.7540  37
   2  -2 -11 1108.60 119.269  20
  -2   2  10 34776.1 1175.59  37
   2  -2 -10 36448.9 1190.14  23
   2  -2 -10 35788.6 1206.82  15
   2  -2 -10 35336.4 1163.79  25
  -2   2   9 9063.25 376.110  37
   2  -2  -9 10094.7 381.540  25
   2  -2  -9 9963.94 400.778  23
   2  -2  -9 9428.65 402.460  15
   2  -2  -8 1488.55 126.213  23
   2  -2  -8 1592.25 124.675  14
   2  -2  -7 3059.45 166.941  14
   2  -2  -7 3072.66 149.519  26
  -2   2   6 20156.7 743.295   6
   2  -2  -6 21376.9 899.377  40
   2  -2  -6 19719.1 733.093  34
   2  -2  -5 14.5549 88.8405  40
  -2   2   5 23.4805 45.9838   6
   2  -2  -5-26.6481 63.0647  34
   2  -2  -4 118410. 3688.31  40
   2  -2  -4 114609. 3636.34  34
  -2   2   4 111954. 3549.08   6
   2  -2  -3 4292.47 261.711  40
   2  -2  -3 4245.92 257.937  34
  -2   2   3 4107.64 186.285   6
   2  -2  -2 11475.6 472.056  11
   2  -2  -2 11554.9 498.464  34
   2  -2  -1 57156.7 1889.94  11
   2  -2  -1 58344.4 1908.77   5
   2  -2   0 64095.0 2088.83  11
   2  -2   0 63417.2 2096.63  34
   2  -2   0 63538.9 2077.16   5
   2  -2   1 188422. 5895.23  34
   2  -2   2 46.0740 70.8971  34
   2  -2   3 508.675 105.034  34
   2  -2   4 3652.03 233.315  34
  -2   2  -5 43635.3 1615.52  10
  -2   2  -6 767.603 117.667  38
  -2   2  -6 695.783 81.0412   2
  -2   2  -6 1017.40 180.927  10
  -2   2  -7 731.337 138.634  39
  -2   2  -7 884.835 129.803  38
  -2   2  -7 636.081 84.6451   2
  -2   2  -7 668.753 184.985  10
  -2   2  -8 321.748 163.953  10
  -2   2  -8 324.433 110.624  39
  -2   2  -9-27.8666 116.683  10
  -2   2  -9-17.3685 52.6167  12
  -2   2  -9 18.9863 93.2212  39
  -2   2 -10 158.644 75.1515   2
  -2   2 -10 137.796 55.9752  12
  -2   2 -11 3162.54 171.353   9
  -2   2 -11 3256.25 174.458   2
  -2   2 -11 3394.86 157.003   1
  -2   2 -12 120.194 46.3041   2
  -2   2 -12 57.9530 36.4921   9
  -2   2 -12 85.6014 34.7746  18
   2  -1 -14 101.269 24.0974  19
   2  -1 -13 102.788 49.9523  19
   2  -1 -13 39.4088 37.8617  20
  -2   1  12 4171.24 190.600  37
   2  -1 -12 4618.51 215.331  20
  -2   1  11 19106.6 664.576  37
   2  -1 -11 18181.5 685.583  15
   2  -1 -11 19594.4 693.878  20
   2  -1 -10 233.510 83.5281  15
   2  -1 -10 396.945 67.9650  25
   2  -1  -9 9197.39 396.558  15
   2  -1  -9 9197.82 393.678   9
   2  -1  -9 9746.53 386.160  23
   2  -1  -9 9214.97 368.124  25
   2  -1  -8 4574.23 232.860  15
   2  -1  -8 4679.60 228.468  23
   2  -1  -8 4402.29 228.051   9
   2  -1  -7 11614.4 432.295   9
   2  -1  -7 11200.0 400.909  26
   2  -1  -7 10800.9 424.010  14
   2  -1  -7 11860.5 638.773  40
   2  -1  -6 43018.9 1384.69   9
   2  -1  -5 39415.9 1240.74   9
   2  -1  -5 39200.6 1293.45  34
   2  -1  -4 58650.6 1962.07  40
   2  -1  -4 57305.5 1892.33  34
  -2   1   3 122731. 3865.95   6
   2  -1  -3 130686. 3969.26  34
   2  -1  -3 132603. 4003.12  40
   2  -1  -2 16713.5 638.557  34
   2  -1  -1 70302.3 2233.15  11
   2  -1   0 104548. 3228.62   5
   2  -1   0 100247. 3251.67  34
   2  -1   1 4333.72 219.206   5
   2  -1   1 4569.44 246.150  34
   2  -1   2 17301.8 655.032  34
   2  -1   3 31892.7 1105.35  34
   2  -1   4 282.108 74.2225  34
  -2   1  -5 1044.19 167.252  10
  -2   1  -6 89.4096 104.221  10
  -2   1  -6-8.20124 52.2212  38
  -2   1  -7 325.775 68.1723   2
  -2   1  -7 411.187 132.507  10
  -2   1  -8 12914.9 709.599  10
  -2   1  -8 11008.4 581.839  39
  -2   1  -9 2702.33 330.188  10
  -2   1  -9 2649.44 141.509  12
  -2   1  -9 2218.88 250.806  39
  -2   1 -10 6047.47 280.640   2
  -2   1 -10 5748.51 242.381  12
  -2   1 -10 5391.53 467.335  10
  -2   1 -10 4722.31 390.113  39
  -2   1 -10 6507.36 284.122   9
  -2   1 -11 1275.22 111.962   9
  -2   1 -11 1344.28 116.442   2
  -2   1 -12 4815.54 208.903   9
  -2   1 -12 4880.68 212.183   2
   2   0 -13 4590.18 171.903  19
   2   0 -13 3149.67 135.987  20
   2   0 -12 8924.18 349.655  19
   2   0 -12 8639.56 334.697  20
  -2   0  12 8418.92 322.526  37
   2   0 -11 3219.99 184.300  20
   2   0 -10 1592.00 115.210  25
   2   0 -10 1593.99 138.940   9
   2   0 -10 1456.87 136.257  15
   2   0 -10 1770.38 141.881  20
   2   0  -9 3829.53 195.242  25
   2   0  -9 4037.66 217.208   9
   2   0  -9 3670.77 215.025  15
   2   0  -8 934.875 108.142  15
   2   0  -8 1081.42 105.956   9
   2   0  -8 964.554 196.216  10
   2   0  -8 898.332 92.7920  25
   2   0  -8 1065.86 106.114  23
   2   0  -7 958.554 98.0833  15
   2   0  -7 864.752 93.7429   9
   2   0  -7 855.280 173.877  10
   2   0  -6 609.269 75.1646   9
   2   0  -6 568.697 140.416  10
   2   0  -5 15170.9 650.321  10
   2   0  -5 14698.0 511.137  34
   2   0  -5 14346.4 505.009   9
   2   0  -4 2698.67 201.640  10
   2   0  -4 2375.28 152.475  34
   2   0  -3 30154.4 1054.97  10
   2   0  -3 30478.7 1037.38  34
   2   0  -2 2358.83 162.515  34
   2   0  -1 39517.0 1246.21  11
   2   0  -1 38168.8 1304.02  34
   2   0   0 75190.2 2403.02  34
   2   0   1 17991.1 651.740  34
   2   0   1 17569.2 600.687   5
   2   0   2 140042. 4378.07  34
   2   0   3 42618.7 1411.31  34
  -2   0  -4 12644.1 543.772  10
   2   0   4 12765.2 487.516  34
  -2   0  -5 18156.1 737.435  10
   2   0   5 17100.9 607.491  34
  -2   0  -6 33061.4 1124.99  38
  -2   0  -6 34670.6 1292.15  10
  -2   0  -7 55650.0 2025.71  10
  -2   0  -8 224.009 105.035  39
  -2   0  -8 391.947 95.9158  40
  -2   0  -8 302.473 138.108  10
  -2   0  -9 2492.32 300.993  10
  -2   0  -9 2101.98 119.831  12
  -2   0  -9 2039.31 238.562  39
  -2   0 -10 11672.9 638.561  39
  -2   0 -10 11878.6 463.888   9
  -2   0 -10 11624.3 463.477   2
  -2   0 -10 11211.2 698.038  10
  -2   0 -11 36137.9 1178.25   9
  -2   0 -11 34608.2 1177.76   2
  -2   0 -12 659.409 85.1809   2
  -2   0 -12 639.329 75.7365   9
  -2   0 -13 240.386 46.4723   2
   2   0  13 145.539 45.5347  37
   2   1 -13 6116.54 233.693  19
   2   1 -13 6417.23 234.150  18
   2   1 -12 1814.54 101.741  20
  -2  -1  12 1821.64 106.514  37
   2   1 -12 2070.58 127.388  19
   2   1 -11 16521.0 602.317  19
   2   1 -11 16029.1 582.882  20
   2   1 -11 16687.9 601.469   9
   2   1 -10 8429.03 359.977  20
   2   1 -10 8831.93 373.639   9
   2   1  -9 127.208 72.2344   9
   2   1  -9 52.6331 120.126  10
   2   1  -9 74.6504 66.3461  15
   2   1  -9 121.694 62.9845  20
   2   1  -9 137.991 60.6957  25
   2   1  -9 108.675 58.8259  12
   2   1  -8 683.877 100.305  15
   2   1  -8 989.666 97.0902  12
   2   1  -8 1134.11 107.170  20
   2   1  -8 1109.16 114.501   9
   2   1  -8 908.512 186.282  10
   2   1  -8 1022.80 98.1131  25
   2   1  -7 3139.95 304.807  10
   2   1  -7 3140.73 163.543  25
   2   1  -7 2984.39 174.537  15
   2   1  -7 2907.62 160.440  12
   2   1  -7 3037.04 173.596   9
   2   1  -6 98020.1 3111.76   9
   2   1  -6 106151. 3344.58  10
   2   1  -5 1306.74 166.822  10
   2   1  -4 17827.5 716.613  10
   2   1  -3 125322. 3984.73  34
   2   1  -3 131243. 4027.79  10
   2   1  -2 12187.2 475.607  34
   2   1  -2 12544.2 467.594  10
   2   1  -1 3296.47 190.548  34
   2   1  -1 3145.53 146.251  10
   2   1   0 292249. 8922.31   6
   2   1   1 79706.6 2444.73  34
  -2  -1  -1 76024.6 2360.18  10
   2   1   2 6237.05 290.000  34
  -2  -1  -2 6660.22 259.459  10
   2   1   3 15008.0 575.112  34
  -2  -1  -3 16771.4 586.944  10
   2   1   4 5629.43 255.759  34
  -2  -1  -4 5909.04 302.966  10
  -2  -1  -5 24123.9 922.311  10
  -2  -1  -6 12582.4 596.480  10
  -2  -1  -7 10479.9 565.044  10
  -2  -1  -8 20951.7 959.184  10
  -2  -1  -9 4707.54 345.367  40
  -2  -1  -9 5640.72 265.020   2
  -2  -1  -9 5505.21 443.444  10
  -2  -1  -9 5930.85 267.144   9
  -2  -1 -10 6025.13 280.086   2
  -2  -1 -10 5583.52 457.321  10
  -2  -1 -10 5570.35 269.177   9
  -2  -1 -11 1912.19 146.523   2
  -2  -1 -11 1868.15 135.420   9
  -2  -1 -12 1720.09 129.204   2
  -2  -1 -12 1847.49 123.038   9
  -2  -1 -13 555.220 65.7529   2
   2   1  13 504.640 67.3758  37
   2   2 -13 2297.63 96.4580  18
   2   2 -13 2036.58 89.4701  19
   2   2 -12 441.641 63.2084  19
  -2  -2  12 314.964 46.8063  37
   2   2 -11 6161.65 252.181  20
   2   2 -11 6900.09 289.038  19
   2   2 -11 6360.17 280.444   9
   2   2 -10 305.417 65.4014  20
   2   2 -10 240.275 77.9764   9
   2   2 -10 327.896 86.1174  19
   2   2  -9 13004.8 497.082  20
   2   2  -9 13598.4 517.050   9
   2   2  -9 12897.5 746.463  10
   2   2  -9 12737.9 487.446  12
   2   2  -8 1681.70 125.998  20
   2   2  -8 1471.49 130.568   9
   2   2  -8 1279.36 226.538  10
   2   2  -8 1543.58 124.402  12
   2   2  -8 1585.89 118.961  25
   2   2  -7 590.526 79.2872  25
   2   2  -7 561.710 72.7348  24
   2   2  -7 589.418 82.5028  12
   2   2  -7 489.810 76.5489  20
   2   2  -7 646.120 166.492  10
   2   2  -7 463.167 78.8891  15
   2   2  -6 18.2764 93.7272  10
   2   2  -5 2291.21 224.669  10
   2   2  -4 3233.81 236.709  10
   2   2  -3 38854.9 1333.26  10
   2   2  -2 827.976 93.9865  10
   2   2  -1 27813.9 919.472  10
   2   2  -1 28800.3 963.604  34
   2   2   0 84859.8 2641.61   6
   2   2   1 40576.8 1336.87  34
  -2  -2  -2 24592.9 803.545  10
   2   2   2 25838.4 861.390  34
  -2  -2  -3 30629.6 1001.87  10
   2   2   3 29433.9 1009.56  34
  -2  -2  -4 11960.2 484.383  10
  -2  -2  -5 29474.4 1071.51  10
  -2  -2  -6 13921.8 626.137  10
  -2  -2  -7 18688.7 788.608  10
  -2  -2  -7 16995.3 592.570   9
  -2  -2  -8 23731.2 1033.15  10
  -2  -2  -8 24036.6 813.077   9
  -2  -2  -9 8046.77 525.493  10
  -2  -2  -9 7777.41 334.094   2
  -2  -2  -9 7948.19 462.434  39
  -2  -2  -9 7815.21 327.777   9
  -2  -2 -10 19105.3 953.289  10
  -2  -2 -10 19453.2 698.970   2
  -2  -2 -10 19337.1 876.056  39
  -2  -2 -10 17932.3 860.136  40
  -2  -2 -10 19912.0 694.231   9
  -2  -2 -11 6970.37 521.299  10
  -2  -2 -11 7035.07 473.366  39
  -2  -2 -11 7524.87 319.083   9
  -2  -2 -11 7353.85 323.906   2
  -2  -2 -12 8194.81 338.357   2
  -2  -2 -13 276.346 61.1231   2
  -2  -2 -14 3461.34 134.732   2
   2   3 -12 2498.61 119.389  19
   2   3 -11 4184.27 202.557  19
   2   3 -11 4342.10 201.790   9
   2   3 -10 182.969 75.1909  19
   2   3 -10 239.324 68.6241   9
   2   3  -9 11073.0 447.346   9
   2   3  -9 10738.0 429.006  12
   2   3  -9 11503.4 452.354  19
   2   3  -9 10489.6 662.159  10
   2   3  -8 1448.66 130.964  19
   2   3  -8 998.159 99.5354  20
   2   3  -8 1358.75 223.585  10
   2   3  -8 1724.40 135.717   9
   2   3  -8 1083.53 112.241  12
   2   3  -7 94.0879 66.6219  12
   2   3  -7 45.9441 115.359  10
   2   3  -7 99.8754 51.4010  20
   2   3  -6 3679.67 323.088  10
   2   3  -6 3735.42 190.962  12
   2   3  -6 3789.28 186.080  25
   2   3  -5 1442.57 191.726  10
   2   3  -4 102.626 86.0409  10
   2   3  -3 10763.8 484.239  10
   2   3  -2 18028.9 633.975  10
  -2  -3   2 15809.5 550.028  11
   2   3  -1 1780.72 156.756  33
   2   3  -1 1804.45 125.017  10
   2   3   0 19570.2 686.494   6
   2   3   1 738.313 109.051  33
   2   3   1 895.710 95.3381   6
   2   3   2 59392.2 1946.51  33
   2   3   3 18549.8 699.033  33
  -2  -3  -4 17665.8 655.909  10
  -2  -3  -5 20675.1 788.383  10
  -2  -3  -6 22468.6 743.265   9
  -2  -3  -6 24321.8 907.496  10
  -2  -3  -7 12050.5 433.058   9
  -2  -3  -7 12847.1 604.534  10
  -2  -3  -8 25538.1 878.364   3
  -2  -3  -8 26825.1 1086.86  10
  -2  -3  -8 25240.4 855.227   9
  -2  -3  -9 402.584 128.847  39
  -2  -3  -9 303.837 80.1425   2
  -2  -3  -9 371.374 65.7105   9
  -2  -3  -9 449.336 145.391  10
  -2  -3 -10 53016.4 1920.45  39
  -2  -3 -10 48030.4 1910.51  40
  -2  -3 -10 54094.1 1721.71   2
  -2  -3 -10 53201.0 1709.22   9
  -2  -3 -11 906.316 111.358   2
  -2  -3 -11 645.305 162.628  39
  -2  -3 -11 759.474 161.129  40
  -2  -3 -12 1163.23 110.852   2
  -2  -3 -13 2810.81 150.914   2
  -2  -3 -14 701.574 55.1476   2
   2   4 -12 157.461 32.9457  18
   2   4 -11 2592.80 140.945  18
   2   4 -11 2669.74 135.005  19
   2   4 -11 2709.17 137.447   9
   2   4 -10 2073.93 134.314   9
   2   4 -10 1865.05 137.734  18
   2   4 -10 1915.11 133.970  19
   2   4  -9 1301.01 119.204   9
   2   4  -9 1170.30 111.644  12
   2   4  -9 1341.12 119.475  19
   2   4  -8 5046.38 248.739  12
   2   4  -8 5315.35 440.265  10
   2   4  -8 4841.53 253.469  19
   2   4  -7 31754.8 1071.31  12
   2   4  -7 32876.6 1355.61  10
   2   4  -7 31276.7 1077.99  19
   2   4  -6 839.921 175.884  10
   2   4  -6 1123.23 110.050  12
   2   4  -6 972.764 103.068  19
   2   4  -5 3770.09 191.676  12
   2   4  -5 3311.08 302.954  10
   2   4  -5 3941.58 197.265  19
   2   4  -4 5442.00 352.293  10
   2   4  -3 6834.16 358.228  10
  -2  -4   3 5667.84 274.613  11
   2   4  -2 26364.7 914.399  33
   2   4  -2 25251.8 898.376  10
   2   4  -1 14633.9 588.394  38
   2   4  -1 14542.0 592.885  33
  -2  -4   1 13924.2 497.115  11
   2   4   0 76797.1 2555.99  33
   2   4   0 80171.5 2535.45  38
   2   4   1 7.26028 70.4799   6
   2   4   2 13846.1 568.732  33
   2   4   2 13813.5 551.657   6
  -2  -4  -3 98874.9 3211.17   5
   2   4   3 102528. 3299.64   6
   2   4   4 355.074 103.988  33
   2   4   5 784.551 69.7538  37
   2   4   5 836.059 131.535  33
   2   4   6 2921.94 149.446  37
  -2  -4  -7 2698.54 137.599   9
   2   4   7 2795.81 153.783  37
  -2  -4  -8 4821.41 233.975   3
   2   4   8 4892.13 234.538  37
  -2  -4  -8 4771.08 214.779   9
  -2  -4  -9 373.950 112.136  39
  -2  -4  -9 260.253 78.4559   2
  -2  -4  -9 246.121 80.9484   3
  -2  -4 -10 31761.4 1283.75  39
  -2  -4 -10 33300.2 1112.89   2
  -2  -4 -11 8498.63 520.389  39
  -2  -4 -11 7571.37 518.767  40
  -2  -4 -11 9158.68 372.406   2
  -2  -4 -12 1238.71 116.178   2
  -2  -4 -13 20.2599 54.8168   2
  -2  -4 -14 901.621 64.4107  20
  -2  -4 -14 2146.59 88.4897   2
   2   5 -11 536.030 55.5344  18
   2   5 -10 1888.06 119.806   9
   2   5 -10 2010.39 121.431  19
   2   5 -10 2191.43 131.798  18
   2   5  -9 1401.26 113.899  19
   2   5  -9 1215.92 110.466   9
   2   5  -9 1664.85 130.183  18
   2   5  -9 1490.32 120.331  12
   2   5  -8 4112.98 384.838  10
   2   5  -8 4450.86 231.917  19
   2   5  -8 4807.18 243.170  18
   2   5  -8 4412.24 231.623  12
   2   5  -7 4081.55 378.823  10
   2   5  -7 4179.42 226.675  19
   2   5  -7 4192.99 225.526  12
   2   5  -6 531.601 160.058  10
   2   5  -6 759.423 101.268  19
   2   5  -5 3164.04 157.791  24
   2   5  -5 3008.66 302.877  10
   2   5  -5 2919.19 173.355  19
   2   5  -4 2278.41 239.523  10
   2   5  -4 2126.63 132.808  12
   2   5  -4 1887.76 131.639  19
   2   5  -3 31566.8 1208.50  10
   2   5  -2 51563.2 1640.97  33
  -2  -5   2 43952.4 1523.39  11
  -2  -5   1 19406.0 717.723  11
   2   5  -1 21684.3 818.399  38
   2   5  -1 21201.6 823.552  33
   2   5   0 76519.2 2410.56  38
   2   5   0 69477.3 2420.09  33
   2   5   1 24109.4 857.790  38
   2   5   1 22784.5 876.157   6
   2   5   2 30815.5 1112.38   6
   2   5   2 30820.3 1127.64  33
  -2  -5  -3 6035.25 287.826   5
   2   5   3 6461.56 357.717  33
   2   5   4 38968.2 1255.06  37
   2   5   4 41403.1 1412.89  33
   2   5   5 1091.71 68.3689   8
   2   5   5 1138.05 86.4966  37
   2   5   5 996.478 151.510   6
   2   5   5 1108.84 155.972  33
   2   5   6 1927.98 96.1341   8
   2   5   6 1851.31 116.697  37
   2   5   6 1882.51 193.796  33
  -2  -5  -7 29930.2 1023.62   3
   2   5   7 31770.8 1027.31  37
  -2  -5  -8 7305.65 320.001   3
  -2  -5  -8 7618.56 404.709  39
  -2  -5  -9 328.778 87.8193   3
  -2  -5  -9 268.194 97.8338  39
  -2  -5 -10 56.4935 84.6131   3
  -2  -5 -10 18.7036 79.4022   2
  -2  -5 -10 34.5084 92.1021  39
  -2  -5 -11 18846.7 666.132   2
   2   5  11 18790.4 905.747   6
  -2  -5 -11 17481.6 827.274  39
  -2  -5 -11 16731.6 866.358  40
  -2  -5 -12 3572.68 193.548   2
  -2  -5 -13 8660.78 334.133   2
  -2  -5 -14 3899.85 158.071   2
   2   6 -10 175.583 51.1802  18
   2   6  -9 927.494 84.6075  19
   2   6  -9 802.488 90.3804  12
   2   6  -9 824.758 84.4808   9
   2   6  -9 871.318 92.7785  18
   2   6  -8 526.811 84.8987  19
   2   6  -8 637.551 97.6268  18
   2   6  -8 751.262 95.7005  12
   2   6  -7 14974.6 570.732  18
   2   6  -7 15114.5 563.126  19
   2   6  -7 15176.9 801.509  10
   2   6  -6 10657.3 432.272  18
   2   6  -6 10476.7 423.434  19
   2   6  -6 9963.67 627.112  10
   2   6  -5 4421.34 226.587  19
   2   6  -5 4364.38 231.410  18
   2   6  -5 4219.45 376.766  10
   2   6  -5 4669.96 229.634  12
   2   6  -4 3267.75 186.464  18
   2   6  -4 3592.88 321.017  10
   2   6  -4 3444.80 184.557  12
   2   6  -4 3322.68 182.480  19
   2   6  -3 149.644 100.007  10
   2   6  -3 78.2324 57.0373  12
   2   6  -3 40.0342 54.7315  19
   2   6  -3 66.7515 57.1759  18
   2   6  -2 12910.4 610.778  33
   2   6  -1 7251.66 404.014  38
   2   6  -1 6985.65 404.035  33
  -2  -6   1 6212.58 318.528  11
   2   6   0 8845.33 446.199  38
   2   6   0 8469.75 322.565  37
   2   6   0 8443.72 457.702  33
   2   6   1 30630.7 1072.14  38
   2   6   1 28589.3 944.554  37
   2   6   2 36964.8 1200.72  37
   2   6   2 37575.0 1180.06   8
   2   6   2 38759.8 1292.96  38
   2   6   2 39577.0 1366.33   6
   2   6   2 35336.7 1370.26  33
   2   6   3 92443.7 2845.79   8
   2   6   3 91721.6 2869.56  37
  -2  -6  -3 91551.7 2975.77   5
   2   6   3 94682.3 3063.29  33
   2   6   4 4882.74 185.487   8
   2   6   4 4712.30 207.483  37
  -2  -6  -4 4989.69 278.976   5
   2   6   4 4924.75 329.563  33
   2   6   5 2096.48 99.7751   8
   2   6   5 1933.76 120.788  37
   2   6   5 2083.53 219.090   6
   2   6   5 1857.74 213.129  33
   2   6   6 1136.49 72.2624   8
   2   6   6 1205.98 176.993  33
   2   6   6 1361.51 185.066   6
   2   6   6 1116.82 95.8920  37
   2   6   7 10620.2 530.763  33
  -2  -6  -7 10628.0 405.448   3
   2   6   7 10604.4 572.534   6
  -2  -6  -7 9562.82 453.766  39
  -2  -6  -8 15547.7 565.886   3
   2   6   8 16018.2 773.722   6
  -2  -6  -8 13920.2 633.049  39
  -2  -6  -9 55540.0 1773.22   3
   2   6   9 56695.2 2047.11   6
  -2  -6  -9 50257.8 1875.62  39
   2   6  10 10455.5 629.973   6
  -2  -6 -10 11266.6 432.630   2
  -2  -6 -10 10376.2 439.429   3
  -2  -6 -11 19129.1 667.147   2
   2   6  11 17936.7 892.401   6
  -2  -6 -12 2045.39 142.591   2
   2   6  13 7193.66 299.593  37
  -2  -6 -13 7617.72 295.141   2
   2   6  14 917.269 69.2247  37
  -2  -6 -14 746.233 59.3658   2
   2   7  -9 1451.17 95.8825  18
   2   7  -9 1361.54 86.7178   9
   2   7  -8 705.763 88.2688  18
   2   7  -8 648.997 76.1766   9
   2   7  -7 7737.67 320.725  19
   2   7  -7 8091.41 338.693  18
   2   7  -7 7464.82 329.002  12
   2   7  -6 623.698 89.6179  19
   2   7  -6 619.093 100.518  18
   2   7  -6 463.572 90.9649  12
   2   7  -6 463.494 148.521  10
   2   7  -5 5455.26 257.603  19
   2   7  -5 5279.72 263.892  18
   2   7  -5 5440.13 261.494  12
   2   7  -5 4595.32 401.894  10
   2   7  -4 28526.5 958.282  19
   2   7  -4 27942.9 963.307  18
   2   7  -4 28008.3 1187.38  10
   2   7  -4 27589.5 954.955  12
   2   7  -3 3390.33 192.418  18
   2   7  -3 3366.95 315.791  10
   2   7  -3 3746.75 190.169  12
   2   7  -3 3527.85 188.852  19
   2   7  -3 3396.12 168.686   1
   2   7  -2 4920.32 358.934  33
   2   7  -2 4713.89 209.300   1
   2   7  -2 4487.47 221.774  19
   2   7  -2 5276.33 381.959  38
   2   7  -2 5196.63 234.831  18
   2   7  -2 5003.25 220.220  13
   2   7  -2 4773.50 220.390  12
   2   7  -1 23724.2 816.486  18
   2   7  -1 23616.6 993.563  38
   2   7  -1 25952.4 1027.39  33
   2   7   0 6189.41 381.336  38
   2   7   0 6365.40 413.736  33
   2   7   1 10525.7 503.218  38
   2   7   1 10057.0 382.130  37
   2   7   1 9859.13 542.968  33
   2   7   2 31485.9 1196.51   6
   2   7   2 30721.8 1117.70  38
   2   7   2 30493.4 1009.11  37
   2   7   3 636.304 163.196  33
  -2  -7  -3 699.425 140.829   5
   2   7   3 787.994 80.6123  37
   2   7   4-33.5130 115.022  33
   2   7   4-14.3195 34.3463   8
  -2  -7  -4-60.5776 96.5868   5
   2   7   4 34.9262 49.0090  37
   2   7   5 31347.6 1207.82  33
   2   7   5 29885.4 1000.79  37
   2   7   5 29010.2 1183.95   6
   2   7   5 30237.7 959.971   8
   2   7   6 16708.6 548.556   8
   2   7   6 17183.5 776.904  33
   2   7   6 15692.5 773.557   6
  -2  -7  -6 16573.9 596.231   3
   2   7   7 525.900 131.389  33
  -2  -7  -7 231.390 69.9513   3
   2   7   7 400.822 145.654   6
  -2  -7  -8 13307.1 512.191   3
   2   7   8 12958.2 703.286   6
  -2  -7  -9 42963.4 1435.92   3
   2   7   9 43624.3 1697.39   6
  -2  -7 -10 13781.5 537.503   3
   2   7  10 13128.9 734.811   6
  -2  -7 -11 7691.47 352.012   3
  -2  -7 -11 8130.81 343.399   2
  -2  -7 -12 219.594 74.6894   2
   2   7  12 307.617 71.3522  37
  -2  -7 -13 299.102 62.3388   2
   2   7  13 440.964 64.9760  37
  -2  -7 -14 45.2828 30.0663   2
   2   7  14 69.2050 34.2058  37
  -2  -8   8 744.515 69.1519   4
   2   8  -8 817.607 75.5993  28
  -2  -8   7 6031.75 250.742   4
   2   8  -7 5717.57 257.024  12
   2   8  -6-11.0991 68.4896  18
   2   8  -6 11.0608 66.0066  12
   2   8  -5 3734.84 211.547  18
   2   8  -5 3912.79 209.390  12
   2   8  -4 132.449 113.411  10
   2   8  -4 265.056 78.0474  12
   2   8  -4 210.355 55.6960   1
   2   8  -4 265.422 83.6954  18
   2   8  -3 10482.8 597.198  10
   2   8  -3 9826.77 390.361  12
   2   8  -3 9639.09 369.941   1
   2   8  -3 9547.08 399.367  18
   2   8  -2 344.872 69.7622  12
   2   8  -2 284.420 66.1959   1
   2   8  -2 281.710 139.990  33
  -2  -8   2 269.645 73.3410   4
   2   8  -2 243.578 68.9651  13
   2   8  -1 40.3230 54.2976   1
   2   8  -1 19.5355 108.213  38
   2   8  -1-4.93361 66.5454  13
   2   8  -1 206.506 129.704  33
   2   8  -1 22.4240 54.7557  12
   2   8   0 5114.16 363.917  38
   2   8   0 5122.14 232.125   1
   2   8   0 5302.27 238.163  13
   2   8   0 5228.94 391.972  33
   2   8   1 640.688 138.811  38
   2   8   1 732.492 86.1900  13
   2   8   1 657.204 160.687  33
   2   8   1 591.353 83.3544  37
   2   8   2 3007.42 245.299  38
   2   8   2 3285.57 178.980  37
   2   8   3 8545.81 336.788  37
  -2  -8  -3 8226.04 331.818   3
  -2  -8  -3 8426.34 472.661   5
   2   8   3 8152.01 509.971  33
   2   8   3 7709.91 323.601  13
   2   8   4 520.477 81.0554  37
  -2  -8  -4 312.683 65.6154   3
   2   8   4 438.742 155.269  33
  -2  -8  -4 291.467 126.991   5
   2   8   4 396.455 69.7063  13
  -2  -8  -5 1689.32 127.849   3
   2   8   5 1822.76 252.050  33
   2   8   5 1909.94 241.492   6
   2   8   5 1769.17 120.502  13
  -2  -8  -6 3294.35 186.698   3
   2   8   6 4157.91 349.723  33
   2   8   6 3944.41 339.706   6
   2   8   6 3319.26 175.399  13
  -2  -8  -7 39746.6 1274.46   3
   2   8   7 38056.5 1490.05  33
   2   8   7 39020.3 1526.02   6
   2   8   7 36727.4 1238.30  13
  -2  -8  -8 1820.81 145.672   3
   2   8   8 2108.07 273.871   6
  -2  -8  -9 12661.8 505.578   3
   2   8   9 12942.2 716.048   6
  -2  -8 -10 1154.80 127.698   3
   2   8  10 1237.74 220.205   6
  -2  -8 -11 311.499 83.5812   2
   2   8  11 275.294 74.2750  37
  -2  -8 -11 175.094 87.2872   3
   2   8  12 255.117 63.6761  37
  -2  -8 -12 258.022 71.4758   2
   2   8  13 2356.44 127.278  37
  -2  -8 -13 2182.97 121.040   2
   2   9  -8 498.901 41.6072  28
   2   9  -8 563.737 40.6935  29
   2   9  -7 1351.00 92.8435  12
  -2  -9   7 1132.49 78.0566   4
   2   9  -7 1369.34 97.4524  28
  -2  -9   6 1539.25 108.041   4
   2   9  -6 1737.01 117.921  12
  -2  -9   5 715.997 90.2693   4
   2   9  -5 785.580 96.8818  12
   2   9  -4 5412.87 243.882  12
  -2  -9   4 4543.68 230.781   4
   2   9  -3 2831.40 163.085   1
  -2  -9   3 2984.73 178.045   4
   2   9  -2 1266.16 221.855  33
  -2  -9   2 1294.19 122.384   4
   2   9  -2 1699.04 124.399  12
   2   9  -2 1701.56 122.823  13
   2   9  -2 1887.49 240.653  10
   2   9  -2 1610.62 120.909   1
   2   9  -1 156.449 72.1950   1
   2   9  -1 23.1302 113.660  33
   2   9  -1 98.7370 66.8744  13
   2   9  -1 177.042 57.7297  12
  -2  -9   1 213.035 70.8571   4
   2   9   0 190.642 124.761  33
   2   9   0-39.6089 109.738  38
   2   9   0 162.429 69.6818  13
   2   9   1 359.219 157.135  33
   2   9   1 422.840 133.677  38
   2   9   1 478.449 86.8491  13
   2   9   2 7865.45 336.235  37
  -2  -9  -2 7113.62 488.047   5
  -2  -9  -3 1198.47 110.857   3
   2   9   3 914.111 101.273  13
   2   9   3 922.168 205.650  33
  -2  -9  -3 865.330 180.407   5
  -2  -9  -4 299.199 74.9185   3
   2   9   4 215.615 74.7065  13
   2   9   4 23.1429 121.299  33
  -2  -9  -4 166.283 120.951   5
  -2  -9  -5 5625.20 263.720   3
   2   9   5 5518.89 253.509  13
   2   9   5 5667.96 425.419   6
  -2  -9  -6 18873.8 673.956   3
   2   9   6 18027.3 651.487  13
   2   9   6 18313.1 903.857  33
   2   9   6 18149.7 891.321   6
  -2  -9  -7 10457.4 420.867   3
   2   9   7 9817.07 390.962  13
   2   9   7 9914.76 611.741   6
   2   9   7 9659.96 602.389  33
   2   9   8 59193.9 2216.80   6
  -2  -9  -8 59857.7 1941.45   3
   2   9   9 8731.40 380.648  37
   2   9   9 8266.69 559.350   6
  -2  -9  -9 9648.69 397.912   3
  -2  -9 -10 2786.63 185.293   3
   2   9  10 2836.95 176.352  37
  -2  -9 -11 2443.57 166.051   3
  -2  -9 -11 2565.83 161.246   2
   2   9  11 2439.08 154.122  37
  -2  -9 -12 2789.26 151.805   2
   2   9  12 2762.13 150.989  37
  -2  -9 -13 886.538 69.9730   2
   2   9  13 873.731 71.3488  37
   2  10  -7 538.233 44.9393  28
   2  10  -6 398.048 43.8452  29
   2  10  -5 1600.19 104.085  12
  -2 -10   5 1190.24 88.3256   4
   2  10  -4 1954.91 123.469  12
  -2 -10   4 1443.34 110.323   4
   2  10  -3 6178.74 257.836  12
  -2 -10   3 5380.64 250.202   4
   2  10  -2 3969.54 195.001  13
   2  10  -2 3910.80 192.607  12
  -2 -10   2 3410.62 188.436   4
  -2 -10   1 623.691 90.5585   4
   2  10  -1 630.116 95.7651  13
   2  10  -1 539.099 76.4480  12
   2  10  -1 497.773 159.857  33
  -2 -10   0 1712.92 125.890   4
   2  10   0 1862.61 267.027  33
   2  10   0 1759.56 139.238  13
  -2 -10  -1 6132.15 482.072   5
   2  10   1 6886.16 515.516  33
   2  10   1 6214.82 291.912  13
  -2 -10  -2 3009.45 327.669   5
   2  10   2 3282.40 365.498  33
   2  10   3 5923.71 278.307  13
  -2 -10  -3 6211.48 287.643   3
  -2 -10  -3 5327.28 432.025   5
   2  10   4 1423.70 129.205  13
   2  10   4 1535.19 254.133  33
  -2 -10  -4 1737.68 138.705   3
   2  10   5 2144.22 155.860  13
   2  10   5 2074.25 287.307  33
  -2 -10  -5 2286.23 161.599   3
   2  10   6 1763.75 139.410  13
  -2 -10  -6 1871.38 146.763   3
   2  10   6 1663.39 261.316  33
   2  10   7 31464.2 1309.54   6
   2  10   7 29625.7 1015.18  13
   2  10   7 28375.6 1285.97  33
  -2 -10  -7 31221.0 1045.38   3
   2  10   8 29657.1 1008.43  13
   2  10   8 29832.2 1037.20  37
  -2 -10  -8 31944.3 1053.34   3
   2  10   8 31458.6 1306.87   6
  -2 -10  -9 652.193 109.889   3
   2  10   9 695.439 93.5056  37
  -2 -10 -10 25283.9 879.237   3
   2  10  10 25299.3 869.315  37
  -2 -10 -11 767.490 91.7241   2
  -2 -10 -11 840.624 99.2299   3
   2  10  11 884.195 87.1756  37
  -2 -10 -12 1070.89 83.2639   2
   2  10  12 938.479 79.3148  37
  -2 -10 -13 1332.62 70.3646   2
   2  11  -5 269.275 50.1288  28
   2  11  -4 1044.22 92.9033  28
   2  11  -3 2221.53 120.781  12
  -2 -11   2 903.082 84.0641   4
   2  11  -2 989.199 83.4284  12
   2  11  -1 311.674 80.0002  13
  -2 -11   1 123.886 59.0772   4
   2  11   0 7141.43 310.976  13
   2  11   1 9131.39 369.289  28
   2  11   1 9618.06 391.375  13
   2  11   1 9632.56 626.064  33
  -2 -11  -2 1487.80 237.064   5
  -2 -11  -2 1266.87 123.912   3
   2  11   2 1582.46 136.966  13
   2  11   2 1244.61 240.770  33
  -2 -11  -3 3510.16 204.266   3
  -2 -11  -4 499.820 92.0690   3
   2  11   4 420.441 88.3563  13
   2  11   4 352.806 163.755  33
  -2 -11  -5 4429.03 236.940   3
   2  11   5 4536.32 234.143  13
   2  11   5 3973.86 398.383  33
  -2 -11  -6 5189.06 261.065   3
   2  11   6 4475.74 423.503  33
   2  11   6 5234.03 251.655  13
   2  11   7 2005.90 149.767  37
   2  11   7 1968.46 141.927  13
  -2 -11  -7 1884.15 149.701   3
   2  11   8 14765.4 548.895  37
   2  11   8 14043.5 521.316  13
  -2 -11  -8 15306.1 557.987   3
   2  11   9 965.798 101.448  37
  -2 -11  -9 1100.78 116.009   3
   2  11  10 3789.36 189.236  37
  -2 -11 -10 3718.53 197.915   3
  -2 -11 -11 1671.33 108.856   2
   2  11  11 1554.84 103.320  37
  -2 -11 -11 1556.03 112.629   3
   2  11  12 13.9642 32.8281  37
  -2 -11 -12 50.6391 35.9919   2
   2  12  -4-18.7878 27.4693  28
  -2 -12   3 286.463 34.5650   3
   2  12  -3 593.451 59.8802  28
  -2 -12   2 2659.43 136.296   3
   2  12  -2 3645.50 157.692  28
  -2 -12   1 2603.48 143.509   3
   2  12  -1 2963.92 151.498  28
  -2 -12   0 199.565 64.0316   3
   2  12   0 322.397 74.5432  13
   2  12   0 281.191 61.0265  28
  -2 -12  -1 2678.43 156.743   3
   2  12   1 2822.38 163.815  13
  -2 -12  -2 4804.71 243.745   3
   2  12   2 5506.07 254.300  13
  -2 -12  -3 138.329 65.3970   3
  -2 -12  -4 6139.14 280.138   3
   2  12   4 5870.50 276.375  13
  -2 -12  -5 3242.59 187.053   3
   2  12   5 2924.39 179.639  13
  -2 -12  -6 5528.06 258.264   3
   2  12   6 5234.57 248.786  13
   2  12   6 5174.35 253.269  37
  -2 -12  -7 19680.2 688.189   3
   2  12   7 18740.9 667.572  13
   2  12   7 19490.9 683.562  37
  -2 -12  -8 6445.30 277.874   3
   2  12   8 5879.54 249.595  13
   2  12   8 6320.86 270.630  37
   2  12   9 74.6874 52.1091  37
  -2 -12  -9 121.352 62.6336   3
   2  12  10 2537.88 136.627  37
  -2 -12 -10 2773.96 146.590   3
  -2 -12 -11 1010.24 71.4468   2
   2  12  11 1079.90 73.9461  37
  -2 -12 -11 1117.35 80.8022   3
   2  13  -2 233.191 32.6851  27
  -2 -13   1 212.188 32.6374   3
  -2 -13   0 286.769 47.9739   3
  -2 -13  -1 2626.99 136.014   3
   2  13   1 2596.60 140.703  13
  -2 -13  -2 540.052 72.4559   3
   2  13   2 830.645 89.3858  13
  -2 -13  -3 2268.98 135.392   3
  -2 -13  -4 1200.31 101.966   3
   2  13   4 1249.27 108.178  13
  -2 -13  -5 108.695 54.5126   3
   2  13   5 26.7978 62.5894  13
  -2 -13  -6 5039.37 224.024   3
   2  13   6 4657.22 216.448  13
  -2 -13  -7 8313.69 320.284   3
   2  13   7 7909.29 307.368  13
  -2 -13  -8 5663.10 238.199   3
  -2 -13  -9 9009.67 331.167   3
  -2 -13 -10 1270.84 74.4992   2
  -2 -13 -10 1391.17 80.3782   3
  -2 -14  -2 99.4064 27.8611   3
   2  14   3 22.2672 45.0449  13
  -2 -14  -3-25.8653 31.9052   3
   2  14   4 60.5510 47.9268  13
  -2 -14  -4 23.5725 36.1827   3
   2  14   5 876.889 71.2690  13
  -2 -14  -5 730.937 64.3905   3
  -2 -14  -6 2391.57 113.988   3
   2  14   6 2062.41 111.187  13
  -2 -14  -7 4249.95 171.257   3
  -2 -14  -8 3756.35 148.343   3
   3 -12  -5 38.9794 22.0839  14
  -3  12   5 85.3219 29.1235  13
  -3  12   4 3560.83 141.164  13
  -3  12   2 1564.71 76.5825  13
   3 -11  -9 2860.90 117.213  23
   3 -11  -8-13.4138 35.5225  23
   3 -11  -8 9.52268 24.2540  14
   3 -11  -7 1087.43 82.7550  23
   3 -11  -7 1115.69 74.6614  14
  -3  11   7 1133.36 63.8076  13
   3 -11  -6 24.7573 39.5333  35
   3 -11  -6 7.57736 42.7185  41
  -3  11   6 21.6121 36.9482  13
   3 -11  -5 122.347 51.9641  35
   3 -11  -5 75.0475 48.9951  41
  -3  11   5 97.5589 44.1578  13
  -3  11   4 976.002 78.7276  13
   3 -11  -3 2820.12 152.581  35
   3 -11  -3 2452.60 120.844  22
   3 -11  -3 2751.37 150.788  41
  -3  11   3 2850.26 134.712  13
   3 -11  -2 4174.92 188.321  35
   3 -11  -2 3994.43 185.605  41
  -3  11   1 2582.14 124.722  13
   3 -11  -1 2380.25 132.874  35
   3 -11  -1 2561.78 134.849  41
   3 -11   0 4749.36 198.461   3
  -3  11   0 5759.30 201.594  13
   3 -10 -10 20.8328 35.5477  23
   3 -10  -9 271.022 45.7848  14
   3 -10  -8-14.5028 43.1091  14
  -3  10   7 2686.01 125.156  13
   3 -10  -7 2621.29 145.680  41
   3 -10  -7 2654.16 142.171  35
  -3  10   6 105.276 49.1379  13
   3 -10  -6 135.034 56.5353  35
   3 -10  -6 185.827 64.2271  41
   3 -10  -5 3400.03 193.474  41
   3 -10  -4 702.080 77.0766   3
   3 -10  -4 557.209 73.5060  22
   3 -10  -3 3956.18 189.854   3
   3 -10  -3 3834.37 193.135  22
   3 -10  -2 2068.13 153.476  41
   3 -10  -2 2544.90 142.969   3
   3 -10  -1 5175.51 245.096  41
   3 -10  -1 5002.31 227.125   3
  -3  10   0 886.254 78.0431  13
   3 -10   0 767.978 83.9768   3
   3 -10   0 806.699 90.3426  41
   3 -10   0 911.929 93.2638  35
   3 -10   1 1587.76 108.458  35
  -3  10  -1 1751.26 99.4106  13
   3 -10   1 1608.35 106.179  41
  -3  10  -1 1862.62 115.394   1
  -3  10  -2 2900.93 144.986   1
  -3  10  -3 122.517 47.4921   1
   3 -10   4 321.688 44.3309   4
   3  -9 -11 525.580 55.0919  23
   3  -9 -10 653.905 79.2448  23
   3  -9 -10 688.642 61.0059  14
   3  -9  -9 8595.39 332.464  14
   3  -9  -8 5709.04 255.652  14
   3  -9  -7 821.771 87.6411  35
   3  -9  -7 736.518 91.6464  41
   3  -9  -6 1178.71 118.151  41
   3  -9  -6 1115.38 92.0141   3
   3  -9  -5 7021.47 291.347   3
   3  -9  -4 7363.94 312.820  22
   3  -9  -4 7290.73 306.922   3
   3  -9  -3 20214.9 709.863   3
   3  -9  -2 965.969 101.749   3
  -3   9   1 106.880 75.3288   1
  -3   9   0 918.408 99.0858   1
   3  -9   1 9283.09 385.558  41
  -3   9  -1 10249.6 383.940   1
  -3   9  -2 13154.3 458.211   1
   3  -9   2 11753.8 448.360  35
  -3   9  -2 12063.0 425.733  12
   3  -9   2 11863.5 444.153  41
   3  -9   2 13079.0 480.369   4
  -3   9  -2 12367.2 428.536  13
  -3   9  -3 2841.89 137.497  12
  -3   9  -3 3166.38 163.470   1
   3  -9   3 3111.51 175.321   4
  -3   9  -4 2520.44 123.644  12
  -3   9  -4 2868.51 142.499   1
   3  -9   4 2793.77 152.193   4
   3  -9   5 158.126 50.6511   4
  -3   9  -5 117.373 36.7794  12
  -3   9  -5 175.708 46.3240   1
   3  -9   6 213.785 31.5070   4
   3  -8 -12 2700.52 116.062  15
   3  -8 -11 14.9946 49.4826  23
   3  -8 -10 2249.26 131.356  14
   3  -8 -10 2182.56 147.601  23
   3  -8  -9 283.241 66.1455  14
   3  -8  -8 7364.99 321.316  14
   3  -8  -7 18299.0 646.984   3
   3  -8  -7 18630.1 667.759  35
   3  -8  -7 19980.0 680.729  41
   3  -8  -6 5443.85 461.033  34
   3  -8  -6 5788.16 251.281   3
   3  -8  -5 16194.8 893.556  34
   3  -8  -5 16387.1 586.541   3
   3  -8  -4 1013.70 246.800  34
   3  -8  -4 1006.61 101.361   3
   3  -8  -3 887.667 97.0111   3
   3  -8  -3 1052.33 130.432   4
   3  -8  -3 956.385 90.6799  16
   3  -8  -2 14596.1 546.654   4
  -3   8   2 13490.7 503.821   1
   3  -8  -2 13063.8 800.274  34
   3  -8  -2 13750.3 491.336  16
   3  -8  -1 4995.53 257.462   4
  -3   8   1 4763.85 230.027   1
   3  -8  -1 4211.79 432.613  34
   3  -8  -1 4607.92 207.834  16
   3  -8   0 377.125 174.642  34
   3  -8   0 286.575 149.600  11
   3  -8   0 229.737 97.0331   4
  -3   8   0 274.162 79.6446   1
   3  -8   1 16348.6 854.980  11
   3  -8   1 14601.0 857.579   5
   3  -8   1 16662.0 608.430   4
  -3   8  -1 15288.4 571.997   1
   3  -8   1 16028.5 859.281  34
   3  -8   2 87.1353 89.0950   4
   3  -8   2 129.037 66.2741  41
  -3   8  -2 113.435 78.2929   1
   3  -8   3 25.1848 84.9177   4
  -3   8  -3 4.89903 69.9414   1
   3  -8   4 242.038 89.9994   4
  -3   8  -4 451.215 85.1786   1
   3  -8   5 1603.92 126.371   4
  -3   8  -5 1895.89 121.247   1
  -3   8  -5 1557.60 101.319  12
   3  -8   6 591.375 75.9453   4
  -3   8  -6 586.465 59.9470  12
  -3   8  -7 1423.41 75.1427  12
  -3   8  -7 1500.93 76.1468   1
   3  -8   7 1350.84 77.8720   4
   3  -7 -12 20.5043 38.4202  15
   3  -7 -12-7.99493 35.5070  23
   3  -7 -11 3974.30 194.189  15
   3  -7 -11 4203.75 201.346  23
   3  -7 -10 12.2039 75.5826  23
   3  -7 -10 5.00708 51.0939  14
   3  -7 -10 56.7552 49.6512  20
   3  -7  -9 508.018 82.9424  14
   3  -7  -9 412.939 68.8448  20
   3  -7  -8 1654.82 134.415  14
   3  -7  -8 1176.86 100.532  20
   3  -7  -7 87.4495 51.1997  35
   3  -7  -7 35.3085 57.1503  41
   3  -7  -7 41.3621 45.9221   3
   3  -7  -6 3391.87 176.516   3
   3  -7  -6 3539.55 361.569  34
   3  -7  -5 50420.8 1654.61   3
   3  -7  -5 52842.1 1669.09  22
   3  -7  -5 50571.7 2009.91  34
   3  -7  -4 13184.9 478.106  16
   3  -7  -4 12967.4 485.461   3
   3  -7  -4 12302.6 755.678  34
   3  -7  -3 6647.16 305.684   4
   3  -7  -3 6575.32 271.275  16
  -3   7   3 6148.51 263.875   1
   3  -7  -3 6380.28 280.453   3
   3  -7  -3 5810.04 501.927  34
   3  -7  -2 240.670 68.0103  16
  -3   7   2 266.076 67.5003   1
   3  -7  -2 256.158 90.4733   4
   3  -7  -2 116.853 140.330  34
  -3   7   1 1177.64 103.850   1
   3  -7  -1 1103.07 235.859  34
   3  -7  -1 1275.83 130.392   4
   3  -7  -1 981.718 97.6812  16
   3  -7   0 4528.89 433.294  34
   3  -7   0 4690.91 242.772   4
   3  -7   0 3957.70 409.583   5
  -3   7   0 4562.21 215.918   1
   3  -7   0 4153.69 206.922  16
   3  -7   1 12464.7 720.907  34
   3  -7   1 12491.8 701.414  11
  -3   7  -1 10468.6 425.830   1
   3  -7   1 11687.0 461.733   4
   3  -7   1 10892.1 700.835   5
   3  -7   2 2996.69 197.545   4
   3  -7   2 3000.45 354.308   5
   3  -7   2 2919.10 178.507  41
   3  -7   2 2837.60 325.899  34
  -3   7  -2 2971.86 176.422   1
   3  -7   2 3060.25 341.172  11
   3  -7   3 1239.18 233.213   5
   3  -7   3 1189.64 135.741   4
   3  -7   3 1085.66 101.596  41
   3  -7   3 843.785 203.732  11
   3  -7   3 1119.49 98.5721  35
  -3   7  -3 1093.71 115.260   1
   3  -7   4 882.719 121.748   4
  -3   7  -4 622.132 99.4095   1
   3  -7   5 96.5248 81.6636   4
  -3   7  -5 99.5134 72.7961   1
  -3   7  -6 14.4612 46.5052  12
   3  -7   6-5.07514 75.5070   4
  -3   7  -7 688.910 68.1855  12
   3  -7   7 812.948 85.6974   4
  -3   7  -7 958.664 82.6116   1
  -3   7  -8-7.77402 34.0432   1
   3  -7   8 22.4905 36.8508   4
   3  -6 -13 640.105 44.7809  20
   3  -6 -13 801.541 53.0583  15
   3  -6 -12 5650.88 233.384  20
   3  -6 -12 5920.55 239.033  15
   3  -6 -11 1275.85 107.148  15
   3  -6 -11 1009.55 94.4580  20
   3  -6 -11 1259.98 110.734  23
   3  -6 -10 736.713 88.2442  14
   3  -6 -10 579.589 85.6278  20
   3  -6 -10 803.557 110.159  23
   3  -6  -9 92.6456 60.0213  20
   3  -6  -9 89.1714 63.6634  14
   3  -6  -8 5654.94 276.083  20
   3  -6  -8 6379.23 293.514  14
   3  -6  -7 26100.6 894.238  35
   3  -6  -7 27039.8 904.793  41
   3  -6  -7 26274.9 905.880  20
   3  -6  -6 27944.5 1217.14  34
   3  -6  -5 2025.51 140.553  22
   3  -6  -5 2041.32 274.750  34
   3  -6  -4-26.1898 131.486  34
   3  -6  -4 4.54528 43.1075   3
   3  -6  -4 166.985 61.2141  16
   3  -6  -3 20875.1 710.777   4
   3  -6  -3 22149.6 1024.30  34
   3  -6  -3 18733.9 683.460   3
   3  -6  -3 19947.7 684.014  16
  -3   6   2 322.925 62.0136   1
   3  -6  -2 488.330 143.629  11
   3  -6  -2 330.832 80.8491   4
   3  -6  -2 371.571 73.5496  16
   3  -6  -1 7519.53 525.541  34
   3  -6  -1 6578.40 492.231   5
   3  -6  -1 6662.58 292.631   4
   3  -6  -1 6883.56 472.378  11
  -3   6   1 6125.42 263.682   1
   3  -6   0 582.096 180.635   5
   3  -6   0 655.583 99.3631   4
  -3   6   0 673.529 81.8905   1
   3  -6   0 650.665 179.768  34
  -3   6  -1 5244.22 241.089   1
   3  -6   1 4725.74 426.507   5
   3  -6   1 5837.24 271.467   4
   3  -6   1 5559.89 452.316  34
   3  -6   2 27361.9 1192.13   5
   3  -6   2 27354.4 927.511   4
   3  -6   2 28097.1 1198.40  34
  -3   6  -2 25278.9 894.132   1
   3  -6   2 27049.5 1199.97  11
   3  -6   3 579.069 181.823   5
   3  -6   3 862.081 182.307  34
   3  -6   3 1105.78 228.420  11
  -3   6  -3 947.523 102.250   1
   3  -6   3 616.829 107.245   4
   3  -6   3 673.549 86.8437  41
  -3   6  -4 10515.1 410.712   1
   3  -6   4 10774.2 436.437   4
   3  -6   4 10083.4 651.742  11
   3  -6   5 5555.98 284.903   4
  -3   6  -5 5608.64 468.914  10
   3  -6   5 5121.33 450.896  11
  -3   6  -5 5110.40 373.811  38
  -3   6  -5 6428.10 273.667   1
   3  -6   6 1467.56 139.539   4
   3  -6   7 1106.28 115.224   4
   3  -6   8 2695.30 144.836   4
  -3   6  -8 2440.70 134.359   1
   3  -6   9 2677.83 120.498   4
  -3   6  -9 2700.19 119.716  12
  -3   6  -9 2744.09 116.064   1
   3  -5 -13 56.9838 34.9765  20
   3  -5 -12 1755.95 117.378  20
   3  -5 -12 1862.19 119.937  15
   3  -5 -11 120.555 45.6866  25
   3  -5 -11 120.285 67.1140  15
   3  -5 -11 201.553 72.4685  23
   3  -5 -11 120.649 64.3412  20
   3  -5 -10 2546.61 164.884  14
   3  -5 -10 2701.86 180.937  23
   3  -5 -10 2497.86 171.459  20
   3  -5  -9 520.253 88.1415  14
   3  -5  -9 488.475 88.8302  20
   3  -5  -9 608.020 106.887  23
   3  -5  -8 25765.4 882.693  14
   3  -5  -8 24668.1 822.376  26
   3  -5  -7 25281.3 853.151  35
   3  -5  -7 25561.3 860.770  41
   3  -5  -7 25470.4 834.328  26
   3  -5  -6 61.7709 107.893  34
   3  -5  -6 176.714 50.9579  26
   3  -5  -6 194.971 60.7522  41
   3  -5  -5 22065.6 740.845  16
   3  -5  -5 21555.5 722.111  26
   3  -5  -5 21594.0 750.927  22
   3  -5  -5 23408.9 1010.51  34
   3  -5  -4 1238.67 216.067  34
   3  -5  -4 1112.24 87.9375  31
   3  -5  -4 1055.18 91.7913  16
   3  -5  -3 6718.61 293.344   4
   3  -5  -3 7241.64 284.250  16
   3  -5  -3 7056.80 272.421  31
   3  -5  -3 6679.36 479.795  34
   3  -5  -2 93.3576 107.094  11
   3  -5  -2 98.8524 64.8951   4
   3  -5  -2 95.3226 58.9218  16
   3  -5  -1 20.5660 134.446   5
   3  -5  -1-92.1530 134.275  34
   3  -5  -1-29.6876 60.4061   4
   3  -5  -1-38.4791 110.312  11
   3  -5  -1-12.8477 39.6457  31
  -3   5   0 4055.59 185.417   1
   3  -5   0 4549.90 383.088  34
   3  -5   0 3851.04 176.593  31
   3  -5   0 4591.16 361.412  11
   3  -5   0 4481.09 213.099   4
   3  -5   0 4462.29 366.733   5
   3  -5   1 11659.4 419.292  31
   3  -5   1 13645.3 694.740  34
   3  -5   1 11850.4 651.358   5
   3  -5   1 12029.7 457.930   4
  -3   5  -1 12063.2 435.324   1
   3  -5   2 1192.22 219.511  34
  -3   5  -2 1301.65 105.164   1
   3  -5   2 1345.95 223.852   5
   3  -5   2 1505.60 124.811   4
   3  -5   3 6001.22 460.067   5
   3  -5   3 7285.52 315.020   4
   3  -5   3 6930.10 293.751  41
  -3   5  -3 6846.19 292.411   1
   3  -5   3 6602.72 494.900  11
   3  -5   3 7195.95 477.290  34
  -3   5  -4 5969.01 261.736   1
   3  -5   4 5848.33 279.925   4
   3  -5   4 4852.80 404.110   5
   3  -5   4 5567.08 461.741  11
  -3   5  -4 5455.92 258.267   2
  -3   5  -5 3173.16 183.131   1
   3  -5   5 2595.18 336.291  11
  -3   5  -5 3052.68 349.177  10
  -3   5  -5 3079.01 181.395   2
   3  -5   5 2651.30 292.948   5
  -3   5  -6 7318.64 450.806  38
  -3   5  -6 7334.01 553.967  10
   3  -5   6 7745.08 562.622  11
  -3   5  -6 8225.21 341.677   2
   3  -5   7 55.5194 83.9642   4
  -3   5  -8 1027.90 91.1339  12
   3  -5   8 1174.48 114.822   4
  -3   5  -8 1180.17 104.707   1
  -3   5  -9 753.629 69.7491  12
   3  -5   9 833.562 86.1057   4
  -3   5  -9 820.697 78.4627   1
  -3   5 -10 1095.41 61.5152   1
  -3   5 -10 997.305 61.5431  12
   3  -4 -12 6070.36 258.966  15
   3  -4 -11-6.33044 61.4612  20
   3  -4 -11 71.5984 45.4462  25
   3  -4 -11 16.4796 61.9402  23
   3  -4 -11 11.4946 68.3388  15
   3  -4 -10 6092.89 297.668  20
   3  -4 -10 5886.65 291.495  23
   3  -4 -10 6025.46 283.971  14
   3  -4  -9 8173.18 371.048  23
   3  -4  -9 7968.28 350.497  14
   3  -4  -8 10036.0 408.603  14
   3  -4  -8 9650.44 365.312  26
   3  -4  -7 3231.45 156.613  26
   3  -4  -6 2075.85 115.585  26
   3  -4  -6 1944.72 123.284  35
   3  -4  -6 2055.86 227.931  34
   3  -4  -6 2159.36 131.005  41
   3  -4  -5 31498.8 1249.07  34
   3  -4  -5 31025.7 1016.70  16
   3  -4  -4 10442.5 576.927  34
   3  -4  -3 808.336 170.343  34
   3  -4  -2 11030.2 556.041  11
   3  -4  -1 32074.9 1238.34  11
   3  -4  -1 32035.7 1284.29  34
   3  -4   0 34420.0 1334.42   5
   3  -4   0 34587.8 1337.26  11
   3  -4   0 35401.5 1371.96  34
   3  -4   1 42933.8 1573.46   5
   3  -4   1 41666.8 1599.10  11
   3  -4   1 42322.6 1601.68  34
   3  -4   2 37.7261 96.7339  34
   3  -4   2-50.6920 104.644   5
   3  -4   3 17.7456 106.711   5
  -3   4  -3-4.38911 46.6290   2
   3  -4   3-4.55578 48.1641  41
   3  -4   3 55.9328 97.5833  34
  -3   4  -4 2025.45 132.230   2
   3  -4   4 2019.69 123.487  35
   3  -4   4 1625.31 212.131  34
   3  -4   4 2060.64 246.256   5
  -3   4  -5 7644.51 523.401  10
  -3   4  -5 7145.02 302.880   2
  -3   4  -6 1711.54 262.349  10
  -3   4  -6 1730.30 135.438   2
  -3   4  -6 1693.29 194.072  38
  -3   4  -7 4004.64 213.874   2
  -3   4  -7 3490.51 370.517  10
  -3   4  -8 3403.59 194.422   2
  -3   4  -8 3497.37 192.141   1
  -3   4  -9 202.104 54.6550  12
  -3   4  -9 146.935 66.0786   1
  -3   4  -9 308.290 78.5173   2
  -3   4 -10 4033.53 170.817  12
  -3   4 -10 4257.43 175.162   1
   3  -4  10 4477.80 184.996   4
  -3   4 -10 3778.65 174.766   9
   3  -3 -13 2129.68 104.306  19
   3  -3 -13 2221.79 114.774  20
   3  -3 -12 48.9267 54.2102  20
   3  -3 -12 13.4803 53.2244  15
   3  -3 -11 336.449 60.1477  25
   3  -3 -11 293.823 80.5644  15
   3  -3 -10 30043.6 1044.17  23
   3  -3 -10 30655.2 1017.23  25
   3  -3  -9 31909.0 1077.46  23
   3  -3  -9 30172.6 1059.30  14
   3  -3  -8 8763.49 333.517  26
   3  -3  -8 8344.89 376.581  23
   3  -3  -8 8283.82 360.630  14
   3  -3  -7 1529.99 103.079  26
   3  -3  -6 2848.68 143.754  41
   3  -3  -6 2492.16 230.655  34
   3  -3  -6 2711.72 138.820  35
   3  -3  -6 2746.47 138.554  26
   3  -3  -5 10601.4 389.414  41
   3  -3  -5 10677.4 542.874  34
   3  -3  -5 10233.4 383.955  35
   3  -3  -4 10680.9 550.929  34
   3  -3  -3 7205.11 433.104  34
   3  -3  -2 78570.6 2612.80  11
   3  -3  -2 78786.0 2678.74  34
   3  -3  -1 37860.8 1359.32  11
   3  -3  -1 36915.3 1401.26  34
   3  -3   0 17215.7 778.366  34
   3  -3   0 17558.6 758.198  11
   3  -3   0 18422.7 762.130   5
   3  -3   1 8651.28 484.523  34
   3  -3   1 9167.02 489.938  11
   3  -3   1 8773.23 458.831   5
   3  -3   2 25694.1 1012.13   5
   3  -3   2 26182.9 1051.40  34
   3  -3   3 271.230 114.867  34
   3  -3   3 283.767 58.0484  41
   3  -3   3 437.635 129.158   5
   3  -3   4 279.387 55.0041  35
   3  -3   4 295.169 109.495  34
  -3   3  -4 353.419 62.8316   2
  -3   3  -5 24971.6 853.144   2
  -3   3  -5 25835.6 1108.69  10
  -3   3  -6 1674.02 128.236   2
  -3   3  -6 1656.34 253.663  10
  -3   3  -7 2813.62 324.993  10
  -3   3  -7 2274.24 226.477  39
  -3   3  -7 2763.73 171.550   2
  -3   3  -8 15713.6 847.687  10
  -3   3  -8 15508.0 578.371   2
  -3   3  -9 1520.36 107.290  12
  -3   3  -9 1519.55 126.254   2
  -3   3 -10 3366.28 160.036   1
  -3   3 -10 2873.66 155.021   9
  -3   3 -10 2817.56 142.182  12
  -3   3 -10 2935.79 162.574   2
  -3   3 -11 76.2073 39.3290   1
   3  -2 -13 690.767 60.2549  19
   3  -2 -13 607.721 61.9845  20
   3  -2 -12 2116.41 128.153  19
   3  -2 -12 1769.52 124.852  20
   3  -2 -11 7892.70 307.136  25
   3  -2 -11 8081.82 341.509  15
   3  -2 -11 8045.68 349.105  20
   3  -2 -10 7780.47 327.227  25
   3  -2 -10 8120.25 350.306  23
   3  -2 -10 8231.46 363.161  20
   3  -2  -9 11299.0 461.478  23
   3  -2  -8 3247.11 171.245  26
   3  -2  -8 2368.39 177.575  23
   3  -2  -7 10960.9 410.705  26
   3  -2  -7 12434.8 467.513  23
   3  -2  -6-16.5934 42.6905  26
   3  -2  -6 21.2605 51.2975  14
   3  -2  -6 67.9692 68.1216  34
   3  -2  -5 2250.15 208.075  34
   3  -2  -5 2117.46 115.663  35
   3  -2  -5 2279.57 120.480  41
   3  -2  -4 2078.98 114.730  35
   3  -2  -4 1982.40 202.921  34
   3  -2  -4 1986.16 115.440  41
   3  -2  -3 40874.6 1439.21  34
   3  -2  -3 39126.5 1265.72  41
   3  -2  -2 39623.7 1424.08  34
   3  -2  -2 38596.0 1351.62  11
   3  -2  -1 89589.5 2905.00  11
   3  -2   0 34041.4 1280.18  34
   3  -2   0 35178.6 1246.14  11
   3  -2   1 4539.52 305.162  34
   3  -2   1 3924.79 260.995   5
   3  -2   2-13.5123 101.019  34
   3  -2   2 70.4903 87.5696   5
   3  -2   2 44.0492 44.0315  41
   3  -2   3 3666.17 167.589  35
   3  -2   3 3935.19 286.073  34
   3  -2   3 3993.98 258.038   5
   3  -2   3 3759.92 169.225  41
   3  -2   4 1666.46 101.064  35
   3  -2   4 1556.75 179.176  34
  -3   2  -5 20503.7 875.817  10
  -3   2  -5 18491.4 650.734   2
  -3   2  -6 3005.67 305.187  10
  -3   2  -6 2901.26 165.753   2
  -3   2  -7 18156.7 895.268  10
  -3   2  -7 17237.5 630.150   2
  -3   2  -8 10764.4 657.338  10
  -3   2  -8 10684.3 415.815   2
  -3   2  -9 27544.3 940.065   2
  -3   2  -9 26761.2 1222.80  10
  -3   2 -10 629.773 82.5575   9
  -3   2 -10 708.456 99.2538   2
  -3   2 -10 545.197 67.1899  12
  -3   2 -11 127.570 43.5976   9
  -3   2 -11 91.6015 54.2397   1
   3  -1 -13 1335.07 81.4134  19
   3  -1 -13 1221.23 74.2217  20
   3  -1 -12 7209.44 291.816  19
   3  -1 -12 6944.14 289.005  20
   3  -1 -11 20513.3 737.326  15
   3  -1 -11 20797.7 707.726  24
   3  -1 -11 20397.4 701.021  25
   3  -1 -11 22233.5 750.203  20
   3  -1 -10 6237.46 275.213  25
   3  -1 -10 6533.75 309.511  20
   3  -1  -9 431.413 86.5175  23
   3  -1  -9 426.079 80.8197  25
   3  -1  -9 412.254 89.8010  20
   3  -1  -8 23622.2 848.543  15
   3  -1  -8 24345.7 851.011  23
   3  -1  -7 1877.51 117.186  26
   3  -1  -7 1894.71 137.816  14
   3  -1  -7 2088.78 149.585  23
   3  -1  -6 29972.7 995.090  26
   3  -1  -6 31875.4 1030.83  14
   3  -1  -6 31119.7 1039.52  23
   3  -1  -5 8539.97 417.002  34
   3  -1  -4 58363.8 1979.19  34
   3  -1  -3 28318.6 1061.64  34
   3  -1  -2 54962.9 1880.82  34
   3  -1  -1 173236. 5400.17  11
   3  -1   0 1148.72 127.299  11
   3  -1   0 1330.37 162.173  34
   3  -1   1 10781.7 504.479  34
   3  -1   2 814.773 136.245  34
   3  -1   2 960.352 117.848   5
   3  -1   3 1071.97 147.905  34
   3  -1   3 520.678 99.1629   5
   3  -1   4 5101.35 301.327  34
   3  -1   4 4716.81 193.387  35
   3  -1   5 343.605 87.2888  34
  -3   1  -5 462.474 124.347  10
  -3   1  -6 36100.8 1203.48   2
  -3   1  -6 40037.0 1458.24  10
  -3   1  -7 8605.02 355.213   2
  -3   1  -7 9469.68 567.976  10
  -3   1  -8 254.341 103.759  39
  -3   1  -8 300.755 141.476  10
  -3   1  -8 218.864 76.1941   2
  -3   1  -9 525.659 136.787  39
  -3   1  -9 777.908 188.983  10
  -3   1  -9 616.478 98.3650   2
  -3   1 -10 5796.76 244.920  12
  -3   1 -10 6549.15 276.185   9
  -3   1 -10 6615.35 290.472   2
  -3   1 -11 200.876 55.6266   9
   3  -1  12 1172.92 86.4587  37
  -3   1 -12 1443.65 83.1620   1
   3   0 -12 377.913 59.8421  20
   3   0 -11 11130.2 435.320  19
   3   0 -11 10872.2 430.345  20
   3   0 -10 4604.55 223.237  25
   3   0 -10 4879.57 250.872  20
   3   0 -10 4936.55 227.591  24
   3   0  -9 1102.24 108.087  25
   3   0  -9 1255.87 123.247  20
   3   0  -8 78.3831 60.2176   9
   3   0  -8 75.4530 69.6235  15
   3   0  -8-28.5655 68.1952  25
   3   0  -8 39.1222 66.8836  23
   3   0  -8 27.8376 65.5735  20
   3   0  -7 5.31985 49.1909   9
   3   0  -7-23.1634 52.1539  14
   3   0  -7-12.3193 63.1826  15
   3   0  -7 18.9410 54.1058  20
   3   0  -7-12.4095 65.2813  23
   3   0  -6 933.632 104.307  23
   3   0  -6 1058.24 92.3356   9
   3   0  -6 753.798 92.0973  15
   3   0  -6 966.684 95.2244  14
   3   0  -5 9614.14 354.963   9
   3   0  -5 9253.76 417.407  34
   3   0  -4 107483. 3312.63   9
   3   0  -4 105761. 3434.88  34
   3   0  -3 84311.1 2754.64  34
   3   0  -2 16552.1 677.079  34
   3   0  -1 55930.5 1787.26  11
   3   0   0 1855.42 170.942  34
   3   0   0 1737.72 130.451  11
   3   0   1 137821. 4377.47  34
   3   0   2 3107.05 224.617  34
   3   0   3 8154.88 394.601  34
   3   0   3 7494.17 306.622   5
  -3   0  -4 9447.32 421.077  10
   3   0   4 8925.98 404.718  34
   3   0   5 8614.41 394.205  34
  -3   0  -5 8081.32 442.259  10
  -3   0  -6 8994.08 499.494  10
  -3   0  -7 8662.57 516.635  10
  -3   0  -7 8021.62 331.003   2
  -3   0  -8 5402.49 430.745  10
  -3   0  -8 5682.56 263.938   2
  -3   0  -9 812.841 104.793   2
  -3   0  -9 723.944 178.860  10
  -3   0  -9 793.657 156.428  39
  -3   0 -10 41.4387 73.5865   2
  -3   0 -10 64.5676 58.8082   9
  -3   0 -10 24.4745 114.577  10
  -3   0 -10-57.5278 87.4999  39
  -3   0 -11 4.48994 48.8444   9
   3   0  12 544.816 70.9552  37
  -3   0 -13 1027.43 69.0003   2
   3   1 -13 2511.90 105.645  19
   3   1 -12 261.730 52.4129  18
   3   1 -12 233.698 44.2804  20
   3   1 -11 3341.74 174.818  20
   3   1 -10 3527.53 178.789  24
   3   1 -10 3933.17 209.309  20
   3   1  -9 1626.80 126.176  24
   3   1  -9 1622.78 132.262   9
   3   1  -9 1814.91 132.173  25
   3   1  -9 1743.31 141.511  20
   3   1  -8 17000.6 627.608  20
   3   1  -8 15956.2 624.746  15
   3   1  -8 16757.7 605.865  25
   3   1  -8 16931.7 612.402   9
   3   1  -7 6.33274 54.6689  20
   3   1  -7-53.6515 57.5530   9
   3   1  -7-20.4790 102.812  10
   3   1  -7-16.2524 58.1142  25
   3   1  -7-12.5378 62.6034  15
   3   1  -6 4246.32 205.203   9
   3   1  -6 4407.14 190.508  26
   3   1  -6 4299.15 214.989  15
   3   1  -6 4305.33 215.800  20
   3   1  -6 4453.09 220.249  23
   3   1  -6 4308.84 324.963  10
   3   1  -5 3969.63 182.570   9
   3   1  -5 4268.89 292.836  10
   3   1  -4 4058.15 237.323  34
   3   1  -4 4072.93 173.197   9
   3   1  -4 3811.17 258.541  10
   3   1  -3 433.739 95.0363  34
   3   1  -2 14553.9 600.639  34
   3   1  -1 14165.2 592.608  34
   3   1   0 999.286 60.6184   6
   3   1   0 984.808 78.8449  11
   3   1   1 8124.77 390.388  34
  -3  -1  -2 49078.9 1558.79  10
   3   1   2 48355.1 1651.39  34
  -3  -1  -3 1219.96 112.454  10
   3   1   3 1599.39 152.270  34
  -3  -1  -4 181258. 5729.48  10
   3   1   4 185091. 5735.89  34
  -3  -1  -5 72310.6 2345.86  10
   3   1   5 68716.9 2280.78  34
  -3  -1  -6 17403.8 760.781  10
   3   1   7 1259.62 89.5565   7
  -3  -1  -7 1346.52 199.180  10
  -3  -1  -7 1368.30 108.194   2
  -3  -1  -8 15423.6 765.265  10
  -3  -1  -8 14941.0 552.532   2
  -3  -1  -9 906.019 106.770   2
  -3  -1  -9 720.405 87.2932   9
  -3  -1  -9 847.158 185.934  10
  -3  -1 -10 13239.4 504.765   2
  -3  -1 -10 12202.0 717.734  10
  -3  -1 -10 13357.1 489.496   9
  -3  -1 -10 12352.3 662.207  39
  -3  -1 -11 705.290 82.0712   9
   3   1  12 3162.44 169.551  37
   3   1  13 5600.06 228.096  37
  -3  -1 -13 6122.88 232.549   2
   3   2 -12 902.134 69.7169  18
   3   2 -12 839.173 72.2198  19
   3   2 -11 3296.18 155.088  20
   3   2 -11 3170.87 169.777  18
   3   2 -11 3250.68 175.927  19
   3   2 -10 251.830 79.6530  19
   3   2 -10 318.699 73.4000   9
   3   2 -10 209.322 66.4610  20
   3   2  -9 2009.20 144.213   9
   3   2  -9 2017.01 145.131  20
   3   2  -9 1977.44 130.603  24
   3   2  -8 1894.72 139.675  25
   3   2  -8 2127.90 142.593  24
   3   2  -8 1770.34 247.317  10
   3   2  -8 2002.66 143.067   9
   3   2  -8 2220.63 154.595  20
   3   2  -7 1315.45 114.897  25
   3   2  -7 1259.11 114.632  12
   3   2  -7 1411.76 120.933  20
   3   2  -7 1034.48 186.852  10
   3   2  -7 1363.41 114.727   9
   3   2  -7 1365.57 124.752  15
   3   2  -6 74043.6 2413.95   9
   3   2  -6 75676.6 2389.86  26
   3   2  -6 77409.0 2419.76  25
   3   2  -6 76581.1 2636.51  10
   3   2  -6 77515.5 2432.06  20
   3   2  -6 79505.2 2435.62  15
   3   2  -6 76148.4 2420.37  12
   3   2  -5 46486.4 1496.81   9
   3   2  -5 48216.8 1675.54  10
   3   2  -4 4491.12 190.443   9
   3   2  -4 4908.70 290.609  10
   3   2  -3 23749.3 842.669  10
   3   2  -3 22349.5 841.519  34
   3   2  -2 17932.4 630.421  10
   3   2  -2 17140.5 683.220  34
   3   2  -1 21002.9 793.834  34
   3   2   0 28516.2 922.507   6
   3   2   1 5720.01 305.420  34
   3   2   2 3711.42 232.311  34
  -3  -2  -3 56668.8 1772.41  10
   3   2   3 53580.4 1844.53  34
   3   2   4 56874.0 1879.35  34
   3   2   4 56300.9 1774.72   7
  -3  -2  -4 58037.5 1856.99  10
   3   2   5 17325.4 582.881   7
  -3  -2  -5 18003.8 699.271  10
   3   2   6 1441.91 89.6568   7
  -3  -2  -6 1340.12 168.521  10
  -3  -2  -7 445.572 60.0622   9
  -3  -2  -7 519.777 130.205  10
   3   2   7 461.800 56.6218   7
  -3  -2  -7 407.048 70.1497   2
  -3  -2  -8 9859.47 386.624   2
  -3  -2  -8 9795.41 370.720   9
  -3  -2  -8 9203.91 544.677  10
  -3  -2  -9 71.0222 72.8773   2
  -3  -2  -9 146.857 56.2598   9
  -3  -2  -9 155.087 113.680  10
  -3  -2 -10 45.4555 51.2617   9
  -3  -2 -10-23.4954 109.993  10
  -3  -2 -10 18.6027 93.3917  39
  -3  -2 -10-16.9621 66.4385  40
  -3  -2 -10 30.6764 71.2297   2
   3   2  11 1304.19 119.912  37
  -3  -2 -11 1123.96 99.4974   9
   3   2  12 3675.65 192.148  37
  -3  -2 -13 1713.79 107.603   2
   3   2  13 1619.07 104.748  37
  -3  -2 -14 13.9545 23.1857   2
   3   3 -12 1642.64 84.0558  18
   3   3 -12 1603.26 85.3340  19
   3   3 -11 356.097 65.6170  18
   3   3 -11 336.524 63.5427  19
   3   3 -10 3349.66 177.119   9
   3   3 -10 3694.70 196.408  19
   3   3 -10 3421.86 192.686  18
   3   3 -10 3376.45 165.473  20
   3   3  -9 5.75897 59.0672   9
   3   3  -9-27.3191 55.4533  20
   3   3  -9 6.62138 71.6976  19
   3   3  -8 10620.5 420.874   9
   3   3  -8 10171.2 617.414  10
   3   3  -8 10238.4 402.936  24
   3   3  -8 10295.2 420.416  12
   3   3  -8 10890.9 424.318  20
   3   3  -8 10836.2 437.195  19
   3   3  -7 6677.42 305.302  19
   3   3  -7 6624.64 286.495  24
   3   3  -7 6706.41 294.480   9
   3   3  -7 6668.48 297.585  12
   3   3  -7 6802.28 292.456  25
   3   3  -7 5754.83 276.011  28
   3   3  -7 6736.70 297.439  20
   3   3  -7 6814.57 465.801  10
   3   3  -6 4296.65 347.047  10
   3   3  -6 5015.98 232.821  24
   3   3  -6 4759.12 229.477  25
   3   3  -6 5225.19 240.697  20
   3   3  -6 5004.18 239.553  12
   3   3  -6 4537.42 225.420   9
   3   3  -5 2240.01 138.564  12
   3   3  -5 1906.18 133.048  24
   3   3  -5 2148.94 131.268  25
   3   3  -5 1959.56 210.851  10
   3   3  -4 24561.2 945.898  10
   3   3  -3 27102.9 979.672  10
   3   3  -2 39885.4 1320.98  10
   3   3  -1 14.5382 31.0428  10
   3   3   0 112552. 3515.00   6
   3   3   1 298.444 68.8089   6
   3   3   1 281.380 86.0710  34
   3   3   2 153145. 4818.60  34
  -3  -3  -4 44650.1 1469.52  10
   3   3   4 45001.2 1410.38   7
   3   3   5 765.243 62.4837   7
  -3  -3  -5 709.940 109.275  10
  -3  -3  -6 31635.6 1122.84  10
   3   3   6 29862.1 968.745   7
  -3  -3  -7 356.766 105.170  10
  -3  -3  -7 512.668 73.9457   2
   3   3   7 395.727 49.4032   7
  -3  -3  -8 152.577 62.7539   2
  -3  -3  -8 199.427 104.068  10
  -3  -3  -9 17.5464 70.8764   2
  -3  -3  -9-36.1688 48.9599   9
  -3  -3  -9-21.0263 95.9427  10
  -3  -3 -10 2042.83 155.176   2
  -3  -3 -10 2088.27 132.892   9
  -3  -3 -10 1834.24 229.035  39
   3   3  10 2393.04 161.217  37
   3   3  11 12382.1 472.472  37
  -3  -3 -11 10405.8 602.071  39
   3   3  12 14511.3 537.547  37
   3   3  13 89.0482 45.1728  37
  -3  -3 -13 159.333 60.9745   2
  -3  -3 -14 23.9258 29.5988   2
   3   4 -11 2394.42 124.442  19
   3   4 -11 2512.05 127.366  18
   3   4 -10 2495.77 151.459  18
   3   4 -10 2276.65 145.184  19
   3   4 -10 2373.00 133.930   9
   3   4  -9 2354.86 160.663  18
   3   4  -9 2228.70 158.587  19
   3   4  -9 2396.83 148.963   9
   3   4  -8 34154.0 1103.45   9
   3   4  -8 33156.6 1088.76  20
   3   4  -8 31314.2 1070.73  24
   3   4  -8 30500.9 1080.64  28
   3   4  -8 33952.2 1120.78  19
   3   4  -8 34767.7 1113.03  12
   3   4  -7 1638.37 234.358  10
   3   4  -7 1946.88 138.156   9
   3   4  -7 1945.91 134.112  20
   3   4  -7 2023.89 131.687  24
   3   4  -7 1697.98 134.420  28
   3   4  -7 1847.53 146.102  12
   3   4  -7 2014.95 151.459  19
   3   4  -6 192.875 103.216  10
   3   4  -6 216.819 82.1039  12
   3   4  -6 250.814 75.6305  19
   3   4  -6 295.635 71.1759  24
   3   4  -6 233.493 60.0906  20
   3   4  -5 1407.29 111.764  25
   3   4  -5 1471.56 113.045  24
   3   4  -5 1342.82 110.268  20
   3   4  -5 1420.15 119.803  19
   3   4  -5 1577.43 126.677  12
   3   4  -5 1389.68 187.285  10
   3   4  -4 706.773 130.619  10
   3   4  -3 16402.6 669.827  10
   3   4  -2 21368.0 780.136  10
   3   4  -1 252.065 39.3953   8
   3   4  -1 149.540 49.9614  10
   3   4  -1 256.885 41.9151  36
   3   4   0 6275.20 241.316  10
   3   4   0 8427.07 260.826  36
   3   4   1 29509.4 1028.27   6
   3   4   2 49106.7 1565.31   6
   3   4   2 45647.2 1447.60   8
   3   4   3 89624.2 2772.61   6
   3   4   3 83901.8 2625.60  36
   3   4   3 85360.7 2630.82   8
   3   4   4 98588.0 3123.55  36
   3   4   4 104916. 3130.62   7
   3   4   5 24271.3 804.450  37
   3   4   5 24721.3 791.902   7
   3   4   6 11.7682 42.0785  37
   3   4   7 466.243 69.0826  37
  -3  -4  -7 460.799 75.3516   3
   3   4   8 3989.90 201.438  37
  -3  -4  -8 3684.48 195.006   2
  -3  -4  -8 3553.17 202.055   3
  -3  -4  -9-5.86729 70.5644   2
   3   4   9 6.15441 61.7932  37
  -3  -4 -10 12213.3 639.121  39
  -3  -4 -10 12452.3 496.960   2
   3   4  10 13936.2 516.436  37
  -3  -4 -11 3218.82 304.614  39
  -3  -4 -11 3737.67 332.082  40
   3   4  12 1492.37 122.142  37
  -3  -4 -13 55.8316 57.6284   2
   3   4  13 145.013 52.9201  37
  -3  -4 -14 818.675 62.3485   2
   3   5 -11 463.381 42.6778  30
   3   5 -10 5689.50 236.141  19
   3   5  -9 5046.16 223.126   9
   3   5  -9 5102.63 241.288  19
   3   5  -8 1290.03 120.779  19
   3   5  -8 923.698 97.8674   9
   3   5  -8 1026.23 113.320  12
   3   5  -8 942.483 99.0317  28
   3   5  -7 11990.9 486.681  19
   3   5  -7 12393.5 486.452  12
   3   5  -7 12214.0 468.031   9
   3   5  -6 2441.78 150.646  24
   3   5  -6 2436.57 263.125  10
   3   5  -6 2960.86 181.585  19
   3   5  -5 156.885 74.7583  18
   3   5  -5 174.444 71.2981  19
   3   5  -5 178.879 57.6434  24
   3   5  -5 72.1978 84.6275  10
   3   5  -4 6725.93 275.372  24
   3   5  -4 5988.04 389.894  10
   3   5  -4 6249.80 282.915  19
   3   5  -4 6221.64 283.952  18
   3   5  -4 6655.27 287.464  12
   3   5  -3 8742.67 446.399  10
   3   5  -2 54874.7 1840.06  10
   3   5  -1 38883.6 1307.76  10
   3   5   0 849.242 63.4203   8
   3   5   0 882.320 85.3603  10
   3   5   1 1091.83 134.504   6
   3   5   2 5942.67 378.832  33
   3   5   2 5893.24 222.360   8
   3   5   2 6347.06 332.813   6
   3   5   3 9130.65 324.863   8
   3   5   3 10171.2 507.349  33
   3   5   3 9186.23 329.554  37
   3   5   3 9418.45 451.063   6
   3   5   4 21785.1 712.036   8
   3   5   4 21556.8 718.860  37
   3   5   4 23153.9 884.143   6
   3   5   5 18460.6 606.249   8
   3   5   5 17779.1 616.670  37
   3   5   5 18684.6 792.471   6
   3   5   6 16870.4 565.143   8
   3   5   6 16529.8 582.121  37
   3   5   7 9808.70 385.503  37
   3   5   7 10133.1 362.050   8
  -3  -5  -7 9795.77 389.501   3
   3   5   8 3975.66 207.094  37
  -3  -5  -8 3800.10 211.163   3
   3   5   8 4031.05 177.154   8
  -3  -5  -9 5215.04 255.017   2
  -3  -5  -9 5155.12 266.194   3
   3   5   9 5311.08 258.073  37
  -3  -5 -10 944.183 114.256   2
   3   5  10 1051.38 114.145  37
  -3  -5 -10 853.021 162.431  39
   3   5  11 792.939 187.995   6
  -3  -5 -11 764.038 156.257  39
   3   5  11 762.657 99.3082  37
   3   5  12 90.2626 61.9970  37
   3   5  13 8576.76 338.840  37
  -3  -5 -13 8937.50 339.790   2
  -3  -5 -14-7.08688 35.0591   2
   3   6 -10 2375.10 109.630  30
   3   6 -10 2409.54 118.480  18
   3   6  -9 1186.99 95.2599  19
   3   6  -8 3435.46 187.704  19
   3   6  -8 3497.81 173.030   9
   3   6  -8 3228.56 186.357  12
   3   6  -8 3122.43 173.446  28
   3   6  -7 893.379 108.277  28
   3   6  -7 1074.69 100.829   9
   3   6  -7 960.846 110.207  19
   3   6  -6 6637.66 310.320  19
   3   6  -5 25.5826 70.5354  12
   3   6  -5-37.9847 86.6595  10
   3   6  -5 6.55131 66.4895  19
   3   6  -4 31440.2 997.514  24
   3   6  -4 28366.9 1012.07  19
   3   6  -4 29679.7 1180.65  10
   3   6  -4 29374.0 1013.34  12
   3   6  -3 20153.5 677.879  24
   3   6  -3 19485.1 692.601  19
   3   6  -3 19476.2 822.157  10
   3   6  -3 18962.6 690.352  12
   3   6  -2 8809.36 334.840  24
   3   6  -2 8868.52 346.393  19
   3   6  -2 8424.52 340.298  12
   3   6  -1 7599.08 371.755  10
   3   6   0-34.7761 122.105  33
   3   6   1 20338.5 671.891   8
   3   6   1 20987.3 686.880  37
   3   6   2 386.338 145.214  33
   3   6   2 235.013 104.692   6
   3   6   2 257.938 45.6462   8
   3   6   2 257.633 48.5701  37
   3   6   3 28263.4 1096.02  33
   3   6   3 27268.0 1031.24   6
   3   6   3 27175.6 849.402   8
   3   6   3 26769.5 862.280  37
   3   6   4 3377.40 301.579  33
   3   6   4 3211.43 145.819   8
   3   6   4 3421.43 269.758   6
   3   6   4 3327.23 158.338  37
   3   6   5 619.112 61.5346   8
   3   6   5 595.819 149.117   6
   3   6   5 628.513 72.3816  37
   3   6   6 5402.39 216.724   8
   3   6   6 5404.41 239.712  37
   3   6   7 19647.8 651.953   8
  -3  -6  -7 19111.8 687.837   3
   3   6   7 19838.2 687.533  37
   3   6   8 2323.15 123.942   8
  -3  -6  -8 2612.86 165.531   3
   3   6   8 2608.73 161.306  37
  -3  -6  -9 2495.32 173.331   3
   3   6   9 2546.23 306.681   6
   3   6   9 2679.61 169.537  37
  -3  -6  -9 2319.01 226.414  39
   3   6  10 18245.1 658.913  37
  -3  -6 -10 18343.0 654.553   2
   3   6  10 17529.3 894.274   6
  -3  -6 -10 16017.5 769.585  39
   3   6  11 6197.91 287.917  37
   3   6  12 111.019 59.0686  37
   3   6  13 68.3856 48.4233  37
  -3  -6 -13 35.7610 56.4449   2
  -3  -6 -14 82.8773 35.9946   2
   3   7  -9 4295.02 166.713  30
   3   7  -8-17.8074 58.2055  18
   3   7  -8 11.9879 52.5787  28
   3   7  -7 8.60041 45.0142   9
   3   7  -7-5.63854 65.4606  28
   3   7  -7-10.6844 59.7081  19
   3   7  -7 11.2463 70.6355  18
   3   7  -6 2956.98 182.990  12
   3   7  -6 2998.21 184.145  19
   3   7  -6 3012.43 189.184  18
   3   7  -5 4916.72 248.947  12
   3   7  -5 4718.00 247.967  19
   3   7  -5 5019.30 255.954  18
   3   7  -4 3450.72 199.234  12
   3   7  -4 3434.11 200.690  19
   3   7  -4 3548.00 206.269  18
   3   7  -3 12276.1 458.382  12
   3   7  -3 11032.9 453.592  19
   3   7  -3 11688.1 457.992  18
   3   7  -2 107.600 63.0957  18
   3   7  -2 96.0452 61.2566  19
   3   7  -2 124.440 73.8687  10
   3   7  -2 36.9444 63.5523  12
   3   7  -2 164.254 67.7319  13
   3   7  -1 768.062 91.1222  13
   3   7  -1 823.729 87.9083  12
   3   7  -1 729.172 83.5257  30
   3   7  -1 750.689 121.319  10
   3   7   0 6827.97 290.002  13
   3   7   0 6960.62 470.279  33
   3   7   1 24435.6 1054.06  33
   3   7   1 23744.7 799.685  37
   3   7   2 42003.7 1334.77   8
   3   7   2 42053.7 1357.09  37
   3   7   2 43849.3 1555.70   6
   3   7   3 71662.4 2404.17  33
   3   7   3 67493.1 2078.66   8
   3   7   3 67618.7 2102.05  37
   3   7   3 68852.6 2315.03   6
   3   7   4-20.2430 121.729  33
   3   7   4 25.9300 38.9750   8
   3   7   4-17.2361 46.0005  37
   3   7   4 16.7851 105.423   6
   3   7   5 7003.36 293.548  37
   3   7   5 7144.11 269.165   8
   3   7   5 6910.98 294.322  13
   3   7   5 7273.31 459.165   6
   3   7   6 1355.38 110.915  13
   3   7   6 1450.69 90.3678   8
  -3  -7  -6 1322.38 110.379   3
   3   7   6 1452.32 111.625  37
   3   7   7 42.6168 42.6543   8
  -3  -7  -7 58.2539 65.6915   3
   3   7   7 39.1586 56.4882  37
   3   7   8 2299.39 116.484   8
   3   7   8 2561.58 161.753  37
  -3  -7  -8 2298.77 162.696   3
   3   7   9 6955.85 497.502   6
   3   7   9 7336.43 322.665  37
  -3  -7  -9 6863.03 324.778   3
  -3  -7 -10 5077.63 262.332   2
   3   7  10 4837.31 418.926   6
   3   7  10 5861.28 274.307  37
  -3  -7 -10 5671.95 281.843   3
   3   7  11 5386.65 260.256  37
   3   7  12 16.0030 53.8518  37
   3   7  13 1555.36 103.035  37
  -3  -7 -13 1387.87 103.069   2
  -3  -7 -14 411.903 45.6321   2
   3   8  -9-15.2233 23.0228  29
   3   8  -8 744.115 65.6311  28
   3   8  -7 1810.84 106.626  30
   3   8  -7 1827.48 124.351  28
  -3  -8   6 6392.38 275.846   4
   3   8  -6 7378.14 308.694  12
   3   8  -6 7202.39 290.460  30
   3   8  -6 7428.67 324.322  28
   3   8  -6 7357.36 312.392  18
   3   8  -5 2592.03 173.806  12
   3   8  -5 2978.71 166.476  30
   3   8  -5 2992.52 185.143  18
   3   8  -4 376.915 75.5745  30
   3   8  -4 573.575 99.1659  18
   3   8  -4 492.962 86.5664  12
   3   8  -3 4962.08 247.350  12
   3   8  -3 4935.13 237.693  30
   3   8  -3 5028.04 254.922  18
   3   8  -2 21.0537 65.4309  13
   3   8  -2 32.2321 54.2379  30
   3   8  -2 39.0752 62.6702  12
   3   8  -1 3022.90 176.919  13
   3   8  -1 2930.49 163.917  12
   3   8  -1 2847.95 162.225  30
   3   8   0 15961.1 833.187  33
   3   8   0 16916.4 603.015  13
   3   8   0 16250.3 582.154  30
   3   8   1 4871.99 225.234  30
   3   8   1 5524.35 254.205  13
   3   8   1 5885.87 449.195  33
   3   8   1 5063.43 236.990  37
   3   8   2 4365.97 209.712  37
   3   8   2 4069.41 206.044  28
   3   8   2 4411.38 197.707  30
  -3  -8  -2 4229.83 202.073   3
  -3  -8  -3 157.289 51.7720   3
   3   8   3 108.218 55.8464  37
   3   8   3 260.062 121.503   6
   3   8   3 96.1295 74.2808  13
   3   8   3 96.5123 140.685  33
  -3  -8  -4 12758.8 477.635   3
   3   8   4 13572.1 485.444  37
   3   8   4 12095.7 657.574   6
   3   8   4 12985.3 491.363  13
   3   8   4 12493.6 711.433  33
  -3  -8  -5 19330.5 695.266   3
   3   8   5 19706.9 660.458   8
   3   8   5 20124.6 698.789  37
   3   8   5 20308.3 922.978   6
   3   8   5 20027.8 700.714  13
   3   8   5 21305.6 974.638  33
  -3  -8  -6 3367.04 189.328   3
   3   8   6 3468.08 157.650   8
   3   8   6 3923.89 200.196  37
   3   8   6 3489.45 190.301  13
   3   8   6 3253.18 340.399  33
  -3  -8  -7 14707.2 547.708   3
   3   8   7 14312.1 493.415   8
   3   8   7 14314.1 527.850  13
   3   8   7 14939.2 548.847  37
  -3  -8  -8 219.484 81.0583   3
   3   8   8 128.203 74.5972  37
   3   8   8 166.514 124.611   6
  -3  -8  -9 1768.40 149.773   3
   3   8   9 1980.97 147.115  37
   3   8   9 1534.58 242.897   6
  -3  -8 -10 3346.26 204.347   3
   3   8  10 3381.36 197.054  37
   3   8  10 3312.55 344.553   6
   3   8  11 622.805 90.6830  37
   3   8  12 1538.84 113.928  37
   3   8  13 281.703 53.2120  37
  -3  -8 -13 349.310 61.8234   2
  -3  -8 -14 470.239 41.9838   2
   3   9  -8 66.2125 21.9833  29
   3   9  -7 339.413 56.8720  28
   3   9  -6-19.4779 63.4642  28
   3   9  -5 3170.34 177.082  12
   3   9  -4-50.6769 61.8194  12
   3   9  -4 34.0358 47.1320  30
   3   9  -3 5737.00 247.599  30
   3   9  -3 5426.63 261.143  12
   3   9  -2 5891.74 259.165  30
   3   9  -2 6288.24 276.372  12
   3   9  -2 5901.29 270.318  13
   3   9  -1 895.260 97.9603  12
   3   9  -1 886.213 109.278  13
   3   9   0 6026.47 282.996  13
   3   9   0 5789.77 262.540  29
   3   9   0 6483.64 499.104  33
   3   9   1 20923.0 1032.39  33
   3   9   1 21268.5 757.795  13
   3   9   2 68.2190 65.4742  37
  -3  -9  -2 21.3621 47.7838   3
   3   9   2 63.4746 58.6144  28
  -3  -9  -2 35.9353 106.405   5
   3   9   3 7259.35 314.575  37
   3   9   3 7671.14 548.702  33
   3   9   3 7144.12 319.279  13
  -3  -9  -3 6998.70 305.602   3
   3   9   4 926.721 102.753  37
   3   9   4 988.994 201.003   6
   3   9   4 558.749 200.671  33
   3   9   4 933.203 110.714  13
  -3  -9  -4 828.667 95.5674   3
   3   9   5 29518.5 997.487  37
   3   9   5 29396.6 1252.28   6
   3   9   5 29491.8 999.343  13
   3   9   5 29153.8 1293.90  33
  -3  -9  -5 28787.6 993.818   3
   3   9   6 2961.17 175.749  37
   3   9   6 2434.36 168.041  13
   3   9   6 2677.81 325.025  33
  -3  -9  -6 2810.26 173.447   3
   3   9   7 44.2974 70.5164  13
   3   9   7 12.7673 66.8255  37
  -3  -9  -7-6.48027 66.1191   3
   3   9   8 39513.2 1642.42   6
   3   9   8 42536.9 1386.35  37
  -3  -9  -8 41331.8 1386.93   3
  -3  -9  -9 10719.2 432.383   3
   3   9   9 10459.7 425.033  37
  -3  -9 -10 5881.96 287.164   3
   3   9  10 6150.90 282.493  37
  -3  -9 -11 352.712 88.3758   3
   3   9  11 256.387 69.3355  37
   3   9  12 30.8515 46.1454  37
   3   9  13 615.087 60.0399  37
  -3  -9 -13 552.897 62.9977   2
   3  10  -6 327.772 58.8985  28
   3  10  -6 208.315 39.1386  29
   3  10  -5 7.06991 40.3668  29
   3  10  -4 10.9816 66.7834  28
   3  10  -4 8.82136 55.2129  12
   3  10  -3 559.198 83.1267  12
   3  10  -2 294.939 66.3621  29
   3  10  -2 249.969 65.8263  12
   3  10  -1 37.4473 56.7357  12
   3  10  -1 97.8077 68.1503  13
   3  10  -1 19.8143 47.2587  29
   3  10   0 272.637 87.1862  13
  -3 -10  -1 3120.52 183.405   3
   3  10   1 3703.27 199.454  28
   3  10   1 3731.00 212.001  13
   3  10   1 3679.64 393.964  33
   3  10   2 4160.42 208.932  28
  -3 -10  -2 3957.75 210.940   3
   3  10   2 4002.41 420.188  33
   3  10   3 16626.0 618.057  37
  -3 -10  -3 17607.3 612.898   3
   3  10   3 15527.6 613.945  13
  -3 -10  -4 11905.8 468.678   3
   3  10   4 12178.3 477.247  37
   3  10   4 11515.2 729.665  33
   3  10   4 12210.0 480.592  13
  -3 -10  -5 10595.2 428.595   3
   3  10   5 11060.9 435.630  37
   3  10   5 10805.2 685.160  33
   3  10   5 10284.1 429.317  13
  -3 -10  -6 1702.17 137.874   3
   3  10   6 1980.26 148.136  37
   3  10   6 1807.18 281.692  33
   3  10   6 1689.44 143.582  13
   3  10   7 65.0045 65.9917  37
   3  10   7 40.1833 72.6246  13
  -3 -10  -7 45.6712 72.6179   3
   3  10   8 766.251 89.8339  13
   3  10   8 737.668 99.7540  37
  -3 -10  -8 628.040 102.790   3
   3  10   8 778.990 179.538   6
  -3 -10  -9 755.130 102.718   3
   3  10   9 644.647 94.1944  37
  -3 -10 -10 17.4208 70.1097   3
   3  10  10 44.7740 61.7326  37
  -3 -10 -11 1025.68 104.046   3
   3  10  11 1019.75 93.3007  37
  -3 -10 -12 55.4286 56.3876   2
   3  10  12 136.055 44.8382  37
  -3 -10 -13 1231.69 71.5591   2
   3  11  -5 335.266 52.8259  28
   3  11  -4 1025.55 90.6686  28
   3  11  -3 76.6552 59.1735  28
   3  11  -2 26.9818 62.1384  28
  -3 -11   2 3.51789 39.6628   3
   3  11  -1 8222.49 315.672  13
   3  11  -1 7527.66 324.445  28
   3  11   0 5489.45 254.878  13
   3  11   0 5489.50 250.831  28
   3  11   1 11811.5 452.025  13
   3  11   1 11708.2 433.529  28
   3  11   2 6896.89 314.847  13
  -3 -11  -2 6717.30 294.030   3
   3  11   2 6387.07 281.006  28
   3  11   2 7063.06 552.364  33
  -3 -11  -3 1758.60 133.593   3
  -3 -11  -4 10989.7 426.327   3
   3  11   4 10590.8 432.633  37
   3  11   4 10611.7 434.650  13
  -3 -11  -5 13440.2 509.912   3
   3  11   5 13581.2 516.198  37
   3  11   5 13156.7 512.909  13
   3  11   6 8618.46 363.888  37
   3  11   6 8130.99 354.645  13
  -3 -11  -6 8436.02 357.357   3
   3  11   7 936.053 105.256  37
   3  11   7 931.426 110.139  13
  -3 -11  -7 1065.54 111.478   3
   3  11   8 1981.52 146.680  37
  -3 -11  -8 2174.99 152.601   3
   3  11   9 1696.04 127.968  37
  -3 -11  -9 1832.57 136.292   3
   3  11  10 243.900 61.9196  37
  -3 -11 -10 214.387 74.7718   3
   3  11  11 100.945 44.9211  37
  -3 -11 -11 227.714 61.5296   3
  -3 -11 -12 541.855 58.3080   2
   3  12  -4 38.8243 28.0030  28
   3  12  -3 159.388 46.8988  28
   3  12  -3 184.200 42.6280  27
   3  12  -2-7.27323 48.0022  28
  -3 -12   1 740.351 64.6150   3
   3  12  -1 1015.94 90.9004  28
  -3 -12   0 63.0207 44.4930   3
   3  12   0 129.549 66.6783  13
   3  12   0 93.7728 55.0723  28
   3  12   1 6155.52 268.425  13
   3  12   1 6064.96 245.913  28
   3  12   2 304.588 86.7402  13
  -3 -12  -2 287.645 66.7981   3
  -3 -12  -3 56.1618 59.5386   3
   3  12   4 59.3410 71.6963  13
  -3 -12  -4 122.227 62.5102   3
   3  12   5 868.916 109.387  13
  -3 -12  -5 680.031 91.9004   3
   3  12   6 73.5997 61.3107  37
   3  12   6 37.9420 71.5516  13
  -3 -12  -6-16.1084 62.8487   3
   3  12   7 6762.07 292.604  37
   3  12   7 6485.52 282.432  13
  -3 -12  -7 6787.73 291.727   3
   3  12   8 5837.36 257.766  37
  -3 -12  -8 5699.54 256.812   3
   3  12   9-8.91936 50.9280  37
  -3 -12  -9 57.2670 57.2265   3
   3  12  10 104.023 44.9692  37
  -3 -12 -10 113.237 53.2221   3
  -3 -12 -12 2002.90 82.9772   2
   3  13  -2 2088.33 91.4318  27
   3  13  -1 3723.05 156.432  27
   3  13  -1 3136.38 130.487  28
   3  13   0 2273.97 102.649  28
  -3 -13  -1 530.643 53.5058   3
  -3 -13  -2 275.516 51.0472   3
   3  13   2 503.868 78.7680  13
  -3 -13  -3 738.733 73.7136   3
  -3 -13  -4 3.94032 49.8407   3
   3  13   4 32.6042 67.5608  13
  -3 -13  -5 627.516 75.5389   3
   3  13   5 643.281 87.4511  13
  -3 -13  -6 809.218 83.9402   3
   3  13   6 902.013 91.7502  13
  -3 -13  -7 4882.63 213.072   3
  -3 -13  -8 1937.91 114.472   3
  -3 -13  -9 4929.20 204.373   3
   3  13   9 5265.44 208.495  37
  -3 -13 -10 842.678 59.4649   3
   3  14   1 2278.40 106.602  27
   3  14   2 46.4378 36.3603  27
   3  14   3 6491.61 199.730  27
  -3 -14  -3 3950.69 162.880   3
  -3 -14  -4 57.4190 29.3597   3
   3  14   4 52.4742 36.3074  27
   3  14   5 80.9103 27.7981  27
  -3 -14  -5 89.8482 33.3419   3
  -3 -14  -6 179.926 37.7890   3
  -3 -14  -7 5178.58 192.125   3
  -3 -14  -8 29.1901 23.7616   3
  -3 -14  -9 890.710 49.6801   2
   4 -11  -6 706.395 45.9661  14
  -4  11   5-8.69433 23.8408  13
  -4  11   4 5096.24 186.488  13
  -4  11   3 201.175 37.1125  13
  -4  11   2 1600.97 79.8887  13
  -4  11   1 1699.03 75.1325  13
   4 -10  -8 231.944 38.4242  23
   4 -10  -8 228.225 36.8837  14
   4 -10  -7 824.535 64.6312  14
  -4  10   7 493.018 38.2142  13
   4 -10  -6 802.600 69.7117  35
  -4  10   6 832.612 58.7802  13
   4 -10  -6 770.423 71.9922  41
   4 -10  -5 9310.33 348.115  35
  -4  10   5 9026.20 323.079  13
   4 -10  -5 9247.39 350.976  41
   4 -10  -4 15876.3 562.384  35
   4 -10  -3 1837.07 110.500  22
   4 -10  -3 2135.30 130.635  35
   4 -10  -3 2133.34 130.938  41
   4 -10  -2 155.038 57.5024  22
   4 -10  -2 106.319 51.7927  35
   4 -10  -2 137.827 54.0227  41
   4 -10  -1 307.823 64.6156  22
   4 -10  -1 305.133 57.8860  41
   4 -10  -1 366.560 61.0382  35
   4 -10   0 1099.67 82.8745  35
   4 -10   0 1241.82 95.2635  22
  -4  10   0 1272.31 76.3751  13
   4 -10   0 1068.38 80.4326  41
   4 -10   1 4131.92 181.000  22
   4 -10   2 20.1342 37.6338  22
   4  -9 -10 1224.48 63.3424  15
   4  -9  -9 143.954 36.9012  14
   4  -9  -9 175.576 49.2686  23
   4  -9  -8 4105.41 181.352  14
   4  -9  -8 3776.68 186.780  23
   4  -9  -7 2615.66 154.061  23
   4  -9  -7 2478.33 135.785  41
   4  -9  -7 2825.92 152.540  14
  -4   9   7 2596.65 115.734  13
   4  -9  -6 2523.02 145.746  35
   4  -9  -6 2765.22 153.958  41
   4  -9  -6 2254.94 147.388  23
   4  -9  -5 9567.84 390.277  35
   4  -9  -5 10217.5 400.268  41
   4  -9  -4 14887.1 553.267  35
   4  -9  -4 14072.9 550.862  41
   4  -9  -4 14965.7 523.515  22
   4  -9  -3 9731.55 396.718  41
   4  -9  -3 9423.77 376.485  22
   4  -9  -2 181.742 73.0901  35
   4  -9  -2 227.445 75.2667  41
   4  -9  -2 165.537 73.9730  22
   4  -9  -1 2991.98 175.020  35
   4  -9  -1 2729.98 170.755  41
   4  -9   0 9931.51 374.920   4
   4  -9   0 9498.64 373.917  35
   4  -9   0 8775.29 366.889  41
  -4   9  -1 270.857 62.5709   1
   4  -9   1 294.665 74.4345   4
  -4   9  -1 242.887 37.6895  12
   4  -9   1 427.376 68.6697  35
   4  -9   1 354.636 62.7466  41
  -4   9  -2 1790.75 103.999   1
   4  -9   2 1878.46 118.044   4
  -4   9  -3 2181.58 107.713   1
   4  -9   3 2429.04 118.159   4
  -4   9  -4 41.1430 33.0499   1
  -4   9  -4-1.23355 21.3760  12
   4  -9   4 3.89333 34.7028   4
   4  -8 -11 2287.42 96.0644  15
   4  -8 -10 159.323 38.8824  14
   4  -8 -10 135.991 43.4709  15
   4  -8 -10 175.280 53.0845  23
   4  -8  -9 2636.85 141.031  14
   4  -8  -8 493.952 74.2747  14
   4  -8  -8 497.375 90.2424  23
   4  -8  -7 1625.04 115.194  41
   4  -8  -7 1534.40 108.376  35
   4  -8  -7 1542.47 136.430  23
   4  -8  -6 149.251 65.4867  41
   4  -8  -6 220.219 65.7947  35
   4  -8  -5 2618.80 173.907  41
   4  -8  -5 2472.86 167.886  35
   4  -8  -5 2531.73 149.012  22
   4  -8  -4 433.639 92.8564  41
   4  -8  -4 360.869 85.3807  35
   4  -8  -4 449.001 87.9349  22
   4  -8  -3 247.670 85.4644  22
   4  -8  -2 1222.24 98.1714  16
   4  -8  -2 1471.16 138.118  41
   4  -8  -2 1323.96 131.247  35
  -4   8   1 6883.77 277.951   1
   4  -8  -1 7117.16 312.232   4
   4  -8  -1 7223.67 326.111  41
   4  -8  -1 6511.61 270.053  16
   4  -8  -1 6153.00 274.449   3
   4  -8  -1 7375.94 326.238  35
  -4   8   0 47.6723 59.5363   1
   4  -8   0 75.3018 51.9201  16
   4  -8   0 138.454 75.6334  41
   4  -8   0 18.1044 79.4348   4
   4  -8   0 79.1198 73.0738  35
   4  -8   1 1508.27 131.384   4
   4  -8   1 1487.74 121.626  41
  -4   8  -1 1247.54 108.325   1
   4  -8   1 1268.11 92.6365  16
   4  -8   1 1478.69 122.914  35
   4  -8   2 380.032 85.9160   4
  -4   8  -2 286.066 74.2275   1
   4  -8   2 300.653 64.3517  41
   4  -8   2 277.096 66.0167  35
   4  -8   3 282.651 75.6035   4
  -4   8  -3 178.400 65.1569   1
  -4   8  -4 2232.76 113.890  12
  -4   8  -4 2267.15 128.008   1
  -4   8  -5 1067.24 71.2466  12
  -4   8  -5 1352.25 83.0958   1
   4  -8   5 1309.56 86.0429   4
  -4   8  -6 1376.06 68.7943  12
  -4   8  -6 1461.50 72.2140   1
   4  -7 -11 443.662 53.2914  15
   4  -7 -11 430.747 57.6595  23
   4  -7 -10 610.264 74.3978  15
   4  -7 -10 646.411 68.1352  14
   4  -7 -10 502.456 76.9099  23
   4  -7  -9 4351.53 210.282  14
   4  -7  -8 479.792 79.7349  14
   4  -7  -7 1392.65 114.742  41
   4  -7  -7 1440.11 110.099  35
   4  -7  -6 4549.31 235.367  41
   4  -7  -6 4528.52 230.219  35
   4  -7  -5 79486.0 2566.40  35
   4  -7  -5 73886.4 2888.74  34
   4  -7  -5 81687.1 2545.05  22
   4  -7  -5 80892.6 2574.06  41
   4  -7  -4 2130.02 137.201  16
   4  -7  -4 2257.55 168.118  35
   4  -7  -4 2171.76 168.354  41
   4  -7  -4 2097.03 158.707  22
   4  -7  -4 1654.51 279.712  34
   4  -7  -3 96.8474 151.290  34
   4  -7  -3 261.134 71.5062  16
   4  -7  -2 139.040 69.2650  16
   4  -7  -2 59.0483 45.2376   3
   4  -7  -2 182.732 87.5535   4
   4  -7  -2 197.100 90.0940  41
  -4   7   2 122.902 54.5220   1
   4  -7  -2 94.7855 140.361  34
  -4   7   1 1175.63 100.118   1
   4  -7  -1 1328.16 138.227  41
   4  -7  -1 1099.82 122.577   4
   4  -7  -1 1195.68 109.187  16
   4  -7  -1 1470.78 268.620  34
   4  -7   0 105.618 135.457  11
   4  -7   0 81.0335 63.8074  16
  -4   7   0 106.942 60.8996   1
   4  -7   0 129.243 85.3745   4
   4  -7   0 131.149 83.6282  35
   4  -7   0 154.267 79.2538  41
   4  -7   0 239.775 160.019  34
  -4   7  -1 4273.58 219.219   1
   4  -7   1 4925.37 246.831   4
   4  -7   1 5013.21 254.173  41
   4  -7   1 5100.84 254.379  35
   4  -7   1 3916.49 406.164  34
   4  -7   1 4696.55 423.152  11
   4  -7   1 4930.47 225.728  16
   4  -7   2 59.2683 61.1167  41
   4  -7   2 92.4644 79.8257   4
  -4   7  -2 48.4066 65.4941   1
   4  -7   2-6.06841 66.0276  35
  -4   7  -3 3237.63 174.814   1
   4  -7   3 3104.49 185.490   4
   4  -7   3 2978.14 165.656  35
  -4   7  -4 512.426 83.3464   1
   4  -7   4 299.170 79.3703   4
  -4   7  -5 56.4087 62.5005   1
   4  -7   5 17.0825 61.7929   4
   4  -7   6 1255.41 90.2717   4
  -4   7  -6 1165.08 87.4620   1
  -4   7  -6 1237.59 79.8134  12
  -4   7  -7 93.3769 37.1613   1
  -4   7  -7 66.7926 30.4538  12
   4  -6 -12 2642.50 113.407  15
   4  -6 -11 351.919 59.0136  15
   4  -6 -11 376.313 62.8548  23
   4  -6 -11 351.671 41.2191  25
   4  -6 -10 6158.97 266.494  15
   4  -6 -10 6080.33 261.089  14
   4  -6 -10 6111.37 274.970  23
   4  -6  -9 10004.6 404.147  14
   4  -6  -9 10688.1 431.115  23
   4  -6  -8 547.458 87.9436  14
   4  -6  -8 536.017 70.6296  20
   4  -6  -7-20.5057 49.9246  26
   4  -6  -7-10.7922 51.1563  41
   4  -6  -7-39.8007 49.9584  35
   4  -6  -6 4719.51 246.932  41
   4  -6  -6 4851.47 201.775  26
   4  -6  -6 4758.58 226.812  22
   4  -6  -6 5466.19 252.109  35
   4  -6  -6 4495.82 407.033  34
   4  -6  -5 14955.7 578.672  41
   4  -6  -5 15067.2 560.208  22
   4  -6  -5 14799.8 517.739  26
   4  -6  -5 15189.9 841.606  34
   4  -6  -5 15662.3 579.094  35
   4  -6  -4 862.601 213.043  34
   4  -6  -4 962.259 114.710  22
   4  -6  -4 926.459 97.7017  16
   4  -6  -4 898.038 120.940  41
   4  -6  -3 4430.51 442.146  34
   4  -6  -3 4261.38 211.445  16
   4  -6  -2 1366.14 116.913  16
   4  -6  -2 1304.34 128.268   4
  -4   6   1 2466.88 139.786   1
   4  -6  -1 2276.88 323.812  34
   4  -6  -1 2467.36 167.440   4
   4  -6  -1 2387.87 155.701  16
   4  -6  -1 2576.13 185.403  41
   4  -6  -1 3138.40 325.714  11
   4  -6   0 1566.40 136.382   4
  -4   6   0 1406.13 112.876   1
   4  -6   0 1541.97 139.692  41
   4  -6   0 1688.41 252.670  11
   4  -6   1-26.4933 127.123  11
   4  -6   1 139.893 73.2799  35
  -4   6  -1 71.8498 60.4512   1
   4  -6   1 143.203 130.717  34
   4  -6   1 170.473 82.3380   4
   4  -6   1 70.1124 71.5965  41
   4  -6   2 6222.14 285.860  41
   4  -6   2 6055.50 285.882   4
   4  -6   2 6154.30 286.827  35
   4  -6   2 6029.49 481.458  34
  -4   6  -2 5631.69 262.147   1
   4  -6   2 5590.18 475.156  11
   4  -6   3 2587.76 157.781  41
   4  -6   3 2561.31 159.135  35
  -4   6  -3 2478.07 158.560   1
   4  -6   3 2410.57 315.688  11
   4  -6   3 2516.58 170.927   4
  -4   6  -4 20465.8 721.770   1
   4  -6   4 21041.8 739.107   4
  -4   6  -5 1749.42 130.542   1
   4  -6   5 1679.45 135.491   4
  -4   6  -6 2385.28 145.774   1
   4  -6   6 2593.46 151.517   4
   4  -6   7-42.6293 53.1862   4
  -4   6  -7-16.0925 54.5417   1
   4  -5 -12 50.0129 31.6831  20
   4  -5 -12 71.1313 37.6533  15
   4  -5 -11 458.726 70.5616  15
   4  -5 -11 320.879 57.9163  20
   4  -5 -11 372.098 50.1276  25
   4  -5 -11 448.439 71.3820  23
   4  -5 -10 885.988 96.5294  15
   4  -5 -10 862.835 89.7672  14
   4  -5 -10 862.054 104.699  23
   4  -5 -10 675.930 85.7215  20
   4  -5  -9 41.6675 56.0868  14
   4  -5  -9 23.7293 56.5824  20
   4  -5  -9 21.3328 79.1326  23
   4  -5  -8 62.2027 58.8003  20
   4  -5  -8 101.601 81.3940  23
   4  -5  -7 10863.1 382.760  26
   4  -5  -7 10138.4 402.372  41
   4  -5  -7 10641.1 421.325  20
   4  -5  -7 10262.4 396.506  35
   4  -5  -6 6928.69 303.790  20
   4  -5  -6 6629.29 490.256  34
   4  -5  -6 7045.06 310.304  35
   4  -5  -6 7764.07 308.729  22
   4  -5  -6 7107.23 317.525  41
   4  -5  -6 7140.17 282.285  26
   4  -5  -5 7639.92 311.811  16
   4  -5  -5 7272.75 326.515  35
   4  -5  -5 8315.38 557.007  34
   4  -5  -5 7056.67 318.996  22
   4  -5  -5 7562.07 335.535  41
   4  -5  -5 7414.74 293.659  26
   4  -5  -4 23023.5 764.836  26
   4  -5  -4 22527.6 1086.35  34
   4  -5  -4 23581.8 813.051  35
   4  -5  -4 22410.1 812.646  41
   4  -5  -4 22131.6 777.212  16
   4  -5  -4 22078.4 763.551  31
   4  -5  -4 23339.8 806.306  22
   4  -5  -3 513.078 186.868  34
   4  -5  -3 442.911 98.3452  41
   4  -5  -3 419.087 79.4526  16
   4  -5  -3 487.322 73.4997  31
   4  -5  -3 475.689 71.5241  26
   4  -5  -2 759.553 88.2989  26
   4  -5  -2 745.752 93.3885  16
   4  -5  -2 600.769 93.4470   4
   4  -5  -1 975.114 87.6367  31
   4  -5  -1 1090.87 244.110  34
   4  -5  -1 800.327 112.439  41
   4  -5  -1 1130.85 108.100  26
   4  -5  -1 939.804 104.108   4
   4  -5  -1 1163.78 198.648  11
   4  -5   0 164.368 54.6231  31
   4  -5   0 354.472 86.5187  41
   4  -5   0 225.072 161.374  34
   4  -5   0 117.571 67.4935   4
  -4   5   0 108.794 53.0550   1
   4  -5   0 46.1693 108.168  11
   4  -5   1 10730.5 430.975  41
   4  -5   1 10533.3 412.870   4
  -4   5  -1 10126.9 389.427   1
   4  -5   1 10999.3 648.698  11
   4  -5   1 11824.5 688.595  34
   4  -5   1 9884.39 378.442  31
   4  -5   2 319.406 85.0495  35
   4  -5   2 355.712 82.9906  41
   4  -5   2 286.439 144.510  34
   4  -5   2 280.653 84.5623   4
   4  -5   2 388.797 160.764  11
  -4   5  -2 218.443 70.5086   1
   4  -5   3 6746.85 302.756   4
   4  -5   3 6812.70 296.988  41
   4  -5   3 7161.56 528.027  11
  -4   5  -3 6758.75 288.307   1
   4  -5   3 6591.17 296.969  35
   4  -5   3 6021.41 473.786  34
   4  -5   4 1034.14 115.128   4
   4  -5   4 795.085 88.5924  35
  -4   5  -4 910.539 104.570   1
   4  -5   5 1080.99 114.374   4
  -4   5  -5 1127.21 110.784   1
  -4   5  -6 15155.9 555.656   1
   4  -5   6 15600.7 564.225   4
  -4   5  -7 396.060 77.5784   1
   4  -5   7 339.239 74.6450   4
  -4   5  -8 614.732 65.3686  12
  -4   5  -9 25.0270 32.9016  12
   4  -4 -12 1012.80 67.1597  24
   4  -4 -12 1057.14 78.0364  15
   4  -4 -12 928.246 75.4556  20
   4  -4 -11 130.648 58.3486  20
   4  -4 -11 146.943 60.5687  15
   4  -4 -11 139.787 46.9427  25
   4  -4 -10 4817.30 236.687  15
   4  -4 -10 4596.27 236.807  20
   4  -4 -10 4804.19 242.370  23
   4  -4  -9 262.062 75.4082  20
   4  -4  -9 234.814 86.5580  23
   4  -4  -8 9214.28 406.830  23
   4  -4  -8 9107.03 342.487  26
   4  -4  -8 8488.13 383.153  20
   4  -4  -7 717.772 79.7790  22
   4  -4  -7 738.675 99.7002  20
   4  -4  -7 794.017 81.3652  26
   4  -4  -6 55631.1 1792.35  26
   4  -4  -6 56885.7 1814.15  22
   4  -4  -6 55350.3 2066.67  34
   4  -4  -6 55822.7 1813.28  35
   4  -4  -6 57939.0 1838.91  20
   4  -4  -6 57511.6 1821.38  41
   4  -4  -5 3456.04 161.619  31
   4  -4  -5 3009.00 175.133  20
   4  -4  -5 3121.01 180.545  22
   4  -4  -5 3390.72 185.920  35
   4  -4  -5 2767.20 306.714  34
   4  -4  -5 3190.62 185.258  41
   4  -4  -5 3212.47 162.864  26
   4  -4  -4 10669.2 394.425  26
   4  -4  -4 10940.7 422.660  22
   4  -4  -4 9916.33 381.167  21
   4  -4  -4 10626.4 401.144  16
   4  -4  -4 10696.7 423.040  35
   4  -4  -4 12005.1 660.764  34
   4  -4  -4 10578.8 384.863  31
   4  -4  -4 10450.0 424.714  41
   4  -4  -3 63126.1 1966.80  26
   4  -4  -3 63450.3 2000.21  35
   4  -4  -3 64951.2 2318.58  34
   4  -4  -3 62113.3 1969.72  16
   4  -4  -3 61434.6 2002.54  41
   4  -4  -3 61713.5 1951.98  31
   4  -4  -3 59155.3 1946.88  21
   4  -4  -3 64422.1 1999.27  22
   4  -4  -2 51127.1 1649.55   4
   4  -4  -2 51836.8 1650.67  16
   4  -4  -2 53718.5 1651.06  26
   4  -4  -2 49766.2 1618.65  21
   4  -4  -1 14.1726 53.2641   4
   4  -4  -1 6.19604 62.5503  41
   4  -4  -1 3.44592 40.3322  31
   4  -4  -1 173.023 141.719  34
   4  -4  -1-18.6238 91.4420  11
   4  -4  -1 26.3881 40.1379  21
   4  -4   0 33295.9 1089.65  31
   4  -4   0 34287.5 1139.92  41
   4  -4   0 36966.9 1447.56  34
   4  -4   0 34205.9 1355.37  11
   4  -4   0 33468.2 1113.29   4
   4  -4   1 497.194 79.1981   4
  -4   4  -1 518.206 66.7159   1
   4  -4   1 485.225 169.068  34
   4  -4   1 469.950 87.4632  35
   4  -4   1 442.475 55.6101  31
   4  -4   1 514.278 154.443  11
   4  -4   1 408.749 85.1598  41
   4  -4   2 14376.6 512.716  41
   4  -4   2 13362.6 463.507  31
   4  -4   2 12701.4 683.016   5
   4  -4   2 13193.3 495.189   4
   4  -4   2 14498.4 749.100  11
  -4   4  -2 12204.9 474.161   1
   4  -4   2 13604.0 507.428  35
   4  -4   2 14012.7 741.850  34
   4  -4   3 10798.0 415.276  41
   4  -4   3 10742.9 376.364  31
   4  -4   3 8682.64 562.923   5
   4  -4   3 10050.8 412.503   4
  -4   4  -3 10665.2 402.911   1
   4  -4   3 10657.1 651.939  11
   4  -4   3 10446.4 414.615  35
   4  -4   3 10725.6 624.099  34
   4  -4   4 34.8398 51.3221  41
   4  -4   4 35.0949 69.2791   4
  -4   4  -4 55.8407 57.2417   2
   4  -4   4-27.3275 127.934  11
   4  -4   4-5.17217 54.1508  35
   4  -4   4 124.711 99.7115  34
   4  -4   5 581.663 97.5368   4
  -4   4  -5 588.094 173.147  10
  -4   4  -5 693.080 91.3213   2
   4  -4   6 920.686 110.052   4
  -4   4  -6 999.782 104.747   2
  -4   4  -6 1085.38 112.127   1
  -4   4  -6 962.809 200.804  10
  -4   4  -7 1675.33 128.811   2
  -4   4  -7 1563.60 127.277   1
   4  -4   7 1492.68 125.479   4
  -4   4  -8 10340.1 393.165   1
   4  -4   8 10425.2 390.834   4
  -4   4  -9 1619.95 96.2996  12
  -4   4 -10 167.739 38.7675   1
   4  -3 -12 3989.10 160.454  24
   4  -3 -11 19.3561 57.0859  15
   4  -3 -11-26.3071 42.5799  25
   4  -3 -10-9.03691 49.6080  19
   4  -3 -10 80.3780 66.1476  20
   4  -3 -10-36.3794 63.4699  15
   4  -3 -10-19.5108 56.6282  25
   4  -3 -10-43.7860 74.9437  23
   4  -3  -9 3483.50 213.347  20
   4  -3  -9 3288.24 201.488  15
   4  -3  -9 3503.55 212.972  23
   4  -3  -8 171.311 77.7095  20
   4  -3  -8 253.687 73.2444  14
   4  -3  -8 435.666 82.3244  26
   4  -3  -8 149.147 86.1325  23
   4  -3  -7 281.431 81.2655  20
   4  -3  -7 222.032 69.5438  14
   4  -3  -7 309.548 65.8951  26
   4  -3  -7 359.569 104.502  23
   4  -3  -6 60778.0 1903.39  20
   4  -3  -6 57512.3 2076.86  34
   4  -3  -6 57255.3 1853.20  35
   4  -3  -6 57863.8 1846.59  26
   4  -3  -6 58819.9 1860.56  41
   4  -3  -6 57943.3 1861.90  22
   4  -3  -5 14047.1 492.347  21
   4  -3  -5 14119.0 516.964  22
   4  -3  -5 14312.5 529.943  20
   4  -3  -5 15150.5 731.351  34
   4  -3  -5 13925.1 512.462  35
   4  -3  -5 13623.7 515.006  41
   4  -3  -5 14435.3 506.402  16
   4  -3  -5 14004.4 498.100  26
   4  -3  -5 13643.2 480.194  31
   4  -3  -4 2400.58 150.045  35
   4  -3  -4 2560.97 275.168  34
   4  -3  -4 2439.38 152.934  41
   4  -3  -4 2298.67 123.964  31
   4  -3  -4 2374.17 135.300  26
   4  -3  -4 2609.63 132.239  21
   4  -3  -4 2588.09 156.911  22
   4  -3  -3 540.363 80.2946  35
   4  -3  -3 663.448 87.1861  41
   4  -3  -3 539.760 165.443  34
   4  -3  -3 492.573 58.6275  31
   4  -3  -3 552.697 74.6060  26
   4  -3  -3 603.417 66.9776  21
   4  -3  -3 661.147 87.7566  22
   4  -3  -2 13905.2 724.633  34
   4  -3  -2 13766.0 511.250  35
   4  -3  -2 14058.6 477.319  31
   4  -3  -2 13076.9 510.807  41
   4  -3  -1 3708.79 287.102  11
   4  -3  -1 3554.66 323.963  34
   4  -3  -1 3081.83 178.947  41
   4  -3   0 5552.08 370.715  11
   4  -3   0 4702.29 232.047  35
   4  -3   0 5431.52 403.611  34
   4  -3   0 5001.22 237.215  41
   4  -3   1 20943.5 718.754  35
   4  -3   1 21713.1 957.886  34
   4  -3   1 21948.5 930.338  11
   4  -3   1 19933.6 679.441  31
   4  -3   1 20606.1 718.682  41
   4  -3   2 29238.1 997.735  35
   4  -3   2 31404.8 1254.92  34
   4  -3   2 30418.9 1002.45  41
   4  -3   2 30650.1 1248.49  11
   4  -3   2 29362.4 959.562  31
   4  -3   3 19260.5 614.031  31
   4  -3   3 17828.4 642.569   4
   4  -3   3 16530.4 790.918   5
   4  -3   3 19135.3 875.831  34
   4  -3   3 19496.7 654.741  35
   4  -3   3 20748.8 928.816  11
  -4   3  -3 16824.5 625.802   2
   4  -3   3 18749.4 651.960  41
   4  -3   4 685.666 164.148  34
   4  -3   4 756.277 80.7711  41
  -4   3  -4 701.117 82.2822   2
   4  -3   4 665.790 80.0725  35
   4  -3   4 663.887 90.5694   4
  -4   3  -5 878.667 96.6813   2
   4  -3   5 744.684 96.4703   4
  -4   3  -5 814.615 182.076  10
  -4   3  -6 6105.60 276.605   2
  -4   3  -6 6111.61 470.792  10
  -4   3  -7 4673.32 232.410   2
  -4   3  -7 4613.16 403.557  10
   4  -3   8 264.702 75.1373   4
  -4   3  -8 162.801 74.8538   2
  -4   3  -9 3269.44 174.019   2
  -4   3  -9 3216.47 153.985  12
  -4   3 -10 6512.23 253.080   1
  -4   3 -11 29.0172 28.0251   1
   4  -2 -13 2013.63 85.4317  20
   4  -2 -12 344.957 40.6467  24
   4  -2 -12 348.457 57.0094  20
   4  -2 -11 1328.28 98.4420  19
   4  -2 -11 1266.18 107.277  15
   4  -2 -11 1364.84 91.6772  25
   4  -2 -11 1299.45 111.644  20
   4  -2 -10 1523.39 131.497  15
   4  -2 -10 1612.41 119.753  25
   4  -2 -10 1647.38 121.632  19
   4  -2  -9 4906.13 263.333  23
   4  -2  -9 5021.31 256.956  15
   4  -2  -8 17381.8 676.409  20
   4  -2  -8 17945.7 675.168  23
   4  -2  -8 18358.3 663.366  15
   4  -2  -8 18379.0 660.910  14
   4  -2  -8 17148.0 614.701  26
   4  -2  -7 1812.44 152.330  20
   4  -2  -7 1762.27 115.872  26
   4  -2  -7 1712.82 148.300  23
   4  -2  -7 1746.75 136.435  14
   4  -2  -6 2713.14 246.493  34
   4  -2  -6 2914.82 185.999  20
   4  -2  -6 2940.91 152.880  26
   4  -2  -6 2892.97 174.441  14
   4  -2  -6 3064.79 163.546  22
   4  -2  -5 311.962 59.4631  26
   4  -2  -5 286.155 82.9649  23
   4  -2  -5 332.059 65.7747  22
   4  -2  -5 258.834 61.2501  21
   4  -2  -5 349.392 73.4782  20
   4  -2  -5 295.362 60.7234  35
   4  -2  -5 318.716 63.0198  41
   4  -2  -5 226.495 105.089  34
   4  -2  -5 184.580 39.9477  31
   4  -2  -4 231.069 58.8788  41
   4  -2  -4 369.144 125.368  34
   4  -2  -4 236.159 59.4609  26
   4  -2  -4 142.881 58.6799  22
   4  -2  -4 132.658 53.3016  16
   4  -2  -4 264.788 60.0768  35
   4  -2  -3 1919.08 126.234  35
   4  -2  -3 1923.16 229.036  34
   4  -2  -3 1897.62 127.955  41
   4  -2  -2 7278.94 298.629  35
   4  -2  -2 7628.65 468.620  34
   4  -2  -2 6880.04 296.646  41
   4  -2  -1 205.570 87.9212  11
   4  -2   0 9122.46 466.001  11
   4  -2   0 8402.89 336.324  35
   4  -2   0 8844.35 510.300  34
   4  -2   0 8292.61 336.825  41
   4  -2   1 15840.8 723.965  11
   4  -2   1 16007.7 573.999  35
   4  -2   1 16738.5 776.120  34
   4  -2   1 16453.4 577.305  41
   4  -2   2 671.595 165.622  34
   4  -2   2 631.589 78.8367  35
   4  -2   2 596.374 76.6348  41
   4  -2   3 3322.91 299.035  34
   4  -2   3 3417.52 175.328  35
   4  -2   3 3193.17 165.517  17
   4  -2   3 3552.93 176.819  41
   4  -2   4 4613.19 354.673  34
   4  -2   4 4993.67 221.685  35
   4  -2   4 4985.59 219.221  17
  -4   2  -4 4751.78 215.451   2
   4  -2   4 4949.83 219.703  41
   4  -2   5 537.294 75.5837  17
  -4   2  -5 490.600 77.2360   2
  -4   2  -5 578.134 151.318  10
  -4   2  -6 6179.94 276.332   2
  -4   2  -6 5966.94 450.626  10
  -4   2  -7 6090.41 279.260   2
  -4   2  -7 5827.55 453.734  10
  -4   2  -8 22212.0 733.814   2
  -4   2  -8 17102.3 839.866  39
  -4   2  -9 401.939 80.9373   2
  -4   2 -10 467.652 77.7702   2
  -4   2 -11 5636.87 213.646   1
  -4   2 -11 5359.47 218.148   2
   4  -1 -12 640.834 66.4251  20
   4  -1 -12 820.188 66.3822  19
   4  -1 -11 98.8673 58.9344  20
   4  -1 -11 13.3107 43.2493  25
   4  -1 -11 34.0796 49.6850  24
   4  -1 -11 61.9571 53.8431  19
   4  -1 -10 72.8423 73.0968  20
   4  -1 -10 79.3419 63.6424  15
   4  -1 -10 130.043 61.4129  25
   4  -1 -10 117.813 67.7968  19
   4  -1  -9 3814.07 222.886  20
   4  -1  -9 3729.43 204.058  25
   4  -1  -9 3707.86 214.612  15
   4  -1  -8 14306.1 552.511  23
   4  -1  -8 13782.4 504.296  26
   4  -1  -8 14374.1 542.890  15
   4  -1  -8 13231.3 531.876  14
   4  -1  -7 19353.5 682.435  26
   4  -1  -7 20187.5 725.401  15
   4  -1  -7 20938.8 725.467  14
   4  -1  -7 19605.2 743.135  20
   4  -1  -7 20895.3 745.137  23
   4  -1  -6 16878.9 598.007  26
   4  -1  -6 17588.3 630.468  14
   4  -1  -6 17122.7 650.582  20
   4  -1  -6 18124.0 597.240  21
   4  -1  -6 17156.3 646.312  23
   4  -1  -5 1222.42 112.939  20
   4  -1  -5 1237.59 92.1358  26
   4  -1  -5 1100.24 158.646  34
   4  -1  -5 1346.10 106.271  14
   4  -1  -5 1124.60 98.8099  22
   4  -1  -5 1331.40 92.2686  21
   4  -1  -4 38760.5 1451.11  34
   4  -1  -4 39319.3 1256.28  35
   4  -1  -4 38349.3 1256.45  41
   4  -1  -3 50298.5 1813.86  34
   4  -1  -3 50760.4 1607.65  35
   4  -1  -3 49890.1 1608.95  41
   4  -1  -2 3331.45 288.390  34
   4  -1  -2 3177.42 163.035  35
   4  -1  -2 3141.95 163.028  41
   4  -1  -1 9.05897 66.3806  11
   4  -1   0 145266. 4548.60  34
   4  -1   0 137578. 4317.29  35
   4  -1   0 136918. 4317.91  41
   4  -1   0 148290. 4448.31  11
   4  -1   1 65624.7 2267.72  34
   4  -1   1 63744.6 2051.78  35
   4  -1   1 65202.0 2054.70  41
   4  -1   1 68163.4 2211.88  11
   4  -1   2 39450.7 1293.79  41
   4  -1   2 42826.2 1512.71  34
   4  -1   2 40155.6 1296.33  35
   4  -1   3 4865.03 219.565  41
   4  -1   3 5323.28 358.629  34
   4  -1   3 5184.68 223.217  35
   4  -1   4 125.318 49.6279  35
  -4   1  -4 145.251 84.7135  10
   4  -1   4-16.0036 87.1039  34
   4  -1   5 7017.95 398.935  34
  -4   1  -5 5817.89 401.207  10
   4  -1   5 6489.83 274.746  17
  -4   1  -5 6681.65 273.636   2
  -4   1  -6 2654.07 276.414  10
   4  -1   6 2587.88 149.709  17
  -4   1  -6 2867.95 162.377   2
  -4   1  -7 19821.8 941.636  10
  -4   1  -7 20425.2 717.570   2
  -4   1  -8 1257.07 121.881   2
  -4   1  -8 1502.22 227.937  10
   4  -1   8 1336.11 103.957   7
  -4   1  -9 17113.4 621.256   2
  -4   1 -10 1000.56 103.134   2
  -4   1 -11 144.360 57.6391   2
  -4   1 -12 334.630 41.6617   1
  -4   1 -12 285.845 44.4054   2
   4   0 -12 2352.00 115.580  19
   4   0 -12 2196.00 113.842  20
   4   0 -11-35.9745 56.0943  19
   4   0 -11 37.6596 41.0331  24
   4   0 -11-57.7704 53.3340  20
   4   0 -10 863.112 93.8842  25
   4   0 -10 1048.37 110.408  20
   4   0 -10 974.453 108.219  19
   4   0 -10 1113.69 102.133  24
   4   0  -9 863.166 106.762  20
   4   0  -9 627.140 97.0779  19
   4   0  -9 693.858 94.6752  25
   4   0  -9 765.060 103.241  15
   4   0  -8 2685.26 185.831  20
   4   0  -8 2769.11 174.003  25
   4   0  -8 2634.16 174.432  15
   4   0  -7 3543.83 213.445  20
   4   0  -7 3894.45 219.830  23
   4   0  -7 3566.91 202.847  15
   4   0  -7 3435.30 199.872  14
   4   0  -6 1586.34 137.456  23
   4   0  -6 1629.52 102.066  21
   4   0  -6 1887.95 134.453  15
   4   0  -6 1656.54 124.388  14
   4   0  -5 826.956 84.2898  14
   4   0  -5 813.368 96.6883  20
   4   0  -5 1013.10 101.948  23
   4   0  -5 698.437 68.9903  21
   4   0  -5 801.218 126.156  34
   4   0  -4 814.858 140.939  34
   4   0  -3 117.986 91.4048  34
   4   0  -2 7.63546 46.0953  35
   4   0  -2 15.0303 93.0846  34
   4   0  -2 50.7910 48.9136  41
   4   0  -1 20168.8 667.388  35
   4   0  -1 18227.3 695.872  11
   4   0  -1 20014.2 667.938  41
   4   0   0 91603.5 2976.46  34
   4   0   0 87819.4 2778.02  35
   4   0   0 91278.0 2855.14  11
   4   0   0 88885.4 2780.11  41
   4   0   1 3793.41 287.783  34
   4   0   1 3545.11 166.146  35
   4   0   1 3399.09 166.508  41
   4   0   2 78.4327 46.6521  35
   4   0   2 147.501 100.094  34
   4   0   2 67.4933 45.6699  41
   4   0   3 41.1151 43.9192  35
  -4   0  -3-55.6420 76.4378  10
   4   0   3 14.7354 96.3287  34
   4   0   4 1992.60 206.189  34
  -4   0  -4 1558.54 168.982  10
   4   0   5 31957.4 1195.91  34
  -4   0  -5 32062.1 1212.96  10
   4   0   6 7349.21 299.504  17
  -4   0  -6 6953.75 293.170   2
  -4   0  -6 6518.50 428.171  10
  -4   0  -7 5733.49 258.966   2
  -4   0  -7 5113.53 394.564  10
   4   0   8 235.911 57.9816   7
  -4   0  -8 152.480 116.426  10
  -4   0  -8 158.534 72.4567   2
  -4   0  -9 2206.96 154.458   2
  -4   0  -9 1681.72 215.573  39
  -4   0 -10 75.7049 75.5559   2
  -4   0 -11 797.927 91.1095   2
   4   0  11 633.421 71.5446  37
  -4   0 -12 1836.23 107.604   2
   4   1 -12 215.285 42.9329  19
   4   1 -12 159.721 31.8584  20
   4   1 -11 527.935 68.2551  20
   4   1 -11 640.164 77.6993  19
   4   1 -11 556.967 52.6900  24
   4   1 -10 737.361 84.6249  18
   4   1 -10 642.465 92.2402  19
   4   1 -10 699.579 80.0162  24
   4   1 -10 640.532 88.8841  20
   4   1  -9 30727.2 1053.11  19
   4   1  -9 29811.4 1030.71  25
   4   1  -9 32546.0 1065.35  20
   4   1  -9 30315.5 1037.92  24
   4   1  -8 36.1834 70.0119  25
   4   1  -8 14.7795 64.7201  20
   4   1  -8 27.5793 68.0892  19
   4   1  -8-54.4221 70.4952  15
   4   1  -7 20792.0 738.852  25
   4   1  -7 21098.1 709.619  26
   4   1  -7 20631.1 758.271  20
   4   1  -7 20828.3 747.520  19
   4   1  -7 20428.2 744.389  15
   4   1  -6 4363.26 230.544  20
   4   1  -6 4571.80 226.133  15
   4   1  -6 4095.69 180.752  21
   4   1  -6 4552.35 198.808  26
   4   1  -5 48829.5 1705.93  34
   4   1  -5 50479.7 1638.42  20
   4   1  -5 49006.7 1638.43  23
   4   1  -5 51583.5 1597.39  26
   4   1  -5 49838.3 1620.40  15
   4   1  -5 50688.8 1617.85  14
   4   1  -4 22475.5 884.431  34
   4   1  -3 368.788 107.383  34
   4   1  -2 14748.2 661.091  34
   4   1  -1 14322.8 649.263  34
   4   1   0 529.701 69.5520  11
   4   1   1 14769.0 657.622  34
   4   1   2 2107.44 210.485  34
   4   1   3 36533.2 1293.10  34
  -4  -1  -3 33691.5 1156.86  10
   4   1   4 72845.7 2376.27  34
  -4  -1  -4 68413.5 2287.90  10
   4   1   5 52792.6 1801.96  34
  -4  -1  -5 51404.6 1787.41  10
  -4  -1  -6 88.4764 85.9485  10
  -4  -1  -6 9.09712 47.3827   2
  -4  -1  -7-5.22697 55.2623   2
   4   1   7-4.41425 51.0409   7
  -4  -1  -8 16776.0 623.392   2
   4   1   8 17600.4 598.320   7
  -4  -1  -9-18.0535 69.2957   2
  -4  -1 -10 920.230 105.936   2
   4   1  11 10468.7 408.298  37
  -4  -1 -11 11449.6 423.332   2
  -4  -1 -12 1451.02 104.964   2
  -4  -1 -13 6965.07 252.282   1
  -4  -1 -13 8320.50 268.415   2
   4   2 -12 110.733 30.7984  19
   4   2 -11 1172.92 83.3951  20
   4   2 -11 1551.75 104.839  19
   4   2 -10 83.4564 44.6124  24
   4   2 -10 48.4561 56.3116  18
   4   2 -10 32.9939 63.6021  19
   4   2 -10 34.8784 51.3963  20
   4   2  -9 129.326 65.3907  25
   4   2  -9 231.583 68.7420  24
   4   2  -9 114.917 66.4914  18
   4   2  -9 145.703 78.2822  19
   4   2  -9 190.362 71.7081  20
   4   2  -8 1389.42 126.268  25
   4   2  -8 1422.22 124.017  24
   4   2  -8 1639.80 142.925  19
   4   2  -8 1612.59 135.608  20
   4   2  -7 1255.30 125.496  19
   4   2  -7 1114.47 115.791  15
   4   2  -7 1126.69 100.628   9
   4   2  -7 1167.34 112.974  25
   4   2  -7 1198.90 122.203  20
   4   2  -6 23943.8 832.913  19
   4   2  -6 23864.9 828.974  15
   4   2  -6 23103.9 801.429   9
   4   2  -6 23637.9 789.341  26
   4   2  -6 23559.8 823.499  25
   4   2  -6 24485.4 841.303  20
   4   2  -5 201.415 67.5813  20
   4   2  -5 263.416 56.0605  26
   4   2  -5 270.428 66.7225  15
   4   2  -5 136.083 47.6701   9
   4   2  -5 201.410 66.5312  19
   4   2  -5 161.067 57.2901  28
   4   2  -4 2178.78 140.493  20
   4   2  -4 2251.64 111.160  36
   4   2  -3 17772.6 588.945  36
   4   2  -3 16768.5 722.422  34
   4   2  -2 11378.1 537.916  34
   4   2  -1 28438.5 1082.63  34
   4   2   0 1775.08 94.6870   7
   4   2   1 3198.05 143.373   7
   4   2   1 3298.83 252.076  34
   4   2   1 3090.65 164.303   6
   4   2   2 97499.5 3191.12  34
   4   2   3 36582.7 1161.66   7
   4   2   3 34889.9 1308.67  34
   4   2   4 52173.9 1652.72   7
   4   2   4 52330.6 1804.00  34
   4   2   5 9131.90 323.478  36
   4   2   5 8925.17 441.421  34
   4   2   5 8761.77 337.596   7
   4   2   6 315.332 60.5486   7
  -4  -2  -6 357.660 61.9368   2
   4   2   7 109.448 52.6234   7
  -4  -2  -7 146.702 63.6578   2
   4   2   8 3744.64 174.141   7
  -4  -2  -8 3506.98 197.747   2
  -4  -2  -9 3224.74 190.822   2
   4   2  10 824.920 93.8065  37
  -4  -2 -10 749.327 103.036   2
  -4  -2 -11 4419.53 220.654   2
   4   2  11 4164.09 207.501  37
  -4  -2 -12 1920.29 123.454   2
   4   2  12 1711.04 109.730  37
  -4  -2 -13 8288.06 299.600   2
   4   3 -11 103.785 38.4469  18
   4   3 -10 793.325 83.2285  18
   4   3 -10 773.665 75.9176  20
   4   3  -9 108.077 73.6160  18
   4   3  -9 146.422 62.0205  20
   4   3  -9 89.5355 52.9182  24
   4   3  -8 3086.08 196.032  19
   4   3  -8 3113.44 183.926  18
   4   3  -8 3326.20 187.036  20
   4   3  -8 2873.97 172.243  24
   4   3  -8 2933.83 175.433  25
   4   3  -8 2824.14 163.467   9
   4   3  -7 2413.59 145.848   9
   4   3  -7 2331.21 157.690  25
   4   3  -7 2155.18 143.487  28
   4   3  -7 2439.49 162.884  24
   4   3  -7 2573.76 165.820  18
   4   3  -7 2491.50 174.027  19
   4   3  -7 2564.35 165.991  20
   4   3  -6 87.7087 50.2954   9
   4   3  -6 132.262 67.8945  25
   4   3  -6 81.6785 56.4961  28
   4   3  -6 124.076 69.9987  24
   4   3  -6 94.7184 70.1652  19
   4   3  -6 53.1217 58.2222  20
   4   3  -5 3053.18 150.635   9
   4   3  -5 2801.78 143.908  26
   4   3  -5 2765.74 166.978  28
   4   3  -5 2604.90 170.154  24
   4   3  -5 2849.43 166.691  18
   4   3  -5 3193.57 179.970  19
   4   3  -5 2605.54 169.494  20
   4   3  -4 21.4490 54.1353  19
   4   3  -4 16.7919 50.4069  20
   4   3  -4-10.1152 55.5305  25
   4   3  -4 31.2878 29.7099  36
   4   3  -3 29860.0 957.908  36
   4   3  -2 91344.4 2794.42  36
   4   3  -2 89263.6 2775.26   8
   4   3  -1 40720.3 1416.41  34
   4   3  -1 39515.5 1252.35  36
   4   3  -1 38987.5 1234.60   8
   4   3   0 36538.1 1158.90   7
   4   3   0 36410.7 1158.35   8
   4   3   0 37279.6 1173.69  36
   4   3   1 5373.45 211.382   8
   4   3   1 5546.14 213.386   7
   4   3   1 5601.23 255.712   6
   4   3   1 5425.48 330.587  34
   4   3   2 25694.6 912.539   6
   4   3   2 25554.0 835.552  36
   4   3   2 26090.1 988.547  34
   4   3   3 21902.0 872.652  34
   4   3   3 21458.7 727.579  36
   4   3   3 23072.9 732.105   7
   4   3   4 11694.4 536.008  34
   4   3   4 12021.8 417.904   7
   4   3   4 11593.8 409.939  36
   4   3   5 395.180 56.6880   7
   4   3   5 337.403 49.4250  37
   4   3   5 468.414 54.6007  36
  -4  -3  -6 880.637 86.3685   2
   4   3   6 1071.83 84.3773  37
   4   3   6 1009.66 83.4289   7
  -4  -3  -7 9186.54 359.898   2
   4   3   7 8883.94 350.597  37
   4   3   7 9011.84 339.316   7
  -4  -3  -8 8372.77 350.932   2
   4   3   8 8138.22 344.311  37
   4   3   8 8727.35 320.003   7
  -4  -3  -9 741.777 104.463   2
   4   3   9 692.911 90.9334  37
  -4  -3 -10 11562.0 446.385   2
   4   3  10 11485.6 439.550  37
  -4  -3 -11 12360.6 483.594   2
   4   3  11 13106.9 481.867  37
  -4  -3 -12 1237.11 103.459   2
   4   3  12 918.944 86.5450  37
  -4  -3 -13 5704.93 227.660   2
   4   4 -11 647.909 55.1094  19
   4   4 -10 1382.65 96.2406  18
   4   4 -10 1187.51 96.5654  19
   4   4  -9 92.8472 68.7047  19
   4   4  -9 116.308 66.0064  18
   4   4  -9 138.554 50.2470  20
   4   4  -8 3064.50 171.270  24
   4   4  -8 3502.41 194.273  18
   4   4  -8 3116.28 165.700   9
   4   4  -8 3494.33 183.239  20
   4   4  -7-27.7093 56.8460  28
   4   4  -7-5.62477 57.3950  24
   4   4  -7 103.288 75.8580  18
   4   4  -7 24.9155 54.5597  20
   4   4  -7 67.5062 48.1575   9
   4   4  -6 4308.87 233.970  28
   4   4  -6 5125.65 243.019  24
   4   4  -6 4864.22 241.496  25
   4   4  -6 4983.72 247.167  18
   4   4  -6 5062.76 246.668  20
   4   4  -6 4712.97 218.667   9
   4   4  -5 2595.54 166.354  28
   4   4  -5 2652.33 165.907  24
   4   4  -5 2634.58 164.702  18
   4   4  -5 2608.04 168.624  19
   4   4  -5 2603.30 162.911  20
   4   4  -5 2211.93 134.204   9
   4   4  -4 274.679 63.3113  27
   4   4  -4 268.498 70.7680  28
   4   4  -4 297.822 71.9712  24
   4   4  -4 332.468 71.6716  25
   4   4  -4 365.593 62.4279  26
   4   4  -4 222.589 62.4463  20
   4   4  -4 258.882 69.8738  18
   4   4  -4 354.697 79.5123  19
   4   4  -3 11671.0 449.557  28
   4   4  -3 11646.5 441.278  24
   4   4  -3 12000.7 447.615  19
   4   4  -3 11648.3 435.312  25
   4   4  -3 11699.2 444.091  20
   4   4  -2 10076.9 357.620  36
   4   4  -1 52215.0 1640.57   8
   4   4  -1 52917.9 1652.88  36
   4   4   0 5327.29 209.265   8
   4   4   0 5673.28 220.522  36
   4   4   1 57509.7 1788.38   8
   4   4   1 56270.3 1867.82   6
   4   4   2 1849.36 158.635   6
   4   4   2 1844.48 104.766  36
   4   4   3 2757.91 131.413   7
   4   4   3 2922.10 214.617   6
   4   4   3 2612.77 129.429  36
   4   4   4 10007.6 356.145   7
   4   4   4 9769.97 351.188  36
   4   4   5 41174.1 1332.11   7
   4   4   5 40948.3 1329.48  37
   4   4   5 43125.7 1322.88  36
   4   4   6 10847.9 398.797   7
   4   4   6 11463.9 407.234  37
   4   4   7 35049.5 1163.47   7
   4   4   7 37173.4 1188.54  37
  -4  -4  -7 37010.8 1194.74   2
   4   4   8 773.911 86.2696  37
  -4  -4  -8 865.173 102.301   2
   4   4   9 6372.60 279.415  37
  -4  -4  -9 5694.15 278.287   2
   4   4  10 22320.5 771.198  37
  -4  -4 -10 21384.3 772.376   2
   4   4  11 7780.68 330.780  37
  -4  -4 -11 8222.44 342.483   2
   4   4  12 141.670 51.9942  37
  -4  -4 -12 143.669 66.4823   2
   4   4  13 6921.02 267.056  37
  -4  -4 -13 7490.82 279.053   2
   4   5 -10 636.717 61.1499  18
   4   5 -10 559.434 63.2008  19
   4   5 -10 485.201 57.5019  29
   4   5  -9 4448.92 208.835  18
   4   5  -9 4494.32 213.877  19
   4   5  -8 79.4693 69.0879  18
   4   5  -8 106.050 74.0535  19
   4   5  -8 79.7968 43.6806  20
   4   5  -7 1045.99 107.033  28
   4   5  -7 998.252 101.702  24
   4   5  -7 895.013 93.4258  20
   4   5  -7 935.283 85.9571   9
   4   5  -7 1184.96 119.328  18
   4   5  -7 1066.12 113.970  19
   4   5  -6 139.326 47.4725   9
   4   5  -6 98.8819 61.9404  20
   4   5  -6 167.161 63.7702  24
   4   5  -6 136.944 70.4094  28
   4   5  -6 172.882 81.5808  18
   4   5  -5 19628.7 667.561  20
   4   5  -5 19159.5 662.277  24
   4   5  -5 17183.0 672.241  28
   4   5  -5 17378.9 641.032  27
   4   5  -5 18752.2 673.460  18
   4   5  -4 53.4855 63.8114  18
   4   5  -4 92.3588 75.3887  28
   4   5  -4 146.595 63.0999  27
   4   5  -4 96.8768 55.7161  20
   4   5  -4 61.2758 63.1406  24
   4   5  -4 119.095 72.2341  12
   4   5  -4 108.395 64.9990  25
   4   5  -3 27869.6 932.102  18
   4   5  -3 27937.6 950.350  28
   4   5  -3 25142.8 930.447  27
   4   5  -3 25940.0 925.433  20
   4   5  -3 28215.1 942.714  19
   4   5  -3 27909.9 929.190  24
   4   5  -3 28385.5 925.557  25
   4   5  -3 28586.1 940.594  12
   4   5  -2 17812.6 638.485  28
   4   5  -2 17021.1 616.519  24
   4   5  -2 17613.3 627.718  19
   4   5  -2 18057.5 624.968  12
   4   5   0 4053.38 173.103  36
   4   5   0 3805.70 164.723   8
   4   5   1 25401.8 923.595   6
   4   5   1 25019.8 814.998   8
   4   5   2 3665.83 243.595   6
   4   5   2 3670.20 162.731  36
   4   5   3 1129.35 74.5394  37
   4   5   3 1128.63 148.813   6
   4   5   3 1159.20 82.4253  36
   4   5   3 1213.58 84.6088   8
   4   5   4-40.6864 94.1712   6
   4   5   4 21.3644 32.7396  37
   4   5   4 10.0009 47.0788   8
   4   5   5 19551.6 833.153   6
   4   5   5 19076.4 644.103   8
   4   5   5 18856.0 640.669  37
   4   5   6 503.482 70.1508   8
   4   5   6 394.587 62.3145  37
   4   5   7 3506.46 180.536  37
  -4  -5  -7 3626.94 192.080   3
   4   5   7 3713.01 178.750   8
  -4  -5  -8 36038.3 1222.83   2
   4   5   8 38637.9 1223.51  37
   4   5   8 36236.2 1198.69   8
  -4  -5  -9 18692.9 679.504   2
   4   5   9 18706.1 644.983   8
   4   5   9 19039.9 675.318  37
  -4  -5 -10 250.525 84.8626   2
   4   5  10 204.445 52.9622   8
   4   5  10 206.639 71.0323  37
  -4  -5 -10 205.779 100.155  39
  -4  -5 -11 29685.9 1008.67   2
   4   5  11 29867.3 1004.08  37
  -4  -5 -12 9.42000 66.3316   2
   4   5  12-4.54927 47.1428  37
  -4  -5 -13 3471.60 164.768   2
   4   5  13 3532.71 158.060  37
   4   6 -10 9.86723 24.2847  30
   4   6 -10-5.65976 24.6661  29
   4   6  -9 34.8557 48.5540  18
   4   6  -8 24.6771 62.8528  18
   4   6  -8-39.8326 58.7381  19
   4   6  -7 60.2670 74.1915  18
   4   6  -7 152.217 75.2232  19
   4   6  -7 127.809 68.1737  28
   4   6  -6 12282.8 452.676  20
   4   6  -6 12357.4 489.547  19
   4   6  -6 11728.7 485.653  28
   4   6  -6 12529.0 488.541  18
   4   6  -5 256.359 85.2093  18
   4   6  -5 157.000 75.4765  19
   4   6  -5 379.873 80.7193  24
   4   6  -5 41.0087 75.9102  12
   4   6  -5 178.030 56.1586  20
   4   6  -5 129.554 80.6253  28
   4   6  -5 156.384 59.7711  27
   4   6  -4 3728.37 209.338  18
   4   6  -4 3363.40 203.058  19
   4   6  -4 3665.04 189.730  20
   4   6  -4 3770.46 199.218  24
   4   6  -4 3452.24 205.790  12
   4   6  -4 3339.85 215.198  28
   4   6  -4 3745.22 201.769  27
   4   6  -3 9085.75 366.032  18
   4   6  -3 8144.11 342.931  20
   4   6  -3 8517.32 350.527  24
   4   6  -3 8627.85 365.831  12
   4   6  -3 8664.40 380.917  28
   4   6  -2 18187.8 643.214  24
   4   6  -2 16774.7 636.008  20
   4   6  -2 18952.4 655.040  12
   4   6  -2 19306.5 656.165  18
   4   6  -1 18310.7 654.700  24
   4   6  -1 19266.4 678.411  28
   4   6  -1 19241.2 670.462  30
   4   6   0 13518.9 496.190  30
   4   6   0 13910.6 504.978  28
   4   6   0 13357.7 465.982   8
   4   6   1 24549.4 802.327  37
   4   6   2 13326.7 457.883  37
   4   6   2 13252.9 596.729   6
   4   6   2 13142.1 456.784   8
   4   6   3 3128.55 148.561  37
   4   6   3 3413.67 260.506   6
   4   6   3 3213.53 151.329   8
   4   6   4 2141.92 120.078  37
   4   6   4 2486.52 231.642   6
   4   6   4 2330.00 124.077   8
   4   6   5 4908.71 209.294  37
   4   6   5 4383.35 337.817   6
   4   6   5 4594.57 203.598   8
   4   6   6 6570.41 261.607   8
   4   6   6 6440.31 269.637  37
   4   6   6 6281.83 429.264   6
  -4  -6  -6 6196.29 270.746   3
   4   6   7 75.3690 53.1645   8
   4   6   7 166.093 56.3950  37
   4   6   7 237.258 133.634   6
  -4  -6  -7 142.953 64.2144   3
   4   6   8 32769.4 1071.46   8
  -4  -6  -8 32895.1 1108.79   3
   4   6   8 33330.3 1385.09   6
   4   6   8 32818.3 1099.14  37
   4   6   9 54269.2 2005.19   6
  -4  -6  -9 52563.8 1679.51   2
   4   6   9 49659.0 1631.26   8
   4   6   9 52833.5 1675.53  37
  -4  -6 -10 2671.90 254.963  39
   4   6  10 3188.43 180.321  37
   4   6  10 2855.31 330.293   6
  -4  -6 -10 3002.84 186.468   2
  -4  -6 -11 139.931 78.7438   2
   4   6  11 158.935 63.2745  37
  -4  -6 -12 107.066 71.4881   2
   4   6  12 63.4691 47.9855  37
  -4  -6 -13 585.376 69.5363   2
   4   6  13 479.518 56.1787  37
   4   7  -9 406.063 41.5300  30
   4   7  -8 12352.8 440.413  30
   4   7  -7 609.658 85.6644  28
   4   7  -7 659.527 86.6455  19
   4   7  -6 114.216 74.7704  28
   4   7  -6 197.842 82.3108  18
   4   7  -6 254.627 80.4706  19
   4   7  -5 516.575 99.1008  12
   4   7  -5 433.538 77.6135  27
   4   7  -5 492.181 105.431  28
   4   7  -5 562.715 100.217  18
   4   7  -5 416.011 89.6918  19
   4   7  -4 6941.15 311.506  27
   4   7  -4 6757.02 338.135  28
   4   7  -4 7368.44 325.146  12
   4   7  -4 6803.27 319.831  18
   4   7  -4 6937.33 320.896  19
   4   7  -3 4410.80 233.626  12
   4   7  -3 4348.79 232.997  18
   4   7  -3 4160.89 228.023  19
   4   7  -2 2579.52 163.215  12
   4   7  -2 2396.96 159.313  30
   4   7  -2 2457.57 176.319  28
   4   7  -1 108.911 61.2327  30
   4   7  -1 32.6168 65.5358  28
   4   7   0 24143.9 847.496  13
   4   7   0 25385.9 849.703  29
   4   7   0 24545.6 842.036  30
   4   7   0 24294.6 854.782  28
   4   7   1 6262.97 282.627  13
   4   7   1 6292.05 276.612  28
   4   7   1 6238.38 270.931  29
   4   7   1 5913.00 265.974  30
   4   7   2 15396.2 543.614  37
   4   7   2 15947.1 560.087  29
   4   7   2 15612.5 559.233  30
   4   7   2 15716.5 564.271  28
   4   7   2 15630.5 534.848   8
   4   7   3 53824.4 1683.69   8
   4   7   3 51261.9 1698.86  29
   4   7   3 54337.3 1724.52  13
   4   7   3 53686.5 1897.68   6
   4   7   3 53835.2 1694.38  37
   4   7   4 3448.00 166.225   8
   4   7   4 3525.24 172.293  29
   4   7   4 3828.61 200.287  13
   4   7   4 3845.70 310.633   6
   4   7   4 3579.93 174.028  37
   4   7   5 6080.33 273.277  13
   4   7   5 6102.30 246.973   8
   4   7   5 6307.05 422.544   6
   4   7   5 5941.62 256.475  37
  -4  -7  -6 11369.3 442.501   3
   4   7   6 11950.6 425.596   8
   4   7   6 11724.3 641.639   6
   4   7   6 12017.4 444.532  37
  -4  -7  -7 111133. 3540.58   3
   4   7   7 112855. 3506.84   8
   4   7   7 115531. 3846.27   6
   4   7   7 114519. 3538.15  37
  -4  -7  -8 928.083 110.136   3
   4   7   8 940.067 82.6977   8
   4   7   8 925.154 102.201  37
  -4  -7  -9 27425.4 949.233   2
  -4  -7  -9 28748.1 958.511   3
   4   7   9 27901.9 1229.25   6
   4   7   9 28605.7 948.310  37
   4   7   9 26485.3 895.589   8
   4   7  10 4589.14 226.351  37
  -4  -7 -10 4219.87 227.177   2
   4   7  11 1050.00 100.022  37
  -4  -7 -11 1038.94 111.894   2
   4   7  12 4034.23 192.160  37
  -4  -7 -12 4086.14 200.663   2
   4   7  13 2018.87 109.358  37
  -4  -7 -13 2037.38 114.734   2
   4   8  -8 75.2444 25.5988  30
   4   8  -8 36.9359 37.7873  29
   4   8  -7 461.706 67.7374  28
   4   8  -7 346.981 57.0515  30
   4   8  -6 66.0718 61.0074  28
   4   8  -6 13.8244 56.4726  30
   4   8  -5 208.643 88.5977  28
   4   8  -5 252.018 59.8764  27
   4   8  -5 266.076 73.0948  30
   4   8  -4 934.580 107.064  27
   4   8  -4 952.476 106.724  30
   4   8  -3 13695.2 552.142  28
   4   8  -3 14641.3 535.601  12
   4   8  -3 13255.9 523.161  30
   4   8  -2 134.385 66.2259  30
   4   8  -2 120.561 71.1895  12
   4   8  -2 59.1759 79.4131  28
   4   8  -1 462.524 99.5254  28
   4   8  -1 503.381 85.5225  30
   4   8   0 5009.16 251.688  13
   4   8   0 4667.07 247.681  28
   4   8   0 4790.29 233.824  30
   4   8   0 5031.77 241.801  29
   4   8   1 1071.26 120.725  13
   4   8   1 973.332 97.8813  30
   4   8   1 945.238 99.4869  29
   4   8   1 929.285 107.187  28
   4   8   2 115.120 54.2486  30
   4   8   2 59.4363 48.6954  29
   4   8   2 38.7846 56.2822  28
   4   8   2 101.538 55.1368  37
   4   8   3 5087.42 212.156   8
   4   8   3 5049.93 228.236  37
   4   8   3 4579.14 226.022  28
   4   8   3 4725.44 219.210  29
   4   8   3 4906.49 253.118  13
   4   8   3 5309.12 378.089   6
   4   8   4 25353.1 856.307  37
   4   8   4 25316.4 1075.75   6
   4   8   4 25901.2 883.236  13
   4   8   4 24908.0 835.051   8
   4   8   5 5023.53 214.781   8
   4   8   5 5290.79 236.134  37
  -4  -8  -5 4830.42 229.725   3
   4   8   5 4777.33 234.987  27
   4   8   5 5186.27 252.471  13
   4   8   5 5386.75 400.146   6
   4   8   6 36487.2 1168.03   8
  -4  -8  -6 35901.0 1197.83   3
   4   8   6 35658.7 1458.40   6
   4   8   6 36146.1 1197.47  37
   4   8   7 54907.4 1746.32   8
  -4  -8  -7 54702.0 1788.22   3
   4   8   7 57648.8 2092.67   6
   4   8   7 55825.6 1786.13  37
   4   8   8 70.2739 45.9973   8
  -4  -8  -8 50.3791 70.1116   3
   4   8   8 198.437 124.546   6
   4   8   8 71.6424 64.0794  37
  -4  -8  -9 3312.68 194.711   3
   4   8   9 3303.58 189.779  37
   4   8   9 3054.68 343.222   6
  -4  -8 -10 5463.69 265.522   2
   4   8  10 5703.42 262.884  37
  -4  -8 -11 2850.48 169.135   2
   4   8  11 2601.58 154.196  37
  -4  -8 -12 1325.61 106.835   2
   4   8  12 1394.18 98.9999  37
  -4  -8 -13 1488.41 92.2991   2
   4   9  -7 56.6400 37.0571  29
   4   9  -7 40.9697 35.1686  28
   4   9  -6 2209.56 111.242  30
   4   9  -6 2270.36 134.345  29
   4   9  -6 2480.95 140.434  28
   4   9  -5 1616.90 108.110  30
   4   9  -5 1749.21 137.310  28
   4   9  -4 431.017 73.4667  30
   4   9  -4 401.864 79.0571  27
   4   9  -3 11157.2 417.603  30
   4   9  -3 10027.6 443.465  28
   4   9  -2 15059.7 566.407  30
   4   9  -2 16244.7 589.607  29
   4   9  -2 15555.1 603.107  28
   4   9  -1 1378.21 115.898  30
   4   9  -1 1359.71 120.587  29
   4   9  -1 1332.94 134.870  28
   4   9   0 2014.71 158.159  13
   4   9   0 2102.51 143.089  29
   4   9   0 1907.20 134.542  30
   4   9   0 1984.03 156.121  28
   4   9   1 2431.87 174.048  13
   4   9   1 1997.45 136.362  30
   4   9   1 2097.73 139.643  29
   4   9   1 2049.07 153.164  28
   4   9   2 8825.16 353.302  29
   4   9   2 9237.69 373.107  28
   4   9   3 731.115 112.111  13
   4   9   3 777.240 92.9432  37
   4   9   3 759.930 89.5962  28
   4   9   4 16576.8 612.934  13
  -4  -9  -4 15519.3 575.413   3
   4   9   4 16516.7 590.689  37
   4   9   5 1052.89 121.766  13
   4   9   5 894.505 195.875   6
  -4  -9  -5 679.307 87.8777   3
   4   9   5 699.666 95.2377  37
   4   9   6 14429.2 556.594  13
  -4  -9  -6 14812.1 549.666   3
   4   9   6 14736.5 779.930   6
   4   9   6 15303.6 553.806  37
   4   9   7 7229.18 280.006   8
   4   9   7 7485.84 319.942  37
   4   9   7 7276.71 516.620   6
  -4  -9  -7 7210.84 317.739   3
   4   9   8 3286.69 185.741  37
   4   9   8 2898.41 326.418   6
  -4  -9  -8 3150.93 188.068   3
   4   9   9 7563.31 323.735  37
  -4  -9  -9 7368.22 326.341   3
   4   9  10 12059.3 459.328  37
  -4  -9 -10 11907.0 463.207   2
  -4  -9 -10 12250.3 467.044   3
  -4  -9 -11 352.389 80.8700   2
   4   9  11 388.660 66.8532  37
  -4  -9 -12 461.490 70.3446   2
   4   9  12 444.011 58.0343  37
  -4  -9 -13 5897.63 221.000   2
   4  10  -6 350.368 50.3027  28
   4  10  -6 301.363 39.9987  29
   4  10  -5 4075.43 180.884  29
   4  10  -4 1128.69 109.400  28
   4  10  -4 1206.37 94.0458  27
   4  10  -4 1092.47 95.0941  29
   4  10  -4 1004.77 73.7279  30
   4  10  -3 858.068 112.505  28
   4  10  -3 861.765 98.6441  27
   4  10  -3 692.319 72.4097  30
   4  10  -3 653.922 84.6629  29
   4  10  -2 32.6585 77.6733  28
   4  10  -2 90.7005 58.8628  29
   4  10  -2 33.3054 49.1377  30
   4  10  -1 463.376 95.3991  28
   4  10  -1 412.876 68.2907  30
   4  10  -1 560.022 80.4054  29
   4  10   0-13.2287 69.2388  28
   4  10   0-25.9206 50.6170  29
   4  10   0-4.59107 49.0108  30
   4  10   0 83.8335 80.4414  13
   4  10   1 44.1086 64.6519  28
   4  10   1 76.7509 51.2383  29
   4  10   1 27.9049 83.6012  13
   4  10   2 29325.4 995.170  28
   4  10   3 10572.9 442.868  13
   4  10   3 10689.5 410.026  28
  -4 -10  -4 46976.4 1561.17   3
   4  10   4 50196.4 1580.14  37
   4  10   4 47892.7 1594.95  13
  -4 -10  -5 11771.3 463.048   3
   4  10   5 12188.6 487.677  13
   4  10   5 12859.7 477.036  37
   4  10   6 14080.0 745.153   6
  -4 -10  -6 12929.9 498.313   3
   4  10   6 12618.0 485.974  27
   4  10   6 13449.8 515.348  13
   4  10   6 13921.0 508.656  37
   4  10   7 743.334 183.202   6
  -4 -10  -7 860.205 102.287   3
   4  10   7 1078.46 109.533  37
  -4 -10  -8 10880.2 429.415   3
   4  10   8 10853.3 430.457  37
  -4 -10  -9 55.7805 71.7579   3
   4  10   9 16.3106 56.9208  37
  -4 -10 -10 194.506 67.9367   3
   4  10  10 276.238 63.2555  37
  -4 -10 -10 346.149 85.8991   2
   4  10  11 15.9563 45.7470  37
  -4 -10 -11 28.4709 59.6093   2
   4  10  12 3292.26 150.511  37
  -4 -10 -12 3627.74 158.136   2
  -4 -10 -13 265.614 34.7257   2
   4  11  -4 1972.75 110.531  28
   4  11  -4 1487.38 81.0209  29
   4  11  -3 1922.42 117.365  27
   4  11  -3 1729.82 123.632  28
   4  11  -3 1623.13 97.7249  29
   4  11  -2 409.414 83.8374  27
   4  11  -2 408.810 82.8610  28
   4  11  -2 462.426 60.3907  29
   4  11  -1 807.040 98.7380  28
   4  11  -1 619.586 66.9843  29
   4  11   0 80.0205 71.5901  28
   4  11   1 665.965 108.516  13
   4  11   1 715.827 92.2561  28
   4  11   2 6105.03 297.031  13
   4  11   2 6231.86 271.522  28
  -4 -11  -3 4735.96 218.616   3
   4  11   4 14699.0 567.054  13
  -4 -11  -4 14942.7 538.354   3
   4  11   5 4577.56 231.667  37
  -4 -11  -5 4467.33 218.479   3
   4  11   5 4653.43 245.339  13
   4  11   6 500.492 75.7823  27
   4  11   6 689.840 91.5731  37
   4  11   6 669.322 105.897  13
  -4 -11  -6 505.167 80.0294   3
  -4 -11  -7-31.9323 61.5346   3
   4  11   7 38.9705 57.3964  37
  -4 -11  -8-5.13325 60.0781   3
   4  11   8 26.3311 56.2194  37
  -4 -11  -9 9312.27 364.269   3
   4  11   9 9325.62 364.442  37
  -4 -11 -10 3480.77 170.861   3
   4  11  10 3484.95 168.562  37
  -4 -11 -10 3254.25 172.085   2
   4  11  11 7210.46 278.530  37
  -4 -11 -11 7626.23 284.359   2
  -4 -11 -12 816.890 62.1548   2
   4  12  -4 1892.04 80.9197  28
   4  12  -3 10214.6 356.172  28
   4  12  -2 13.8314 45.6434  27
   4  12  -2 10.0408 45.0052  28
   4  12  -1 1905.55 120.222  28
   4  12  -1 1837.02 126.235  27
   4  12   0 6382.07 264.260  28
   4  12   1 227.622 57.8174  28
   4  12   2 12960.8 457.960  28
  -4 -12  -3 5530.18 230.403   3
   4  12   4 2402.12 165.540  13
  -4 -12  -4 2460.47 137.958   3
   4  12   5 2474.49 150.634  27
  -4 -12  -5 2617.35 144.482   3
   4  12   5 2532.08 167.137  13
   4  12   6 277.743 67.5623  37
   4  12   6 220.768 52.8602  27
  -4 -12  -6 307.661 63.7490   3
   4  12   7 2357.88 142.910  37
  -4 -12  -7 2273.75 136.244   3
   4  12   8 7139.01 291.559  37
  -4 -12  -8 7189.87 287.044   3
   4  12   9 453.085 63.4858  37
  -4 -12  -9 447.488 64.0174   3
   4  12  10 5916.70 237.228  37
  -4 -12 -10 6434.13 244.715   2
  -4 -12 -11 774.777 60.0207   2
   4  13  -1 320.332 35.9917  28
   4  13  -1 508.982 55.1993  27
   4  13   0 2394.40 105.094  28
   4  13   1 7088.02 283.902  27
   4  13   2 9361.26 360.225  27
   4  13   3 1219.39 102.188  27
   4  13   4 136.242 57.8150  27
  -4 -13  -5 62.5571 39.8490   3
   4  13   5 26.9832 44.1216  27
  -4 -13  -6 1854.42 103.412   3
  -4 -13  -7 1196.51 81.4013   3
   4  13   8 389.425 56.9830  32
  -4 -13  -8 324.342 47.6532   3
  -4 -13  -9 1302.35 69.9157   3
  -4 -13 -10 3697.31 145.102   2
   4  14   1 190.043 32.7394  27
   4  14   2 1233.66 74.5427  27
   4  14   2 1149.10 69.2750  32
   4  14   3 2527.43 116.392  27
   4  14   4 84.9915 32.9391  27
   4  14   7 82.5246 36.7640  32
  -5  10   4 89.2637 27.1364  13
  -5  10   3 4206.57 155.604  13
  -5  10   1 753.407 44.1327  13
   5  -9  -8 337.995 31.9658  14
  -5   9   6 417.861 39.9499  13
   5  -9  -5 7167.92 275.289  35
   5  -9  -5 7168.62 278.576  41
   5  -9  -4 370.740 49.0015  22
   5  -9  -4 547.486 67.0076  35
   5  -9  -4 399.385 63.2408  41
   5  -9  -3 27.9818 44.2697  22
   5  -9  -3 4.24973 48.7343  41
   5  -9  -2 271.862 59.6183  22
   5  -9  -2 195.496 53.2044  35
   5  -9  -2 196.404 54.1589  41
   5  -9  -1 429.647 68.3486  22
   5  -9  -1 407.490 61.5682  35
   5  -9  -1 485.900 64.3651  41
   5  -9   0 1421.76 99.1135  22
   5  -9   0 1194.44 85.8738  35
   5  -9   1 18.7087 45.3488  22
   5  -9   2 1090.22 73.8920  22
   5  -8  -9 435.638 41.2414  14
   5  -8  -8 1271.84 86.6742  23
   5  -8  -7 244.938 57.0525  23
   5  -8  -6 440.916 64.2036  41
   5  -8  -6 340.925 63.2214  23
   5  -8  -6 323.456 55.9422  35
   5  -8  -5 2383.24 147.989  41
   5  -8  -5 2449.37 124.272  22
   5  -8  -5 2302.54 142.619  35
   5  -8  -4 997.303 103.007  41
   5  -8  -4 876.217 88.0361  22
   5  -8  -4 897.345 98.6447  35
   5  -8  -3 8412.25 339.752  22
   5  -8  -2 22079.5 769.781  41
   5  -8  -2 21440.2 760.566  22
   5  -8  -2 22144.6 769.577  35
   5  -8  -1 5912.41 279.837  22
   5  -8  -1 6315.60 280.504  41
   5  -8  -1 6760.76 285.789  35
   5  -8  -1 6102.07 241.350  16
   5  -8   0 65.1125 71.4035  22
   5  -8   0-5.30900 42.7004  16
   5  -8   0 85.1094 59.3011  41
   5  -8   0 40.6365 58.4991  35
   5  -8   1 2035.68 141.496  22
  -5   8  -1 2078.11 105.654   1
   5  -8   1 1781.67 96.9959  16
   5  -8   1 2282.43 129.259  35
   5  -8   1 2149.97 124.847  41
  -5   8  -2 7123.72 259.672   1
  -5   8  -3 692.183 49.6883  12
  -5   8  -3 620.894 54.7036   1
   5  -8   3 794.923 82.1166  22
  -5   8  -4-2.62654 22.1689  12
  -5   8  -4 12.8436 26.0050   1
   5  -8   4 44.7988 38.1132  22
   5  -7  -9 671.403 73.1256  23
   5  -7  -8 6655.74 282.078  23
   5  -7  -7 1096.35 106.787  23
   5  -7  -6 1590.50 117.689  41
   5  -7  -6 1475.48 110.743  35
   5  -7  -6 1496.74 97.3398  22
   5  -7  -6 1400.74 121.975  23
   5  -7  -5 2872.17 174.724  41
   5  -7  -5 2642.54 167.259  35
   5  -7  -5 3053.02 158.883  22
   5  -7  -5 2550.19 165.262  23
   5  -7  -4 159.166 76.0738  41
   5  -7  -4 60.1654 69.0282  35
   5  -7  -4 128.200 62.3845  23
   5  -7  -4 165.239 70.2483  22
   5  -7  -3 4825.10 215.755  16
   5  -7  -3 4267.39 246.423  35
   5  -7  -3 4784.75 242.337  22
   5  -7  -2 1053.29 97.7950  16
   5  -7  -2 1230.83 126.183  41
   5  -7  -2 1124.43 125.293  35
   5  -7  -2 990.455 124.236  22
   5  -7  -1 1080.84 97.6564  16
   5  -7  -1 1132.62 126.928  22
   5  -7  -1 1237.39 124.866  41
   5  -7  -1 1365.03 129.861  35
   5  -7   0 2259.12 158.453  35
  -5   7   0 1986.50 117.585   1
   5  -7   0 2102.24 131.702  16
   5  -7   0 2257.17 158.754  41
   5  -7   1 47.5269 66.0019   4
   5  -7   1-11.6928 61.5049  35
  -5   7  -1-7.02056 49.9792   1
   5  -7   1-11.6119 56.1429  16
   5  -7   1-17.2078 61.2326  41
   5  -7   2 5469.88 242.244   4
  -5   7  -2 5779.09 233.053   1
   5  -7   2 5481.04 230.234  16
   5  -7   2 5745.71 246.417  41
   5  -7   2 5815.34 250.776  35
  -5   7  -3 139.829 57.6642   1
   5  -7   3 90.7864 46.9116  16
  -5   7  -4 1267.02 83.0722   1
   5  -7   4 859.758 61.5992  16
  -5   7  -5 7140.85 257.947  12
   5  -7   5 6769.71 270.249  22
  -5   7  -6 92.6661 26.8492   1
  -5   7  -6 86.6967 25.5250  12
   5  -6 -10 523.633 52.3679  15
   5  -6 -10 529.931 52.7803  25
   5  -6  -9 39.2258 42.9037  15
   5  -6  -8 142.410 75.9437  23
   5  -6  -7 6213.09 278.308  14
   5  -6  -7 5955.77 225.333  26
   5  -6  -7 6151.38 292.613  23
   5  -6  -6 125.180 61.3418  41
   5  -6  -6 261.452 67.0740  35
   5  -6  -6 204.998 46.3515  26
   5  -6  -6 229.804 61.6788  22
   5  -6  -6 191.407 81.5235  23
   5  -6  -5 16753.3 613.331  41
   5  -6  -5 16214.0 605.388  35
   5  -6  -5 15882.0 549.470  26
   5  -6  -5 17054.0 594.910  22
   5  -6  -5 15720.7 614.889  23
   5  -6  -4 17824.2 633.406  22
   5  -6  -4 15688.6 626.195  23
   5  -6  -4 16714.3 644.829  41
   5  -6  -4 16805.2 578.576  26
   5  -6  -4 16863.5 921.776  34
   5  -6  -4 17516.3 644.437  35
   5  -6  -4 17463.5 604.760  16
   5  -6  -3 2710.86 174.216  23
   5  -6  -3 2886.43 191.571  22
   5  -6  -3 2890.08 168.951  16
   5  -6  -3 2941.88 150.309  26
   5  -6  -3 2810.75 358.353  34
   5  -6  -3 3009.61 202.421  35
   5  -6  -2 10541.9 446.920  41
   5  -6  -2 10241.7 398.677  16
   5  -6  -2 9763.16 379.077  26
   5  -6  -2 10372.2 440.911  22
   5  -6  -1 1047.72 128.164  35
   5  -6  -1 1095.81 108.932  16
   5  -6  -1 972.810 92.8834  26
   5  -6  -1 1088.42 132.101  41
   5  -6  -1 962.229 227.416  34
   5  -6   0 11372.3 444.350  26
   5  -6   0 12036.0 461.663  16
   5  -6   0 11447.5 741.440  34
   5  -6   0 12804.4 499.234  35
   5  -6   0 11296.7 679.155  11
   5  -6   0 13250.5 500.116  41
  -5   6   0 11647.6 428.470   1
   5  -6   0 12185.2 460.037   4
   5  -6   1 2794.04 166.045   4
   5  -6   1 3052.16 187.853  41
   5  -6   1 2826.41 185.328  35
   5  -6   1 2568.99 157.358  26
  -5   6  -1 2887.36 151.592   1
   5  -6   2 4799.87 237.364   4
   5  -6   2 5799.92 258.929  41
   5  -6   2 5592.09 260.076  35
  -5   6  -2 5112.01 228.324   1
   5  -6   3 3719.12 186.720  35
   5  -6   3 3796.45 188.870   4
  -5   6  -3 3522.19 179.922   1
   5  -6   4 5441.41 234.949   4
  -5   6  -4 5697.58 238.884   1
  -5   6  -5 4598.45 199.838   1
  -5   6  -6 1887.94 98.7145   1
   5  -6   6 1245.03 72.5518  16
  -5   6  -7 1237.20 69.7140  12
  -5   6  -7 1438.61 74.0504   1
   5  -5 -11 3807.49 137.512  25
   5  -5 -10 79.1781 43.6447  25
   5  -5 -10 61.5252 42.2551  15
   5  -5  -9 2062.71 130.145  15
   5  -5  -9 2202.04 136.334  14
   5  -5  -8 7237.27 262.281  26
   5  -5  -8 6101.22 291.299  14
   5  -5  -7-31.9329 48.4408  26
   5  -5  -7-7.54265 78.1625  23
   5  -5  -7 43.7675 62.7783  14
   5  -5  -6-15.7988 76.2503  23
   5  -5  -6 65.6184 58.1392  22
   5  -5  -6 43.2060 48.7272  26
   5  -5  -6 21.9661 53.6378  35
   5  -5  -6 105.328 60.3450  41
   5  -5  -5 1041.00 114.470  41
   5  -5  -5 1016.29 126.416  23
   5  -5  -5 969.747 105.280  22
   5  -5  -5 1048.68 89.5047  26
   5  -5  -5 890.352 106.307  35
   5  -5  -5 1059.75 211.574  34
   5  -5  -4 5452.44 241.352  26
   5  -5  -4 5556.99 286.345  41
   5  -5  -4 5679.49 258.454  16
   5  -5  -4 6005.89 284.684  22
   5  -5  -4 5411.40 286.623  23
   5  -5  -4 5248.80 472.165  34
   5  -5  -4 5263.80 277.967  35
   5  -5  -4 6196.07 253.843  31
   5  -5  -3 3986.44 201.403  26
   5  -5  -3 4417.99 252.852  41
   5  -5  -3 4319.17 233.872  23
   5  -5  -3 4240.25 240.465  22
   5  -5  -3 4492.64 211.709  31
   5  -5  -3 4331.32 217.298  16
   5  -5  -3 3932.49 426.659  34
   5  -5  -3 4127.31 244.832  35
   5  -5  -2 164.204 91.4487  22
   5  -5  -2 232.486 77.1663  16
   5  -5  -2 339.410 74.8507  26
   5  -5  -1 209.853 94.3676  35
   5  -5  -1 190.519 81.8167  16
   5  -5  -1 398.941 71.6577  31
   5  -5  -1 228.073 96.3685  41
   5  -5  -1 148.652 74.0900  26
   5  -5  -1 196.803 164.829  34
   5  -5   0 3119.01 164.287  31
   5  -5   0 2971.88 176.152   4
   5  -5   0 3433.33 392.040  34
   5  -5   0 3368.26 211.755  35
   5  -5   0 2581.95 299.998  11
   5  -5   0 3437.57 212.503  41
   5  -5   0 3110.13 183.628  26
   5  -5   1 3628.43 192.528   4
   5  -5   1 4034.19 408.444  34
   5  -5   1 3677.21 217.987  35
   5  -5   1 3544.92 359.837  11
   5  -5   1 3509.91 173.535  31
  -5   5  -1 3245.83 172.002   1
   5  -5   1 3826.04 219.492  41
   5  -5   2 13147.9 768.954  34
   5  -5   2 14476.1 535.745  35
   5  -5   2 14725.8 535.619  41
  -5   5  -2 12926.9 489.460   1
   5  -5   2 13097.1 751.544  11
   5  -5   2 13269.6 503.456   4
  -5   5  -3 1381.13 111.481   1
   5  -5   3 1338.20 115.998  41
   5  -5   3 1405.06 117.902  35
   5  -5   3 1129.79 109.742   4
   5  -5   4 2649.67 156.937   4
  -5   5  -4 2900.55 160.440   1
  -5   5  -5 1112.19 102.508   1
  -5   5  -6-11.2200 60.7780   1
  -5   5  -7 674.669 71.3797   1
   5  -5   7 634.270 59.3062   7
  -5   5  -8 3725.85 145.871   1
  -5   5  -8 3436.77 141.134  12
   5  -4 -11 1125.10 72.9104  20
   5  -4 -11 1240.03 67.8096  25
   5  -4 -10 895.865 81.4263  20
   5  -4 -10 903.921 79.3996  25
   5  -4 -10 1017.09 84.6800  15
   5  -4  -9 5445.64 250.654  20
   5  -4  -9 5903.74 272.184  23
   5  -4  -9 5486.87 250.038  15
   5  -4  -9 5802.91 257.497  14
   5  -4  -8 2125.74 149.622  20
   5  -4  -8 2372.88 154.486  15
   5  -4  -8 2454.29 158.666  14
   5  -4  -7 678.271 77.2690  26
   5  -4  -7 615.256 86.2645  20
   5  -4  -7 545.318 112.771  23
   5  -4  -7 698.838 92.9710  14
   5  -4  -6 10205.8 387.361  26
   5  -4  -6 10566.9 428.945  14
   5  -4  -6 10098.1 406.794  20
   5  -4  -6 10383.8 405.943  22
   5  -4  -6 10872.4 457.719  23
   5  -4  -5 37703.8 1520.40  34
   5  -4  -5 37197.1 1220.88  35
   5  -4  -5 35736.9 1177.80  31
   5  -4  -5 36986.2 1226.45  41
   5  -4  -5 36396.4 1188.44  26
   5  -4  -5 36279.1 1217.70  22
   5  -4  -5 35802.8 1251.76  23
   5  -4  -4 2503.80 318.883  34
   5  -4  -4 2646.11 174.011  35
   5  -4  -4 2394.94 142.632  31
   5  -4  -4 2533.12 175.721  41
   5  -4  -4 2534.60 152.536  26
   5  -4  -4 2390.25 181.232  23
   5  -4  -4 2667.54 176.205  22
   5  -4  -3 1124.95 94.5452  21
   5  -4  -3 1231.51 128.109  22
   5  -4  -3 1254.17 127.092  23
   5  -4  -3 1188.68 126.940  35
   5  -4  -3 1113.03 129.246  41
   5  -4  -3 1145.56 107.102  26
   5  -4  -3 1128.65 98.0935  31
   5  -4  -3 887.779 217.367  34
   5  -4  -3 1020.27 105.322  16
   5  -4  -2 2819.36 143.273  21
   5  -4  -2 2785.31 187.017  22
   5  -4  -2 2418.77 163.649  23
   5  -4  -2 2354.12 156.859  26
   5  -4  -2 2377.14 337.209  34
   5  -4  -2 2528.25 163.290  16
   5  -4  -1 154.716 55.8768  31
   5  -4  -1 246.328 54.8353  21
   5  -4  -1 252.189 73.8618  26
   5  -4  -1 331.486 167.078  34
   5  -4  -1 362.520 128.444  11
   5  -4  -1 290.539 88.8672  35
   5  -4  -1 271.947 91.8226  41
   5  -4   0 6003.92 296.336  41
   5  -4   0 6000.79 228.978  21
   5  -4   0 5444.11 238.298  31
   5  -4   0 5235.93 470.078  34
   5  -4   0 5807.55 291.778  35
   5  -4   0 5877.31 430.941  11
   5  -4   0 5317.58 249.999   4
   5  -4   1 8254.12 349.120   4
   5  -4   1 8748.74 337.671  31
   5  -4   1 9216.88 390.758  41
   5  -4   1 9485.33 574.386  11
   5  -4   1 8937.93 616.144  34
   5  -4   1 9186.48 390.055  35
   5  -4   2 114.196 74.4525  41
   5  -4   2 60.4085 45.2936  31
   5  -4   2 101.752 77.1695  35
   5  -4   2 164.158 143.218  34
  -5   4  -2 56.3226 58.3018   1
   5  -4   2 48.7841 111.321  11
   5  -4   2 75.7618 59.8614   4
   5  -4   3 133.804 62.0040  41
   5  -4   3 249.975 138.588  34
  -5   4  -3 191.301 69.3215   1
   5  -4   3 230.199 134.001  11
   5  -4   3 188.857 48.7840  31
   5  -4   3 172.755 66.9014   4
   5  -4   3 298.379 79.3789  35
   5  -4   4 16093.4 871.198  11
   5  -4   4 15428.4 584.834   4
  -5   4  -4 17855.4 595.541   1
  -5   4  -5 222.282 75.4388   1
   5  -4   5 181.355 64.3083   4
  -5   4  -6 22.5898 71.4151   1
  -5   4  -7 1177.30 101.493   1
  -5   4  -8 3139.65 150.027   1
  -5   4  -9 362.694 40.4114  12
  -5   4  -9 511.097 50.3290   1
   5  -3 -11 173.906 45.8555  20
   5  -3 -11 237.291 40.9647  25
   5  -3 -10 43.7079 55.9352  20
   5  -3 -10 50.0805 50.2219  25
   5  -3 -10 33.4805 49.3869  15
   5  -3  -9 677.766 93.8674  20
   5  -3  -9 775.803 91.6148  15
   5  -3  -9 766.996 106.676  23
   5  -3  -8 13005.1 500.238  15
   5  -3  -8 13983.5 510.018  14
   5  -3  -8 12675.9 522.211  23
   5  -3  -8 13400.4 470.000  26
   5  -3  -8 12440.0 509.653  20
   5  -3  -7 3089.79 183.468  14
   5  -3  -7 3007.09 157.492  26
   5  -3  -7 2829.87 185.181  20
   5  -3  -6 13191.6 513.053  20
   5  -3  -6 12700.9 489.442  22
   5  -3  -6 13358.6 538.606  23
   5  -3  -6 13560.8 513.411  14
   5  -3  -6 13133.3 456.576  31
   5  -3  -6 12918.6 474.570  26
   5  -3  -5 65571.4 2131.28  22
   5  -3  -5 66646.3 2099.83  21
   5  -3  -5 66496.2 2169.25  23
   5  -3  -5 68876.0 2136.88  20
   5  -3  -5 65617.2 2412.15  34
   5  -3  -5 66353.2 2128.06  35
   5  -3  -5 66188.3 2133.16  41
   5  -3  -5 65578.8 2088.13  31
   5  -3  -5 66962.7 2107.09  26
   5  -3  -4 278.882 72.1800  26
   5  -3  -4 157.910 81.0728  23
   5  -3  -4 278.433 82.0776  22
   5  -3  -4 333.081 63.4060  20
   5  -3  -4 241.312 68.4575  21
   5  -3  -4 356.377 82.8064  35
   5  -3  -4 250.386 78.7668  41
   5  -3  -4 254.425 150.882  34
   5  -3  -4 275.334 75.4760  16
   5  -3  -4 246.653 58.8956  31
   5  -3  -3 198.433 78.0404  23
   5  -3  -3 196.702 79.3841  22
   5  -3  -3 199.784 58.4489  21
   5  -3  -3 171.892 53.2736  31
   5  -3  -3 158.014 72.1691  41
   5  -3  -3 322.935 70.5306  26
   5  -3  -3 207.195 78.7664  35
   5  -3  -3 53.6551 122.559  34
   5  -3  -2 3353.80 369.612  34
   5  -3  -2 3643.82 209.851  35
   5  -3  -2 3266.00 167.750  31
   5  -3  -2 3583.86 189.664  26
   5  -3  -2 3658.98 169.549  21
   5  -3  -2 3455.88 207.021  22
   5  -3  -2 3329.40 193.520  23
   5  -3  -1 3654.89 170.249  21
   5  -3  -1 3682.58 216.242  22
   5  -3  -1 3408.43 172.381  31
   5  -3  -1 4058.41 317.187  11
   5  -3  -1 3978.45 220.174  41
   5  -3  -1 3855.18 203.990  26
   5  -3   0 1913.75 231.330  11
   5  -3   0 1867.01 147.693  35
   5  -3   0 1625.79 142.222  41
   5  -3   0 1752.07 272.905  34
   5  -3   0 1787.32 110.992  31
   5  -3   0 1692.75 104.010  21
   5  -3   1 41.9246 39.7220  31
   5  -3   1 26.5017 71.0812  41
   5  -3   1 223.740 118.556  11
   5  -3   1 26.4688 69.2830  35
   5  -3   1 26.6696 130.953  34
   5  -3   2 810.370 75.9703  31
   5  -3   2 569.367 181.406  34
   5  -3   2 1018.21 110.541  35
  -5   3  -2 790.101 81.8813   1
   5  -3   2 689.369 169.683  11
   5  -3   2 814.652 105.238  41
   5  -3   3 49.0170 117.568  34
   5  -3   3 48.9486 64.6877  35
   5  -3   3 3.45198 37.5554  31
   5  -3   3-48.5524 121.873  11
   5  -3   3 48.2384 60.5438  41
  -5   3  -3 4.51786 57.1456   1
   5  -3   4 39657.9 1266.40  31
   5  -3   4 39578.1 1621.95  11
   5  -3   4 40242.9 1568.97  34
  -5   3  -4 39835.6 1288.89   2
   5  -3   5 18465.9 958.741  11
  -5   3  -5 19075.7 661.482   2
  -5   3  -6 19068.3 665.604   2
  -5   3  -7 266.583 78.7243   1
  -5   3  -7 332.723 68.9912   2
  -5   3  -8 43.4510 62.9818   1
   5  -3   8-3.22533 40.3750   7
  -5   3  -9 706.706 59.1497  12
  -5   3  -9 776.050 74.9669   1
  -5   3 -10 1226.32 69.2026   1
   5  -2 -11 455.998 58.4042  24
   5  -2 -11 449.585 51.8015  25
   5  -2 -10 8.77599 51.3591  15
   5  -2 -10 27.9304 52.0045  25
   5  -2 -10 32.2240 57.8856  20
   5  -2  -9 775.860 93.1317  15
   5  -2  -9 840.301 95.3138  25
   5  -2  -9 822.874 104.209  20
   5  -2  -8 1900.90 162.153  23
   5  -2  -8 1924.52 157.147  20
   5  -2  -8 2485.27 144.937  26
   5  -2  -8 1907.13 141.695  15
   5  -2  -8 1968.61 143.832  14
   5  -2  -7 1901.07 158.654  20
   5  -2  -7 2040.16 145.591  15
   5  -2  -7 2321.78 155.344  14
   5  -2  -7 2082.44 129.488  26
   5  -2  -6 1436.44 147.007  23
   5  -2  -6 1397.45 133.367  20
   5  -2  -6 1278.68 87.9967  31
   5  -2  -6 1335.42 117.538  14
   5  -2  -6 1409.17 108.133  26
   5  -2  -5 26228.4 893.157  22
   5  -2  -5 25782.1 924.805  23
   5  -2  -5 26575.5 912.078  20
   5  -2  -5 23827.2 1093.02  34
   5  -2  -5 25942.5 850.121  31
   5  -2  -5 25971.1 895.890  14
   5  -2  -5 25836.8 871.814  26
   5  -2  -4 444.653 73.3989  26
   5  -2  -4 333.225 86.4148  23
   5  -2  -4 364.704 82.8413  22
   5  -2  -4 464.603 73.3689  21
   5  -2  -4 415.416 73.8059  20
   5  -2  -4 541.464 83.4494  35
   5  -2  -4 354.249 54.3600  31
   5  -2  -4 459.000 158.057  34
   5  -2  -4 461.907 75.2258  16
   5  -2  -4 471.896 79.6389  41
   5  -2  -3 53.9152 58.3347  26
   5  -2  -3 78.6714 66.2352  23
   5  -2  -3 61.0138 66.4277  22
   5  -2  -3 114.832 54.1550  20
   5  -2  -3 80.9006 53.4136  21
   5  -2  -3 114.719 65.7372  35
   5  -2  -3 161.297 73.5197  41
   5  -2  -3 65.9698 41.9071  31
   5  -2  -3 48.1571 120.909  34
   5  -2  -3 113.094 65.4942  16
   5  -2  -2 1164.75 108.738  16
   5  -2  -2 1193.81 116.371  35
   5  -2  -2 1163.36 113.034  41
   5  -2  -2 1113.17 115.082  22
   5  -2  -2 1477.58 97.6520  21
   5  -2  -2 980.163 104.831  23
   5  -2  -2 1187.28 230.048  34
   5  -2  -2 1162.10 91.7192  31
   5  -2  -2 1173.24 106.607  26
   5  -2  -1 5450.83 351.032  11
   5  -2  -1 5632.71 234.025  21
   5  -2  -1 5701.65 261.751  26
   5  -2   0 4153.50 374.913  34
   5  -2   0 3829.84 210.141  35
   5  -2   0 3765.70 208.330  41
   5  -2   0 3961.67 300.001  11
   5  -2   0 4136.47 184.029  31
   5  -2   0 3750.02 177.466  21
   5  -2   1 20468.7 704.082  31
   5  -2   1 21452.0 996.248  34
   5  -2   1 21634.6 748.430  35
   5  -2   1 21077.7 745.843  41
   5  -2   1 21040.9 909.754  11
   5  -2   1 21463.2 721.599  17
   5  -2   1 20597.7 701.289  21
   5  -2   2-23.7887 111.370  34
   5  -2   2-11.9036 62.3138  35
   5  -2   2 84.1138 44.3305  31
   5  -2   2 117.238 115.711  11
   5  -2   2 23.7614 60.6200  41
   5  -2   2 18.8726 59.8927  17
   5  -2   3 8609.88 545.739  11
   5  -2   3 8626.81 323.426  31
   5  -2   3 8759.85 348.203  17
   5  -2   3 9112.79 564.311  34
   5  -2   3 8676.69 362.469  35
   5  -2   4 17222.1 856.160  11
   5  -2   4 17182.3 814.435  34
   5  -2   4 15096.7 571.625  17
   5  -2   4 16640.4 549.066  31
   5  -2   5 1637.36 121.024  17
  -5   2  -5 1871.65 121.630   2
  -5   2  -6 410.482 75.1508   2
  -5   2  -7 24.9632 56.7767   2
   5  -2   8 11.9434 45.6554   7
  -5   2  -8 32.1560 57.5062   2
  -5   2  -9 1362.30 100.630   2
  -5   2 -10 8.10189 44.3404   1
   5  -1 -12 466.881 39.4663  20
   5  -1 -11 51.1413 44.7591  20
   5  -1 -11-10.9086 37.0039  24
   5  -1 -10 18.4877 57.2704  24
   5  -1 -10 91.6092 56.5807  25
   5  -1  -9 535.953 83.5641  25
   5  -1  -9 456.366 70.7060  19
   5  -1  -9 624.295 85.9504  15
   5  -1  -8 801.625 112.926  20
   5  -1  -8 761.626 89.5420  19
   5  -1  -8 715.748 94.1454  15
   5  -1  -7 8923.87 392.237  23
   5  -1  -7 8838.71 336.533  26
   5  -1  -7 8835.62 396.618  20
   5  -1  -7 7749.71 341.433  19
   5  -1  -7 8729.94 362.558  15
   5  -1  -7 8500.03 361.365  14
   5  -1  -6 59944.9 1912.53  26
   5  -1  -6 59671.9 1975.94  20
   5  -1  -6 59033.9 1936.97  15
   5  -1  -6 60535.7 1942.72  14
   5  -1  -6 61565.3 1910.21  21
   5  -1  -5 7675.81 332.724  22
   5  -1  -5 8579.69 371.250  23
   5  -1  -5 8750.68 319.995  21
   5  -1  -5 8204.11 361.787  20
   5  -1  -5 7661.35 318.484  26
   5  -1  -5 7685.02 296.576  31
   5  -1  -5 8095.62 486.408  34
   5  -1  -5 7981.01 334.080  14
   5  -1  -4 942.520 77.2868  27
   5  -1  -4 792.639 87.8691  26
   5  -1  -4 772.167 97.7775  22
   5  -1  -4 805.683 106.799  23
   5  -1  -4 845.497 86.5578  16
   5  -1  -4 910.989 75.9981  31
   5  -1  -4 740.015 163.028  34
   5  -1  -4 688.354 84.7054  14
   5  -1  -4 912.275 100.955  20
   5  -1  -3 51.2930 52.5789  26
   5  -1  -3-25.3093 62.1387  23
   5  -1  -3-5.67102 59.6660  22
   5  -1  -3 27.2346 59.8069  35
   5  -1  -3 38.0229 54.3506  16
   5  -1  -3 54.1787 44.5690  31
   5  -1  -3-5.63878 52.1376  20
   5  -1  -3 30.4749 48.6825  21
   5  -1  -3 52.6648 45.5912  27
   5  -1  -3 86.4953 113.182  34
   5  -1  -2 49992.6 1573.93  23
   5  -1  -2 49063.7 1540.39  21
   5  -1  -2 48757.8 1573.71  22
   5  -1  -2 50276.1 1849.65  34
   5  -1  -2 48033.2 1572.77  35
   5  -1  -2 48032.6 1556.96  26
   5  -1  -2 47319.5 1539.59  27
   5  -1  -2 46618.8 1550.49  16
   5  -1  -2 47854.9 1574.32  41
   5  -1  -2 49097.0 1544.30  31
   5  -1  -1 25859.2 876.680  26
   5  -1  -1 26549.6 864.440  17
   5  -1  -1 25828.6 857.366  21
   5  -1  -1 25401.7 855.951  27
   5  -1   0 2019.74 146.129  41
   5  -1   0 2423.62 137.575  17
   5  -1   0 1839.37 189.258  11
   5  -1   0 2146.89 258.483  34
   5  -1   0 1964.55 139.708  35
   5  -1   0 2213.43 125.723  31
   5  -1   0 2272.30 129.314  21
   5  -1   0 2471.50 157.065  22
   5  -1   1 6996.12 273.440  27
   5  -1   1 6675.05 467.115  34
   5  -1   1 7018.05 303.806  35
   5  -1   1 7324.23 281.150  31
   5  -1   1 6669.10 278.437  21
   5  -1   1 7007.63 407.796  11
   5  -1   1 7028.68 306.355  41
   5  -1   2 13416.2 513.895  41
   5  -1   2 13551.4 717.683  34
   5  -1   2 14238.4 517.146  35
   5  -1   2 13663.2 503.011  17
   5  -1   2 13938.1 490.007  21
   5  -1   2 14825.6 682.234  11
   5  -1   2 13573.3 485.346  31
   5  -1   3 10461.7 595.878  34
   5  -1   3 10082.5 397.280  35
   5  -1   3 10092.5 366.903  31
   5  -1   3 9781.36 390.245  17
   5  -1   4 2490.78 279.523  34
   5  -1   4 2593.08 128.169  31
   5  -1   4 2352.84 151.703  17
   5  -1   5 572.534 131.127  34
  -5   1  -5 612.650 75.8338   2
   5  -1   5 657.649 90.8023  17
   5  -1   6 47995.0 1552.33  17
  -5   1  -6 48624.2 1560.54   2
   5  -1   7 978.165 90.7040  17
  -5   1  -7 1154.39 106.198   2
  -5   1  -8 5625.07 254.207   2
   5  -1   8 5470.06 240.049   7
  -5   1  -9 11907.4 442.835   2
  -5   1 -10 4779.06 207.196   2
  -5   1 -11 275.138 43.6763   2
   5   0 -11 595.065 54.1805  24
   5   0 -11 626.521 65.8451  20
   5   0 -10 503.853 73.2408  24
   5   0 -10 612.294 74.7211  25
   5   0 -10 575.917 78.0369  20
   5   0 -10 390.984 63.0953  19
   5   0  -9-23.2940 70.8299  24
   5   0  -9 35.3672 55.7230  19
   5   0  -9 39.2016 63.7940  20
   5   0  -9-5.15376 63.3771  25
   5   0  -8 2594.79 169.091  25
   5   0  -8 2472.65 159.132  19
   5   0  -8 2497.94 163.913  15
   5   0  -7 37291.7 1269.75  19
   5   0  -7 39469.7 1279.93  15
   5   0  -6 39939.7 1391.50  19
   5   0  -6 42465.8 1431.70  23
   5   0  -6 45093.7 1371.56  21
   5   0  -6 43348.1 1442.75  20
   5   0  -6 42107.7 1400.40  15
   5   0  -6 42369.8 1400.37  14
   5   0  -5 4109.76 229.984  20
   5   0  -5 4016.44 203.855  15
   5   0  -5 4234.06 208.055  14
   5   0  -5 3808.17 305.290  34
   5   0  -5 4324.20 192.352  21
   5   0  -4 668.541 68.2876  27
   5   0  -4 717.921 79.9991  21
   5   0  -4 728.957 105.292  23
   5   0  -4 618.728 83.6005  22
   5   0  -4 681.699 73.6562  16
   5   0  -4 581.416 139.940  34
   5   0  -4 670.834 93.6697  20
   5   0  -4 611.216 77.7538  14
   5   0  -4 680.902 68.5169  31
   5   0  -3 3488.65 170.304  31
   5   0  -3 3974.49 330.719  34
   5   0  -3 3588.12 171.318  16
   5   0  -3 3864.88 207.556  23
   5   0  -3 3733.90 194.951  22
   5   0  -3 3709.01 174.602  21
   5   0  -3 3631.02 174.362  27
   5   0  -3 3789.08 200.746  20
   5   0  -2 60.4567 109.614  34
   5   0  -2-14.9060 36.7931   7
   5   0  -2 36.5806 49.4356  27
   5   0  -1 18607.2 872.482  34
   5   0  -1 19069.2 639.820  27
   5   0  -1 19067.0 662.743  22
   5   0  -1 17826.9 636.258  21
   5   0   0 216.421 132.138  34
   5   0   0 238.037 67.7046  11
   5   0   0 332.240 70.5251  35
   5   0   1 7470.43 292.315  27
   5   0   1 7930.00 487.034  34
   5   0   1 7124.03 309.486  35
   5   0   1 8288.38 400.505  11
   5   0   2-17.8441 41.9352  27
   5   0   2 9.61176 58.8841  17
   5   0   2-27.2406 75.4448  11
   5   0   2 39.5382 113.347  34
   5   0   3 29172.4 958.154  17
   5   0   3 29516.7 934.035  31
   5   0   3 29020.9 926.459  27
   5   0   3 29788.3 1188.16  34
   5   0   4 264.080 49.5158  31
   5   0   4 79.6958 67.6804  17
   5   0   4 112.796 107.942  34
  -5   0  -5-4.31757 46.9714   2
   5   0   5 17.0198 81.6453  34
   5   0   5 59.5377 70.0835  17
   5   0   6 4174.69 212.820  17
  -5   0  -6 4150.56 203.279   2
   5   0   7 10092.2 396.075  17
   5   0   7 10397.4 406.592   7
  -5   0  -7 10610.5 406.903   2
   5   0   8 9504.31 368.693   7
  -5   0  -8 9694.78 385.647   2
   5   0   9 19.9190 39.0179   7
  -5   0  -9 50.5005 64.3169   2
  -5   0 -10 2285.75 136.583   2
  -5   0 -11 1912.60 109.784   2
   5   1 -11 1549.76 77.2913  24
   5   1 -11 1607.67 89.1169  30
   5   1 -11 1923.31 99.2361  20
   5   1 -11 1786.54 90.5988  19
   5   1 -10-3.65631 48.2638  24
   5   1 -10 48.1160 49.3090  19
   5   1 -10 4.70761 50.2569  20
   5   1  -9 394.579 81.4625  24
   5   1  -9 411.909 78.8431  25
   5   1  -9 470.355 81.3240  19
   5   1  -9 365.974 80.2373  20
   5   1  -8 10120.4 414.965  24
   5   1  -8 9816.28 423.161  20
   5   1  -8 10070.0 406.023  25
   5   1  -8 10223.2 408.281  19
   5   1  -7 2042.82 160.504  20
   5   1  -7 2240.00 155.322  25
   5   1  -7 1775.99 142.997  19
   5   1  -7 2082.58 148.172  15
   5   1  -6 1603.35 128.548  19
   5   1  -6 1552.67 121.773  15
   5   1  -6 1381.48 115.129  29
   5   1  -6 1470.83 109.067  26
   5   1  -6 1430.40 99.1932  21
   5   1  -5 1977.25 115.663  21
   5   1  -5 1434.48 174.123  34
   5   1  -5 1957.11 134.241  19
   5   1  -5 1842.67 120.182  26
   5   1  -5 1797.57 105.879  36
   5   1  -5 1773.75 126.006  15
   5   1  -5 1704.44 124.415  14
   5   1  -5 1773.48 127.163  29
   5   1  -4 7282.41 285.932  27
   5   1  -4 6384.81 275.306  21
   5   1  -4 7970.89 332.651  20
   5   1  -4 7062.97 290.209  14
   5   1  -4 6887.40 296.356  29
   5   1  -4 7362.31 291.954  28
   5   1  -4 7267.80 279.828  31
   5   1  -4 7400.17 290.327  26
   5   1  -4 6703.99 419.459  34
   5   1  -3 289.681 69.6103  22
   5   1  -3 261.846 126.846  34
   5   1  -3 254.535 59.7493  27
   5   1  -3 210.940 56.7314  28
   5   1  -3 234.469 62.0151  26
   5   1  -3 299.033 66.5492  20
   5   1  -3 287.501 60.6823  21
   5   1  -2 24794.1 817.671  20
   5   1  -2 23286.7 1002.33  34
   5   1  -2 22796.4 762.312   7
   5   1  -2 23457.1 794.327  27
   5   1  -2 23792.3 794.102  26
   5   1  -2 23921.0 792.607  21
   5   1  -1 3504.65 306.216  34
   5   1  -1 3604.86 159.008   7
   5   1  -1 3445.20 146.560   8
   5   1   0 61.3424 44.0891   7
   5   1   1 328.090 135.404  34
   5   1   1 391.608 75.2513  11
   5   1   2 2914.80 277.260  34
   5   1   2 2465.65 205.763  11
   5   1   3 11065.8 588.257  34
   5   1   4 1326.73 116.396  21
   5   1   4 1520.86 95.7877  27
   5   1   5 631.499 139.710  34
   5   1   5 509.887 82.3812  21
   5   1   6 10657.2 414.871  17
   5   1   6 10314.2 399.828   7
  -5  -1  -6 9645.80 385.675   2
   5   1   7 827.791 103.913  17
  -5  -1  -7 876.585 96.4817   2
   5   1   7 998.566 99.2703   7
  -5  -1  -8 249.134 74.6475   2
   5   1   8 268.753 61.7706   7
   5   1   8 269.258 76.2536  17
  -5  -1  -9 1785.98 133.462   2
   5   1   9 1738.63 105.659   7
  -5  -1 -10 61.8926 64.0451   2
  -5  -1 -11 653.519 74.6805   2
  -5  -1 -12 4300.67 173.591   2
   5   2 -11 75.6449 28.6577  20
   5   2 -11 72.3850 31.6752  19
   5   2 -11 72.6434 32.3120  30
   5   2 -10 27.8497 45.0532  20
   5   2 -10 19.3284 46.6721  19
   5   2 -10 20.3275 37.3598  24
   5   2  -9 268.703 66.4904  25
   5   2  -9 303.507 67.4440  24
   5   2  -9 235.676 66.1062  20
   5   2  -9 183.974 68.9201  19
   5   2  -8 13056.4 495.509  25
   5   2  -8 13584.1 505.634  24
   5   2  -8 11910.2 478.899  29
   5   2  -8 14249.6 522.275  20
   5   2  -8 12585.9 473.610  18
   5   2  -8 14213.7 512.093  19
   5   2  -7 22851.5 781.387  25
   5   2  -7 22805.3 792.893  24
   5   2  -7 20894.4 769.516  29
   5   2  -7 22837.4 802.570  20
   5   2  -7 21160.7 755.053  18
   5   2  -7 22316.7 787.119  19
   5   2  -6 2123.03 131.246  26
   5   2  -6 1893.70 140.903  29
   5   2  -6 1997.94 112.123  21
   5   2  -6 1954.65 147.803  19
   5   2  -6 2000.19 154.699  20
   5   2  -5 4101.40 228.255  20
   5   2  -5 4319.68 224.462  25
   5   2  -5 4326.83 193.888  26
   5   2  -5 4416.52 184.626  21
   5   2  -5 3707.96 198.435  28
   5   2  -5 3879.29 186.813  27
   5   2  -5 4096.17 216.651  29
   5   2  -5 3965.63 205.519  15
   5   2  -5 4359.68 217.862  19
   5   2  -4 442.216 68.5947  26
   5   2  -4 421.379 76.0621  19
   5   2  -4 496.914 65.7582  21
   5   2  -4 389.267 59.4168  36
   5   2  -4 406.897 73.1079  29
   5   2  -4 349.567 69.8668  28
   5   2  -4 416.496 65.3532  27
   5   2  -3 4371.12 201.606  21
   5   2  -3 4831.24 227.455  29
   5   2  -3 4301.48 324.729  34
   5   2  -3 5022.96 210.521  26
   5   2  -3 4679.08 207.055  36
   5   2  -3 4653.65 209.358  32
   5   2  -3 4478.46 213.784  27
   5   2  -3 4690.89 221.241  28
   5   2  -2 16079.5 570.917  20
   5   2  -2 15538.7 554.800  22
   5   2  -2 14625.0 539.927  21
   5   2  -2 15529.0 539.202  26
   5   2  -2 15671.6 553.250  27
   5   2  -2 15528.2 724.224  34
   5   2  -1 261.066 44.5121   7
   5   2  -1 206.723 114.315  34
   5   2  -1 256.699 43.2955   8
   5   2   0 3915.60 170.709   7
   5   2   0 3692.58 162.892   8
   5   2   1 31551.6 1246.42  34
   5   2   1 31984.6 1036.98   7
   5   2   2 15984.0 761.018  34
   5   2   2 17272.7 590.374   7
   5   2   3 5828.77 387.896  34
   5   2   4 7451.58 443.432  34
   5   2   4 7398.97 299.099  32
   5   2   4 7614.59 305.751   7
   5   2   5 29536.1 941.274  36
   5   2   5 27615.3 953.257   7
   5   2   5 28284.9 1125.31  34
   5   2   6 6582.14 273.160   7
  -5  -2  -6 5868.79 261.290   2
   5   2   7-4.80134 53.6668   7
  -5  -2  -7-36.5378 59.3568   2
   5   2   8 450.132 70.2107   7
  -5  -2  -8 402.112 80.5832   2
   5   2   9 26574.0 890.935  17
  -5  -2  -9 27182.9 909.896   2
   5   2   9 26095.3 869.314   7
  -5  -2 -10 11099.3 428.465   2
  -5  -2 -11 3503.01 177.141   2
  -5  -2 -12 4441.06 186.710   2
  -5  -2 -13 1292.01 62.9147   1
  -5  -2 -13 1539.85 66.4648   2
   5   3 -11-17.7309 23.9916  30
   5   3 -10-6.94165 45.0891  19
   5   3 -10 26.0876 35.2574  20
   5   3  -9 422.948 66.1421  24
   5   3  -9 517.619 78.8052  19
   5   3  -9 513.930 74.4732  20
   5   3  -8 13927.5 519.512  24
   5   3  -8 14470.2 522.715  25
   5   3  -8 14652.4 537.021  19
   5   3  -8 13512.2 507.031  18
   5   3  -8 13589.8 521.364  29
   5   3  -8 14467.6 535.105  20
   5   3  -7 9169.32 386.079  24
   5   3  -7 9279.13 379.115  25
   5   3  -7 9746.29 398.609  20
   5   3  -7 8738.27 366.935  18
   5   3  -7 9321.64 391.431  19
   5   3  -6 26149.3 914.044  18
   5   3  -6 27148.6 939.125  19
   5   3  -6 27295.1 947.536  20
   5   3  -6 28474.1 895.894  26
   5   3  -6 27293.3 938.609  24
   5   3  -6 25145.3 905.477  28
   5   3  -5 13862.9 528.901  19
   5   3  -5 13296.8 505.052  18
   5   3  -5 13006.4 531.646  20
   5   3  -5 14971.9 531.563  25
   5   3  -5 13182.8 484.854  26
   5   3  -5 13543.2 491.817  27
   5   3  -5 13587.9 515.149  28
   5   3  -5 14526.6 535.857  24
   5   3  -5 14095.5 472.745  21
   5   3  -4 93.7000 43.4484  21
   5   3  -4 126.556 60.8696  20
   5   3  -4 168.715 66.7894  19
   5   3  -4 83.7655 49.0760  26
   5   3  -4 75.0244 62.2801  25
   5   3  -4 81.3284 41.5419  36
   5   3  -4 126.960 54.4312  27
   5   3  -4 150.102 67.0999  28
   5   3  -3 106.787 59.7664  27
   5   3  -3 84.5358 60.7533  28
   5   3  -3-15.7347 52.6786  25
   5   3  -3 28.4979 44.6118  26
   5   3  -3 91.4067 63.8034  24
   5   3  -3 49.2440 60.8031  20
   5   3  -3 52.6808 43.3499  21
   5   3  -3 25.1016 42.6555  36
   5   3  -3 5.18324 51.4911  19
   5   3  -3 91.2072 56.5894  29
   5   3  -3 39.9151 52.1297  32
   5   3  -2 4324.80 216.746  27
   5   3  -2 4809.76 225.266  28
   5   3  -2 4822.49 215.047  25
   5   3  -2 4504.15 222.551  24
   5   3  -2 3986.73 200.706  21
   5   3  -2 4582.47 177.564   8
   5   3  -2 4989.27 230.332  29
   5   3  -2 4570.72 203.126  36
   5   3  -2 3989.25 310.378  34
   5   3  -2 4630.78 214.089  32
   5   3  -1 12.1334 53.0639  36
   5   3  -1 49.1024 87.3728  34
   5   3  -1 53.5687 33.9063   8
   5   3   0-3.05624 36.3428   7
   5   3   0 70.4812 55.0720  36
   5   3   0 28.9629 41.3541   8
   5   3   1 11316.9 398.806   7
   5   3   1 10195.0 556.878  34
   5   3   1 11055.5 394.905   8
   5   3   2 1261.47 121.924   6
   5   3   2 1599.37 204.605  34
   5   3   2 1457.11 99.1485   7
   5   3   3 13956.8 683.892  34
   5   3   3 15504.1 608.953   6
   5   3   3 14230.1 509.536  36
   5   3   4 22237.7 760.038  32
   5   3   4 22076.0 754.220   7
   5   3   4 23113.8 943.823  34
   5   3   4 22509.1 749.180  36
   5   3   5 576.595 67.8822  36
   5   3   5 660.810 80.9672  32
   5   3   5 601.864 76.8414   7
   5   3   6 1230.62 85.2284  36
   5   3   6 1196.28 99.8270   7
  -5  -3  -6 1185.80 103.308   2
   5   3   7 5942.49 254.643   7
  -5  -3  -7 5830.61 262.235   2
   5   3   8 4790.00 210.552   7
   5   3   8 4347.28 206.543  37
  -5  -3  -8 4672.70 228.291   2
   5   3   9 8269.47 331.730  37
  -5  -3  -9 8799.18 357.980   2
   5   3  10 2693.00 150.005  17
   5   3  10 2369.88 139.301  37
   5   3  11 2721.76 137.142   8
  -5  -3 -11 3207.19 166.733   2
  -5  -3 -12 5693.15 233.074   2
  -5  -3 -13 9280.55 315.821   2
   5   4 -10 1328.54 84.6327  19
   5   4  -9 8332.79 326.229  29
   5   4  -9 8535.36 320.331  20
   5   4  -9 8975.62 340.972  19
   5   4  -8 1774.86 121.549  24
   5   4  -8 2020.32 131.954  20
   5   4  -8 1857.56 139.163  19
   5   4  -8 1821.67 124.118  18
   5   4  -8 1684.88 132.754  29
   5   4  -7 15779.8 577.009  18
   5   4  -7 14898.9 556.546  28
   5   4  -7 16095.8 598.536  19
   5   4  -7 16837.5 596.173  20
   5   4  -7 16121.5 584.613  24
   5   4  -6 5588.41 266.244  18
   5   4  -6 5666.10 266.092  28
   5   4  -6 6074.00 285.912  20
   5   4  -6 5616.58 281.025  19
   5   4  -6 6004.75 278.884  24
   5   4  -5 176.203 72.3128  25
   5   4  -5 168.248 70.1070  24
   5   4  -5 108.280 68.1324  18
   5   4  -5 142.225 76.3625  19
   5   4  -5 110.541 65.8785  20
   5   4  -5 161.888 57.1210  27
   5   4  -5 194.978 73.0723  28
   5   4  -4 28106.0 936.641  26
   5   4  -4 29664.8 982.649  25
   5   4  -4 28691.7 989.489  24
   5   4  -4 28425.2 970.447  27
   5   4  -4 28736.0 992.682  28
   5   4  -4 29332.7 974.427  18
   5   4  -4 30078.0 994.865  19
   5   4  -4 28500.5 994.846  20
   5   4  -3 246.293 65.3024  25
   5   4  -3 152.828 48.0619  26
   5   4  -3 157.227 62.6283  20
   5   4  -3 147.722 48.3696  21
   5   4  -3 96.3878 45.8664  36
   5   4  -3 231.654 79.3276  28
   5   4  -3 100.364 59.9888  27
   5   4  -3 209.271 60.3941  32
   5   4  -3 173.157 62.4528  18
   5   4  -3 104.001 62.7358  19
   5   4  -2 7940.87 302.411  36
   5   4  -2 8111.76 341.896  29
   5   4  -2 8090.14 327.795  19
   5   4  -2 7728.81 334.150  20
   5   4  -2 7959.66 310.010  21
   5   4  -2 8164.98 319.388  25
   5   4  -2 7699.42 292.633  26
   5   4  -2 8065.05 333.397  24
   5   4  -2 7362.37 319.263  32
   5   4  -2 7605.95 332.189  27
   5   4  -2 7944.92 337.459  28
   5   4  -1 4407.59 223.299  27
   5   4  -1 4986.68 230.770  28
   5   4  -1 4459.25 221.069  20
   5   4  -1 4238.21 198.121  36
   5   4  -1 4572.61 183.887   8
   5   4  -1 4611.76 224.327  29
   5   4  -1 4334.10 218.886  30
   5   4  -1 4562.78 216.458  24
   5   4  -1 4188.47 216.920  32
   5   4   0 7425.81 306.698  30
   5   4   0 7074.84 273.051   8
   5   4   0 7362.26 311.885  32
   5   4   0 7443.68 291.300  36
   5   4   1 321.688 53.7957   8
   5   4   2 6815.12 267.140  36
   5   4   2 6675.36 262.696   8
   5   4   2 6319.29 258.858   7
   5   4   2 6284.93 317.503   6
   5   4   3 5030.98 295.660   6
   5   4   3 5192.73 223.776  28
   5   4   3 4877.94 222.074  29
   5   4   3 5225.80 239.176  32
   5   4   3 4786.39 213.649  36
   5   4   4 1776.06 111.765  36
   5   4   4 1964.78 116.488   7
   5   4   4 1529.52 180.413   6
   5   4   4 1697.16 113.325  28
   5   4   4 1856.31 117.871  27
   5   4   4 1872.48 133.199  32
   5   4   5 2536.22 153.084  32
   5   4   5 2680.71 137.106  36
   5   4   5 2616.58 144.269   7
  -5  -4  -6 422.947 71.6076   2
   5   4   6 560.876 61.7190  36
   5   4   6 532.255 73.3947   7
  -5  -4  -7 2409.82 148.765   2
   5   4   7 2361.26 135.943   7
  -5  -4  -8 6578.86 283.600   2
   5   4   8 5837.05 255.926  37
  -5  -4  -9 6755.22 293.961   2
   5   4   9 6167.91 267.720  37
   5   4  10 11247.2 431.509  37
   5   4  10 12216.8 432.036   8
  -5  -4 -10 11963.8 455.677   2
   5   4  11 73.3808 41.1700   8
  -5  -4 -11 75.9225 67.9627   2
  -5  -4 -12 479.998 69.7562   2
  -5  -4 -13 57.0056 35.0011   2
   5   5 -10 1030.71 62.5073  30
   5   5  -9 366.069 62.1390  30
   5   5  -9 384.141 58.3723  29
   5   5  -8 9468.96 363.319  18
   5   5  -8 9614.06 379.125  29
   5   5  -7 1359.08 108.680  28
   5   5  -7 1545.59 117.118  20
   5   5  -7 1449.86 129.785  19
   5   5  -7 1623.24 121.485  24
   5   5  -7 1641.21 125.441  18
   5   5  -6 449.205 89.1122  28
   5   5  -6 551.717 86.7520  20
   5   5  -6 571.473 91.9405  18
   5   5  -6 576.432 97.2666  19
   5   5  -6 589.343 89.7804  24
   5   5  -5 107.664 72.2354  28
   5   5  -5 100.812 54.1994  27
   5   5  -5 45.4651 60.1151  20
   5   5  -5 86.2017 73.8266  24
   5   5  -5 115.044 73.4269  18
   5   5  -5 132.889 77.5356  19
   5   5  -4 18477.0 662.786  27
   5   5  -4 17881.0 684.267  28
   5   5  -4 19231.8 687.972  19
   5   5  -4 17511.8 673.160  20
   5   5  -4 19592.6 671.371  25
   5   5  -4 18901.5 674.888  24
   5   5  -4 18322.3 666.382  18
   5   5  -3 3825.59 198.682  18
   5   5  -3 3723.34 203.979  24
   5   5  -3 3892.70 197.118  25
   5   5  -3 3375.99 185.117  32
   5   5  -3 3471.74 199.206  27
   5   5  -3 3564.13 213.013  28
   5   5  -3 3637.76 203.555  20
   5   5  -3 3804.79 209.353  19
   5   5  -2 5397.31 261.695  20
   5   5  -2 5841.99 264.872  19
   5   5  -2 5607.84 274.666  28
   5   5  -2 5501.02 267.055  27
   5   5  -2 5990.26 250.760  25
   5   5  -2 5297.83 254.547  32
   5   5  -2 5379.69 232.395  21
   5   5  -1 4119.20 208.390  24
   5   5  -1 4139.03 192.901  25
   5   5  -1 4238.47 214.833  20
   5   5  -1 3956.29 197.746  21
   5   5  -1 4287.62 218.422  29
   5   5  -1 4409.77 191.033  36
   5   5  -1 3945.84 219.462  27
   5   5  -1 3896.17 209.899  32
   5   5  -1 4390.53 180.502   8
   5   5   0 2085.61 143.440  21
   5   5   0 2261.46 117.152   8
   5   5   0 2092.28 145.449  32
   5   5   0 2001.07 133.331  24
   5   5   0 1879.49 135.304  29
   5   5   0 1980.64 139.141  28
   5   5   0 2256.93 126.292  36
   5   5   1 52.2710 48.5786  29
   5   5   1 261.185 59.1608  24
   5   5   1 158.451 48.5132   8
   5   5   1 159.227 62.6307  27
   5   5   1 254.238 65.0856  28
   5   5   2 3902.21 180.827  36
   5   5   2 4034.71 196.567  28
   5   5   2 4119.68 205.776  27
   5   5   2 3994.13 180.196   8
   5   5   2 3854.34 205.655  32
   5   5   2 3926.52 194.593  29
   5   5   3 4944.45 224.827  29
   5   5   3 5167.33 227.270  28
   5   5   3 5127.05 242.364  32
   5   5   3 4561.87 227.911  27
   5   5   3 4769.22 211.811  36
   5   5   3 4937.21 305.079   6
   5   5   4 567.378 66.3779  36
   5   5   4 662.693 91.2504  32
   5   5   4 766.276 82.1597  27
   5   5   4 635.815 76.3719  28
   5   5   4 600.228 125.611   6
   5   5   4 759.300 81.3644   8
   5   5   5 36346.7 1208.99  32
   5   5   5 38169.3 1396.81   6
   5   5   5 36145.4 1177.48  36
   5   5   5 37048.6 1194.66   8
  -5  -5  -6 2248.59 139.834   2
   5   5   6 2309.14 142.081   8
   5   5   6 2444.56 263.886   6
   5   5   6 2163.08 145.858  32
   5   5   7 3152.41 314.322   6
   5   5   7 2866.50 151.446  37
  -5  -5  -7 2848.48 166.121   2
   5   5   7 2968.64 164.999   8
   5   5   8 18532.0 905.351   6
   5   5   8 18399.1 647.297  37
  -5  -5  -8 18840.8 668.083   2
   5   5   8 18774.9 654.129   8
   5   5   9 480.082 149.156   6
  -5  -5  -9 462.968 87.1716   2
   5   5   9 434.311 74.5266   8
   5   5   9 331.222 64.5287  37
  -5  -5 -10 2864.80 174.981   2
   5   5  10 2812.85 147.318   8
   5   5  10 2971.85 157.671  37
  -5  -5 -11 48.3436 64.4273   2
  -5  -5 -12 3812.00 180.715   2
  -5  -5 -13 2953.82 130.691   2
   5   6  -9 5358.03 208.355  30
   5   6  -9 5357.33 205.505  29
   5   6  -8 18931.5 657.316  30
   5   6  -8 19298.0 661.985  29
   5   6  -7 14207.7 507.482  28
   5   6  -6 22.7347 64.9137  18
   5   6  -6 58.8704 65.5193  28
   5   6  -5 824.052 96.0072  20
   5   6  -5 700.136 109.882  19
   5   6  -5 961.741 109.574  18
   5   6  -5 748.291 86.5462  27
   5   6  -5 698.371 107.202  28
   5   6  -5 912.198 108.707  24
   5   6  -4 650.596 88.7837  20
   5   6  -4 820.436 105.706  24
   5   6  -4 593.075 99.0062  18
   5   6  -4 566.377 98.6350  19
   5   6  -4 597.981 106.610  28
   5   6  -4 755.684 94.8693  27
   5   6  -3 3061.50 173.658  32
   5   6  -3 3083.91 185.481  20
   5   6  -3 3370.26 198.281  19
   5   6  -3 3018.78 191.073  27
   5   6  -3 3358.66 211.728  28
   5   6  -3 3365.63 188.703  24
   5   6  -2 1478.00 137.601  27
   5   6  -2 1613.10 134.110  32
   5   6  -2 1693.57 139.733  29
   5   6  -2 1617.41 132.209  30
   5   6  -1 3314.05 192.628  29
   5   6  -1 3319.64 188.655  30
   5   6  -1 3027.88 184.649  32
   5   6  -1 2929.01 163.349  21
   5   6  -1 3412.45 197.336  28
   5   6  -1 2957.63 191.098  27
   5   6  -1 3324.46 184.294  24
   5   6   0 2870.67 175.289  29
   5   6   0 2850.56 174.060  30
   5   6   0 3212.48 150.548   8
   5   6   0 3107.50 174.204  21
   5   6   0 3389.22 181.302  24
   5   6   0 3034.34 184.213  28
   5   6   1 10.5656 44.5477   8
   5   6   1 60.9089 64.3946  27
   5   6   1 11.5754 62.9633  28
   5   6   1 16.8912 53.3727  29
   5   6   1-21.7796 55.5550  30
   5   6   2 1118.86 111.757  27
   5   6   2 887.049 97.7164  28
   5   6   2 959.228 134.593   6
   5   6   2 1075.45 102.112  30
   5   6   2 1211.95 105.132  29
   5   6   3 11293.9 445.415  27
   5   6   3 11599.9 547.912   6
   5   6   3 11457.7 433.746  29
   5   6   3 11375.3 432.326  28
   5   6   4 769.841 147.023   6
   5   6   4 649.043 78.9289  29
   5   6   4 636.675 76.5919   8
   5   6   4 528.289 81.8571  27
   5   6   4 493.708 69.2000  28
   5   6   5 17048.0 593.260  32
   5   6   5 16404.8 749.869   6
   5   6   5 15674.5 553.380  28
   5   6   5 16038.1 561.162   8
   5   6   5 15106.0 561.116  27
   5   6   6 2557.22 271.984   6
   5   6   6 2366.76 130.961  37
   5   6   6 2443.84 141.948   8
   5   6   6 2137.40 151.416  32
   5   6   7 5029.76 238.352  32
   5   6   7 5250.71 230.767  37
   5   6   7 5430.87 238.051   8
  -5  -6  -7 5278.92 246.280   2
   5   6   7 5441.09 414.303   6
   5   6   8 37934.4 1269.26  37
   5   6   8 39131.6 1267.68   8
  -5  -6  -8 39747.2 1290.30   2
   5   6   8 40039.0 1571.06   6
   5   6   9 1029.16 94.0965  37
   5   6   9 950.101 89.2643   8
  -5  -6  -9 1023.81 111.882   2
   5   6   9 1116.90 207.392   6
   5   6  10 537.719 65.0587   8
   5   6  10 522.073 73.0598  37
  -5  -6 -10 658.152 96.1829   2
   5   6  11 889.745 80.8464  37
  -5  -6 -11 990.215 99.8658   2
  -5  -6 -12 1005.56 89.1175   2
  -5  -6 -13 1863.66 96.3858   2
   5   7  -8 1399.97 94.1905  29
   5   7  -8 1478.39 89.1000  30
   5   7  -7 926.547 81.5012  28
   5   7  -7 927.247 90.8530  30
   5   7  -6 843.968 96.5824  28
   5   7  -6 773.869 96.1424  30
   5   7  -5 73.3685 73.5722  28
   5   7  -5 43.5298 51.9720  27
   5   7  -5 25.5019 73.4245  30
   5   7  -4-7.59406 80.2851  28
   5   7  -4 5.83477 61.9873  27
   5   7  -4-6.80911 72.6889  30
   5   7  -3 4015.98 220.026  27
   5   7  -3 3722.60 192.568  32
   5   7  -3 3986.97 223.669  30
   5   7  -2 5922.10 307.783  27
   5   7  -2 6245.34 287.740  32
   5   7  -2 6731.20 303.721  30
   5   7  -2 6638.58 311.504  29
   5   7  -1 4411.75 249.705  27
   5   7  -1 4669.28 253.358  28
   5   7  -1 4292.67 236.834  32
   5   7  -1 4586.99 243.210  29
   5   7  -1 4877.04 242.211  30
   5   7   0 4796.95 253.436  28
   5   7   0 4752.58 242.367  29
   5   7   0 4844.85 239.441  30
   5   7   0 4600.39 221.740  21
   5   7   1 3689.87 172.837   8
   5   7   1 3778.26 207.309  28
   5   7   1 3339.69 206.793  27
   5   7   1 3561.45 196.039  30
   5   7   1 3447.42 193.755  29
   5   7   2 866.491 105.335  27
   5   7   2 774.842 97.7582  28
   5   7   2 905.301 94.7646  29
   5   7   2 763.814 92.8446  30
   5   7   3 1495.87 193.130   6
   5   7   3 1901.20 116.592   8
   5   7   3 1803.97 142.970  27
   5   7   3 1925.14 133.108  28
   5   7   3 1507.38 119.538  29
   5   7   4 2057.86 230.160   6
   5   7   4 2167.86 136.489  28
   5   7   4 2331.92 140.625  29
   5   7   4 2080.97 128.793   8
   5   7   4 2129.72 149.077  27
   5   7   5 15363.4 749.858   6
   5   7   5 15277.6 543.665  37
   5   7   5 15629.8 550.702   8
   5   7   5 16165.2 567.545  27
   5   7   6 20.6328 103.621   6
   5   7   6 135.890 49.7158  37
   5   7   6 128.393 78.6967  32
   5   7   6 38.7504 57.7890   8
   5   7   7 4702.33 398.480   6
   5   7   7 5246.42 230.315  37
   5   7   7 4945.51 240.607  32
   5   7   7 5045.02 226.155   8
   5   7   8 28067.5 959.412  37
  -5  -7  -8 28933.4 977.290   2
   5   7   8 29226.0 950.146   8
   5   7   8 28079.0 1230.08   6
   5   7   9 1663.97 119.013  37
  -5  -7  -9 1990.63 141.754   2
   5   7   9 1603.92 107.038   8
   5   7   9 1588.49 237.683   6
  -5  -7 -10 2613.73 162.894   2
   5   7  10 2571.91 144.912  37
   5   7  10 2476.83 124.147   8
   5   7  11 2009.21 120.898  37
  -5  -7 -11 2417.44 144.034   2
  -5  -7 -12 7.12967 52.1100   2
  -5  -7 -13 4047.74 162.482   2
   5   8  -7 838.686 74.4976  29
   5   8  -7 719.878 65.8670  30
   5   8  -6 401.815 75.3184  29
   5   8  -6 472.472 68.9701  30
   5   8  -6 543.481 75.0845  28
   5   8  -5 36.3787 60.0965  30
   5   8  -5 47.2949 65.5004  29
   5   8  -5 11.7860 68.4221  28
   5   8  -4 860.506 114.165  29
   5   8  -4 935.070 106.484  30
   5   8  -4 998.463 100.581  27
   5   8  -4 1030.27 126.328  28
   5   8  -3 235.396 77.3062  30
   5   8  -3 147.537 78.3885  29
   5   8  -3 182.435 80.3278  27
   5   8  -2-21.7863 74.0949  27
   5   8  -2 46.6010 81.7087  28
   5   8  -2 56.1742 68.0698  32
   5   8  -2 14.0973 67.6254  29
   5   8  -2-32.3816 67.1130  30
   5   8  -1 1721.23 157.901  28
   5   8  -1 1922.96 167.602  27
   5   8  -1 1883.50 150.508  29
   5   8  -1 2046.87 152.124  30
   5   8   0 85.5202 76.4516  28
   5   8   0 45.6028 61.0054  29
   5   8   0-6.19946 61.2319  30
   5   8   1 5990.21 268.117  21
   5   8   1 6041.32 301.864  27
   5   8   1 5673.92 285.633  28
   5   8   1 5884.59 277.175  30
   5   8   1 6272.23 280.391  29
   5   8   2-36.9326 62.8034  28
   5   8   2 51.4408 57.3882  29
   5   8   2 5.70213 61.1638  30
   5   8   2-7.20493 78.3797  27
   5   8   3 3050.91 152.211   8
   5   8   3 2745.79 166.997  28
   5   8   3 2707.32 183.501  27
   5   8   3 2534.76 156.034  29
   5   8   3 2676.73 143.819  37
   5   8   4 12261.4 447.068   8
   5   8   4 12330.4 485.997  27
   5   8   4 12972.8 647.935   6
   5   8   4 12505.9 459.765  28
   5   8   4 12047.2 456.566  29
   5   8   4 12289.2 447.827  37
   5   8   5 29876.2 1012.01  27
   5   8   5 29243.6 990.358  37
   5   8   5 29689.6 1224.45   6
   5   8   5 30862.7 989.525   8
   5   8   6 19056.9 667.219  37
   5   8   6 19442.0 660.683   8
   5   8   6 18961.0 899.738   6
   5   8   7 955.589 114.005  32
   5   8   7 1161.13 101.009  37
   5   8   7 1009.01 90.2424   8
   5   8   7 1150.00 209.586   6
   5   8   8 162.348 113.985   6
   5   8   8 145.844 53.9115   8
  -5  -8  -8 302.834 71.8329   3
   5   8   8 149.833 56.5353  37
   5   8   8 110.417 62.9701  32
   5   8   9 4957.48 210.669   8
  -5  -8  -9 5359.41 251.664   2
   5   8   9 5477.94 237.728  37
  -5  -8 -10 6967.17 297.998   2
   5   8  10 6928.96 283.068  37
  -5  -8 -11 1030.71 96.3188   2
  -5  -8 -12 32.6414 48.2113   2
  -5  -8 -13 1065.09 65.0770   2
   5   9  -7 2255.71 98.3204  29
   5   9  -6 411.543 57.7139  28
   5   9  -6 393.139 55.8602  29
   5   9  -6 395.688 46.9151  30
   5   9  -5 649.000 82.6637  28
   5   9  -5 694.035 83.3925  29
   5   9  -5 652.331 72.2618  30
   5   9  -4 1628.00 118.721  27
   5   9  -4 1821.14 133.990  29
   5   9  -3 2995.61 177.423  27
   5   9  -3 3005.75 192.686  28
   5   9  -3 2788.40 176.487  29
   5   9  -3 2814.72 165.700  30
   5   9  -2 3486.33 188.451  32
   5   9  -2 3962.17 220.759  27
   5   9  -2 3463.76 217.045  28
   5   9  -2 3732.48 207.802  29
   5   9  -2 3678.58 199.036  30
   5   9  -1 2597.40 170.845  32
   5   9  -1 2666.06 171.787  29
   5   9  -1 2690.48 164.543  30
   5   9  -1 2299.47 178.026  28
   5   9  -1 2125.20 180.140  27
   5   9   0 600.052 89.7407  30
   5   9   0 559.499 92.3727  29
   5   9   0 600.659 108.917  28
   5   9   1 8275.06 344.538  29
   5   9   1 7873.17 340.541  30
   5   9   1 8287.34 360.303  28
   5   9   2 283.896 99.7409  27
   5   9   2 458.368 75.4328  29
   5   9   2 386.093 83.3156  28
   5   9   3 401.942 97.5303  27
   5   9   3 342.701 75.1026  28
   5   9   3 428.905 71.8563  29
   5   9   4 428.625 68.2255  37
   5   9   4 277.485 82.0740  27
   5   9   4 409.226 69.8937  28
   5   9   5 2456.44 159.141  27
   5   9   5 2314.97 141.989  37
   5   9   5 2373.37 134.745   8
   5   9   6 6885.22 292.116  27
   5   9   6 7052.71 295.452  37
   5   9   6 6727.31 475.257   6
   5   9   6 7064.43 281.205   8
   5   9   7 8980.55 354.717  37
   5   9   7 8888.21 335.566   8
   5   9   7 8601.08 558.307   6
   5   9   8 7321.89 306.175  37
  -5  -9  -8 7494.81 309.407   3
   5   9   8 7692.61 285.788   8
   5   9   8 7309.68 308.770  32
   5   9   9 9316.21 339.881   8
   5   9   9 9750.55 371.757  37
  -5  -9  -9 10417.0 391.606   2
   5   9  10 28.1376 42.7117  37
  -5  -9 -10 23.4211 62.6077   2
  -5  -9 -11 6295.42 258.585   2
  -5  -9 -12 679.816 65.6696   2
  -5  -9 -13 332.404 33.1062   2
   5  10  -6-16.1341 19.8102  28
   5  10  -5 2.68743 34.6883  29
   5  10  -5 46.9998 43.0200  28
   5  10  -4 1415.14 99.8747  29
   5  10  -4 1415.93 86.2919  30
   5  10  -3 497.225 74.2079  29
   5  10  -3 435.278 63.3427  30
   5  10  -3 446.808 86.5324  28
   5  10  -3 354.422 69.7187  27
   5  10  -2 60.6423 51.3308  30
   5  10  -2 76.3559 58.1557  29
   5  10  -2 36.2493 72.1298  28
   5  10  -2 53.1890 70.5589  27
   5  10  -1 6900.41 283.351  29
   5  10  -1 5699.96 263.681  30
   5  10  -1 6170.75 276.886  32
   5  10  -1 6544.94 301.349  28
   5  10  -1 6108.03 302.134  27
   5  10   0 24.8337 53.7805  30
   5  10   0-31.9883 53.2380  29
   5  10   0 32.3622 70.7362  28
   5  10   1 75.2671 69.8015  28
   5  10   1 10.2864 49.3533  29
   5  10   1 30.1121 80.7545  27
   5  10   2 736.908 94.4267  28
   5  10   2 512.890 73.0153  29
   5  10   2 477.903 97.8930  27
   5  10   3 3444.16 171.680  29
   5  10   3 3630.70 186.674  28
   5  10   3 3187.71 207.590  27
   5  10   4-6.56755 70.1104  27
   5  10   5 1649.93 134.251  27
   5  10   5 1806.91 125.108  37
   5  10   6 562.681 78.0139  27
   5  10   6 631.830 80.0074  37
   5  10   7 401.300 73.4858  37
  -5 -10  -8 7474.67 297.968   3
   5  10   8 7187.17 297.358  37
   5  10   8 7353.78 302.988  32
  -5 -10  -9 728.023 91.9344   2
   5  10   9 609.165 72.9740  37
  -5 -10 -10 36.7131 59.3235   2
   5  10  10 3.46830 39.4401  37
  -5 -10 -11 5536.74 225.512   2
  -5 -10 -12 5792.00 214.468   2
   5  11  -4 3108.94 127.410  29
   5  11  -4 3888.99 151.639  28
   5  11  -3 135.372 37.9154  29
   5  11  -3 152.866 44.4174  27
   5  11  -3 202.772 57.0450  28
   5  11  -2 302.497 50.3231  29
   5  11  -2 313.988 65.9240  27
   5  11  -2 265.868 68.6261  28
   5  11  -1 2249.70 123.715  29
   5  11  -1 2289.94 153.281  27
   5  11  -1 2164.37 144.695  28
   5  11   0 1418.62 122.028  32
   5  11   0 1411.45 117.456  28
   5  11   0 1468.50 99.0772  29
   5  11   1 272.167 73.0631  28
   5  11   1 235.510 52.2098  29
   5  11   1 227.618 85.8920  27
   5  11   2 252.040 86.1018  27
   5  11   2 176.115 64.6656  28
   5  11   3 728.337 105.717  27
   5  11   3 713.995 80.3462  28
   5  11   4 16120.8 596.569  27
   5  11   5 3584.83 191.654  27
   5  11   6 599.552 76.5815  37
   5  11   6 454.543 68.7081  27
   5  11   7 3171.32 163.190  37
   5  11   8 15.8159 46.2840  37
   5  11   8 54.0581 62.4821  32
  -5 -11  -9 2733.87 145.243   2
   5  11   9 2252.68 126.768  37
  -5 -11 -10 1333.71 94.1790   2
  -5 -11 -11 1472.91 85.2969   2
   5  12  -3 1961.25 89.4302  28
   5  12  -2 91.9772 39.1125  27
   5  12  -2 71.6158 40.2177  28
   5  12  -1 443.558 67.3771  27
   5  12  -1 432.957 61.0778  28
   5  12   0-3.38154 51.4200  32
   5  12   0 32.2258 48.0022  28
   5  12   1 11287.7 419.620  32
   5  12   1 11008.3 400.964  28
   5  12   1 11084.4 425.334  27
   5  12   2 1995.54 112.796  28
   5  12   2 1876.21 138.439  27
   5  12   3 344.989 80.3570  27
   5  12   4 73.0620 61.0123  27
   5  12   5-29.2535 50.0778  27
   5  12   6 446.264 56.6018  27
   5  12   7 4095.38 198.802  32
   5  12   8 2986.68 145.520  32
  -5 -12  -9 749.454 69.9508   2
  -5 -12 -10 1296.41 77.0126   2
   5  13  -1 2725.98 111.694  27
   5  13   0 397.437 33.5129  28
   5  13   1 420.584 54.5468  32
   5  13   1 570.396 65.8295  27
   5  13   2 3711.30 169.304  32
   5  13   2 3295.75 164.493  27
   5  13   3 389.475 74.4433  32
   5  13   3 379.151 63.6468  27
   5  13   4 93.0831 49.0491  27
   5  13   5 1339.44 84.1000  27
   5  13   6 878.368 87.7507  32
   5  13   7 205.488 55.4185  32
   5  13   8 5.50437 31.4440  32
  -5 -13  -8 16.5907 32.7812   2
  -5 -13  -9 543.909 43.4493   2
   5  14   2 849.509 51.0128  27
   5  14   3 421.253 38.9205  27
   5  14   3 493.992 46.1286  32
   5  14   5 472.888 53.8199  32
   5  14   6 74.8561 34.9326  32
   6  -8  -6 1806.94 86.3758  14
   6  -8  -5 535.792 51.7668  14
   6  -8  -4 216.991 36.4481  22
   6  -8  -4 179.120 40.7223  14
   6  -8  -3 425.569 53.2862  22
   6  -8  -2-11.7779 43.2631  22
   6  -8  -1 774.551 70.8697  22
   6  -8   0 6513.97 249.263  22
   6  -8   1 555.885 58.3468  22
   6  -7  -7 284.870 41.3836  14
   6  -7  -6 2366.41 123.960  14
   6  -7  -5 39.7879 37.6824  22
   6  -7  -5 36.8452 41.5568  14
   6  -7  -4 3413.49 162.754  22
   6  -7  -3 92.5739 58.1069  22
   6  -7  -3-40.3940 54.1643  35
   6  -7  -2 231.126 71.9293  22
   6  -7  -2 216.849 65.6495  35
   6  -7  -1 7445.83 316.169  22
   6  -7  -1 8057.60 319.447  35
   6  -7  -1 7675.74 287.673  16
   6  -7   0 97.0557 47.8642  16
   6  -7   0 75.5237 68.6987  22
   6  -7   1 3437.51 147.660  16
   6  -7   2 3546.45 141.531  16
   6  -7   3 102.321 24.2479  16
   6  -7   3 135.896 47.3214  22
  -6   7  -4 783.956 42.0131  12
   6  -6  -9 54.0462 28.6131  25
   6  -6  -8 29.8948 31.6922  14
   6  -6  -7 574.727 64.1251  14
   6  -6  -6 84.7473 39.1495  26
   6  -6  -6 12.6013 48.7932  23
   6  -6  -6 50.3560 45.8911  14
   6  -6  -5-12.8417 32.4715  26
   6  -6  -5-23.6599 50.3895  22
   6  -6  -5-23.4250 49.7754  14
   6  -6  -4 971.201 69.5265  26
   6  -6  -4 829.508 94.0856  22
   6  -6  -4 814.943 98.3751  35
   6  -6  -3 1899.49 122.770  16
   6  -6  -3 1618.21 100.018  26
   6  -6  -3 2054.70 151.304  41
   6  -6  -3 2121.53 142.521  22
   6  -6  -3 2154.30 149.589  35
   6  -6  -2 6679.47 267.863  26
   6  -6  -2 7077.44 320.683  41
   6  -6  -2 7559.30 320.512  22
   6  -6  -2 7373.46 291.581  16
   6  -6  -1 4521.57 210.362  16
   6  -6  -1 4375.13 193.610  26
   6  -6  -1 4758.16 240.775  41
   6  -6  -1 4352.81 235.368  22
   6  -6  -1 5074.68 247.301  35
   6  -6   0-4.09977 59.9372  16
   6  -6   0 74.3233 75.3370  22
   6  -6   0 24.0915 62.1020  35
   6  -6   0 46.9502 48.0156  26
   6  -6   1-7.76887 59.6231  16
   6  -6   1-13.0481 43.8633  26
   6  -6   2 1219.41 121.594  22
   6  -6   2 1194.33 92.9612  16
   6  -6   2 885.629 79.0579  26
   6  -6   3 2640.93 125.041  16
   6  -6   3 2730.96 155.434  22
  -6   6  -3 2257.52 106.109   1
   6  -6   4 1803.86 94.6210  16
   6  -6   4 2119.05 115.743  22
  -6   6  -4 1922.13 88.2248   1
  -6   6  -5 1913.06 76.5860   1
   6  -6   5 1578.66 72.2505  16
  -6   6  -6 4667.73 159.961  12
   6  -5  -9 7.84873 36.4363  25
   6  -5  -8 10334.4 375.452  14
   6  -5  -7 2142.06 131.479  14
   6  -5  -7 2041.78 142.214  23
   6  -5  -6 11592.9 393.136  26
   6  -5  -6 11053.9 429.548  14
   6  -5  -6 10963.2 438.087  23
   6  -5  -5 44.7816 46.3963  26
   6  -5  -5-42.9003 58.8746  14
   6  -5  -5-34.1903 61.3547  22
   6  -5  -5 64.7530 64.6285  23
   6  -5  -4 10343.9 431.749  35
   6  -5  -4 11195.7 430.909  22
   6  -5  -4 10724.2 421.460  23
   6  -5  -4 10974.2 394.164  26
   6  -5  -3 4254.80 197.309  26
   6  -5  -3 3996.41 236.393  41
   6  -5  -3 4378.48 210.167  16
   6  -5  -3 4254.05 236.270  35
   6  -5  -3 4606.50 234.264  22
   6  -5  -2 107.758 70.1863  16
   6  -5  -2 68.3572 80.3835  22
   6  -5  -2 118.462 55.2041  26
   6  -5  -1 20478.4 756.451  22
   6  -5  -1 20634.4 711.056  26
   6  -5  -1 21617.0 766.311  41
   6  -5  -1 20056.8 700.845  31
   6  -5  -1 20374.4 719.051  16
   6  -5  -1 21263.7 764.310  35
   6  -5   0 14.3415 77.6456  35
   6  -5   0-21.4228 70.5198  41
   6  -5   0-14.5958 60.9027  26
   6  -5   0 28.8599 86.7724  22
   6  -5   0 10.2298 70.0157  16
   6  -5   1 1513.06 128.242  16
   6  -5   1 1731.01 128.963  26
   6  -5   2 895.758 124.261  22
   6  -5   2 809.085 96.5344  26
   6  -5   3 794.945 112.897  22
   6  -5   3 627.907 88.7498  26
  -6   5  -3 871.327 74.9902   1
   6  -5   4 5337.31 243.203  22
  -6   5  -4 4990.17 204.956   1
   6  -5   5-28.7092 50.6795  22
  -6   5  -5 37.6982 42.9078   1
   6  -5   6 398.485 47.9631  26
   6  -5   6 321.117 46.3597  16
  -6   5  -6 403.376 45.3514   1
   6  -5   6 465.953 49.3094   7
   6  -4 -10 1176.74 67.6042  25
   6  -4 -10 1382.03 77.3683  24
   6  -4  -9 776.669 72.6251  25
   6  -4  -8 1999.82 120.950  14
   6  -4  -7 93.2136 49.5550  26
   6  -4  -7 6.14734 72.5261  23
   6  -4  -7-14.3712 50.9028  14
   6  -4  -6 44.8841 49.4573  26
   6  -4  -6 121.822 76.3251  23
   6  -4  -6 48.1537 54.3326  14
   6  -4  -5 478.425 72.8831  26
   6  -4  -5 409.055 90.9762  23
   6  -4  -5 339.937 79.6770  22
   6  -4  -5 399.638 77.3125  14
   6  -4  -4 2615.39 172.321  22
   6  -4  -4 2673.68 178.933  23
   6  -4  -4 2432.84 147.656  26
   6  -4  -4 2886.34 154.503  31
   6  -4  -3 1416.91 134.937  35
   6  -4  -3 1442.96 114.760  26
   6  -4  -3 1035.83 225.642  34
   6  -4  -3 1583.73 115.879  31
   6  -4  -3 1603.50 142.414  22
   6  -4  -3 1380.86 122.830  23
   6  -4  -3 1457.02 142.360  41
   6  -4  -2 7891.83 340.127  26
   6  -4  -2 7481.54 600.007  34
   6  -4  -2 8632.08 321.953  21
   6  -4  -2 8753.36 379.275  22
   6  -4  -1 134.320 86.0131  41
   6  -4  -1 52.7225 88.2060  22
   6  -4  -1 105.614 50.0903  21
   6  -4  -1 31.4816 135.913  34
   6  -4  -1 195.328 92.2248  35
   6  -4  -1 111.068 72.2111  26
   6  -4  -1 82.8809 73.2313  16
   6  -4  -1 105.554 62.1161  31
   6  -4   0 279.203 52.3204  21
   6  -4   0 328.212 95.9316  35
   6  -4   0 265.775 62.2255  31
   6  -4   0 276.674 161.129  34
   6  -4   0 374.444 96.0423  41
   6  -4   0 225.772 79.0135  26
   6  -4   1 201.028 87.4591  35
   6  -4   1 304.660 86.6600  26
   6  -4   1 292.086 103.014  22
   6  -4   1 317.964 160.363  34
   6  -4   1 334.626 62.7757  31
   6  -4   2 375.855 108.556  22
   6  -4   2 414.274 61.8454  31
  -6   4  -3 964.854 86.8422   1
   6  -4   3 919.513 129.028  22
  -6   4  -4 1795.34 114.858   1
   6  -4   4 1905.44 150.004  22
  -6   4  -5 7636.92 292.433   1
   6  -4   5 7598.30 314.199  22
  -6   4  -6 6921.97 263.796   1
   6  -4   6 6880.66 272.872   7
  -6   4  -7 3847.43 154.156   1
   6  -4   7 3539.21 150.453   7
  -6   4  -8 25.3014 22.9129  12
  -6   4  -8 14.0869 22.4396   1
   6  -3 -10 29.2168 33.3643  25
   6  -3 -10 24.7822 38.3571  24
   6  -3  -9 1449.44 99.8405  25
   6  -3  -9 1403.04 93.5506  20
   6  -3  -8 4894.07 172.456  26
   6  -3  -8 2360.55 155.041  20
   6  -3  -7 5590.37 252.910  20
   6  -3  -7 5964.46 286.925  23
   6  -3  -7 5763.17 234.799  26
   6  -3  -7 5754.37 255.917  14
   6  -3  -6 2353.68 146.813  20
   6  -3  -6 2501.26 154.245  14
   6  -3  -6 2543.86 140.982  26
   6  -3  -6 2613.35 181.155  23
   6  -3  -5 4150.59 211.416  22
   6  -3  -5 3566.05 220.768  23
   6  -3  -5 3716.29 188.942  20
   6  -3  -5 3151.52 321.173  34
   6  -3  -5 3967.59 189.921  26
   6  -3  -5 3779.66 202.203  14
   6  -3  -5 3818.00 178.233  31
   6  -3  -4 302.236 87.1860  22
   6  -3  -4 249.882 83.6932  23
   6  -3  -4 265.708 74.7511  16
   6  -3  -4 261.823 140.035  34
   6  -3  -4 346.049 73.4814  21
   6  -3  -4 299.885 66.3833  31
   6  -3  -4 295.288 75.8570  26
   6  -3  -3 23381.5 793.670  16
   6  -3  -3 22991.2 1108.58  34
   6  -3  -3 22672.2 820.995  35
   6  -3  -3 23052.3 774.212  31
   6  -3  -3 22332.3 790.117  26
   6  -3  -3 23694.1 823.363  22
   6  -3  -3 22431.8 809.142  23
   6  -3  -3 22795.2 772.238  21
   6  -3  -2 488.133 72.7019  21
   6  -3  -2 586.702 107.296  35
   6  -3  -2 611.715 192.757  34
   6  -3  -2 434.144 73.8667  31
   6  -3  -2 599.633 89.9907  26
   6  -3  -2 586.332 108.330  22
   6  -3  -1 11690.6 491.061  41
   6  -3  -1 12199.9 443.014  31
   6  -3  -1 12224.1 474.770  26
   6  -3  -1 11763.6 492.698  22
   6  -3  -1 12071.6 434.884  21
   6  -3   0 237.371 57.4079  21
   6  -3   0 202.244 89.9498  35
   6  -3   0 165.428 57.5297  31
   6  -3   0 210.424 154.277  34
   6  -3   0 243.361 82.3305  26
   6  -3   0 143.290 81.1218  41
   6  -3   1 267.199 52.6436  21
   6  -3   1 87.3130 125.777  34
   6  -3   1 222.139 57.9652  31
   6  -3   1 166.776 85.4412  35
   6  -3   1 121.639 88.0399  22
   6  -3   2 81.9406 114.388  34
   6  -3   2 93.0792 45.4450  31
   6  -3   2 41.3914 96.9109  11
   6  -3   2 24.2968 87.7248  22
   6  -3   3 1068.74 199.216  11
  -6   3  -3 1502.76 105.510   1
   6  -3   3 1471.36 148.200  22
   6  -3   3 1723.25 251.495  34
   6  -3   3 1648.21 101.841  31
  -6   3  -4 1137.41 98.4048   1
   6  -3   4 1054.15 78.6654  31
  -6   3  -5 70898.8 2172.33   1
   6  -3   5 66319.3 2195.67  22
   6  -3   6 11981.5 453.200   7
  -6   3  -6 12524.6 442.779   1
   6  -3   7 4478.54 192.973   7
  -6   3  -7 4492.31 193.729   1
  -6   3  -8 1994.62 103.007   1
  -6   3  -9 332.199 33.1360   1
   6  -2 -10 109.954 38.8838  25
   6  -2 -10 157.062 47.0854  24
   6  -2 -10 106.543 37.3552  20
   6  -2  -9 7769.65 316.249  20
   6  -2  -9 8357.49 315.037  25
   6  -2  -8 22.0463 55.9296  20
   6  -2  -8 2647.55 128.365  26
   6  -2  -7 3048.30 181.977  20
   6  -2  -7 2877.61 152.744  26
   6  -2  -7 2870.71 153.955  15
   6  -2  -7 3144.53 168.749  14
   6  -2  -6 7407.79 344.374  23
   6  -2  -6 7560.83 273.293  31
   6  -2  -6 7621.46 327.845  20
   6  -2  -6 6707.77 292.468  15
   6  -2  -6 7040.05 308.621  14
   6  -2  -6 7486.48 295.822  26
   6  -2  -5 22874.1 790.769  26
   6  -2  -5 24157.5 821.977  20
   6  -2  -5 23833.0 814.780  22
   6  -2  -5 23668.2 844.988  23
   6  -2  -5 22923.5 771.005  31
   6  -2  -5 23528.1 808.495  14
   6  -2  -5 21148.6 1008.98  34
   6  -2  -4 19806.9 703.820  26
   6  -2  -4 20793.6 732.155  22
   6  -2  -4 20073.7 743.998  23
   6  -2  -4 20107.8 694.753  21
   6  -2  -4 20904.5 704.023  16
   6  -2  -4 20107.0 716.292  20
   6  -2  -4 20696.0 689.297  31
   6  -2  -4 19977.0 975.477  34
   6  -2  -4 19533.2 711.279  14
   6  -2  -3 135.037 80.6155  22
   6  -2  -3 88.9393 70.2038  23
   6  -2  -3 81.3588 63.0195  16
   6  -2  -3 59.9486 46.6347  31
   6  -2  -3 81.6194 127.383  34
   6  -2  -3 60.9889 50.2393  20
   6  -2  -3 68.9700 62.5635  21
   6  -2  -3 53.5453 65.4030  26
   6  -2  -2 4563.66 232.036  16
   6  -2  -2 4888.91 220.331  31
   6  -2  -2 5590.70 465.887  34
   6  -2  -2 4861.26 238.664  26
   6  -2  -2 4963.24 218.551  21
   6  -2  -2 5150.76 260.392  22
   6  -2  -2 4432.95 231.988  23
   6  -2  -2 4887.46 213.451   7
   6  -2  -1-30.0086 71.9072  26
   6  -2  -1 25.0855 51.2264  21
   6  -2   0 358.606 97.5854  22
   6  -2   0 271.916 60.6089  21
   6  -2   0 274.287 59.2365  31
   6  -2   0 283.947 89.5667  26
   6  -2   0 305.344 88.7276  35
   6  -2   1 15.4551 49.2053  21
   6  -2   1-27.9947 127.736  34
   6  -2   1 34.0375 46.2860  31
   6  -2   1-7.68662 81.2642  22
   6  -2   1-27.9933 69.4993  35
   6  -2   2 1425.93 203.754  11
   6  -2   2 1590.41 254.576  34
   6  -2   2 1432.18 101.991  31
   6  -2   2 1419.73 96.8947  21
   6  -2   2 1442.67 143.370  22
   6  -2   3 1523.91 225.834  11
   6  -2   3 1770.08 158.298  22
   6  -2   3 2035.37 273.845  34
   6  -2   3 2248.40 122.751  31
   6  -2   4 15373.4 527.451  31
   6  -2   4 14037.4 776.595  11
  -6   2  -4 15183.7 545.304   1
   6  -2   4 16026.6 796.332  34
   6  -2   4 16356.8 595.158  22
   6  -2   5 29.5527 66.0663  22
   6  -2   6 5212.47 244.775   7
  -6   2  -7 1459.39 108.260   1
   6  -2   7 1292.83 102.159   7
  -6   2  -8 7779.85 290.744   1
   6  -2   8 7420.96 278.425   7
  -6   2  -9 305.181 50.4596   1
  -6   2 -10-6.56300 18.8156   1
   6  -1 -10 298.040 50.1269  24
   6  -1 -10 211.853 48.0221  20
   6  -1 -10 204.040 44.8322  25
   6  -1  -9 774.093 87.0203  24
   6  -1  -9 807.058 83.5507  25
   6  -1  -9 764.489 86.8343  20
   6  -1  -8 979.469 108.156  25
   6  -1  -8 840.170 107.606  20
   6  -1  -7 42.1244 59.3234  26
   6  -1  -7-28.7246 71.7094  20
   6  -1  -7 4.49738 46.3669  15
   6  -1  -6 6636.99 273.628  26
   6  -1  -6 6670.85 316.441  20
   6  -1  -6 6216.97 271.700  15
   6  -1  -6 6872.67 289.199  14
   6  -1  -5 4195.52 225.972  20
   6  -1  -5 4164.99 193.366  21
   6  -1  -5 3683.90 189.683  26
   6  -1  -5 3717.62 172.310  31
   6  -1  -5 3723.47 194.105  14
   6  -1  -4 1661.39 124.624  26
   6  -1  -4 1731.01 119.648  16
   6  -1  -4 1980.47 145.232  20
   6  -1  -4 1593.96 135.382  22
   6  -1  -4 1649.06 144.061  23
   6  -1  -4 1702.25 108.185  31
   6  -1  -4 1618.79 237.059  34
   6  -1  -4 1610.63 119.488  14
   6  -1  -3 542.479 87.2365  26
   6  -1  -3 401.724 88.3169  22
   6  -1  -3 427.978 91.4371  23
   6  -1  -3 376.071 76.6677  16
   6  -1  -3 438.689 78.3495  20
   6  -1  -3 497.078 71.4197  21
   6  -1  -3 359.417 65.8301  14
   6  -1  -3 359.624 63.4875  31
   6  -1  -3 553.788 167.141  34
   6  -1  -2 450.689 97.3564  22
   6  -1  -2 333.767 82.8440  16
   6  -1  -2 309.798 54.1433   7
   6  -1  -2 264.560 63.3943  20
   6  -1  -2 329.665 69.2244  21
   6  -1  -2 377.302 80.6332  26
   6  -1  -2 251.941 60.8435  31
   6  -1  -2 399.521 160.451  34
   6  -1  -1 880.938 89.1140   7
   6  -1  -1 789.276 87.6336  21
   6  -1  -1 758.250 102.065  26
   6  -1   0 1624.53 113.750  31
   6  -1   0 1878.12 270.561  34
   6  -1   0 1642.27 139.022  26
   6  -1   0 1741.92 120.856  21
   6  -1   0 1769.55 146.979  22
   6  -1   1 132.011 132.585  34
   6  -1   1 118.742 57.7752  21
   6  -1   1 71.0081 75.8728  22
   6  -1   1 111.370 55.0755  31
   6  -1   2 24793.0 874.661  22
   6  -1   2 25061.1 826.683  21
   6  -1   2 24009.8 823.668  31
   6  -1   2 24889.7 845.560  17
   6  -1   2 23711.8 1118.89  34
   6  -1   3 15810.0 817.732  34
   6  -1   3 15385.2 567.530  17
   6  -1   3 15461.6 540.429  21
   6  -1   3 15574.3 588.375  22
   6  -1   3 16128.0 544.207  31
   6  -1   4 31138.6 1302.86  34
   6  -1   4 32296.2 1053.45  17
   6  -1   4 30636.6 1065.94  22
   6  -1   4 32258.5 1019.49  31
   6  -1   5 178.739 74.8321  17
   6  -1   5 64.8275 36.6118  31
   6  -1   5 118.835 66.5553  22
   6  -1   5 136.393 132.521  11
   6  -1   6 3726.34 201.202   7
   6  -1   6 3688.63 185.551  17
   6  -1   7 134.226 60.4576   7
  -6   1  -7 26.4500 44.9670   2
   6  -1   8 7039.12 273.353   7
  -6   1  -8 6955.58 269.627   2
  -6   1  -9 1267.89 92.6854   1
  -6   1 -10 73.7415 37.3916   1
   6   0 -10 5232.95 206.506  24
   6   0  -9 2358.25 134.367  25
   6   0  -9 2107.67 133.555  24
   6   0  -8 6380.11 278.901  25
   6   0  -8 6155.57 295.050  20
   6   0  -8 6664.98 291.919  24
   6   0  -7 7119.72 334.213  20
   6   0  -6 222.405 90.2045  20
   6   0  -6 270.251 58.7381  30
   6   0  -6 194.902 53.6635  15
   6   0  -5 75.3293 37.3116  31
   6   0  -5 85.2532 66.9397  20
   6   0  -5 72.9398 54.1307  21
   6   0  -5 90.7118 50.3749  14
   6   0  -5 54.4329 49.6408  36
   6   0  -4 53.7037 74.4683  22
   6   0  -4 57.8625 67.3336  20
   6   0  -4 110.993 60.2816  21
   6   0  -4 55.4539 43.7441  31
   6   0  -4 62.1055 44.5076  14
   6   0  -4 100.613 47.5314  27
   6   0  -4 124.274 116.781  34
   6   0  -3 6453.56 295.263  22
   6   0  -3 6073.95 265.265  31
   6   0  -3 6470.82 269.704  27
   6   0  -3 6369.45 461.291  34
   6   0  -3 6450.28 301.070  20
   6   0  -3 6574.93 266.778  16
   6   0  -2 21950.9 1038.30  34
   6   0  -2 22884.7 786.977  20
   6   0  -2 22535.1 759.667  21
   6   0  -2 22863.5 760.372  16
   6   0  -2 22843.1 763.078  27
   6   0  -2 22493.2 764.161  31
   6   0  -2 21104.2 735.188   7
   6   0  -1 2697.70 157.030  21
   6   0  -1 3006.17 185.101  22
   6   0  -1 2776.62 148.201   7
   6   0  -1 2800.55 159.550  17
   6   0  -1 2786.03 156.808  27
   6   0  -1 3045.48 163.041  31
   6   0  -1 2353.25 296.711  34
   6   0   0 3266.10 177.381  17
   6   0   0 3146.56 168.910   7
   6   0   0 3089.13 168.191  31
   6   0   0 2943.49 323.438  34
   6   0   0 2851.41 164.959  21
   6   0   0 3438.07 196.963  22
   6   0   1 965.982 100.268  21
   6   0   1 898.434 110.268  22
   6   0   1 933.920 204.553  34
   6   0   1 938.437 99.1029   7
   6   0   1 895.283 91.7743  27
   6   0   1 1118.17 109.438  17
   6   0   1 850.141 86.3355  31
   6   0   2 26838.3 916.822  31
   6   0   2 27267.8 911.806  27
   6   0   2 28381.9 926.860  21
   6   0   2 27532.1 950.684  22
   6   0   2 27800.2 1207.98  34
   6   0   3 15223.3 534.051  31
   6   0   3 15533.3 543.809  21
   6   0   3 14714.7 556.876  17
   6   0   3 15171.6 784.188  34
   6   0   3 14449.8 559.182  22
   6   0   4 59228.4 1971.39  22
   6   0   4 62370.9 1954.22  21
   6   0   4 63898.4 1979.23  17
   6   0   4 62342.0 2242.40  34
   6   0   4 62358.1 1942.59  31
   6   0   5 4149.78 216.152  17
   6   0   5 4310.56 222.254   7
   6   0   5 3704.23 327.835  34
   6   0   5 4180.09 178.475  31
   6   0   6 236.769 75.8935  17
   6   0   6 314.401 77.0853   7
   6   0   7 564.652 79.6050  17
  -6   0  -7 696.516 78.3979   2
   6   0   7 582.560 81.7221   7
   6   0   8 16.0700 44.7133   7
  -6   0  -8 43.0444 48.8198   2
  -6   0  -9 3125.58 148.576   2
   6   0   9 2990.93 134.471   7
  -6   0 -10 891.348 65.9682   2
  -6   0 -11 2399.62 101.608   1
   6   1 -10 1684.77 95.6169  20
   6   1 -10 1560.25 86.7100  24
   6   1  -9 2228.64 134.992  20
   6   1  -9 2203.68 129.514  24
   6   1  -9 1999.80 123.217  25
   6   1  -8 48.0512 63.2163  20
   6   1  -8 62.9136 50.9176  30
   6   1  -8 81.3329 69.7722  24
   6   1  -8 58.0950 67.4489  25
   6   1  -7 8262.47 358.521  19
   6   1  -7 9265.32 376.522  30
   6   1  -7 9835.77 400.129  24
   6   1  -7 10957.5 370.315  26
   6   1  -6 1855.94 141.630  25
   6   1  -6 1649.09 112.644  26
   6   1  -6 1433.67 142.263  20
   6   1  -6 1265.47 107.877  19
   6   1  -6 1457.03 121.801  30
   6   1  -5 2865.89 147.501  21
   6   1  -5 2696.30 163.577  30
   6   1  -5 2251.16 141.415  29
   6   1  -5 2532.09 133.146  36
   6   1  -5 2820.14 153.453  26
   6   1  -5 2499.90 133.506  27
   6   1  -5 2604.79 129.724  31
   6   1  -5 2720.82 188.163  20
   6   1  -4 74.8851 99.9458  34
   6   1  -4 41.2295 54.9204  36
   6   1  -4 42.8583 62.0915  26
   6   1  -4 49.1045 54.5175  30
   6   1  -4 58.8596 51.8922  29
   6   1  -4 19.9930 42.1108  31
   6   1  -4 45.1362 65.4412  20
   6   1  -4 129.366 56.9523  21
   6   1  -4 103.636 49.9655  27
   6   1  -4 98.3009 52.7464  28
   6   1  -3 10035.9 379.086  26
   6   1  -3 9658.37 390.198  22
   6   1  -3 9835.83 371.093  21
   6   1  -3 10285.9 581.669  34
   6   1  -3 9264.80 370.695  30
   6   1  -3 9536.35 367.950  31
   6   1  -3 9477.43 369.119  28
   6   1  -3 9663.75 373.269  29
   6   1  -3 9404.92 368.935  27
   6   1  -3 8831.76 347.986  16
   6   1  -3 9868.11 407.776  20
   6   1  -2-22.3492 112.198  34
   6   1  -2-20.6859 35.5411   7
   6   1  -2-11.5078 50.6329  16
   6   1  -2 9.70817 49.0020  29
   6   1  -2 74.1637 61.2390  27
   6   1  -2 9.81948 55.8295  28
   6   1  -2 38.5106 54.9959  20
   6   1  -2 56.7839 59.4414  26
   6   1  -1-37.8718 64.3286  26
   6   1  -1 12.1301 65.3698  22
   6   1  -1 33.4002 58.6398  16
   6   1  -1-8.92108 59.2511  17
   6   1  -1 4.74113 46.2979  29
   6   1  -1 22.4250 42.8649   7
   6   1  -1 85.1380 53.2106  27
   6   1  -1 69.6748 55.7103  20
   6   1  -1 67.5763 63.7172  21
   6   1  -1-23.2823 116.885  34
   6   1   0 45328.7 1450.84  26
   6   1   0 44834.7 1452.47  22
   6   1   0 45101.5 1437.63  21
   6   1   0 43406.3 1403.37   8
   6   1   0 44094.0 1422.56   7
   6   1   0 43092.7 1434.05  17
   6   1   1 2778.38 163.855  21
   6   1   1 2680.05 152.840  27
   6   1   1 2862.31 170.999  22
   6   1   1 2606.19 155.536   7
   6   1   1 2645.98 299.258  34
   6   1   1 2776.97 166.907  17
   6   1   2 23527.4 789.595  27
   6   1   2 23413.0 809.922  22
   6   1   2 23361.3 807.061  21
   6   1   2 23198.5 803.284   7
   6   1   2 22224.4 1035.92  34
   6   1   3 3459.32 197.099  17
   6   1   3 3382.71 169.789  27
   6   1   3 3744.85 194.684  21
   6   1   3 3275.39 185.458  22
   6   1   3 3058.50 316.206  34
   6   1   4 6455.04 290.331  22
   6   1   4 7051.07 306.752   7
   6   1   4 6978.34 283.720  31
   6   1   4 7274.49 317.816  17
   6   1   4 7385.65 305.304  21
   6   1   4 6504.74 459.192  34
   6   1   5 5875.91 279.898   7
   6   1   5 6387.57 294.118  17
   6   1   5 5969.65 248.412  31
   6   1   5 5455.03 407.433  34
   6   1   5 6451.03 266.690  36
   6   1   5 6487.61 275.866  21
   6   1   6 7880.14 332.857   7
   6   1   6 7744.16 336.106  17
   6   1   7 6186.02 269.345   7
  -6  -1  -7 5966.11 255.853   2
   6   1   7 6014.71 272.750  17
   6   1   8 878.563 84.6464   7
  -6  -1  -8 697.437 82.9566   2
   6   1   8 693.303 84.9323  17
  -6  -1  -9 4645.50 200.944   2
   6   1   9 4643.79 186.282   7
   6   1   9 4156.81 179.138  17
  -6  -1 -10 11081.5 390.912   2
  -6  -1 -11 1796.46 85.7466   2
   6   2 -10 197.457 39.0206  20
   6   2 -10 338.625 40.6014  24
   6   2  -9 140.281 51.1541  20
   6   2  -9 201.037 52.8585  30
   6   2  -8 1521.19 107.567  19
   6   2  -8 1622.99 125.806  20
   6   2  -8 1614.48 120.523  30
   6   2  -8 1633.71 122.311  24
   6   2  -8 1729.12 121.518  25
   6   2  -7 5327.90 250.964  19
   6   2  -7 5775.82 278.663  20
   6   2  -7 6056.34 276.203  24
   6   2  -6 2083.82 150.290  25
   6   2  -6 1927.39 125.096  26
   6   2  -6 1939.03 154.113  24
   6   2  -6 1753.10 125.713  29
   6   2  -6 1940.91 151.454  20
   6   2  -6 1933.64 138.781  19
   6   2  -5 128.352 72.3059  25
   6   2  -5 196.922 65.1982  26
   6   2  -5 252.861 55.0434  27
   6   2  -5 191.764 56.0786  28
   6   2  -5 175.040 75.8262  30
   6   2  -5 271.540 66.2309  29
   6   2  -5 194.371 63.4906  19
   6   2  -5 183.297 55.9956  21
   6   2  -4 4177.48 191.569  21
   6   2  -4 4109.35 230.716  24
   6   2  -4 4066.57 232.435  20
   6   2  -4 3792.68 191.131  27
   6   2  -4 4213.16 218.425  25
   6   2  -4 4217.63 195.452  26
   6   2  -4 3689.33 182.066  36
   6   2  -4 4190.71 218.440  30
   6   2  -4 3874.19 198.584  28
   6   2  -4 3900.09 185.559  31
   6   2  -4 4011.65 207.109  29
   6   2  -3 960.576 97.2203  27
   6   2  -3 730.754 105.401  20
   6   2  -3 937.647 92.1407  26
   6   2  -3 856.585 94.5762  28
   6   2  -3 844.415 98.2621  30
   6   2  -3 721.839 93.1026  29
   6   2  -3 814.706 109.036  24
   6   2  -3 784.157 88.2313  21
   6   2  -3 703.966 84.4314  36
   6   2  -3 787.117 166.346  34
   6   2  -2 6032.01 260.565  26
   6   2  -2 5994.14 277.278  22
   6   2  -2 5775.24 276.181  24
   6   2  -2 6315.39 266.013  21
   6   2  -2 5967.07 285.730  20
   6   2  -2 5669.73 265.631  28
   6   2  -2 6040.36 267.955  30
   6   2  -2 6203.53 271.817  29
   6   2  -2 5931.16 269.239  27
   6   2  -2 5582.43 419.209  34
   6   2  -1 194.907 126.257  34
   6   2  -1 97.9621 43.9877   7
   6   2  -1 114.198 61.3859  24
   6   2  -1 90.4164 67.2560  22
   6   2  -1 86.6061 38.6550   8
   6   2  -1 59.1184 60.4081  27
   6   2  -1 134.169 62.6328  28
   6   2  -1 88.5535 54.5863  30
   6   2  -1 150.844 60.8145  29
   6   2  -1 111.285 57.6336  17
   6   2  -1 98.4771 60.8445  26
   6   2  -1 92.6745 61.4311  20
   6   2  -1 83.6979 62.7489  21
   6   2   0 37813.1 1209.86  26
   6   2   0 37121.6 1213.61  22
   6   2   0 36474.8 1196.58  24
   6   2   0 36112.7 1200.31  17
   6   2   0 36341.5 1185.03   7
   6   2   0 36167.8 1172.86   8
   6   2   0 37496.3 1210.26  28
   6   2   0 36793.7 1207.72  29
   6   2   0 35762.2 1192.95  30
   6   2   1 30647.1 1035.15  27
   6   2   1 31296.8 1028.75   7
   6   2   1 31743.1 1018.70   8
   6   2   1 32642.5 1053.18  21
   6   2   1 30100.6 1038.76  32
   6   2   1 31396.8 1044.20  22
   6   2   1 30817.9 1047.29  17
   6   2   1 28996.8 1265.37  34
   6   2   2 15289.8 537.300  27
   6   2   2 14793.6 538.753   7
   6   2   2 15350.1 555.877  21
   6   2   2 14821.9 542.856  32
   6   2   2 14270.0 555.837  17
   6   2   2 13875.7 736.356  34
   6   2   2 14935.0 540.487  22
   6   2   3 5578.70 245.863  22
   6   2   3 5788.05 267.042  21
   6   2   3 5424.38 240.656  27
   6   2   3 5015.19 391.366  34
   6   2   4 1571.16 123.631   7
   6   2   4 1647.21 143.980  17
   6   2   4 1871.56 142.127  21
   6   2   4 1741.34 126.753  36
   6   2   4 1822.78 113.955  27
   6   2   4 2009.61 244.756  34
   6   2   5 1249.64 138.138  17
   6   2   5 1353.57 125.261  21
   6   2   5 1155.60 189.404  34
   6   2   5 1270.14 92.1581  27
   6   2   5 1259.10 114.899   7
   6   2   5 1459.99 108.149  36
   6   2   6 486.957 79.8505   7
   6   2   6 451.691 104.114  17
   6   2   6 344.219 58.7031  36
   6   2   6 492.438 86.6060  21
   6   2   7 266.782 69.7258   7
   6   2   7 214.144 68.2008  21
   6   2   7 258.588 87.7879  17
  -6  -2  -7 268.573 64.7381   2
  -6  -2  -8 4722.53 221.255   2
   6   2   8 5260.80 223.629   7
   6   2   8 4742.51 233.535  17
  -6  -2  -9 972.735 90.7741   2
   6   2   9 940.341 88.2479  17
  -6  -2 -10 38.6185 50.5372   2
   6   2  11 1667.87 88.0801   8
  -6  -2 -11 1739.73 93.4640   2
   6   3 -10 77.9965 23.2500  30
   6   3  -9 5062.87 215.310  30
   6   3  -9 5133.90 206.971  24
   6   3  -9 5520.45 217.433  20
   6   3  -8 685.620 84.3780  30
   6   3  -8 529.031 72.0746  19
   6   3  -8 744.727 84.9011  20
   6   3  -8 668.867 82.6606  24
   6   3  -7 3573.77 186.386  29
   6   3  -7 3972.50 207.006  24
   6   3  -7 4048.04 212.811  20
   6   3  -7 3774.18 196.417  19
   6   3  -6 203.189 79.8743  20
   6   3  -6 41.3533 65.4007  25
   6   3  -6 146.963 66.8036  29
   6   3  -6 184.787 81.6176  24
   6   3  -6 70.0854 45.0016  28
   6   3  -6 58.3123 62.2103  19
   6   3  -5 15.3256 52.9081  26
   6   3  -5 6.13958 66.1716  25
   6   3  -5 58.0741 61.9102  29
   6   3  -5 16.1078 43.1994  27
   6   3  -5 5.18047 56.3597  28
   6   3  -5 47.1760 62.9550  19
   6   3  -5-29.4253 68.0124  20
   6   3  -5 36.3870 43.6674  21
   6   3  -4 16594.6 616.450  24
   6   3  -4 16902.3 564.488  21
   6   3  -4 15777.0 590.751  19
   6   3  -4 16133.8 617.571  20
   6   3  -4 16924.4 601.710  25
   6   3  -4 16502.0 565.171  26
   6   3  -4 16423.0 608.955  29
   6   3  -4 16521.4 614.503  30
   6   3  -4 15704.1 589.813  28
   6   3  -4 15467.3 553.094  36
   6   3  -4 16007.6 578.953  27
   6   3  -3 142.103 65.8276  27
   6   3  -3 263.357 75.7457  28
   6   3  -3 307.637 77.8177  25
   6   3  -3 241.016 62.4784  26
   6   3  -3 241.811 85.5150  24
   6   3  -3 193.756 59.3217  21
   6   3  -3 130.971 70.2302  30
   6   3  -3 290.538 79.1038  29
   6   3  -3 204.297 62.9389  19
   6   3  -3 253.855 62.3685  36
   6   3  -2 63180.4 2024.94  25
   6   3  -2 62587.6 2007.71  26
   6   3  -2 65691.2 2024.74  21
   6   3  -2 61942.5 2042.28  24
   6   3  -2 61554.6 2026.68  32
   6   3  -2 65272.3 2019.70  36
   6   3  -2 65045.7 2046.99  29
   6   3  -2 62283.9 2039.39  28
   6   3  -2 64445.5 2042.96  30
   6   3  -2 62979.9 2034.99  27
   6   3  -2 63769.5 2061.52  20
   6   3  -1 17939.8 641.970  27
   6   3  -1 16986.0 617.216  25
   6   3  -1 17533.6 635.351  24
   6   3  -1 18118.4 618.683  26
   6   3  -1 18016.2 656.492  20
   6   3  -1 18449.3 636.465  21
   6   3  -1 17253.7 590.137   8
   6   3  -1 17454.9 610.761  17
   6   3  -1 18001.3 643.934  28
   6   3  -1 17985.5 644.867  29
   6   3  -1 17794.8 638.064  30
   6   3  -1 18541.7 632.129  36
   6   3  -1 17878.8 639.243  32
   6   3  -1 17334.7 835.855  34
   6   3   0 743.910 97.8006  32
   6   3   0 606.431 163.735  34
   6   3   0 674.838 88.2464  17
   6   3   0 686.744 89.9944  29
   6   3   0 770.657 87.9438  30
   6   3   0 738.893 94.2334  28
   6   3   0 648.537 83.0631  26
   6   3   0 608.638 80.3490  24
   6   3   0 594.067 84.0559  22
   6   3   0 788.934 71.4320   8
   6   3   0 756.890 97.0410  21
   6   3   0 750.030 94.3345  36
   6   3   1 1516.17 120.252  29
   6   3   1 1459.67 112.959  30
   6   3   1 1574.29 107.665   7
   6   3   1 1494.35 119.171  36
   6   3   1 1425.30 115.390  27
   6   3   1 1403.13 115.020  26
   6   3   1 1491.71 114.334  22
   6   3   1 1394.77 124.238  17
   6   3   1 1479.67 122.948  32
   6   3   1 1256.57 205.068  34
   6   3   1 1479.48 102.188   8
   6   3   2 32556.7 1073.90  27
   6   3   2 32739.8 1092.37  21
   6   3   2 30961.2 1059.73  22
   6   3   2 32121.0 1078.82  32
   6   3   2 32798.2 1065.14   7
   6   3   2 32293.4 1071.29  28
   6   3   2 30232.8 1291.35  34
   6   3   2 33587.3 1061.04   8
   6   3   2 31614.8 1069.13  36
   6   3   3 61013.4 2004.83  36
   6   3   3 63514.3 2017.09  32
   6   3   3 58291.6 2240.00  34
   6   3   3 64583.1 2007.71  27
   6   3   3 64908.2 2036.63  21
   6   3   4 6334.57 301.209  21
   6   3   4 6419.88 276.982  36
   6   3   4 6357.32 285.883  32
   6   3   4 6988.41 449.471  34
   6   3   4 6567.12 282.157   7
   6   3   4 6738.86 273.062  27
   6   3   5 10395.0 380.704  36
   6   3   5 9742.71 389.091   7
   6   3   5 9733.17 413.722  21
   6   3   5 9890.52 368.612  27
   6   3   6 3497.15 165.062  36
   6   3   6 3378.87 183.281   7
   6   3   6 3471.75 206.360  21
   6   3   7 4347.65 222.470  21
  -6  -3  -7 3890.87 192.063   2
   6   3   7 3802.12 197.045   7
   6   3   8 7238.77 314.076  17
   6   3   8 6661.67 293.118  21
   6   3   8 6658.90 280.057   7
  -6  -3  -8 7067.91 289.695   2
   6   3   9 2498.33 150.553  17
  -6  -3  -9 2264.51 139.677   2
   6   3  10 4980.39 209.895  17
   6   3  10 5473.45 223.888   8
  -6  -3 -10 5449.71 227.408   2
   6   3  11 2373.46 113.141   8
  -6  -3 -11 2548.55 124.207   2
  -6  -3 -12 2443.69 100.791   2
   6   4  -9 495.018 58.8280  30
   6   4  -8 2700.85 141.415  24
   6   4  -8 2588.75 141.409  20
   6   4  -8 2728.61 153.085  30
   6   4  -7 3727.32 190.167  24
   6   4  -7 3690.27 189.196  19
   6   4  -7 3594.73 191.639  20
   6   4  -7 3479.83 184.140  29
   6   4  -7 3426.43 198.004  30
   6   4  -6 110.821 72.0443  24
   6   4  -6 138.624 69.8672  29
   6   4  -6 104.163 75.6004  30
   6   4  -6 153.459 72.1497  20
   6   4  -6 21.9937 63.1196  25
   6   4  -6 116.525 53.9812  28
   6   4  -6 52.6276 62.4932  19
   6   4  -5 3036.29 162.392  27
   6   4  -5 2989.12 193.171  24
   6   4  -5 3144.86 189.862  25
   6   4  -5 3042.53 188.087  19
   6   4  -5 3371.74 201.847  20
   6   4  -5 3141.69 199.111  29
   6   4  -5 3035.73 201.818  30
   6   4  -5 3027.27 181.933  28
   6   4  -4 3193.92 199.596  29
   6   4  -4 3176.22 201.372  30
   6   4  -4 3591.09 157.550  21
   6   4  -4 3106.43 188.512  28
   6   4  -4 3196.03 176.350  27
   6   4  -4 3486.14 191.194  25
   6   4  -4 2948.56 153.652  26
   6   4  -4 3576.86 205.620  20
   6   4  -4 3067.10 186.094  19
   6   4  -3 4552.95 222.778  25
   6   4  -3 4581.37 237.410  24
   6   4  -3 4253.63 191.635  26
   6   4  -3 4793.63 204.493  21
   6   4  -3 4385.88 239.220  20
   6   4  -3 4710.91 245.691  29
   6   4  -3 4586.63 241.988  30
   6   4  -3 3961.01 218.526  27
   6   4  -3 4257.48 233.009  28
   6   4  -3 4461.15 214.053  32
   6   4  -3 4359.61 196.742  36
   6   4  -2 12392.1 442.849  21
   6   4  -2 11570.4 451.316  32
   6   4  -2 11594.0 433.802  36
   6   4  -2 12332.2 474.495  30
   6   4  -2 11909.3 475.007  29
   6   4  -2 11750.5 472.772  20
   6   4  -2 12361.9 474.971  28
   6   4  -2 11097.1 458.703  27
   6   4  -2 11730.6 445.981  25
   6   4  -2 11680.0 421.861  26
   6   4  -2 11387.0 463.531  24
   6   4  -1 16349.3 578.406  25
   6   4  -1 16874.0 603.098  24
   6   4  -1 15831.2 564.958  26
   6   4  -1 16445.6 594.191  21
   6   4  -1 15747.0 553.717   8
   6   4  -1 16515.1 613.462  28
   6   4  -1 16961.7 611.391  30
   6   4  -1 17378.2 618.526  29
   6   4  -1 17129.8 587.607  36
   6   4  -1 16617.0 612.144  27
   6   4  -1 16660.1 605.586  32
   6   4   0 27.5445 45.8809  26
   6   4   0 101.937 60.1360  24
   6   4   0 33.8219 44.3752   8
   6   4   0 53.0299 66.1930  36
   6   4   0 6.07794 75.0189  32
   6   4   0-4.68009 60.2110  17
   6   4   0 29.2179 68.1249  21
   6   4   0 57.8398 59.9478  30
   6   4   0 24.7949 58.0479  29
   6   4   1 3386.35 163.576   8
   6   4   1 3562.23 190.677  29
   6   4   1 3440.90 186.606  28
   6   4   1 3126.34 179.413  30
   6   4   1 3647.43 203.246  21
   6   4   1 3371.43 185.523  27
   6   4   1 3135.06 165.029  26
   6   4   1 3104.76 168.257  24
   6   4   2 269.779 67.1581  26
   6   4   2 378.556 67.7696   8
   6   4   2 318.713 81.8454  32
   6   4   2 383.353 75.4093  28
   6   4   2 290.995 77.2970  27
   6   4   2 277.634 69.9952  36
   6   4   2 328.916 63.4906   7
   6   4   3 26009.0 853.327   8
   6   4   3 25562.1 861.560  27
   6   4   3 26140.6 876.930  32
   6   4   3 23538.0 846.709  36
   6   4   3 25340.2 857.963  28
   6   4   4 6405.31 275.241  32
   6   4   4 5666.81 249.355  36
   6   4   4 5497.45 249.651   7
   6   4   4 5401.06 253.489   8
   6   4   4 5836.52 252.457  27
   6   4   5 9340.13 374.327   7
   6   4   5 9761.28 366.191  36
   6   4   5 9564.39 363.771  27
   6   4   5 9901.58 385.598  32
   6   4   6 14.8570 44.3494  36
   6   4   6 86.9350 83.4156   6
   6   4   6 38.1818 54.0561   7
   6   4   6 74.5942 59.7852  32
   6   4   7 271.066 120.190   6
  -6  -4  -7 271.559 64.0603   2
   6   4   8 509.002 142.282   6
  -6  -4  -8 533.488 75.4738   2
  -6  -4  -9 1074.73 97.5635   2
   6   4   9 1098.74 97.0634   8
   6   4  10 539.773 68.1890   8
   6   4  10 426.942 73.1441  17
  -6  -4 -10 594.966 76.6566   2
   6   4  11 1322.41 80.2555   8
  -6  -4 -11 1387.69 93.1460   2
  -6  -4 -12 471.045 46.3628   2
   6   5  -8 961.235 74.8748  29
   6   5  -7 19171.5 645.368  24
   6   5  -7 18281.8 654.046  29
   6   5  -6 6420.89 283.930  24
   6   5  -6 6689.60 289.303  20
   6   5  -6 6564.82 291.807  19
   6   5  -6 6143.94 299.056  30
   6   5  -6 6570.18 301.873  29
   6   5  -6 6370.98 270.158  28
   6   5  -5 2859.47 173.928  28
   6   5  -5 2799.09 150.297  27
   6   5  -5 2864.32 177.264  24
   6   5  -5 2877.00 183.042  20
   6   5  -5 3014.49 183.042  19
   6   5  -5 2847.87 190.595  30
   6   5  -5 3148.73 197.056  29
   6   5  -4 14611.4 581.426  28
   6   5  -4 16186.2 564.981  27
   6   5  -4 16062.6 600.990  30
   6   5  -4 16080.6 607.519  29
   6   5  -4 15641.9 579.351  24
   6   5  -4 15546.7 569.631  25
   6   5  -4 13948.2 578.511  20
   6   5  -3 267.028 77.4614  27
   6   5  -3 232.375 86.0390  28
   6   5  -3 298.878 91.4843  29
   6   5  -3 328.364 91.0732  30
   6   5  -3 375.999 74.1779  32
   6   5  -3 183.046 55.1185  26
   6   5  -3 283.845 70.5022  25
   6   5  -3 340.783 81.1364  20
   6   5  -3 250.586 52.3021  21
   6   5  -2 861.754 108.250  27
   6   5  -2 815.418 113.249  28
   6   5  -2 918.923 92.6594  21
   6   5  -2 1012.94 119.976  29
   6   5  -2 1022.40 116.175  30
   6   5  -2 988.284 111.400  32
   6   5  -2 1023.86 109.998  24
   6   5  -2 908.031 94.0632  25
   6   5  -1 2028.85 136.479  21
   6   5  -1 1734.41 122.177  36
   6   5  -1 1686.02 135.048  24
   6   5  -1 1636.56 118.451  25
   6   5  -1 1773.35 146.569  30
   6   5  -1 2065.95 149.707  32
   6   5  -1 2013.22 151.486  27
   6   5   0 1643.16 135.848  28
   6   5   0 1646.96 105.446   8
   6   5   0 1641.48 127.368  24
   6   5   0 2123.46 149.191  30
   6   5   0 1665.73 144.828  32
   6   5   0 1624.66 122.799  36
   6   5   0 1803.65 139.821  21
   6   5   1 1060.21 113.074  27
   6   5   1 1149.90 92.1984   8
   6   5   1 1200.74 111.160  30
   6   5   1 1036.96 110.274  28
   6   5   1 1043.81 117.016  21
   6   5   2 21703.6 761.270  36
   6   5   2 22404.2 801.783  21
   6   5   2 22306.9 786.080  27
   6   5   2 22301.9 793.698  32
   6   5   2 21965.2 779.915  28
   6   5   2 22352.4 782.443  29
   6   5   2 23405.8 759.004   8
   6   5   3 6511.85 272.442   8
   6   5   3 6515.98 296.284  32
   6   5   3 6161.56 269.230  36
   6   5   3 6534.34 285.315  29
   6   5   3 6237.51 279.023  28
   6   5   3 6264.09 286.946  27
   6   5   4 6727.44 286.685  36
   6   5   4 7138.84 316.224  32
   6   5   4 7446.39 303.775  27
   6   5   5 766.543 84.6719  27
   6   5   5 709.904 101.487  32
   6   5   5 843.850 82.7171  36
   6   5   5 746.519 91.5276   8
   6   5   6 72.7349 65.0395  32
   6   5   6 30.5218 63.4598   8
   6   5   6-34.9594 77.6345   6
  -6  -5  -7 6037.77 259.992   2
   6   5   7 6177.00 269.464   8
  -6  -5  -8 5492.78 246.146   2
   6   5   8 5598.60 248.592   8
   6   5   8 5036.20 398.011   6
  -6  -5  -9 1155.05 101.840   2
   6   5   9 1092.00 95.4228   8
  -6  -5 -10 10622.0 337.626   2
   6   5  10 10840.3 322.491   8
  -6  -5 -11 371.710 59.5372   2
   6   5  11 319.697 43.8928   8
   6   5  11 335.044 54.2470  17
  -6  -5 -12 685.321 56.3856   2
   6   6  -8 2132.49 104.412  29
   6   6  -8 2092.21 109.612  30
   6   6  -7 105.227 54.7482  29
   6   6  -7 75.5473 58.3521  30
   6   6  -6 201.871 73.5103  29
   6   6  -6 205.841 74.0201  30
   6   6  -6 244.358 61.4067  28
   6   6  -5 969.575 117.873  29
   6   6  -5 1013.10 109.724  28
   6   6  -5 949.831 82.6854  27
   6   6  -4 9322.46 408.849  29
   6   6  -4 9066.93 394.509  28
   6   6  -4 9219.16 369.453  27
   6   6  -4 9499.92 385.504  24
   6   6  -3 12660.5 485.635  27
   6   6  -3 12927.3 510.849  28
   6   6  -3 12069.4 457.782  32
   6   6  -2 2681.92 170.033  32
   6   6  -2 2702.96 141.343  21
   6   6  -2 2693.98 172.212  24
   6   6  -2 2510.23 174.560  27
   6   6  -2 2702.17 190.416  28
   6   6  -1 552.772 102.176  32
   6   6  -1 773.226 107.245  24
   6   6  -1 656.612 100.690  29
   6   6  -1 569.434 81.0680  21
   6   6  -1 586.598 104.225  27
   6   6   0 4177.81 191.227   8
   6   6   0 4281.10 230.860  29
   6   6   0 4350.07 237.826  32
   6   6   0 4265.86 221.317  21
   6   6   0 4403.09 235.333  28
   6   6   1 6112.04 249.072   8
   6   6   1 5686.14 278.510  29
   6   6   1 5769.63 294.893  32
   6   6   1 6054.95 286.012  21
   6   6   1 6136.18 291.345  27
   6   6   1 5793.32 282.895  28
   6   6   2 35336.6 1151.44   8
   6   6   2 34751.4 1182.06  29
   6   6   2 35194.1 1183.23  28
   6   6   2 33950.2 1192.83  32
   6   6   2 37315.4 1205.95  21
   6   6   2 35692.9 1193.22  27
   6   6   3 6213.45 309.354  32
   6   6   3 6731.75 277.946   8
   6   6   3 6784.57 302.206  27
   6   6   3 6406.45 288.241  28
   6   6   3 6540.38 292.679  29
   6   6   4 19274.8 708.223  32
   6   6   4 19427.5 690.419  27
   6   6   4 19556.2 680.644  28
   6   6   5 11752.8 440.528   8
   6   6   5 11764.0 441.091  27
   6   6   5 11699.7 465.120  32
   6   6   6 8574.73 517.853   6
   6   6   6 9173.39 362.453   8
   6   6   6 9301.22 375.342  32
   6   6   7 6079.02 425.117   6
   6   6   7 6268.64 263.566   8
  -6  -6  -7 5549.43 252.864   2
   6   6   7 5707.38 254.815  32
   6   6   8 314.358 67.9080   8
  -6  -6  -8 292.516 70.9498   2
   6   6   9 6740.43 272.419   8
  -6  -6  -9 6665.51 281.797   2
   6   6  10 5004.09 204.305   8
  -6  -6 -10 5013.03 222.425   2
  -6  -6 -11 309.316 57.7223   2
   6   6  11 389.362 62.6009  17
  -6  -6 -12 2070.15 100.905   2
   6   7  -8 2417.69 94.4990  30
   6   7  -8 2069.49 89.1878  29
   6   7  -7 11730.4 416.110  30
   6   7  -7 11994.9 418.826  29
   6   7  -6 6190.02 259.158  30
   6   7  -6 5850.24 242.966  28
   6   7  -5-5.44218 64.9543  30
   6   7  -5-10.5408 63.8645  28
   6   7  -4 3103.13 191.611  30
   6   7  -4 3238.39 197.695  28
   6   7  -4 3282.91 175.429  27
   6   7  -3 2367.95 170.546  29
   6   7  -3 2563.79 170.220  30
   6   7  -3 2192.35 132.660  32
   6   7  -3 2065.76 151.726  27
   6   7  -3 2157.94 170.970  28
   6   7  -2 10668.7 441.400  29
   6   7  -2 10134.8 431.213  30
   6   7  -2 10796.7 413.322  32
   6   7  -2 10207.5 435.669  27
   6   7  -1 788.783 107.456  30
   6   7  -1 825.721 107.317  29
   6   7  -1 657.679 105.382  32
   6   7  -1 522.174 69.9452  21
   6   7  -1 714.529 111.093  28
   6   7  -1 544.071 109.241  27
   6   7   0 23540.8 821.553  30
   6   7   0 23592.4 826.658  29
   6   7   0 22067.8 825.052  32
   6   7   0 23035.9 795.074  21
   6   7   0 23684.6 833.022  28
   6   7   1 2333.04 133.439   8
   6   7   1 2370.47 160.668  29
   6   7   1 2047.45 154.178  30
   6   7   1 2157.63 174.399  32
   6   7   1 2214.51 159.090  21
   6   7   1 2263.86 170.881  27
   6   7   1 2214.20 162.365  28
   6   7   2 18684.7 642.366   8
   6   7   2 18646.8 674.010  29
   6   7   2 19102.7 678.809  28
   6   7   2 17609.6 682.930  21
   6   7   2 18892.8 690.524  27
   6   7   3 20702.8 753.223  32
   6   7   3 21338.8 744.369  27
   6   7   3 19444.6 723.587  29
   6   7   3 20793.9 726.310  28
   6   7   4 281.221 97.1328  32
   6   7   4 257.932 75.2550  27
   6   7   4 272.616 69.6297  28
   6   7   4 254.382 65.4244   8
   6   7   5 274.360 92.9527  32
   6   7   5 366.380 73.8957   8
   6   7   5 336.073 72.1724  27
   6   7   6 4073.52 198.228   8
   6   7   6 4127.12 219.439  32
   6   7   6 3500.72 312.303   6
   6   7   7 11064.1 424.959  32
   6   7   7 10304.1 598.944   6
  -6  -7  -7 11159.5 418.853   2
   6   7   7 11248.8 417.038   8
  -6  -7  -8 6321.07 272.219   2
   6   7   8 6394.89 264.710   8
  -6  -7  -9 224.375 66.6368   2
   6   7   9 246.089 55.9675   8
  -6  -7 -10-4.02392 52.4421   2
   6   7  10 13.5441 36.3138   8
  -6  -7 -11 276.896 55.6882   2
  -6  -7 -12 181.393 38.2059   2
   6   8  -7 280.912 33.0189  30
   6   8  -6 5700.32 223.355  28
   6   8  -6 6008.47 232.991  30
   6   8  -5 7907.15 327.127  29
   6   8  -5 8345.91 322.971  30
   6   8  -5 8183.77 324.637  28
   6   8  -4 920.766 106.123  29
   6   8  -4 1135.67 106.485  30
   6   8  -4 965.101 107.944  28
   6   8  -4 822.877 85.1236  27
   6   8  -3 5670.86 272.813  29
   6   8  -3 5458.24 262.285  30
   6   8  -3 5457.04 255.482  27
   6   8  -2 696.017 102.703  29
   6   8  -2 622.836 97.3588  30
   6   8  -2 665.967 100.292  27
   6   8  -2 485.575 104.956  28
   6   8  -2 568.620 84.2057  32
   6   8  -1 414.212 88.8853  30
   6   8  -1 432.306 90.9010  29
   6   8  -1 274.273 95.6309  28
   6   8  -1 316.430 96.4935  27
   6   8  -1 305.705 85.8127  32
   6   8   0 203.531 81.1211  30
   6   8   0 212.206 77.1176  29
   6   8   0 193.592 87.6438  28
   6   8   0 88.0518 54.1202  21
   6   8   0 110.564 91.3220  32
   6   8   1 64.0231 65.0089  29
   6   8   1 87.1052 72.5532  30
   6   8   1 105.907 90.6573  27
   6   8   1 54.5517 80.1500  28
   6   8   1 75.1211 67.6664  21
   6   8   1 7.45017 89.2842  32
   6   8   2 578.365 90.7249  29
   6   8   2 449.658 100.299  21
   6   8   2 571.673 112.471  27
   6   8   2 406.379 93.8131  28
   6   8   3 5847.95 269.645  28
   6   8   3 5775.34 267.939  29
   6   8   3 5636.88 297.654  32
   6   8   3 5965.58 288.353  27
   6   8   4 540.443 117.638  32
   6   8   4 721.945 84.5282   8
   6   8   4 700.713 103.217  27
   6   8   4 741.268 87.1326  28
   6   8   5 6608.69 308.711  32
   6   8   5 5923.05 259.186   8
   6   8   5 6098.99 275.294  27
   6   8   6 540.145 102.518  32
   6   8   6 585.814 74.9663   8
   6   8   6 542.438 72.5129  27
   6   8   7 5989.35 267.263  32
   6   8   7 5642.73 244.800   8
  -6  -8  -7 5892.20 254.596   2
   6   8   8 6415.71 269.055  32
  -6  -8  -8 7002.46 283.415   2
   6   8   8 6718.55 266.944   8
  -6  -8  -9 4074.08 194.533   2
   6   8   9 4002.86 173.686   8
  -6  -8 -10 74.6213 54.8752   2
   6   8  10 189.550 37.1992   8
  -6  -8 -11 1382.42 88.9586   2
   6   8  12 520.865 40.4168  17
  -6  -8 -12 715.042 46.4872   2
   6   9  -6 659.224 43.1987  28
   6   9  -6 769.443 46.5377  30
   6   9  -5 1375.78 85.7085  30
   6   9  -5 1399.51 93.0452  29
   6   9  -5 1299.09 89.4137  28
   6   9  -4 449.605 66.5780  30
   6   9  -4 597.730 75.4009  29
   6   9  -4 416.847 74.9684  28
   6   9  -3 618.476 82.1950  30
   6   9  -3 567.749 85.4736  29
   6   9  -3 678.115 83.7156  27
   6   9  -2 3449.73 188.158  30
   6   9  -2 3689.51 197.116  29
   6   9  -2 3345.10 194.007  27
   6   9  -2 3372.53 203.708  28
   6   9  -2 3364.75 167.983  32
   6   9  -1 168.934 73.9123  30
   6   9  -1 275.101 76.1817  29
   6   9  -1 171.555 86.1470  27
   6   9  -1 361.806 96.1314  28
   6   9  -1 145.672 75.4205  32
   6   9   0 4740.21 237.075  30
   6   9   0 4551.30 234.988  29
   6   9   0 4845.44 253.288  28
   6   9   0 4762.77 248.071  32
   6   9   1 18213.1 637.997  29
   6   9   1 17563.7 668.253  27
   6   9   1 18576.9 652.685  28
   6   9   1 16071.6 598.555  21
   6   9   1 18071.4 662.369  32
   6   9   2 3542.73 193.876  29
   6   9   2 4005.34 200.126  21
   6   9   2 3308.36 217.842  27
   6   9   2 3677.49 204.949  28
   6   9   3 8055.30 341.021  28
   6   9   3 8467.92 339.883  29
   6   9   3 8445.90 371.974  27
   6   9   3 8180.09 384.882  32
   6   9   4 56.5086 73.5214  27
   6   9   4 75.6793 55.6286  28
   6   9   4 121.233 96.8468  32
   6   9   5 3084.50 157.853   8
   6   9   5 2922.22 173.488  27
   6   9   5 2965.86 201.037  32
   6   9   6 189.499 57.3360   8
   6   9   6 149.807 58.6407  27
   6   9   6 158.736 86.8103  32
   6   9   7 220.317 55.5307   8
  -6  -9  -7 207.443 65.9618   2
   6   9   7 177.002 73.0421  32
   6   9   8 9600.91 350.681   8
  -6  -9  -8 9719.64 368.675   2
   6   9   8 9741.33 363.328  32
  -6  -9  -9 1455.79 102.976   2
   6   9   9 1320.72 82.8285   8
  -6  -9 -10 694.814 71.1613   2
  -6  -9 -11 16.7535 35.3459   2
   6   9  12-3.59514 30.3997  21
   6  10  -5 48.0423 22.0895  29
   6  10  -5 84.5370 26.0987  28
   6  10  -4 229.076 44.4964  29
   6  10  -3 823.128 72.4938  30
   6  10  -3 688.765 73.5049  29
   6  10  -3 814.159 87.1772  28
   6  10  -3 879.934 73.2991  27
   6  10  -2 1926.49 120.416  30
   6  10  -2 2030.75 125.655  29
   6  10  -2 1986.84 130.177  27
   6  10  -2 1883.76 135.696  28
   6  10  -1 2911.36 158.043  29
   6  10  -1 2403.46 167.157  27
   6  10  -1 2921.45 171.867  28
   6  10  -1 2664.34 150.445  32
   6  10   0 1807.87 124.394  29
   6  10   0 1721.64 138.862  28
   6  10   0 1666.34 133.551  32
   6  10   1 3678.72 182.717  29
   6  10   1 3006.22 202.644  27
   6  10   1 3441.88 192.433  28
   6  10   1 3406.68 202.284  32
   6  10   2 3820.18 189.482  29
   6  10   2 3856.14 224.319  27
   6  10   2 3812.16 199.393  28
   6  10   2 3921.34 233.200  32
   6  10   3 1073.52 95.8634  28
   6  10   3 817.276 95.1653  21
   6  10   3 854.159 111.700  27
   6  10   4 100.403 99.9201  32
   6  10   4 23.5862 63.0158  27
   6  10   4 152.100 55.8211  28
   6  10   5 33.5315 92.0784  32
   6  10   5 50.4521 56.1582  27
   6  10   6 1436.50 134.215  32
   6  10   6 1075.53 91.5192  27
  -6 -10  -7 85.5492 52.6645   2
   6  10   7 80.0435 69.1250  32
  -6 -10  -8 323.051 64.4391   2
   6  10   8 354.851 65.1274  32
  -6 -10  -9 1773.88 107.488   2
  -6 -10 -10 14920.3 500.397   2
  -6 -10 -11 334.266 38.0965   2
   6  11  -3 1.70783 23.8515  29
   6  11  -3-2.47207 33.1393  28
   6  11  -2 12.4640 32.0734  29
   6  11  -2 61.5384 45.6697  27
   6  11  -2 10.0995 45.8178  28
   6  11  -1 4846.36 201.062  29
   6  11  -1 5035.98 224.807  27
   6  11  -1 5150.58 222.642  28
   6  11   0 712.113 68.9800  29
   6  11   0 788.571 87.4333  28
   6  11   0 738.445 85.5295  32
   6  11   1 4618.87 197.655  29
   6  11   1 4306.29 229.823  27
   6  11   1 5058.12 219.668  28
   6  11   1 4769.37 228.244  32
   6  11   2 1580.67 110.724  28
   6  11   2 1547.94 135.663  32
   6  11   2 1468.41 128.149  27
   6  11   3 90.7378 47.0594  28
   6  11   3 60.6693 65.8734  27
   6  11   4 303.781 96.4513  32
   6  11   4 166.274 64.4778  27
   6  11   5 947.712 115.379  32
   6  11   5 1016.47 92.2968  27
   6  11   6 4017.62 199.932  32
   6  11   6 3293.63 155.875  27
   6  11   7 435.932 76.6594  32
  -6 -11  -7 349.759 54.9640   2
   6  11   8 371.584 58.0889  32
  -6 -11  -8 342.463 54.7830   2
  -6 -11  -9 266.233 46.8452   2
  -6 -11 -10 1465.56 73.5025   2
   6  12  -2 55.4158 23.8881  28
   6  12  -1 962.783 64.2471  28
   6  12  -1 838.363 66.6462  27
   6  12   0 1370.63 83.8705  28
   6  12   1 139.633 54.3903  27
   6  12   1 99.6216 41.9883  28
   6  12   1 26.7338 53.3512  32
   6  12   2 699.330 61.1442  28
   6  12   2 816.745 85.8893  27
   6  12   2 757.632 88.7722  32
   6  12   3 719.560 81.6270  27
   6  12   4 7213.96 289.199  27
   6  12   4 7623.68 309.470  32
   6  12   5 903.892 74.4534  27
   6  12   5 910.597 98.8813  32
   6  12   6 389.489 76.8104  32
   6  12   7 7365.60 281.300  32
   6  12   8 4889.02 170.309  32
  -6 -12  -8 3977.48 157.370   2
   6  12  10-12.4063 31.2186  21
   6  13   1 452.854 46.9360  27
   6  13   2 2297.20 110.288  27
   6  13   2 2285.70 109.786  32
   6  13   3 27.4280 35.1181  27
   6  13   3-8.63271 46.0799  32
   6  13   4 1539.88 82.6305  27
   6  13   5 2398.75 104.054  27
   6  13   5 3465.92 141.700  32
   6  13   6 741.652 66.3608  32
   6  13   7 18.2473 32.0811  32
   7  -7  -3 369.235 35.6677  22
   7  -7  -2 2200.18 98.9867  22
   7  -7  -1 3080.86 127.848  22
   7  -7   0 192.296 32.6745  22
   7  -6  -4 71.3318 38.0785  22
   7  -6  -3 7902.05 294.057  22
   7  -6  -2 377.622 60.4875  22
   7  -6  -2 304.775 32.4492  26
   7  -6  -1 305.225 48.8634  16
   7  -6  -1 260.943 58.1629  22
   7  -6  -1 202.442 29.9823  26
   7  -6   0 5275.65 174.820  16
   7  -6   0 3650.87 143.563  26
   7  -6   1 53.2081 36.0741  16
   7  -6   2 4.80457 29.5657  16
   7  -6   2 12.8529 38.0553  22
   7  -5  -6 4589.67 163.800  26
   7  -5  -5 780.904 54.7598  26
   7  -5  -4 3573.93 166.571  22
   7  -5  -4 3439.93 143.194  26
   7  -5  -3 8849.16 336.363  22
   7  -5  -3 8417.91 304.992  26
   7  -5  -2 4394.42 192.206  16
   7  -5  -2 4553.16 212.810  22
   7  -5  -2 4240.34 180.789  26
   7  -5  -1 97.4414 55.7220  16
   7  -5  -1 137.150 67.9239  22
   7  -5  -1 123.743 48.7010  26
   7  -5   0 4442.15 193.888  16
   7  -5   0 4379.00 187.100   7
   7  -5   0 4223.07 183.738  26
   7  -5   1 626.051 69.2176   7
   7  -5   1 554.021 63.3282  26
   7  -5   1 586.217 84.6411  22
   7  -5   1 603.586 73.6525  16
   7  -5   2 210.935 47.7277  26
   7  -5   2 250.925 54.4536  16
   7  -5   2 237.495 67.1955  22
   7  -5   2 344.207 57.3750   7
   7  -5   3 36.9131 35.3301  26
   7  -5   3 60.1598 44.0209  16
   7  -5   3 110.526 51.2999  22
   7  -5   3 52.5145 38.0276   7
   7  -5   4 112.951 28.3131  26
   7  -5   4 40.3971 34.7471  16
   7  -4  -8 158.879 32.6692  24
   7  -4  -7 937.121 70.8657  24
   7  -4  -6 563.648 54.7826  26
   7  -4  -5 174.652 46.0763  26
   7  -4  -4-9.37805 44.6281  26
   7  -4  -4 22.6522 58.4687  22
   7  -4  -3-21.2673 52.7846  26
   7  -4  -3 41.3998 67.8002  22
   7  -4  -2 206.727 60.4446  26
   7  -4  -2 298.552 82.6608  22
   7  -4  -1 4503.22 209.312  26
   7  -4  -1 4734.21 205.106  31
   7  -4  -1 4439.36 233.344  22
   7  -4   0 7514.41 287.004  31
   7  -4   0 7144.31 297.324  26
   7  -4   0 7364.12 301.311  16
   7  -4   0 7292.63 294.975   7
   7  -4   1 521.315 76.3035   7
   7  -4   1 466.950 78.4756  26
   7  -4   1 473.602 60.4999  31
   7  -4   1 416.960 93.2628  22
   7  -4   1 490.634 81.4577  16
   7  -4   2 315.766 69.9839  26
   7  -4   2 316.629 68.0146   7
   7  -4   2 170.629 78.9249  22
   7  -4   2 203.803 69.6936  16
   7  -4   3 181.686 61.7593  26
   7  -4   3 303.057 65.2639   7
   7  -4   3 121.712 63.3291  16
   7  -4   3 132.639 68.4039  22
   7  -4   4 596.679 67.4185  22
   7  -4   4 514.180 68.7313  26
   7  -4   5 306.447 52.7614  26
   7  -4   5 323.821 45.4813   7
   7  -4   5 298.340 53.9765  16
   7  -4   6 5203.87 180.189  16
   7  -4   6 4765.33 177.044  26
   7  -3  -9 215.492 27.7879  25
   7  -3  -9 167.728 28.0222  24
   7  -3  -8 555.406 61.9767  24
   7  -3  -7 1241.95 78.5459  26
   7  -3  -7 103.519 56.9826  24
   7  -3  -6 1169.84 79.4064  26
   7  -3  -5 39.7094 48.2625  26
   7  -3  -4 7728.07 302.918  26
   7  -3  -4 7684.40 322.969  22
   7  -3  -4 7925.54 297.483  31
   7  -3  -3-30.0321 61.6040  26
   7  -3  -3 21.8524 58.4367  16
   7  -3  -3 215.691 65.5115  31
   7  -3  -3 86.7350 71.3849  22
   7  -3  -2 1353.97 113.138  26
   7  -3  -2 1519.49 119.768  16
   7  -3  -2 1520.48 134.605  22
   7  -3  -2 1638.81 105.103  21
   7  -3  -1 1694.12 102.786  21
   7  -3  -1 1519.19 122.169  26
   7  -3  -1 1515.93 123.155  16
   7  -3  -1 1227.57 97.4310   7
   7  -3  -1 1526.01 111.933  31
   7  -3   0 9119.69 339.992  31
   7  -3   0 8872.76 388.941  22
   7  -3   0 8983.07 326.272  21
   7  -3   0 8547.14 348.565   7
   7  -3   0 8723.36 364.433  26
   7  -3   1 1319.83 97.4273  31
   7  -3   1 969.179 108.381  26
   7  -3   1 1150.06 127.851  22
   7  -3   1 1051.64 75.3083  21
   7  -3   1 1115.67 109.587   7
   7  -3   2 759.472 95.8638   7
   7  -3   2 624.846 98.2468  26
   7  -3   2 752.887 114.217  22
   7  -3   2 765.870 73.9255  31
   7  -3   3 51.8027 67.3218  26
   7  -3   3 40.9172 70.0604  22
   7  -3   3-5.39486 60.8545   7
   7  -3   3 107.057 40.5906  31
   7  -3   4 2906.96 159.863  22
   7  -3   5 9739.24 361.809   7
   7  -3   6 7839.81 286.621   7
   7  -3   7 31.5320 33.3133  26
   7  -2  -9 339.472 38.9533  25
   7  -2  -8 123.483 51.9201  24
   7  -2  -7 5313.80 198.174  26
   7  -2  -7 4341.56 216.798  24
   7  -2  -6 282.830 56.1972  26
   7  -2  -5 4517.87 203.345  26
   7  -2  -5 4785.95 193.313  31
   7  -2  -4 533.846 77.9277  26
   7  -2  -4 645.100 80.8078  21
   7  -2  -4 450.165 81.8321  22
   7  -2  -4 490.587 68.7731  31
   7  -2  -3-46.7863 60.3982  31
   7  -2  -3-23.7683 65.8280  26
   7  -2  -3 22.3222 60.9335  16
   7  -2  -3-4.05218 56.9102  21
   7  -2  -3 48.7472 78.3810  22
   7  -2  -2 9856.46 401.085  26
   7  -2  -2 10729.5 401.395  16
   7  -2  -2 10210.0 387.166  31
   7  -2  -2 10170.9 422.012  22
   7  -2  -2 10456.5 384.995  21
   7  -2  -1 1405.88 102.739   7
   7  -2  -1 1557.17 108.592  21
   7  -2  -1 1440.73 126.661  26
   7  -2  -1 1493.29 124.392  16
   7  -2   0 5.87587 73.8098  26
   7  -2   0-7.20712 78.4033  22
   7  -2   0-55.4840 116.160  34
   7  -2   0-5.00742 56.2113   7
   7  -2   0-16.5673 57.5186  31
   7  -2   0 56.9922 53.2122  21
   7  -2   0-11.0538 74.0910  16
   7  -2   1 7518.91 346.075  26
   7  -2   1 8103.22 338.957   7
   7  -2   1 6996.48 544.192  34
   7  -2   1 8340.81 316.975  31
   7  -2   1 8201.39 306.312  21
   7  -2   1 8097.70 364.045  22
   7  -2   2 4360.86 235.296  26
   7  -2   2 4300.65 224.928   7
   7  -2   2 4482.16 197.233  31
   7  -2   2 4396.10 185.030  21
   7  -2   2 4355.81 239.805  22
   7  -2   3 14365.1 535.894   7
   7  -2   3 14482.5 493.248  31
   7  -2   3 13629.0 537.422  22
   7  -2   4 22061.8 711.719  31
   7  -2   4 21183.4 751.140  22
   7  -2   5 233.963 60.9697   7
   7  -2   6 15186.7 502.028   7
  -7   2  -6 13696.6 473.010   1
   7  -2   7 74.0896 34.9206   7
  -7   2  -7 50.7105 34.2299   1
   7  -1  -9 1093.96 67.8509  25
   7  -1  -8 539.008 59.5975  20
   7  -1  -7 2109.19 139.450  24
   7  -1  -7 1897.42 126.653  20
   7  -1  -7 2143.86 135.083  25
   7  -1  -6 3938.21 212.085  24
   7  -1  -6 4011.31 199.998  20
   7  -1  -6 4229.77 182.713  26
   7  -1  -5 992.192 96.4989  20
   7  -1  -5 931.007 81.3616  36
   7  -1  -5 999.666 75.9595  31
   7  -1  -5 1093.96 92.5956  26
   7  -1  -4 26.6783 62.7926  26
   7  -1  -4-28.2358 56.6384  31
   7  -1  -3 764.340 170.911  34
   7  -1  -3 1076.24 88.3271  31
   7  -1  -3 978.665 104.033  26
   7  -1  -3 1151.42 116.010  22
   7  -1  -3 1108.67 98.8192  21
   7  -1  -3 1197.22 99.4900  16
   7  -1  -2 10812.1 399.645  31
   7  -1  -2 10735.3 663.455  34
   7  -1  -2 10328.1 412.337  26
   7  -1  -2 10778.7 404.267  16
   7  -1  -2 10568.5 397.683  21
   7  -1  -2 10239.3 402.383  24
   7  -1  -1 196.877 87.5613  22
   7  -1  -1 27.9761 117.262  34
   7  -1  -1 143.422 50.3064   7
   7  -1  -1 245.068 67.6919  21
   7  -1  -1 219.943 72.0322  16
   7  -1  -1 178.439 77.8148  26
   7  -1   0 8921.27 393.466  22
   7  -1   0 9495.36 355.130  21
   7  -1   0 9053.54 379.869  26
   7  -1   0 8802.01 605.720  34
   7  -1   0 8842.33 352.343  31
   7  -1   0 8994.88 357.424   7
   7  -1   0 9236.59 374.045  16
   7  -1   1 8023.18 574.709  34
   7  -1   1 8327.51 379.063  22
   7  -1   1 9271.86 341.647  21
   7  -1   1 8411.06 324.451   8
   7  -1   1 8939.52 360.456   7
   7  -1   1 8909.16 341.943  31
   7  -1   1 8747.97 374.698  26
   7  -1   2 5393.04 265.489   7
   7  -1   2 5618.15 242.784  31
   7  -1   2 5051.07 442.776  34
   7  -1   2 5365.75 275.894  22
   7  -1   2 6271.33 243.050  21
   7  -1   3 11599.1 451.540   7
   7  -1   3 11014.5 447.014  22
   7  -1   3 11153.4 403.748  21
   7  -1   3 11638.3 412.274  31
   7  -1   4 1949.08 135.763  22
   7  -1   4 1829.43 105.654  31
   7  -1   5 9256.42 327.188  31
   7  -1   5 9507.28 373.965   7
   7  -1   5 9473.02 346.935  36
   7  -1   6 2903.01 155.523   7
  -7   1  -6 2835.73 135.975   1
   7  -1   7 1416.29 91.2954   7
  -7   1  -7 1218.93 82.9073   1
   7  -1   8 42.7742 28.3208   7
  -7   1  -8 50.0868 33.3481   1
   7   0  -9 3253.52 138.822  24
   7   0  -8 787.583 76.0518  20
   7   0  -7 1204.70 99.0894  25
   7   0  -7 947.306 95.9936  20
   7   0  -7 877.416 98.9498  24
   7   0  -6 423.978 79.7768  25
   7   0  -6 322.014 82.0210  24
   7   0  -6 320.480 76.4588  20
   7   0  -5 3943.38 215.855  24
   7   0  -5 4398.07 191.183  21
   7   0  -5 3549.31 161.968  31
   7   0  -5 3926.26 173.678  36
   7   0  -5 4215.78 218.911  20
   7   0  -4 536.213 63.0981  31
   7   0  -4 538.514 85.7901  20
   7   0  -4 679.451 82.4435  21
   7   0  -4 531.087 77.1653  36
   7   0  -4 405.348 89.0892  24
   7   0  -3 7789.47 301.472  16
   7   0  -3 7548.21 304.930  31
   7   0  -3 7753.21 335.530  22
   7   0  -3 7971.40 336.479  24
   7   0  -3 6834.53 497.270  34
   7   0  -2 60.5420 53.8864  31
   7   0  -2 65.0693 58.8942  16
   7   0  -2 65.0509 60.6236  24
   7   0  -2 100.997 121.138  34
   7   0  -2 77.4242 59.7727  21
   7   0  -1 334.952 71.7483  31
   7   0  -1 453.221 160.617  34
   7   0  -1 362.870 69.4076  21
   7   0  -1 312.373 58.2024   7
   7   0  -1 319.559 85.9693  22
   7   0  -1 261.366 71.2049  16
   7   0   0 23654.2 808.900  22
   7   0   0 22290.8 769.609  21
   7   0   0 22162.3 767.987  31
   7   0   0 22400.6 765.547   7
   7   0   0 22101.9 776.566  16
   7   0   1 7447.00 296.903  21
   7   0   1 7471.36 323.712  22
   7   0   1 6722.24 288.068  31
   7   0   1 6165.88 489.130  34
   7   0   1 6359.13 268.297   8
   7   0   1 6795.02 296.485   7
   7   0   1 7327.58 305.939  17
   7   0   2 13015.8 469.041  31
   7   0   2 11885.8 712.751  34
   7   0   2 12814.7 489.390   7
   7   0   2 12148.4 493.010  22
   7   0   2 13131.9 472.641  21
   7   0   3 3518.79 203.061  22
   7   0   3 4415.32 195.885  21
   7   0   3 3890.81 186.048  31
   7   0   3 3760.95 363.340  34
   7   0   3 3685.72 207.692   7
   7   0   3 4156.82 211.806  17
   7   0   4 12899.2 479.856  17
   7   0   4 12903.2 449.183  31
   7   0   4 13228.3 453.590  21
   7   0   4 11855.8 465.926  22
   7   0   5 2681.46 129.554  31
   7   0   5 2929.27 148.721  36
   7   0   5 2715.95 164.307   7
   7   0   5 2615.43 158.013  17
   7   0   6 4050.84 200.020   7
   7   0   7 1285.67 95.5031   7
  -7   0  -8 13.1053 43.1276   1
   7   0   8 32.2567 33.6573   7
  -7   0  -9 1651.29 84.2510   1
   7   0   9 1796.28 92.5452   8
   7   1  -9 179.585 37.7339  24
   7   1  -8 42.0203 49.0583  24
   7   1  -7 277.128 66.3031  25
   7   1  -7 234.768 68.6227  20
   7   1  -6 61.9736 56.5548  26
   7   1  -6 46.3044 61.4310  25
   7   1  -6 34.9302 67.3344  24
   7   1  -6 83.3748 63.3596  20
   7   1  -5 16205.0 608.994  20
   7   1  -5 16504.3 601.868  24
   7   1  -5 17311.6 561.587  21
   7   1  -5 16660.6 590.914  25
   7   1  -5 16666.0 562.483  26
   7   1  -5 14644.7 531.661  31
   7   1  -4 3649.09 176.866  36
   7   1  -4 3628.67 199.535  25
   7   1  -4 3757.71 184.106  26
   7   1  -4 3519.81 168.291  27
   7   1  -4 3383.34 204.829  24
   7   1  -4 3950.50 183.159  21
   7   1  -4 3549.53 207.938  20
   7   1  -4 3345.15 164.577  31
   7   1  -3 4408.02 380.482  34
   7   1  -3 5209.08 236.768  26
   7   1  -3 5112.87 232.421  21
   7   1  -3 5041.73 252.191  24
   7   1  -3 5029.55 237.739  36
   7   1  -3 5282.11 259.121  20
   7   1  -3 5049.35 226.422  27
   7   1  -3 5168.17 227.955  31
   7   1  -2 4980.17 215.241  16
   7   1  -2 4448.27 396.674  34
   7   1  -2 5269.60 241.455  26
   7   1  -2 5130.45 233.495  31
   7   1  -2 4876.28 231.376  27
   7   1  -2 4788.44 249.772  22
   7   1  -2 5332.40 246.624  24
   7   1  -1 4553.82 218.135  21
   7   1  -1 4502.31 235.209  22
   7   1  -1 4180.67 200.720  16
   7   1  -1 4560.69 407.019  34
   7   1  -1 4291.13 215.539  31
   7   1  -1 4716.89 220.959  27
   7   1  -1 4295.18 190.942   7
   7   1  -1 4332.82 209.476  24
   7   1  -1 4539.02 226.230  26
   7   1   0 961.563 100.574  16
   7   1   0 1115.59 105.665  17
   7   1   0 1239.96 119.968  26
   7   1   0 1027.59 92.0904   7
   7   1   0 1109.56 116.891  22
   7   1   0 994.519 105.204  21
   7   1   1 10482.2 425.164  26
   7   1   1 10357.7 419.163  22
   7   1   1 10167.6 402.263  21
   7   1   1 9031.52 600.819  34
   7   1   1 10723.3 405.148  31
   7   1   1 10339.7 396.687  27
   7   1   1 10625.6 411.028  17
   7   1   1 9958.88 378.016   8
   7   1   1 10342.1 400.145   7
   7   1   2 13041.9 500.553  22
   7   1   2 13117.1 493.493  21
   7   1   2 13147.6 487.113  31
   7   1   2 12657.8 723.484  34
   7   1   2 12779.4 476.444   8
   7   1   2 13370.6 495.433   7
   7   1   2 13500.7 504.911  17
   7   1   2 13109.9 478.868  27
   7   1   3-10.9362 57.5279  22
   7   1   3 46.6582 50.5250  31
   7   1   3-11.5236 65.2420   7
   7   1   3 47.0254 98.4531  34
   7   1   3 31.4315 62.5263  21
   7   1   4 3888.47 216.030  17
   7   1   4 4007.47 203.358  36
   7   1   4 3509.21 333.815  34
   7   1   4 4183.58 189.806  31
   7   1   4 3681.02 190.853  22
   7   1   4 4252.29 204.952  21
   7   1   5 29612.3 963.091  36
   7   1   5 28981.6 945.144  31
   7   1   5 29319.6 983.108   7
   7   1   5 29700.2 985.893  17
   7   1   5 27974.7 959.021  21
   7   1   6 856.425 102.059  17
   7   1   6 973.794 97.2745   7
   7   1   7 96.7224 52.2159   7
   7   1   7 156.773 63.6446  17
   7   1   8 426.453 54.7892   7
   7   1   9 1230.49 83.3633   8
  -7  -1 -10 42.0731 27.7013   1
   7   2  -9 1448.89 75.2627  24
   7   2  -8 22.2968 44.2397  24
   7   2  -7 1101.34 94.1845  25
   7   2  -6 1432.57 102.420  26
   7   2  -6 229.595 68.0787  25
   7   2  -5 446.923 53.4702  27
   7   2  -5 365.972 63.4654  26
   7   2  -5 281.259 73.1089  25
   7   2  -5 298.834 64.1375  30
   7   2  -5 437.224 86.9368  24
   7   2  -5 415.801 87.7354  20
   7   2  -5 288.641 58.3614  21
   7   2  -4 365.406 85.0199  20
   7   2  -4 571.611 73.0974  21
   7   2  -4 419.858 61.6644  27
   7   2  -4 311.454 86.9965  24
   7   2  -4 399.041 78.9468  25
   7   2  -4 448.050 71.9454  26
   7   2  -4 347.440 67.5862  30
   7   2  -4 379.685 64.6255  29
   7   2  -4 314.695 53.1592  31
   7   2  -4 385.815 61.6432  36
   7   2  -3 1982.79 127.290  21
   7   2  -3 1901.68 146.196  24
   7   2  -3 1778.53 146.889  20
   7   2  -3 2009.39 137.312  25
   7   2  -3 2090.54 130.018  26
   7   2  -3 1959.74 127.296  27
   7   2  -3 2072.73 130.308  36
   7   2  -3 1966.02 130.548  29
   7   2  -3 1788.68 122.362  31
   7   2  -3 1908.72 128.832  30
   7   2  -2 1696.94 121.583  29
   7   2  -2 1643.37 122.393  31
   7   2  -2 1718.31 119.405  30
   7   2  -2 1632.21 234.618  34
   7   2  -2 1829.05 125.540  27
   7   2  -2 1853.41 132.588  36
   7   2  -2 1877.84 136.683  24
   7   2  -2 1636.50 123.143  25
   7   2  -2 1699.97 124.622  26
   7   2  -2 1801.13 130.456  21
   7   2  -1 31364.8 1050.49  31
   7   2  -1 30834.1 1320.87  34
   7   2  -1 29806.6 1029.69  25
   7   2  -1 30910.5 1043.32  24
   7   2  -1 32151.4 1047.25  26
   7   2  -1 32152.4 1058.73  36
   7   2  -1 31705.7 1049.35  27
   7   2   0 21578.3 723.771   8
   7   2   0 21937.1 741.077   7
   7   2   0 21180.4 736.177  16
   7   2   0 22154.7 757.680  17
   7   2   0 23183.5 771.778  26
   7   2   0 22830.6 776.981  22
   7   2   0 21644.6 764.263  21
   7   2   1 58.8543 74.2068  36
   7   2   1 66.6309 62.1323  27
   7   2   1 141.241 75.7210  26
   7   2   1 80.7991 64.5284  22
   7   2   1 19.2591 48.0794   8
   7   2   1 51.8143 54.2670   7
   7   2   1 72.0525 106.680  34
   7   2   1 51.7638 70.7484  21
   7   2   1 50.3861 68.3661  17
   7   2   2 12555.2 723.447  34
   7   2   2 13837.2 523.792  17
   7   2   2 13264.5 506.925  22
   7   2   2 13739.5 493.947   8
   7   2   2 13514.6 505.221   7
   7   2   2 13932.0 503.462  27
   7   2   2 14307.4 528.154  26
   7   2   2 13681.0 517.664  36
   7   2   2 13449.5 517.263  21
   7   2   3 7050.16 298.511  31
   7   2   3 6334.19 287.121  22
   7   2   3 7214.16 297.776   8
   7   2   3 6922.93 304.845   7
   7   2   3 7423.12 316.557  21
   7   2   3 7512.20 313.076  36
   7   2   3 6211.58 467.880  34
   7   2   3 6978.64 289.958  27
   7   2   4 4580.29 216.834  31
   7   2   4 4715.62 243.870  17
   7   2   4 5015.73 239.889  21
   7   2   4 4633.23 225.248  36
   7   2   4 4672.91 209.086  27
   7   2   5 3536.57 194.098  21
   7   2   5 3724.76 209.268  17
   7   2   5 3582.38 170.917  31
   7   2   5 3219.92 186.013   7
   7   2   5 3463.00 176.641  36
   7   2   6 3784.31 170.405  31
   7   2   6 4233.80 181.517  36
   7   2   6 4214.32 202.504  21
   7   2   6 4203.07 218.668  17
   7   2   6 4097.89 204.403   7
   7   2   7 38.1109 46.5941  21
   7   2   7-4.33895 51.9922   7
   7   2   7 58.2223 65.8354  17
   7   2   8 4486.65 201.147  17
   7   2   9 3752.43 169.291   8
   7   2  10 504.053 49.4511   8
   7   3  -8 369.260 52.7727  24
   7   3  -7 3.96362 50.3064  24
   7   3  -7 17.9635 43.5362  30
   7   3  -6 1022.27 95.7334  25
   7   3  -6 839.736 90.1533  30
   7   3  -6 817.646 97.0244  20
   7   3  -5 905.656 88.2819  29
   7   3  -5 929.357 99.9998  30
   7   3  -5 1095.90 102.476  25
   7   3  -5 924.623 107.630  24
   7   3  -5 915.366 72.2454  27
   7   3  -5 1010.51 77.6755  21
   7   3  -4 2868.12 155.520  28
   7   3  -4 2803.10 164.206  29
   7   3  -4 2787.08 169.717  30
   7   3  -4 2672.53 137.377  31
   7   3  -4 2888.36 146.395  21
   7   3  -4 2749.21 163.811  25
   7   3  -4 2912.49 144.865  26
   7   3  -4 2765.83 178.245  24
   7   3  -4 2728.78 149.078  27
   7   3  -3 17.1232 54.5187  21
   7   3  -3 40.0148 58.3078  27
   7   3  -3-5.33751 56.4321  28
   7   3  -3 21.0722 51.0722  36
   7   3  -3 52.2404 62.2646  30
   7   3  -3-23.1097 60.7826  29
   7   3  -3-22.2937 49.8377  31
   7   3  -3 36.3222 54.4343  26
   7   3  -3 41.8642 58.4912  25
   7   3  -3 120.163 70.6881  24
   7   3  -2 4170.62 217.015  27
   7   3  -2 4649.73 229.080  29
   7   3  -2 4214.14 219.865  28
   7   3  -2 4469.88 220.602  30
   7   3  -2 4209.46 208.305  25
   7   3  -2 4307.79 225.949  24
   7   3  -2 4526.34 205.877  26
   7   3  -2 4475.58 213.685  36
   7   3  -2 4507.71 214.984  21
   7   3  -1 78651.3 2416.03  21
   7   3  -1 74243.2 2383.61  17
   7   3  -1 76634.8 2413.88  24
   7   3  -1 75672.8 2397.50  26
   7   3  -1 76599.4 2420.25  27
   7   3  -1 76027.5 2412.77  36
   7   3  -1 77429.3 2423.18  29
   7   3  -1 76049.2 2420.05  28
   7   3  -1 74327.7 2409.76  30
   7   3   0 8013.08 525.691  34
   7   3   0 8238.24 323.187  17
   7   3   0 7521.90 312.893  24
   7   3   0 7908.63 319.989  26
   7   3   0 7512.57 329.583  29
   7   3   0 7712.54 292.772   8
   7   3   1 2210.72 145.239  26
   7   3   1 2270.40 156.552  21
   7   3   1 1945.42 262.532  34
   7   3   1 2372.17 153.449  17
   7   3   1 2234.50 149.056  27
   7   3   1 2073.99 151.253  36
   7   3   1 2111.61 124.868   8
   7   3   2 838.698 88.2392   7
   7   3   2 788.813 176.689  34
   7   3   2 807.276 92.7326  27
   7   3   2 867.724 114.031  21
   7   3   2 712.284 96.3915  36
   7   3   2 819.767 85.1340   8
   7   3   2 826.216 96.2593  26
   7   3   2 811.510 108.577  17
   7   3   3 13728.6 515.897  36
   7   3   3 13591.8 534.350  21
   7   3   3 13991.1 515.010   7
   7   3   3 13846.3 508.884   8
   7   3   3 14389.4 541.020  17
   7   3   3 14049.9 509.812  27
   7   3   4 8937.92 380.494  21
   7   3   4 8666.82 343.234  27
   7   3   4 8701.60 353.839  36
   7   3   4 9183.09 362.065   8
   7   3   5 130.935 79.1467  21
   7   3   5 39.1308 89.0256  17
   7   3   5 27.1591 50.1683  31
   7   3   5 40.7337 60.5555   7
   7   3   5 51.2029 44.3434  27
   7   3   5 48.3109 52.8416  36
   7   3   5 49.0355 65.5436   8
   7   3   6 6976.00 279.917  31
   7   3   6 7540.00 332.073  17
   7   3   6 6999.76 301.771   7
   7   3   6 7220.41 281.416  36
   7   3   6 8016.68 326.106  21
   7   3   7 1678.77 125.452  21
   7   3   7 1783.58 118.536   7
   7   3   7 2061.49 149.389  17
   7   3   8 199.220 70.1861  17
   7   3   8 301.549 64.7593   8
   7   3   8 101.932 47.6243  21
   7   3   9 789.358 75.2023   8
   7   3   9 813.323 77.3548  17
   7   3  10 19.5662 33.2881   8
   7   4  -8 236.645 36.4673  30
   7   4  -7 295.789 56.6976  30
   7   4  -7 464.191 64.9349  24
   7   4  -6 13311.0 464.029  24
   7   4  -6 11805.3 444.058  29
   7   4  -6 12542.1 464.641  30
   7   4  -5 446.866 74.7320  25
   7   4  -5 359.063 60.8520  28
   7   4  -5 529.030 89.5708  30
   7   4  -5 336.712 69.4626  29
   7   4  -4 639.505 77.1476  27
   7   4  -4 652.527 82.3515  28
   7   4  -4 659.436 93.5194  30
   7   4  -4 591.606 61.1575  31
   7   4  -4 592.770 89.5987  29
   7   4  -4 836.986 75.4351  26
   7   4  -4 799.581 87.2455  25
   7   4  -4 590.745 94.8938  24
   7   4  -4 626.205 66.5574  21
   7   4  -3 45309.0 1532.24  27
   7   4  -3 46451.7 1544.03  28
   7   4  -3 48889.0 1559.88  29
   7   4  -3 47762.1 1558.49  30
   7   4  -3 46328.1 1502.51  26
   7   4  -3 46638.4 1553.50  24
   7   4  -3 47057.8 1531.76  25
   7   4  -3 50890.5 1518.19  21
   7   4  -2 19748.7 730.623  24
   7   4  -2 20340.5 694.400  26
   7   4  -2 20276.8 709.121  25
   7   4  -2 20382.6 732.204  27
   7   4  -2 21162.6 740.221  28
   7   4  -2 21753.0 748.975  29
   7   4  -2 20661.2 739.600  30
   7   4  -2 20496.5 709.019  36
   7   4  -2 21789.8 716.411  21
   7   4  -1 3138.67 177.161  24
   7   4  -1 2721.86 146.859  26
   7   4  -1 3014.73 183.276  29
   7   4  -1 2868.57 174.683  30
   7   4  -1 2846.15 177.774  28
   7   4  -1 2683.18 176.327  27
   7   4  -1 2738.61 164.716  36
   7   4  -1 3321.19 177.830  21
   7   4   0 1129.90 117.493  21
   7   4   0 1050.32 98.6939  17
   7   4   0 1153.80 114.142  29
   7   4   0 1140.84 108.415  30
   7   4   0 1132.96 119.296  32
   7   4   0 1133.20 109.735  36
   7   4   0 1082.17 103.049  24
   7   4   0 1050.04 93.8247  26
   7   4   0 1021.62 82.6519   8
   7   4   1 4881.16 244.465  27
   7   4   1 5501.06 255.749  29
   7   4   1 4730.89 241.457  28
   7   4   1 5242.86 218.709   8
   7   4   1 4766.27 222.493  26
   7   4   1 5183.75 243.049  17
   7   4   2 560.680 88.8499  27
   7   4   2 474.185 98.9220  21
   7   4   2 486.547 85.3120  36
   7   4   2 516.238 100.823  32
   7   4   2 501.448 71.1677   8
   7   4   2 526.454 74.7072  26
   7   4   2 417.587 96.5586  17
   7   4   3 4983.83 245.431  26
   7   4   3 5759.56 280.504  21
   7   4   3 5699.47 268.934  32
   7   4   3 5380.23 251.357  36
   7   4   3 5832.68 257.960  27
   7   4   3 5699.04 249.710   8
   7   4   3 5449.39 277.946  17
   7   4   4 43365.1 1408.47   8
   7   4   4 43020.2 1402.13  36
   7   4   4 43403.4 1400.69  27
   7   4   4 42898.4 1439.99  21
   7   4   4 43264.9 1444.55  17
   7   4   5 6248.02 265.764  36
   7   4   5 6265.74 282.355   8
   7   4   5 6339.94 309.380  21
   7   4   5 6558.40 261.744  27
   7   4   6 1071.76 126.149  17
   7   4   6 971.624 116.881  21
   7   4   7 653.693 86.2872   8
   7   4   7 598.973 108.609  17
   7   4   7 881.338 107.457  21
   7   4   8 921.556 88.8067   8
   7   4   8 875.413 108.197  17
   7   4   8 779.507 91.2685  21
   7   4   9 252.803 53.8240   8
   7   4   9 278.989 66.5626  17
   7   4  10 2777.31 125.392  17
   7   4  10 2884.60 129.547   8
   7   5  -8 172.614 27.6343  30
   7   5  -7 134.647 45.8383  30
   7   5  -6 2261.07 129.535  29
   7   5  -6 2510.35 143.449  30
   7   5  -5 638.659 89.8081  30
   7   5  -5 518.074 79.1215  29
   7   5  -5 477.820 66.7995  28
   7   5  -4 1140.91 106.969  28
   7   5  -4 1223.52 119.426  29
   7   5  -4 1497.59 129.331  30
   7   5  -4 1126.77 95.9362  27
   7   5  -3 13170.9 496.864  28
   7   5  -3 13516.9 510.832  29
   7   5  -3 13090.6 505.551  30
   7   5  -3 12740.2 448.828  21
   7   5  -3 12630.7 438.211  26
   7   5  -3 13045.9 497.086  24
   7   5  -3 12532.8 479.372  27
   7   5  -2 7270.14 326.614  28
   7   5  -2 7797.11 335.232  29
   7   5  -2 7565.13 327.654  30
   7   5  -2 7024.03 315.583  27
   7   5  -2 7213.95 288.125  21
   7   5  -2 6904.59 264.600  26
   7   5  -2 6581.40 310.090  24
   7   5  -1 986.939 95.7133  36
   7   5  -1 924.777 116.543  28
   7   5  -1 1008.94 118.236  29
   7   5  -1 1083.18 115.986  30
   7   5  -1 1130.84 115.054  32
   7   5  -1 936.737 115.119  27
   7   5  -1 1142.53 113.808  24
   7   5  -1 1056.05 78.3417  26
   7   5  -1 943.303 102.370  21
   7   5   0 58.2067 70.0049  21
   7   5   0-14.6740 60.3677  36
   7   5   0 12.4365 65.7410  30
   7   5   0 33.5666 69.9234  29
   7   5   0 25.7499 79.1628  32
   7   5   0-3.24429 39.8973  26
   7   5   0 4.04722 49.7705  17
   7   5   0 30.2727 42.9816   8
   7   5   1 763.044 79.1120   8
   7   5   1 841.839 105.706  28
   7   5   1 717.097 106.410  21
   7   5   1 950.758 110.673  27
   7   5   1 848.268 101.987  17
   7   5   2 8508.94 327.200   8
   7   5   2 8044.74 348.146  28
   7   5   2 8118.23 360.196  32
   7   5   2 8434.98 340.520  36
   7   5   2 8070.54 351.359  17
   7   5   2 8572.36 355.607  27
   7   5   3 8719.68 366.556  32
   7   5   3 8452.40 352.815  27
   7   5   3 8124.26 338.928  36
   7   5   3 8627.69 338.254   8
   7   5   4 1744.69 137.569  32
   7   5   4 1624.83 121.112   8
   7   5   4 1409.89 117.800  27
   7   5   4 1331.95 141.892  21
   7   5   4 1521.21 117.351  36
   7   5   5 1105.99 134.039  21
   7   5   5 1097.26 94.3788  27
   7   5   5 1290.19 116.718  32
   7   5   6 3993.73 205.450   8
   7   5   6 4629.56 247.313  21
   7   5   6 4085.66 179.419  27
   7   5   7 8624.86 353.483  21
   7   5   7 7145.06 309.370   8
   7   5   8 1409.14 105.312   8
   7   5   8 1407.11 124.456  21
   7   5   8 1529.24 135.969  17
   7   5   9 10.3421 44.3470   8
   7   5   9 24.0464 55.3414  21
   7   5   9 17.6755 64.9259  17
   7   5  10 1387.20 92.8714  17
   7   5  10 1389.05 83.3299   8
   7   6  -7 31.1983 35.7438  30
   7   6  -7 67.3514 25.8961  29
   7   6  -6 1277.73 91.3208  29
   7   6  -6 1443.41 98.9158  30
   7   6  -5 11435.5 417.676  28
   7   6  -5 11596.6 439.107  29
   7   6  -5 11973.6 442.247  30
   7   6  -4 1174.13 114.941  29
   7   6  -4 957.896 109.789  30
   7   6  -4 967.071 97.9630  28
   7   6  -4 1127.06 89.7554  27
   7   6  -3 7876.25 334.895  28
   7   6  -3 7908.14 346.850  29
   7   6  -3 7533.04 336.948  30
   7   6  -3 7315.07 313.671  27
   7   6  -2 6961.35 317.788  28
   7   6  -2 7176.73 324.730  29
   7   6  -2 6542.08 311.327  30
   7   6  -2 6461.23 302.055  27
   7   6  -2 6753.19 265.524  21
   7   6  -2 7196.37 293.092  32
   7   6  -1 9345.09 383.849  30
   7   6  -1 8261.22 372.754  27
   7   6  -1 8985.01 345.635  21
   7   6  -1 8685.26 365.687  32
   7   6   0 4225.99 227.868  28
   7   6   0 3935.71 222.189  30
   7   6   0 3733.90 217.793  32
   7   6   0 4386.93 214.460  21
   7   6   1 4551.28 199.819   8
   7   6   1 4645.17 238.911  27
   7   6   1 4247.76 229.610  28
   7   6   1 4215.73 228.621  29
   7   6   1 4126.62 207.831  17
   7   6   1 4545.33 233.194  21
   7   6   2 50218.4 1587.45   8
   7   6   2 48170.9 1629.25  32
   7   6   2 49960.3 1625.71  27
   7   6   2 48908.0 1619.66  29
   7   6   2 50156.1 1620.27  28
   7   6   2 48417.5 1612.88  17
   7   6   2 51798.4 1640.61  21
   7   6   3 26280.5 916.491  32
   7   6   3 26757.7 904.628  27
   7   6   3 25747.3 894.430  28
   7   6   3 26317.3 878.143   8
   7   6   3 25639.7 924.549  21
   7   6   4 272.166 71.1127   8
   7   6   4 261.468 72.6148  27
   7   6   4 235.273 93.2846  32
   7   6   5 15380.7 605.250  21
   7   6   5 15681.0 553.366  27
   7   6   5 15508.0 575.121  32
   7   6   6 92.2560 44.1769  27
   7   6   6 73.1994 56.7265   8
   7   6   6 43.8007 91.4199  21
   7   6   6 120.350 70.4754  32
   7   6   7 34.2130 88.5989  21
   7   6   7-17.4272 59.4638   8
   7   6   8 565.404 100.636  21
   7   6   8 635.619 72.8827   8
   7   6   9 494.911 83.0901  21
   7   6   9 516.158 61.6312   8
   7   6  10 765.118 57.3743   8
   7   6  10 721.880 73.3796  17
   7   6  11 4674.83 168.304  17
   7   7  -6 704.543 61.6541  29
   7   7  -5 1752.79 103.425  28
   7   7  -5 1831.19 116.810  29
   7   7  -4 11780.6 433.507  28
   7   7  -4 11503.6 444.993  29
   7   7  -4 11559.9 408.534  27
   7   7  -3 269.580 67.9277  27
   7   7  -3 454.943 85.2432  28
   7   7  -2 541.389 88.8229  27
   7   7  -2 578.219 79.1823  32
   7   7  -1 451.952 91.0931  29
   7   7  -1 210.859 79.9055  27
   7   7  -1 449.034 85.6039  32
   7   7  -1 366.378 59.1988  21
   7   7   0 885.633 111.343  28
   7   7   0 580.486 94.3449  29
   7   7   0 747.172 87.3349  21
   7   7   0 835.969 113.028  32
   7   7   1 176.045 76.8520  29
   7   7   1 93.0301 76.9296  27
   7   7   1 234.453 82.1389  28
   7   7   1 85.6315 69.7990  21
   7   7   1 54.7946 89.3484  32
   7   7   2 40348.8 1325.59  27
   7   7   2 38830.1 1312.05  29
   7   7   2 39675.1 1313.25  28
   7   7   2 38902.7 1277.55   8
   7   7   2 40808.4 1325.69  21
   7   7   3 3320.28 204.950  32
   7   7   3 2792.30 181.948  27
   7   7   3 2958.27 174.091  28
   7   7   3 3121.87 162.509   8
   7   7   3 3001.63 199.835  21
   7   7   4 7097.81 347.783  21
   7   7   4 7564.46 318.850  27
   7   7   4 7447.18 335.714  32
   7   7   5 4912.87 224.261  27
   7   7   5 4785.44 246.960  32
   7   7   6 101.690 56.0176   8
   7   7   6 129.729 48.2396  27
   7   7   6 52.4746 71.0562  32
   7   7   7 75.9015 54.5815   8
   7   7   7 90.2347 56.2014  32
   7   7   8 1121.77 88.3481   8
   7   7   9 1860.95 143.604  21
   7   7   9 2679.86 123.090   8
   7   7  10 7.97052 28.9028   8
   7   7  10 3.42824 55.9417  17
   7   7  10-41.5825 55.2503  21
   7   7  11 60.1867 33.1489  17
   7   7  11-2.91485 25.6725  21
   7   8  -6 32.5317 22.7242  29
   7   8  -5 3796.65 153.094  28
   7   8  -5 3669.07 161.911  30
   7   8  -4 259.625 59.1440  28
   7   8  -4 290.041 62.1534  30
   7   8  -3 783.850 80.3269  27
   7   8  -3 775.245 92.7257  28
   7   8  -3 849.951 94.2231  29
   7   8  -3 745.505 89.3117  30
   7   8  -2 1679.60 110.816  32
   7   8  -2 1751.91 127.879  27
   7   8  -2 1932.80 138.580  29
   7   8  -2 1777.23 132.672  30
   7   8  -1 3014.58 170.271  32
   7   8  -1 2840.75 180.541  27
   7   8  -1 3074.97 189.130  28
   7   8  -1 3172.22 183.644  29
   7   8  -1 2936.51 178.384  30
   7   8   0 113.343 72.6667  30
   7   8   0 47.6788 63.3289  29
   7   8   0 69.0484 72.8853  28
   7   8   0-11.7613 74.1366  32
   7   8   0 21.4066 45.4526  21
   7   8   1 14662.1 548.906  29
   7   8   1 15392.8 556.852  28
   7   8   1 14928.4 563.444  27
   7   8   1 14703.8 561.608  32
   7   8   1 13914.6 524.354  21
   7   8   2 25284.1 855.433  27
   7   8   2 24608.9 838.437  28
   7   8   2 24022.0 835.109  29
   7   8   2 22740.9 805.353  17
   7   8   2 24836.4 838.123  21
   7   8   3 11693.9 487.800  32
   7   8   3 12212.0 476.288  27
   7   8   3 12337.3 462.677  28
   7   8   3 12027.2 441.013   8
   7   8   3 12566.9 483.642  21
   7   8   4 69.5826 87.4230  21
   7   8   4 27.2202 65.2480  27
   7   8   4 106.026 94.1099  32
   7   8   5 7030.05 294.458  27
   7   8   5 7148.18 323.133  32
   7   8   5 7293.41 289.221   8
   7   8   5 7377.62 343.012  21
   7   8   6 752.894 77.2085   8
   7   8   6 643.366 69.2767  27
   7   8   6 874.912 103.219  32
   7   8   7 1438.08 96.6966   8
   7   8   7 1222.00 102.909  32
   7   8   8 108.227 43.6721   8
   7   8   9 81.0666 35.8096   8
   7   8  10 106.767 56.9590  21
   7   8  11 7341.83 123.153  17
   7   8  11 23.3233 34.4341  21
   7   9  -5 67.7857 24.2840  29
   7   9  -4 160.212 41.2327  29
   7   9  -4 190.000 44.9394  28
   7   9  -3 526.591 65.1847  30
   7   9  -3 483.816 63.2680  29
   7   9  -3 349.966 52.4059  27
   7   9  -2 1695.25 116.044  29
   7   9  -2 1476.96 110.440  30
   7   9  -2 1699.84 122.087  28
   7   9  -2 1698.17 114.901  27
   7   9  -1 388.276 73.5680  29
   7   9  -1 275.206 76.1393  27
   7   9  -1 357.943 83.4074  28
   7   9  -1 277.766 65.6089  32
   7   9   0 5767.33 269.983  28
   7   9   0 5820.08 262.910  29
   7   9   0 5998.15 266.230  32
   7   9   1 6556.37 285.073  29
   7   9   1 6544.67 290.794  28
   7   9   1 6661.52 305.431  27
   7   9   1 6403.15 299.114  32
   7   9   2 12498.8 456.700  28
   7   9   2 12256.2 451.393  29
   7   9   2 13164.1 479.028  27
   7   9   3 775.961 88.6333  28
   7   9   3 887.996 104.081  21
   7   9   3 844.003 105.634  27
   7   9   3 880.418 122.303  32
   7   9   4 54.3376 78.7210  21
   7   9   4 77.1434 65.0948  27
   7   9   4 122.408 94.2062  32
   7   9   5 3350.34 164.994  27
   7   9   5 3293.60 193.562  32
   7   9   5 2743.63 148.411   8
   7   9   5 3027.83 194.977  21
   7   9   6 1350.40 91.5468   8
   7   9   6 1162.27 84.1207  27
   7   9   6 1188.78 112.673  32
   7   9   7 281.667 52.0552   8
   7   9   7 213.606 63.2719  32
   7   9   8 408.134 50.8551   8
   7   9   8 376.534 52.0701  32
   7   9  10-13.1449 47.9153  21
   7   9  11 4449.80 87.1217  17
   7   9  11 13.5164 32.1002  21
   7  10  -4 27.1407 16.3149  29
   7  10  -3 500.782 48.6612  29
   7  10  -2 48.9100 39.5550  27
   7  10  -2 125.577 47.4791  28
   7  10  -2 50.8992 41.2783  29
   7  10  -1 1550.11 111.808  27
   7  10  -1 1758.23 115.510  28
   7  10  -1 1785.22 107.349  29
   7  10   0 9587.63 361.236  32
   7  10   0 9537.57 367.982  28
   7  10   0 9717.92 360.468  29
   7  10   1 36364.8 1187.42  32
   7  10   1 35305.7 1191.95  27
   7  10   1 36129.4 1171.02  29
   7  10   1 36516.5 1179.95  28
   7  10   2 7694.71 325.714  32
   7  10   2 7168.47 296.564  28
   7  10   2 7712.01 321.623  27
   7  10   3 13069.5 411.864  28
   7  10   3 13309.7 440.514  27
   7  10   4 6940.29 276.266  27
   7  10   4 7128.75 301.214  32
   7  10   5 2198.97 124.586  27
   7  10   5 1923.19 140.548  21
   7  10   5 2180.42 152.112  32
   7  10   6 86.1926 37.7918  27
   7  10   6 80.9242 68.4026  32
   7  10   6 48.1878 71.1563  21
   7  10   7 3524.96 161.956  32
   7  10   7 2860.42 177.855  21
   7  10   8 738.662 58.6224  32
   7  10   9 101.219 55.7211  21
   7  10  10 55.8772 43.4521  21
   7  11  -2 587.961 41.0497  27
   7  11  -2 804.649 52.3831  28
   7  11  -1 275.919 48.8530  27
   7  11  -1 349.715 48.2569  28
   7  11   0 1124.49 80.8985  28
   7  11   1 8181.02 302.066  32
   7  11   1 7388.74 302.937  27
   7  11   1 7974.70 293.018  28
   7  11   2 1055.15 102.121  32
   7  11   2 1281.33 100.956  27
   7  11   2 1285.56 83.3591  28
   7  11   3 2400.06 137.775  27
   7  11   4 179.600 53.3778  27
   7  11   4 235.424 75.9183  32
   7  11   5 1721.07 92.4343  27
   7  11   5 2178.22 127.136  32
   7  11   6 479.108 72.0032  21
   7  11   6 1723.06 102.958  32
   7  11   7 30.0700 51.9274  21
   7  11   7 244.173 50.6644  32
   7  11   8 54.7382 52.2927  21
   7  12   0 825.371 45.0599  28
   7  12   1 7800.14 266.499  27
   7  12   1 7002.37 250.962  32
   7  12   2 2600.01 122.155  27
   7  12   2 2422.16 120.678  32
   7  12   3 643.800 61.0621  27
   7  12   4 503.605 51.0955  27
   7  12   4 540.473 67.4520  32
   7  12   5 66.7884 26.2697  27
   7  12   5 129.796 50.5157  32
   7  12   6 3149.88 139.079  32
   7  12   7 269.328 37.3173  32
   7  12   8-3.39370 26.0451  21
   7  13   5 48.3366 24.2705  32
   8  -5   0 417.708 43.2257  22
   8  -5   1 65.9445 22.0521  22
   8  -4  -5 828.509 44.4628  26
   8  -4  -4 2480.63 98.9367  26
   8  -4  -3-4.91730 27.6135  26
   8  -4  -2 127.602 47.7281  22
   8  -4  -2 94.3094 34.9124  26
   8  -4  -1 5739.88 210.952  26
   8  -4   0-16.1499 45.2382  22
   8  -4   0-12.4104 33.8239  26
   8  -4   1 3059.83 138.270  22
   8  -4   1 2755.46 121.292  26
   8  -4   2 38.7881 35.2459  16
   8  -4   2 38.5081 32.6328  22
   8  -4   2 49.1782 29.7854  26
   8  -4   3 343.263 32.3350  26
   8  -4   3 399.121 38.8392  16
   8  -3  -6 32.8843 25.4322  25
   8  -3  -5 1536.70 85.0808  25
   8  -3  -5 1587.20 78.5356  26
   8  -3  -4 3089.92 130.368  26
   8  -3  -3 24.7816 39.9431  26
   8  -3  -2 3.84529 53.0559  22
   8  -3  -2-2.80480 43.6852  26
   8  -3  -1 242.145 56.6352  16
   8  -3  -1 231.725 56.8883  26
   8  -3   0 47.6757 48.7806  16
   8  -3   0 66.6318 47.8981  26
   8  -3   0 64.6518 61.4539  22
   8  -3   1 2172.64 112.609   7
   8  -3   1 2317.02 124.173  26
   8  -3   1 2590.70 139.074  22
   8  -3   2 7653.73 285.113  36
   8  -3   2 7453.48 283.548  26
   8  -3   2 7871.46 281.922   7
   8  -3   2 7341.07 289.504  22
   8  -3   3 256.580 51.9197  26
   8  -3   3 245.460 43.4913   7
   8  -3   4 8.57520 34.9108  26
   8  -3   4 4.16948 36.1897  16
   8  -3   5 2143.07 90.0276  26
   8  -3   5 2242.06 92.4152  16
   8  -2  -7 3040.12 117.371  25
   8  -2  -6 1515.55 93.5989  25
   8  -2  -6 2635.38 100.380  26
   8  -2  -5 808.684 69.2154  25
   8  -2  -5 993.882 65.7679  26
   8  -2  -4 769.970 69.2249  36
   8  -2  -4 754.040 74.3723  25
   8  -2  -4 919.444 72.4148  26
   8  -2  -3 2116.09 128.023  36
   8  -2  -3 2334.02 124.096  26
   8  -2  -2 4672.06 192.774  31
   8  -2  -2 4363.38 196.570  26
   8  -2  -1 7044.61 266.271  16
   8  -2  -1 7122.17 271.685  26
   8  -2  -1 6823.51 288.342  22
   8  -2   0 226.590 71.0470  22
   8  -2   0 237.444 47.6862  21
   8  -2   0 241.117 65.4322  16
   8  -2   0 364.381 59.7303  31
   8  -2   0 377.700 68.8843  26
   8  -2   1 43.9006 61.7313  22
   8  -2   1 68.2124 38.5807  21
   8  -2   1 54.4826 44.2819   7
   8  -2   1 60.9343 58.8973  16
   8  -2   1 49.1950 58.5632  26
   8  -2   1 113.847 48.2625  31
   8  -2   2 1530.98 102.949   7
   8  -2   2 1855.53 96.1324  31
   8  -2   2 1695.12 113.348  16
   8  -2   2 1657.93 114.748  26
   8  -2   3 205.597 51.3559   7
   8  -2   3 228.344 61.3442  16
   8  -2   3 247.023 63.5677  26
   8  -2   3 270.654 39.7035  31
   8  -2   3 219.629 51.6058  36
   8  -2   4 1525.15 93.5229   7
   8  -2   4 1326.68 97.4639  26
   8  -2   5 372.383 56.8951  26
   8  -2   6 3870.20 150.487  26
   8  -1  -7 2634.47 112.262  24
   8  -1  -7 3012.14 118.776  25
   8  -1  -6 3923.23 172.418  25
   8  -1  -6 4544.42 166.786  26
   8  -1  -5 4750.95 204.550  25
   8  -1  -5 5028.05 193.924  26
   8  -1  -4 36.4273 44.1585  25
   8  -1  -4 102.098 50.0612  26
   8  -1  -4 86.9587 41.9525  36
   8  -1  -3 3.48634 50.1760  26
   8  -1  -3 88.0732 51.5634  21
   8  -1  -3 11.6936 47.5113  31
   8  -1  -3-8.07340 51.7566  36
   8  -1  -2 395.775 62.4080  21
   8  -1  -2 353.600 69.0073  26
   8  -1  -2 239.575 53.8156  31
   8  -1  -1 6859.51 271.262  16
   8  -1  -1 6616.35 279.921  26
   8  -1  -1 6835.36 298.076  22
   8  -1  -1 6992.09 268.407  21
   8  -1   0 8118.43 316.085   7
   8  -1   0 8838.33 336.234  16
   8  -1   0 8621.81 327.079  31
   8  -1   0 8856.13 345.454  26
   8  -1   0 8842.46 358.713  22
   8  -1   0 9321.39 327.483  21
   8  -1   1 666.837 71.6780   7
   8  -1   1 722.871 72.9575  31
   8  -1   1 746.872 86.6727  16
   8  -1   1 715.193 92.4916  26
   8  -1   1 786.126 70.6898  21
   8  -1   1 741.598 94.6038  22
   8  -1   2 217.438 63.9968  22
   8  -1   2 278.086 47.9743  21
   8  -1   2 326.437 63.8146   7
   8  -1   2 387.037 81.4557  26
   8  -1   2 298.669 70.6225  16
   8  -1   2 306.304 55.2161  31
   8  -1   3 1550.78 101.417  36
   8  -1   3 1701.62 105.965   7
   8  -1   3 1684.31 85.3267  31
   8  -1   4 726.990 75.8878   7
   8  -1   4 759.682 67.1442  36
   8  -1   4 815.084 57.0167  31
   8  -1   5 625.529 58.8742   8
   8  -1   6 119.526 32.0994   7
   8   0  -7 907.009 62.7180  24
   8   0  -7 1062.19 64.4369  25
   8   0  -6 675.649 63.6837  25
   8   0  -6 565.568 63.5233  24
   8   0  -5 5025.53 210.662  25
   8   0  -5 5024.07 213.376  24
   8   0  -4 288.700 47.7290  31
   8   0  -4 273.284 49.2285  36
   8   0  -4 367.354 62.7220  25
   8   0  -3 3.08467 51.0751  31
   8   0  -3 64.3945 49.8692  36
   8   0  -3 104.816 55.9648  21
   8   0  -2 132.690 50.5701  31
   8   0  -2 164.363 67.8557  36
   8   0  -2 159.691 56.1159  21
   8   0  -1 828.928 81.0016  16
   8   0  -1 731.159 95.2797  36
   8   0  -1 931.783 85.6174  21
   8   0  -1 853.913 101.075  22
   8   0   0 620.388 73.5685  31
   8   0   0 685.850 66.1267   7
   8   0   0 610.734 76.4335  16
   8   0   0 770.915 79.3391  21
   8   0   0 680.067 92.3331  22
   8   0   1 3163.90 183.240  22
   8   0   1 3474.50 166.669  21
   8   0   1 3374.82 165.846  31
   8   0   1 3386.16 165.722   7
   8   0   1 3515.25 174.861  16
   8   0   1 3368.66 186.983  36
   8   0   2 6285.29 274.714  22
   8   0   2 6810.45 258.689  21
   8   0   2 6481.69 268.656   7
   8   0   2 6188.86 256.131  31
   8   0   2 6558.40 281.008  36
   8   0   2 6298.48 272.045  16
   8   0   3 279.967 85.7130  26
   8   0   3 228.678 58.7845  22
   8   0   3 334.424 54.5610  21
   8   0   3 383.052 65.9928   7
   8   0   3 378.332 70.7343  36
   8   0   3 370.730 55.4538   8
   8   0   3 363.821 54.8722  31
   8   0   4 3418.65 149.748   8
   8   0   4 3856.29 156.217  36
   8   0   4 3595.26 137.153  31
   8   0   4 3533.18 182.261  26
   8   0   4 4015.39 171.412   7
   8   0   5 7481.53 299.731  26
   8   0   5 6759.25 245.589  31
   8   0   5 7529.59 277.693   8
   8   0   6 379.986 51.5349   7
   8   0   6 473.753 75.8491  26
   8   0   6 345.369 53.5897   8
   8   0   7 312.743 55.8880  26
   8   0   8 120.160 29.3677  26
   8   1  -7 1141.73 71.9045  24
   8   1  -6 35.3148 42.0744  24
   8   1  -6-2.81471 38.0267  25
   8   1  -5 166.757 53.1202  24
   8   1  -5 272.303 52.6179  26
   8   1  -5 163.983 48.8862  25
   8   1  -4 722.347 80.1238  24
   8   1  -4 720.280 74.8478  25
   8   1  -4 843.975 74.2685  26
   8   1  -4 617.844 57.6358  31
   8   1  -4 658.686 61.0008  36
   8   1  -4 601.344 69.7615  21
   8   1  -3 931.602 84.5061  26
   8   1  -3 756.966 79.9929  24
   8   1  -3 640.134 71.8661  25
   8   1  -3 980.124 74.2639  31
   8   1  -3 965.568 85.1121  36
   8   1  -2 15938.1 552.901  26
   8   1  -2 15263.0 541.917  31
   8   1  -2 15795.1 558.868  36
   8   1  -1 1483.41 121.064  36
   8   1  -1 1520.54 115.388  26
   8   1  -1 1384.29 93.1656  16
   8   1  -1 1387.96 105.893  21
   8   1  -1 1480.66 107.580  31
   8   1   0 277.566 74.1819  26
   8   1   0 199.208 57.6151  16
   8   1   0 326.846 70.7527  21
   8   1   1 6657.50 277.223   7
   8   1   1 6869.85 285.633  31
   8   1   1 6749.48 300.650  36
   8   1   1 7147.21 305.632  26
   8   1   1 7267.55 284.497  16
   8   1   1 7096.15 299.707  22
   8   1   1 7444.04 291.577  21
   8   1   2 8031.38 306.411  21
   8   1   2 7235.29 307.661  22
   8   1   2 7370.44 283.816   8
   8   1   2 8286.30 326.056  36
   8   1   2 7666.46 303.099  31
   8   1   2 7963.44 329.834  26
   8   1   2 7356.76 305.361  16
   8   1   2 7332.67 303.657   7
   8   1   3 2120.01 120.453   8
   8   1   3 2195.97 124.424  31
   8   1   3 2143.01 127.550  21
   8   1   3 2013.23 123.191  22
   8   1   3 2119.28 133.653   7
   8   1   3 2290.41 139.957  36
   8   1   3 2112.16 150.914  26
   8   1   4 956.894 86.1005   8
   8   1   4 1000.83 75.6639  31
   8   1   4 790.145 77.1244  21
   8   1   4 1018.57 92.3606   7
[truncated: 22,685 more chars]
